# Supplementary material for: Histone lactylation couples cellular metabolism with developmental gene regulatory networks
Source: Nat Commun. 2024 Jan 2;15:90. doi: 10.1038/s41467-023-44121-1 (PMC10762033; doi:10.1038/s41467-023-44121-1)
Supplement: Supplementary file 4 — Supplementary Dataset 1 [file 41467_2023_44121_MOESM4_ESM.xlsx]

## Sheet: hh9_crest_no
FSC-A	FSC-H	SSC-A	SSC-H	AP2B - Alexa Fluor 488-A	PanKla - Alexa Fluor 647-A	Cell Type	Replicate
98579.9	72879.8	65314.4	51835.7	345.173	19885.2	Neural Crest	1
49444.2	36548.8	26945.9	19042	420.759	53134.7	Neural Crest	1
30187	26928.6	25615	22160.5	780.244	12737.8	Neural Crest	1
59998	44386.4	47147.3	38700.1	424.581	20052.3	Neural Crest	1
48846.9	39796.2	34844	28456.8	1242.38	14903.9	Neural Crest	1
40787.9	32362.7	47662.3	40619.8	331.435	18270.4	Neural Crest	1
66235.1	52488	27204.5	22647.5	432.943	15046.4	Neural Crest	1
56606.1	45240.1	40006.7	31621.6	345.358	19435.8	Neural Crest	1
46141.5	37498.6	32441.8	27083.6	356.728	51245	Neural Crest	1
52884.8	34918.3	44746.6	31440.9	469.626	22265.6	Neural Crest	1
64688.4	49985.1	89885.4	72564.4	384.961	24056.5	Neural Crest	1
92845.1	64863.7	77479.5	54980.2	462.647	33181.6	Neural Crest	1
61849.8	48907.8	21036.9	17544.8	330.757	47925.5	Neural Crest	1
39962.3	30929.5	80649.9	63411.4	341.295	18732.9	Neural Crest	1
43906.5	36233.6	33671.3	27626.7	337.107	30918.2	Neural Crest	1
39028.1	34011.5	37071.8	32694.6	368.688	15799.5	Neural Crest	1
69391	53293.9	42063.8	34496.4	403.62	22810.4	Neural Crest	1
73809.3	50289	27243.8	16824.7	379.521	32947.4	Neural Crest	1
56172.3	46927.7	49751.7	46908.8	645.125	11621	Neural Crest	1
47143.7	38235.2	43330.9	35472.9	605.404	12770.8	Neural Crest	1
44978.9	38205	37555.2	31689.2	339.325	27410.8	Neural Crest	1
63971.4	49588.4	95024.8	84227.9	404.411	18748.3	Neural Crest	1
44669.3	38214.6	49749.6	47347.7	623.408	22371.3	Neural Crest	1
48570.9	38087	40365.3	33265.3	338.031	22970.6	Neural Crest	1
97799.7	81110.1	50981	40591.9	346.157	21992.6	Neural Crest	1
58885.2	48323.7	57199	48389.2	347.019	17413.4	Neural Crest	1
31444.5	26948.4	58299.1	48001.9	344.619	13091.3	Neural Crest	1
89094.7	62604.9	83284.1	51452.6	555.854	30112.7	Neural Crest	1
79689.2	55785.7	76766.6	56398.5	401.002	44548.4	Neural Crest	1
58250.1	47231.1	38663.9	31984.6	337.292	19650.1	Neural Crest	1
28732.1	24114	55354.5	45267.3	786.57	17555.6	Neural Crest	1
42788.2	33841.5	63324.8	54577	627.491	12496.9	Neural Crest	1
50311.5	38121.5	46075.5	36958.3	898.481	15832	Neural Crest	1
58872.6	45085.4	25158.6	17779.4	334.765	37763.3	Neural Crest	1
70190.4	54959.2	24989.9	19342.3	702.545	29695.8	Neural Crest	1
58960.8	48049.6	34865	29224.8	355.255	16968.3	Neural Crest	1
71715.3	52954.2	73851.1	55788.6	411.042	28990.7	Neural Crest	1
85039.5	64148.7	81490.9	64628.1	411.65	27503.1	Neural Crest	1
27227.8	23363.5	28497.6	22483.9	545.672	13076.2	Neural Crest	1
50160	41545.1	55918.7	48524.1	438.51	8379.34	Neural Crest	1
41289.4	33363.9	71301.1	65771.1	1088.64	20076.7	Neural Crest	1
51567	42094.6	21882.7	17685.1	427.612	25148.4	Neural Crest	1
38256.3	30859	63810.8	57187	983.796	20745	Neural Crest	1
72207.5	56365.8	68498	59250	407.393	23649.7	Neural Crest	1
67366.2	53678.7	30408.1	24432.7	964.633	27010.9	Neural Crest	1
47502.8	42441.9	14718.9	13323.2	502.533	16214.2	Neural Crest	1
53006.5	35217.6	81465.4	57635.8	345.727	16618.1	Neural Crest	1
33986.6	28336.6	41105.7	36811.6	345.911	31832.3	Neural Crest	1
51475.4	42341.9	25480.7	21587.3	681.645	14038.4	Neural Crest	1
56672.1	45675.8	60573	50043.3	475.155	12147.8	Neural Crest	1
46802.1	39863.4	47486	43309.9	358.938	23165.2	Neural Crest	1
77638.5	61041.5	80642.2	73438.4	361.209	34567.2	Neural Crest	1
43927.3	37635.6	27794.8	23756.8	368.933	19168.3	Neural Crest	1
72094.8	51512.6	92609.9	77458.8	352.306	26468.7	Neural Crest	1
46209.1	34285.2	48589.8	39245.8	388.869	22282.5	Neural Crest	1
50003	40955.7	35149.7	29133.2	1543.41	22603.5	Neural Crest	1
54653.6	44355.2	35565.5	29622.6	498.588	17249.8	Neural Crest	1
59875.7	49709.8	83242.4	73484	351.138	20829.9	Neural Crest	1
34118.4	30559.1	27891.2	25232.6	2884.75	-29.705	Neural Crest	1
51725.8	42923	32135.6	26670.9	378.054	41451.7	Neural Crest	1
58092.1	42751.8	103401	83279.5	333.224	22090.5	Neural Crest	1
45164.5	39949.6	17268.1	16050	691.919	12276.9	Neural Crest	1
75522.7	51597	74444.6	50523.4	468.183	20306.3	Neural Crest	1
27387.1	23278.2	57464.8	49835.3	341.234	16795.5	Neural Crest	1
42889.7	37057.5	42688.9	38442.2	1601.82	-11.0136	Neural Crest	1
25034.1	21984.5	27751.6	24508.9	809.665	11271.5	Neural Crest	1
52241.9	43604.2	33978.2	26159.5	554.079	14476.5	Neural Crest	1
53484	41100.8	42975.5	34629.2	1112.66	15099.5	Neural Crest	1
46354.8	33180.1	101154	76260.5	405.142	13312.4	Neural Crest	1
49048.2	39308.7	27167.3	23175.5	581.69	11642.8	Neural Crest	1
53580.5	44887.1	38709	34300.1	1114.44	17661.3	Neural Crest	1
46994.2	37966.6	27920.8	22025.4	330.695	28811.9	Neural Crest	1
68927.3	46612.5	98973.7	76739.1	403.681	22579.2	Neural Crest	1
39653.3	29934.4	24248.6	19286	709.117	16049.4	Neural Crest	1
69407	55799.2	30652.9	24804.2	394.42	23278.7	Neural Crest	1
40046.8	34897.8	31913.4	28193.5	447.815	15973.6	Neural Crest	1
71058.1	55440.7	53107.6	43908.7	413.837	25650.6	Neural Crest	1
56617.1	48662.6	51226.2	45511.5	358.815	24184	Neural Crest	1
59802.6	49717	31492.7	25986.4	342.773	32752.7	Neural Crest	1
58865.3	46328.3	66757.4	54250.8	1217.14	17224.4	Neural Crest	1
57068	45246.1	36037.3	30444.6	398.931	23614.3	Neural Crest	1
38688.1	33121.1	38904.2	33664.6	368.627	9528.3	Neural Crest	1
62753.2	50280	55216.9	47930.6	347.634	24788.9	Neural Crest	1
53727.9	39108.4	74564	60409	348.741	15576.8	Neural Crest	1
52082.9	44329.1	56473.1	54214.3	353.35	27515.8	Neural Crest	1
63552.9	51778.1	40663.1	34850.9	357.035	19095.3	Neural Crest	1
93866.4	68991.5	70384.8	55759.6	363.846	14042.6	Neural Crest	1
41075.9	31191.9	72963.6	63677.4	1122.3	10310.7	Neural Crest	1
65379	50541.2	22393.3	16985.9	354.21	44791.6	Neural Crest	1
58208.9	50050.4	33619.2	31103	534.936	18637.2	Neural Crest	1
85834.9	59492.2	60262.5	43545.3	723.49	67015.8	Neural Crest	1
49229	38848.9	71248.3	56467.5	339.879	12739.9	Neural Crest	1
77800.6	55022.5	53066.4	41871.8	373.404	40601.9	Neural Crest	1
50735.4	40428.1	48794.1	42084.4	374.077	20885.9	Neural Crest	1
49973.4	41749.7	21782.4	18481.9	645.415	20657.4	Neural Crest	1
66248.8	51654.2	59505.6	50890.4	334.025	18610.8	Neural Crest	1
60676.7	42447.1	40196	26297	587.335	45440.6	Neural Crest	1
51163.2	42471.3	44368.8	39927.8	439.719	24779.1	Neural Crest	1
44218	37457.4	16457.4	14724.5	668.018	11982.6	Neural Crest	1
58356.7	48464.1	57265.4	50597.2	346.896	29598.2	Neural Crest	1
59213.9	47224.2	63484.8	51314	751.191	15494.2	Neural Crest	1
34297.1	30494.1	25471.7	23081.1	872.561	13381.1	Neural Crest	1
93991.4	66004.8	42275.3	32222.4	622.941	39064.4	Neural Crest	1
56756.1	41765.4	54396.1	41758.7	514.648	31003.7	Neural Crest	1
39572.2	33197.2	29822.8	26655.3	438.691	14314.3	Neural Crest	1
57204.8	48797.8	29448.9	25508.4	485.296	18202.7	Neural Crest	1
62170.6	49193.5	26824.6	21958.9	2003.95	29945.3	Neural Crest	1
47689	42141.3	60122.6	52505.5	371.812	9540.27	Neural Crest	1
38578.6	31060.9	19194	16405.4	798.854	23949.9	Neural Crest	1
41293	33810.5	34738.4	31103	851.125	10542.3	Neural Crest	1
65122.3	52608.8	47547.1	37429.6	356.851	26083.7	Neural Crest	1
55294.5	43956.1	40598.5	36889.6	969.301	21130.1	Neural Crest	1
64459.5	51177	16918.6	13859	770.17	30833.9	Neural Crest	1
70941.3	56501.2	30088.9	25506.9	337.169	21674.5	Neural Crest	1
63241.7	52242.1	42347.7	36602.5	1285.81	15279.1	Neural Crest	1
89941.2	63402.9	59172.5	43129.6	410.312	30378	Neural Crest	1
87916.1	63939	49485.2	38495	496.076	36219.9	Neural Crest	1
46767.9	33114.1	41280.2	29152.8	364.766	33705.7	Neural Crest	1
43820.9	35624.9	40558.4	33603.1	332.299	10182.9	Neural Crest	1
64456.5	43731.7	66460	44665.2	381.05	29312.2	Neural Crest	1
66481	52852.7	65820.6	56988.4	473.653	33274.5	Neural Crest	1
30887.4	25634.3	39713.9	34228.3	499.843	13849.5	Neural Crest	1
57929.2	39767.1	44268.2	29829	348.618	26906.3	Neural Crest	1
72186.1	50736.5	44303.5	32558.7	613.187	32979	Neural Crest	1
56842.8	40483	52726.8	34237.7	408.305	21716.9	Neural Crest	1
38873.8	30684.6	37848.8	29396.8	373.036	39465.4	Neural Crest	1
55513.9	45496.8	27371.7	23158.8	364.582	22318.8	Neural Crest	1
41122.5	34434	38066.4	33165	834.971	21858.8	Neural Crest	1
61625.3	51878.8	21370.6	17729.4	377.014	29008.1	Neural Crest	1
41323.2	34425.4	32249	28785.6	427.006	8675.8	Neural Crest	1
56363.2	49619.6	77214.1	67540.8	342.958	34435.2	Neural Crest	1
57689.6	46000.6	76120.8	61286.8	358.079	13373.2	Neural Crest	1
46095.1	37078.8	31680.2	25031.5	404.838	25971	Neural Crest	1
47391.8	38586.5	43358.5	38591	648.841	9120.58	Neural Crest	1
63889.3	51126.1	78825.3	63851.7	345.296	22583.9	Neural Crest	1
62014.4	51360.1	61680.7	52079	986.314	15762.4	Neural Crest	1
75205.1	60794.3	37807.1	34640.2	487.454	17153.4	Neural Crest	1
73160.3	56107.6	51412.5	44801.5	338.524	20365.6	Neural Crest	1
46439.1	38487.5	47790.5	42772.6	394.237	31402.3	Neural Crest	1
63506.7	48625.2	70118.9	55688.7	840.13	18922.5	Neural Crest	1
38050.4	31436.5	43771.8	37827.5	620.256	9416.95	Neural Crest	1
67505.4	50948.7	38742.7	33002.2	329.585	15201.3	Neural Crest	1
50398.7	40812.8	26309.8	22385.4	361.761	20078.5	Neural Crest	1
77394.3	52858.8	70370.5	48327.5	466.739	36058.7	Neural Crest	1
60938.6	48094.7	38628.1	32048.9	331.497	25891.5	Neural Crest	1
33730.9	29460.8	17248.9	14846.8	1172.05	27294.7	Neural Crest	1
68458.8	53584.9	75208.2	68708.9	425.672	21393.3	Neural Crest	1
54693.8	45335.4	50396	45752.7	886.258	13213.2	Neural Crest	1
73839.2	60463.3	64108.7	57014.8	382.517	24701.9	Neural Crest	1
67033.8	46297.8	99443.3	76513.6	350.892	31107.4	Neural Crest	1
34430.6	29691.1	24697.7	22656.3	710.714	10209.1	Neural Crest	1
68502.7	54145.2	45857.8	36265.2	338.77	12656.8	Neural Crest	1
41815.8	26935.6	31579.3	17278.2	387.465	22706.9	Neural Crest	1
58983.5	49033.8	34682.3	30172.7	344.558	20878.1	Neural Crest	1
49323.4	42287.8	57665	52568.3	949.154	20567.2	Neural Crest	1
36520.3	29546.3	26471.2	22447.3	610.028	12382.7	Neural Crest	1
68903.2	49951.3	86553.6	68754.2	402.89	29792.3	Neural Crest	1
44628	36926.1	29768.2	25584.8	500.441	9394.23	Neural Crest	1
62809.3	52663.4	85445.8	76520.2	433.73	12532.3	Neural Crest	1
56233.6	48179.5	52670.3	47428.7	627.724	19705.7	Neural Crest	1
49162.1	40148.9	59625.2	53318.9	1259.21	18059.9	Neural Crest	1
62529.1	48963.4	46043	39009.5	356.483	16048.5	Neural Crest	1
72612	56113.5	23083.3	18219.2	633.667	39157.1	Neural Crest	1
53231.7	39717.5	54903.1	39654.3	390.089	30640.1	Neural Crest	1
57876.4	45921.4	26713	19926.1	348.31	19732.7	Neural Crest	1
50979.8	41499.2	26224.3	22190.2	353.043	35579	Neural Crest	1
62433.2	44424.8	89926.3	66380.8	347.019	34619.7	Neural Crest	1
75925.9	52067.7	88742.4	69155.8	409.765	37363.2	Neural Crest	1
53541.1	43269	50616.7	43570.3	586.218	18937.7	Neural Crest	1
47541.4	32645.6	60070.9	33634.9	339.51	24955.8	Neural Crest	1
57229.4	45410.6	50762.1	39386.6	1244.66	21839	Neural Crest	1
90813.2	62979.5	61771.7	51284.2	345.173	21331.3	Neural Crest	1
72222.8	49950.8	73469	48824.3	465.115	20857.7	Neural Crest	1
61209.3	43394.8	32484.4	21102.7	353.78	24589.2	Neural Crest	1
53885.8	43931.7	23422.6	19502.4	1348.27	17751.2	Neural Crest	1
59064.4	48757.1	70203	62554.7	352.674	27827.7	Neural Crest	1
76038.8	53208.1	85170.5	61066.9	390.394	63023.3	Neural Crest	1
47662.5	36559.3	40718.5	32859.1	422.276	16280.5	Neural Crest	1
73287.8	61181.2	50183.3	42408.9	375.729	24658.2	Neural Crest	1
53187.8	44583.1	81446.1	72661	336.922	11750.6	Neural Crest	1
52698.2	42007.7	47210.1	39588	344.25	24533.9	Neural Crest	1
42761.9	37293.2	21391.1	18721.4	438.812	17126.4	Neural Crest	1
46346.6	39802.1	26771.1	24288.2	413.837	18.491	Neural Crest	1
69582.6	58409	34749.1	31031.9	380.377	30452.5	Neural Crest	1
62381.6	49244.2	76723.2	62511.8	1696.23	22971.4	Neural Crest	1
71446.8	51637	36807.1	26277.6	341.111	12700.3	Neural Crest	1
48865.2	40841.2	27409.5	24034.9	544.25	12528.9	Neural Crest	1
48537.7	40725.8	44841.2	40099.8	652.439	12423.7	Neural Crest	1
50942	39293.5	45509.7	33060.7	334.827	24374.9	Neural Crest	1
53300.2	42926.8	48387.1	41447.2	350.954	24031.6	Neural Crest	1
42564.8	32516.8	56383.8	45625.3	368.443	34783.1	Neural Crest	1
39710.6	34277.5	29029.1	25915.9	825.082	9991.29	Neural Crest	1
45240.1	38605.3	27803.2	24382.5	434.274	17999.8	Neural Crest	1
46964.9	37847.3	78065.1	67158.4	381.111	27404.1	Neural Crest	1
69691.1	54801.3	96818	80276.7	383.494	19931.8	Neural Crest	1
43043	37989.3	19125	17429.9	543.005	20067.4	Neural Crest	1
66987.3	51242.4	62738.9	46639.2	342.034	30530	Neural Crest	1
38203.2	33174.7	41910.6	37409.6	619.964	14620.4	Neural Crest	1
64535.5	51685.5	24376.7	19831.9	490.21	28662.3	Neural Crest	1
36941.5	31156.8	28994	25142.5	1062.91	17627.4	Neural Crest	1
47160.3	37724.3	53115	45483.9	329.399	22670.3	Neural Crest	1
37277.8	33772.3	11881.5	10604	576.569	23966.2	Neural Crest	1
24630.7	22160.5	27513.6	25067.6	537.37	10571.2	Neural Crest	1
61606.4	48043.1	58203.1	48058	351.937	16535.9	Neural Crest	1
54859.8	43993.6	42448.4	37366.4	614.999	15031.7	Neural Crest	1
66462.4	44550.2	71590.1	59008.8	434.395	30637	Neural Crest	1
45318.7	37490.7	71902.6	62735.6	401.976	26648.1	Neural Crest	1
51764.7	44588.9	50586.4	46506.7	673.624	10147.2	Neural Crest	1
66958.8	47014.1	55613.1	34734.8	345.05	11968.5	Neural Crest	1
60553.6	47541.2	51812.7	44612.6	703.282	16852.6	Neural Crest	1
46140.9	40428.2	25602.5	23085	693.024	11107.9	Neural Crest	1
42128.4	36476.1	41406	35301.1	350.278	28734.7	Neural Crest	1
36693.9	31753.3	39535	37476.5	540.04	11562	Neural Crest	1
68520.4	46707.9	64638.9	47929.4	380.377	33607.2	Neural Crest	1
53263.7	43021.8	35510.8	29274.5	356.544	18990.3	Neural Crest	1
59087.7	49708.1	21029.5	17613.3	754.324	27338.7	Neural Crest	1
43141.7	36190.1	40877.9	37041.4	945.53	15211.8	Neural Crest	1
50622.2	39888.7	12770.6	10465.3	616.986	14584.8	Neural Crest	1
43601.9	33915.9	46627.5	37700.3	364.521	19579.8	Neural Crest	1
47288.7	36588.4	41884.3	33719.5	353.473	24390.7	Neural Crest	1
72369.8	56116.7	48782.9	42531.3	433.548	5931.56	Neural Crest	1
58613.2	45408.8	51589.5	42994.4	332.175	12103.5	Neural Crest	1
83204.4	59889.6	73488.9	53950.1	444.01	23649.5	Neural Crest	1
47946.2	38913.1	16359.1	12993.2	935.703	30962.1	Neural Crest	1
56670.4	45883.9	25472.8	21503.6	355.255	18769	Neural Crest	1
49425.8	41712.3	22784.5	19600.3	370.281	19925.1	Neural Crest	1
42740.9	36988	56955.3	50753.4	1827.92	22551.8	Neural Crest	1
47086.7	40476.8	47387.1	43654.2	334.149	18625.4	Neural Crest	1
71774.3	51025.2	51841	39638.4	417.3	42610.1	Neural Crest	1
38145.5	31349	32944.4	27034.3	697.631	8708.16	Neural Crest	1
53341.6	43386.2	24481.8	20468.1	331.682	27250.9	Neural Crest	1
58792.9	45477.5	19268.4	15694.7	342.281	12734.4	Neural Crest	1
56515.6	44342.6	37686.5	28855.8	330.572	15048.4	Neural Crest	1
33550.9	25138.3	47325.1	36186.5	418.271	14921.4	Neural Crest	1
53657.5	44512.6	68032.8	61566.3	423.975	27600.5	Neural Crest	1
63784.2	48521.9	43978.4	37949	342.958	24225.1	Neural Crest	1
19922.7	17838.9	22457	19902.5	389.235	7118.6	Neural Crest	1
57820.1	42187.4	41380.2	31028.7	531.907	33810.5	Neural Crest	1
54006.1	42892.2	39125.8	33962	339.51	24788.6	Neural Crest	1
64951.7	47064.7	42442.4	32985.9	360.718	20858.8	Neural Crest	1
46206.9	39101.7	52196.7	47443.4	336.121	25292.9	Neural Crest	1
46444.7	38059.1	48142.6	41400.5	359.675	28300.4	Neural Crest	1
57815.2	47611.3	56683.5	50166.2	339.694	16345.7	Neural Crest	1
41338	36200.9	17448.9	16097.1	687.466	18395	Neural Crest	1
39151.8	33951.8	21641.5	19747.1	851.002	17081.7	Neural Crest	1
43356.7	35204.6	51258.3	44205.2	1044.54	16041.8	Neural Crest	1
61120.3	41966.9	48714.6	35257.2	458.009	48565.1	Neural Crest	1
51026.9	42485	28104.4	24744.9	384.411	20544.3	Neural Crest	1
62445.2	48786.1	34277.5	27231.3	334.272	21471.7	Neural Crest	1
70319	57744	36850.9	30842.9	344.742	22910.1	Neural Crest	1
54160.4	40270.6	41704.9	34088.6	429.43	17338.6	Neural Crest	1
40492.9	35043.2	35170.4	31724.6	351.691	32541.5	Neural Crest	1
56401.2	46825.6	26695.8	23858.9	684.355	11078.2	Neural Crest	1
85485.4	65609.1	85798.9	66374.9	547.923	19406.9	Neural Crest	1
66036	52580.6	25058.7	21238.1	425.733	24588.2	Neural Crest	1
81092.8	62454.1	46468.8	36878.3	373.71	18060.9	Neural Crest	1
44500.3	29555.7	47504.8	28960.1	341.911	19845.5	Neural Crest	1
69624.3	54755.2	51067.4	43853.3	410.616	22736.8	Neural Crest	1
56691.5	45549.1	71295	59648.9	396.432	28229	Neural Crest	1
49758.4	36868.1	68822.3	55127.8	1392.19	21991.3	Neural Crest	1
40947.5	32716.1	67550.3	56672.9	618.446	19871.6	Neural Crest	1
54818.5	44026.7	31920.7	26344.5	331.62	18710.5	Neural Crest	1
35243.3	31860.8	15827.8	14307.1	457.346	11184.7	Neural Crest	1
65533.2	47335	82241.7	61900.6	373.036	12001.3	Neural Crest	1
44488.3	37488	20406.1	18126	576.628	15984.9	Neural Crest	1
49466.5	38111.1	35805.6	26923.3	356.544	17921.7	Neural Crest	1
50880.7	41240.2	91961.3	77705.6	432.155	7975.49	Neural Crest	1
45568	39800.2	20495.9	18668.3	628.89	10165.4	Neural Crest	1
56373.9	45213.4	84116.2	67516	343.327	24645.7	Neural Crest	1
40908.7	33720.7	49165.4	44187	373.22	24147.8	Neural Crest	1
50532.8	41765.6	27614	25050.5	1170.46	21843.8	Neural Crest	1
56608.3	48321.6	81698.2	68855.2	1456.44	17010.1	Neural Crest	1
66791	50193.3	27850.6	22257.5	723.613	29839.3	Neural Crest	1
55208.9	46363.5	73159.8	67263.5	1241.52	16906.2	Neural Crest	1
60597	51915.2	22124.3	19529.1	416.935	24846.9	Neural Crest	1
47584.4	37156	38298.6	30054.1	349.294	28803.9	Neural Crest	1
75331.2	60687.4	48058.5	38162.5	386.793	19849.5	Neural Crest	1
47763.3	38893.1	36416.5	31661.3	363.294	21151.8	Neural Crest	1
57427.2	41260.7	74241.3	58913.1	372.179	16412.9	Neural Crest	1
42001.4	36755.3	28613.4	26040.5	963.711	20905.1	Neural Crest	1
68510.3	56144	23718.2	20580.6	359.245	16151.5	Neural Crest	1
70330.5	52515.1	95519.5	79816.3	394.542	10674.9	Neural Crest	1
61380.1	46490.9	90066.2	77321.9	337.477	22905.6	Neural Crest	1
50719.6	40825.2	75320.7	67350.8	906.22	14344.1	Neural Crest	1
67848.7	54089	66518.4	58797.9	617.687	14402.7	Neural Crest	1
71438.6	56432.3	66068.5	51851.4	333.655	19480.4	Neural Crest	1
51148.9	42153.3	42858.6	37150.2	347.203	31370.2	Neural Crest	1
74779.7	60837.4	38935.7	32644.5	382.517	17701.5	Neural Crest	1
58200.6	40487.9	59815.6	41909.9	359.552	43979.6	Neural Crest	1
63561.2	51693.6	60769.6	53695.4	963.281	17719	Neural Crest	1
46142.7	40916	43396.4	40364	902.474	12733.1	Neural Crest	1
41750.1	34394.7	22916.5	20353.3	398.748	7104.04	Neural Crest	1
44202	37618.1	52890.8	46929.5	1384.57	20.0557	Neural Crest	1
41111.4	33939.1	39760.5	33278.7	2147.25	28475	Neural Crest	1
38997.5	32923.9	44499.8	35504	815.868	14036.7	Neural Crest	1
38156.2	34746.1	45461.9	42368.3	705.616	15454	Neural Crest	1
45568.7	34888.8	37872.9	29259.3	340.988	19750	Neural Crest	1
48282.1	40504.6	39917.4	38063.9	670.562	20331.8	Neural Crest	1
57805.7	43787.5	61316.1	48220.1	330.633	25387.9	Neural Crest	1
63167	44049.9	57457.5	36727.3	347.757	26150	Neural Crest	1
57929.9	47893.1	50053.4	43024.2	865.682	21762.3	Neural Crest	1
63434.9	51201.2	51857.1	43077.6	359.429	20134.7	Neural Crest	1
65685.2	46914.7	46542.3	29700.3	584.043	23100.2	Neural Crest	1
53826.8	41438.2	54942.9	43726.6	536.361	30566	Neural Crest	1
27594.3	23541.8	33037	27308.3	639.196	11029.5	Neural Crest	1
39458.5	35587.2	12423.9	11624.8	374.199	9097.02	Neural Crest	1
35897	31421.6	17964.3	16470.1	399.601	15821.2	Neural Crest	1
77956.1	55438.6	74932.7	59995.7	334.025	25681.5	Neural Crest	1
32096.9	25391.2	47217.5	38063.6	386.671	9356.05	Neural Crest	1
65816.4	50627.8	53828.4	40927.1	349.786	25227.3	Neural Crest	1
46804.5	38994.1	37309.5	32688.9	400.941	15349.3	Neural Crest	1
55751.7	44331.4	26963	22881.8	332.299	20421.4	Neural Crest	1
55199.7	40882.7	83501.7	64207.2	1905.62	22875.5	Neural Crest	1
90970.9	69287.8	64522.3	51990.9	393.994	14172.4	Neural Crest	1
37260.3	31340.2	28690.2	24443.2	335.32	23331.6	Neural Crest	1
56957.4	44267.3	89191.3	76676.3	393.201	31147.8	Neural Crest	1
48118.7	40376.5	23676.9	20738.8	376.219	48471.3	Neural Crest	1
64659	49257.3	61865	50633.4	344.127	15320.4	Neural Crest	1
71643.7	58671	21288	17723	337.354	20129.8	Neural Crest	1
42755.5	36751.4	20572.5	18009.6	778.34	24293.2	Neural Crest	1
47077.7	36731.6	39397.3	32798.9	346.957	7136.92	Neural Crest	1
53672.8	41478	25476.4	21072.5	1265.66	23336.9	Neural Crest	1
73303.5	51433.2	41037.9	29622.1	2.81812e+06	6894.57	Neural Crest	1
62833.3	45367.6	54984.8	43907.8	403.194	33214.9	Neural Crest	1
37724.1	32203	19400.1	16376.2	475.335	13281.7	Neural Crest	1
39306.1	30094.1	36828.6	28487.9	358.754	25425.9	Neural Crest	1
63806.9	52697.1	20313.8	17513	365.563	18513.4	Neural Crest	1
35487.5	31829.4	33279.7	29564.8	1000.87	15117.3	Neural Crest	1
54611.9	45212.4	52893.4	43288.2	434.032	16145.3	Neural Crest	1
69040.4	57021.7	99558.7	87839.7	615.349	15485.5	Neural Crest	1
51180.1	35107.1	103346	74632.7	383.128	11260.8	Neural Crest	1
53041	45407.3	46931.3	43475.6	369.607	20403.5	Neural Crest	1
64940.8	48945	85765.2	67085.4	425.187	28031.9	Neural Crest	1
65767.2	54025.4	51414.3	46241.7	357.833	13805.2	Neural Crest	1
58205	43877.3	32225.4	24351.5	408.123	23926.2	Neural Crest	1
36055.4	29937.4	18344.5	14835.3	808.375	29497.3	Neural Crest	1
29668.1	25745.9	35322	30926.6	671.833	10250.6	Neural Crest	1
50106.6	41291.2	16168.4	13894.3	437.844	18547.6	Neural Crest	1
57964.8	45970.6	39605.5	32929.7	411.589	18233.2	Neural Crest	1
55202.1	45232.4	56960.9	47051.1	375.546	29053.5	Neural Crest	1
61384.3	46507.7	42488.1	35663.8	364.521	21480.6	Neural Crest	1
53701.3	43386.1	60479.7	53475.4	638.556	11260.5	Neural Crest	1
59280.3	49369	37635.6	33054.1	1070.28	25410.6	Neural Crest	1
53115.7	42300	40147.9	34368.9	662.175	12406.1	Neural Crest	1
63897.8	51448.7	22181.2	17804.7	365.379	24793	Neural Crest	1
30954.5	27779.4	30328.6	27965.8	941.845	17098	Neural Crest	1
55946.9	37644.3	47812.4	36070.8	342.465	22749.9	Neural Crest	1
26682.1	22874.2	23786.4	20626.1	438.933	7834.53	Neural Crest	1
52312.7	40936.5	34036.6	26884.2	331.497	37377.8	Neural Crest	1
62571.4	50623.1	25862.6	20046.1	339.941	25150.1	Neural Crest	1
77638.2	63818.2	49047.1	43366.6	644.95	19351.3	Neural Crest	1
75910.2	55137.6	94536.4	77693.1	340.803	32612.6	Neural Crest	1
87632.1	68007.6	64477	51120.7	452.764	21771.1	Neural Crest	1
42523.6	38002.4	43827.3	41105	813.043	12848.5	Neural Crest	1
57929.3	46234.5	57631.2	47910.9	614.94	13778	Neural Crest	1
31876.8	28871.5	17311.1	16265.1	371.383	16429.8	Neural Crest	1
57747.4	46987.7	64694.2	56604.9	1188.58	22213.9	Neural Crest	1
52742.6	40990.9	87966.1	78069.7	335.628	24323.7	Neural Crest	1
57437	44798.2	63844.6	51861.2	373.526	26137	Neural Crest	1
52761.8	43970.4	33090	28512.9	535.945	15735.5	Neural Crest	1
59927.9	46610.4	59510.7	47994.9	339.017	35904.9	Neural Crest	1
46887.4	38711.3	38392.3	33810.4	375.24	23796.9	Neural Crest	1
47750	38624.2	51995.6	43676.2	331.99	24100.6	Neural Crest	1
72827.9	60383.9	38579.3	32468.2	346.157	30894.2	Neural Crest	1
44859.6	38285.9	40391.7	33663.9	330.695	10175.1	Neural Crest	1
43775.4	36808.9	38427.9	33377.5	336.737	10785.1	Neural Crest	1
47380.7	41426.5	14466.8	12559.4	657.019	31341.9	Neural Crest	1
45151.1	37117.8	41505.8	35878.9	342.157	22739.9	Neural Crest	1
43276.7	36237.4	51456.1	45274.4	333.779	25259.5	Neural Crest	1
54287.2	42919.9	49210.6	38474.7	341.603	16497.4	Neural Crest	1
60465.1	47030.5	36181	30346.2	462.948	17693.6	Neural Crest	1
84241.4	62256.8	54042.2	44067.2	343.942	25720.3	Neural Crest	1
60998.8	51708	74990.4	67579.1	343.265	20577.2	Neural Crest	1
46656.8	40210.6	35834.2	31066.3	825.327	13424.7	Neural Crest	1
40270.1	31704.6	51012.9	41695.9	1412.09	23584.4	Neural Crest	1
34455.9	27860.8	48618.9	37625.1	339.078	29335.8	Neural Crest	1
36751.1	32234	21709.5	18950.5	474.134	16989.9	Neural Crest	1
59045.8	50096.6	72946.5	65016.5	334.765	28592.2	Neural Crest	1
72633.3	57601.8	57727.6	52213.5	345.481	9637.8	Neural Crest	1
51830.7	42338.7	61144.7	53610.5	557.982	15021	Neural Crest	1
70854.1	56421.8	82248.7	66643.9	836.69	17288	Neural Crest	1
31092.3	26945.3	41382.9	36216.2	407.393	24104	Neural Crest	1
57980.1	45401.4	83985	67445.1	788.72	20356.1	Neural Crest	1
41620.5	34742.5	41258.9	35856.7	348.556	31243.2	Neural Crest	1
64523.9	52240.9	31682.6	28316	1201.05	28157.5	Neural Crest	1
43943	36533.8	40968.3	34722.8	367.524	21512.6	Neural Crest	1
50317.9	36620.6	57974.2	42239.5	363.785	13743.6	Neural Crest	1
50997.3	43563.6	28688	25198.3	887.241	19713.7	Neural Crest	1
60077.8	51108.2	13595.9	11443.7	899.034	26148.9	Neural Crest	1
57289.1	45021	41473.1	33353.1	675.068	19138.9	Neural Crest	1
43821.5	35666.7	45937.4	38299.9	633.376	9049.95	Neural Crest	1
48174.9	40164.3	26859.6	23146.6	401.55	26036.3	Neural Crest	1
42479.9	35859.4	49437	42125.7	1194.9	21549.7	Neural Crest	1
57340.9	44802.1	72094.5	60390.7	1267.01	18813.2	Neural Crest	1
34393.2	30439	39806.9	35106.9	521.558	10755.4	Neural Crest	1
37108.9	31941.3	51863.2	47310.7	416.935	8204.97	Neural Crest	1
60189.4	46694.9	54399.4	48446.6	395.579	20370	Neural Crest	1
52677.8	45828.7	54131.6	50564.4	404.594	11320.6	Neural Crest	1
56271.1	44924.4	36764.5	32393.7	889.82	20867.4	Neural Crest	1
46355.6	38796.6	57122.3	47284	338.955	25630.9	Neural Crest	1
71485.5	56443.1	81794.7	69517.6	393.445	18720.6	Neural Crest	1
63443	50971.1	51430	42222.5	352.06	28882.4	Neural Crest	1
71016.4	53225.9	62279.3	50758.3	335.936	16146.7	Neural Crest	1
62100.3	48032.9	67769.2	56440.6	513.873	62665.2	Neural Crest	1
46895.1	39025.3	54028.9	49260.4	352.429	19769.4	Neural Crest	1
64664.6	48379.9	96375.2	67949.1	1454.35	19482.8	Neural Crest	1
62468.1	51144.9	33774.9	27943.4	394.786	44770.3	Neural Crest	1
56729.5	47584.6	62544	59822.6	351.322	14309.3	Neural Crest	1
66275.1	51960.8	71733.1	55279.8	393.872	38124.9	Neural Crest	1
63717.2	45577.9	38839.1	25798.1	330.51	20017.1	Neural Crest	1
59544	45385.3	80760.2	62167.1	377.075	15267.9	Neural Crest	1
45709.9	39284.1	10735.6	9538.17	459.395	21985.1	Neural Crest	1
53606.8	42009.1	34761.2	28639.3	365.44	33682.3	Neural Crest	1
76856	54094.6	85861	65522.9	330.695	25673.9	Neural Crest	1
30253.2	27773.9	28965.1	27885.7	1185.87	17882	Neural Crest	1
53580.8	45589.9	20097.2	17446.8	566.605	17845.4	Neural Crest	1
60825.1	47364.5	59734.4	51289	352.736	17857.9	Neural Crest	1
56050.3	44331.6	37362.5	31916.7	1186.98	22822	Neural Crest	1
46655	36882.8	25327.3	19223.8	1217.14	30463	Neural Crest	1
48146.2	40521.1	35255.6	28667.7	394.176	27802.2	Neural Crest	1
68700.1	57555.1	33685.5	29257.9	384.167	28337.9	Neural Crest	1
58440.2	46220.9	48427	40766.6	381.478	16700.2	Neural Crest	1
59922.9	48104.6	34302.9	28322.4	467.401	31015.6	Neural Crest	1
36112	30659.2	36468.1	31979.1	359.552	35171.4	Neural Crest	1
51765.9	43023.1	39956.8	35868.1	335.69	26331.8	Neural Crest	1
37214.5	31874.2	30803.1	27353.7	455.779	17000.9	Neural Crest	1
60784.9	49698	51990.1	45297.6	818.141	16702.4	Neural Crest	1
41973	33408.6	65683.2	54810.8	341.911	21871.6	Neural Crest	1
43389.2	37521.1	25424.2	22332.2	1259.58	18857.2	Neural Crest	1
47873	35949.5	68164.2	51175.5	338.462	25612.6	Neural Crest	1
61809.2	50302.7	81881.3	73257.2	338.093	25716.1	Neural Crest	1
43049.7	35007.7	84078.8	77274.9	667.151	11300.1	Neural Crest	1
49502.7	38100	43205.5	32279.7	431.005	33874.6	Neural Crest	1
25040.1	21454.9	19779	17538.6	542.59	10904.9	Neural Crest	1
46058.3	37378.7	26042	21136.5	349.54	40863.1	Neural Crest	1
51377.5	36945.1	77720.4	57469.4	342.896	21404.1	Neural Crest	1
38229	33087.6	18530.7	15761.5	1117.27	15430.2	Neural Crest	1
53612.4	45562.3	42866	37903.2	2248.05	24511.4	Neural Crest	1
39096.5	27840.5	43873.5	29695.4	360.902	14496.5	Neural Crest	1
46690.1	39866.9	55250.8	51172.3	742.469	10321.9	Neural Crest	1
62539.2	51727.6	32999.1	29220.3	335.073	40443.6	Neural Crest	1
95191.1	66190.9	70555.1	52436.7	332.114	16706.3	Neural Crest	1
41096.8	30526.8	39579.7	31358	579.63	9891.11	Neural Crest	1
88295.1	62901.1	44426	32892.5	392.835	19693.4	Neural Crest	1
82651.3	60981.3	48966.6	37734.7	491.048	31181.5	Neural Crest	1
56584	44902	73209.8	61547.8	334.21	9906.95	Neural Crest	1
54026.7	42041.3	60085.3	50157.9	330.88	26980	Neural Crest	1
70436.1	49625.3	43482.2	33686.8	427.067	28667.3	Neural Crest	1
89823.5	65314.5	44930.8	33553.5	892.523	20902.6	Neural Crest	1
62057.6	48695.1	29566.8	24013.9	340.064	5409.16	Neural Crest	1
73494.3	53462.3	81657.5	67442	368.014	32818.5	Neural Crest	1
65042.4	53417.6	64464.5	56912.8	350.401	34950.2	Neural Crest	1
62528	50633.8	61827.8	50771.9	618.621	9112.32	Neural Crest	1
42302.5	36892.9	22442.8	20240.8	441.049	11938.8	Neural Crest	1
48325.2	37986.7	40942.3	36306.5	1140.48	16080.1	Neural Crest	1
44453.3	36412.9	51947.2	47087.8	342.465	22445	Neural Crest	1
66642.5	45550.6	61933.4	44574.1	485.476	25117.6	Neural Crest	1
64727.8	49191.5	52682.1	37560.3	447.393	39272.4	Neural Crest	1
75155.5	51728.3	65173.6	43173.4	585.689	41972	Neural Crest	1
53269.6	41311.6	89631.1	72514	367.524	19217.2	Neural Crest	1
44614.9	36715.8	32322.7	29091.9	853.766	14172.8	Neural Crest	1
43949.3	36237.2	21340.9	17991.4	366.727	29064	Neural Crest	1
49930.7	39943.7	34598.2	27812.1	633.725	21640.3	Neural Crest	1
46264.2	38072.4	37888.9	31441.2	380.5	19776.2	Neural Crest	1
62191.7	42365.1	66564.1	41582.9	331.744	28361.2	Neural Crest	1
49510.1	43517.9	39064.7	36056	861.628	16745.4	Neural Crest	1
92367.4	67067.8	45851.2	33914.4	333.224	21456.5	Neural Crest	1
71629.6	60246.3	37375.5	32717.2	407.454	24854.9	Neural Crest	1
34573	31016.4	19237.7	16876.7	810.402	25544.3	Neural Crest	1
63946.1	44174.2	49223.4	32853.8	344.558	20688.2	Neural Crest	1
75835.2	62318.7	25180.8	21153.3	383.922	44754.9	Neural Crest	1
56298.6	48438.9	48496.8	44601	370.465	30068.8	Neural Crest	1
76424.8	54042.3	83154.4	46324.6	504.922	37848	Neural Crest	1
50064	40956.6	64812.6	54980.8	427.976	22440.1	Neural Crest	1
45166	35914	36562.3	30698.5	2224.21	26885.3	Neural Crest	1
46274.6	39225.1	18658.8	16164.1	607.98	17189.3	Neural Crest	1
59621.1	48661.9	55834.7	47862.5	335.998	25291.6	Neural Crest	1
72916.3	53135.9	72537.8	52282.8	418.939	38342.3	Neural Crest	1
58169.4	41839	88009.4	60307.4	407.271	20765.4	Neural Crest	1
60198.8	49685.6	55290.1	44276.1	515.244	11707.9	Neural Crest	1
62227	51021.5	24887.3	19750.6	346.588	31074.3	Neural Crest	1
46915.3	36257.1	81300.7	66257.6	342.157	19102.6	Neural Crest	1
68781.6	55945.1	39552.6	34050.4	1119.48	28408.9	Neural Crest	1
82101	61605.1	55032.8	46274.8	457.949	29070.9	Neural Crest	1
66506.9	54327.4	56036	48109.2	345.173	19358.1	Neural Crest	1
35714.6	31864.1	19373.8	18411.8	401.489	17465.7	Neural Crest	1
72925	53989.8	36537.2	28927.9	362.742	39388.3	Neural Crest	1
42596	36724.1	13925.2	11497.1	641.347	11858.6	Neural Crest	1
58707.7	39615.6	51407.4	38630.3	330.14	34020	Neural Crest	1
55731.6	44841.9	45248.4	39812.6	348.679	17673.3	Neural Crest	1
43673.6	34604.1	53026.9	41177.2	1797.58	21246.8	Neural Crest	1
53999.6	43177.3	49132.2	40711.2	349.601	23224	Neural Crest	1
45938.8	38145.2	36746	29061.5	661.248	23241.8	Neural Crest	1
64486.9	51309.6	63223.9	54119.1	376.035	28831.5	Neural Crest	1
47158.8	38240.7	40013.3	33217	334.888	14525	Neural Crest	1
68457.4	55259.6	22139.8	18144.6	1464.48	34422.1	Neural Crest	1
68306	48154.6	50031	36981.5	353.166	21083.6	Neural Crest	1
56658.7	46624.7	22703.1	18707.4	393.872	25040.9	Neural Crest	1
66497.2	55347.4	55382.4	50402	1434.63	23536.9	Neural Crest	1
52201	45391.5	52464.3	46926.4	383.311	9059.85	Neural Crest	1
38668.8	33706.7	31853.5	28201.2	384.105	18308.2	Neural Crest	1
52919	44726.8	36955.2	31772.2	340.249	26859.2	Neural Crest	1
70324.6	50818.1	56518.2	42610.7	332.977	32852.2	Neural Crest	1
65518.6	48308.7	91119.5	75329.2	388.93	45791	Neural Crest	1
30972.9	26528.4	29721.1	24783	639.661	14726.1	Neural Crest	1
49617.5	40610.3	47532.5	43050.9	514.171	10403.1	Neural Crest	1
57237.5	45560.6	34342.9	28182	342.034	22275.9	Neural Crest	1
54759	41525.5	73185.3	56041.1	389.418	33741.9	Neural Crest	1
71033.5	52577.3	82868	67543.1	378.482	49617.2	Neural Crest	1
67332.8	53099.6	32595.2	27985	359.368	24776.2	Neural Crest	1
48048.1	40805.7	33386.3	31596.6	332.299	26066.3	Neural Crest	1
33181.6	27143.2	42750.7	32830.8	341.973	22334.2	Neural Crest	1
50633.3	41472.5	28649.5	24029	332.545	25386	Neural Crest	1
71558.9	50063.4	44238.9	28689.1	377.626	14267	Neural Crest	1
47314.5	41340.5	50434.6	45837.8	329.461	11445.2	Neural Crest	1
50100.7	41109.7	50819.1	47176	337.846	32803.1	Neural Crest	1
35836.4	25488	68348.5	53738.2	367.463	26043.3	Neural Crest	1
41061.9	35959.8	31160.5	26228.4	926.244	16052.8	Neural Crest	1
58916.1	47230.1	39041.2	32900.2	351.753	15337.7	Neural Crest	1
60082.2	48479.3	44096.4	38078.3	601.186	13958.8	Neural Crest	1
64668.8	45167.3	69843.2	52233.7	459.756	27842	Neural Crest	1
44953.2	39047.2	40884.2	36792.5	673.162	16808.4	Neural Crest	1
56109.3	45140.1	60438.1	49361.9	360.534	32909.7	Neural Crest	1
45380.4	37840.6	35898.2	31250.3	540.93	14710.6	Neural Crest	1
66126.6	53270.4	35756	29920.2	337.785	18800.4	Neural Crest	1
45313.1	40593.7	43985.3	42008.9	384.533	12807.8	Neural Crest	1
60128.8	41415	65613.2	53101.7	474.855	38766.6	Neural Crest	1
54450.4	39492.5	70632.5	50161.4	500.74	12026.7	Neural Crest	1
61068.2	45723.8	32920.8	24423.6	332.792	16941.1	Neural Crest	1
48578.1	39076.2	79416.2	71741.9	399.114	22281.1	Neural Crest	1
42933.3	33441.6	40453	31289.1	417.846	21941.9	Neural Crest	1
50111.7	41614.1	16542.2	14148.5	891.295	30008.1	Neural Crest	1
60759.2	48651	23153.1	19480.1	379.766	32090.7	Neural Crest	1
67110.3	53420.6	98765.5	87390.8	335.012	25338.4	Neural Crest	1
43160.4	35939.6	20762.1	18513.4	444.313	20754.3	Neural Crest	1
77239	62917.5	80371.7	70094.1	358.263	40499.6	Neural Crest	1
60521.2	47427.7	57651.2	48010.1	500.561	36810.3	Neural Crest	1
76687.5	54818.8	47993.1	36384.9	399.784	40439.4	Neural Crest	1
56725.3	38920.1	80798.5	51813.7	408.245	32174.1	Neural Crest	1
55914.4	41175.7	50699.9	39579.5	1583.7	19282.9	Neural Crest	1
57456.9	45383.8	58643	50025.9	466.679	13546	Neural Crest	1
43712	35815.8	25081.1	22614.3	1247.54	20433.7	Neural Crest	1
49794.6	42233.6	43038.4	40273.7	480.918	14306	Neural Crest	1
59132.1	48954.6	73286.9	64534.8	334.765	18543.8	Neural Crest	1
90866.2	71954.7	51320.5	44603.3	338.093	30207.4	Neural Crest	1
58035.4	46534.3	53954.9	44715.6	329.523	31841.5	Neural Crest	1
46843.7	37773.6	47475.1	39938.1	474.374	21687.4	Neural Crest	1
62728.7	45767.6	60233.3	44421.1	481.278	40315.7	Neural Crest	1
70590.5	58073.4	68815.8	59943.6	345.481	29733.2	Neural Crest	1
46025.4	39675.1	43612.6	42412.4	1127.03	11344.2	Neural Crest	1
44287.8	39145.6	63944	55533.4	1513.32	24665.8	Neural Crest	1
78813.9	61208.3	87345.9	74329.7	349.786	17957	Neural Crest	1
74420.7	61101.8	29051.6	24820.3	370.648	14482.7	Neural Crest	1
46778.1	39498.6	27814.8	23203.7	347.449	27080.1	Neural Crest	1
80147.3	62089.5	84370.9	66385.2	378.176	19590.2	Neural Crest	1
55699.8	42298.3	25564.9	19485.9	976.18	25482.2	Neural Crest	1
44134.5	37189.2	47202.1	45231.7	348.31	28162.3	Neural Crest	1
52942.2	40396.6	74087.1	60858	361.331	27504.4	Neural Crest	1
63517.9	45423	57045.4	36332.6	448.359	37020.2	Neural Crest	1
40962.6	34571	65842.5	61893.8	716.242	22282.1	Neural Crest	1
30291.6	24601.3	54586.8	45512.4	716.365	13799.6	Neural Crest	1
47778.3	32648.9	25010.3	14933.8	346.034	32433.5	Neural Crest	1
64029.9	49089.6	19044	15296.2	378.298	19645	Neural Crest	1
36629.2	33523.1	30800.7	28783.1	700.027	12763.1	Neural Crest	1
50798.1	40243.8	50308.1	38073.5	371.261	20779.6	Neural Crest	1
47337.8	39197.9	29088.9	24005.6	358.447	25912.8	Neural Crest	1
63971	48311.1	52940.6	42402.1	334.087	15174.2	Neural Crest	1
34842.3	28594.9	74002.2	63590.8	729.509	23454.4	Neural Crest	1
40059.5	35066.2	63992.4	58465.1	476.176	10709.1	Neural Crest	1
55943	45503.9	62212.8	51897.3	355.869	20215.9	Neural Crest	1
43830.1	37646.7	30665.2	27608.3	2886.83	9.57926	Neural Crest	1
60968.4	49903.6	45783.1	39690	352.49	25884.5	Neural Crest	1
36842	30991	14093	11884.8	419.728	23177.2	Neural Crest	1
89259.4	71221.4	77665.7	65463.2	1321.86	24568.7	Neural Crest	1
52729.2	42502.6	26408.3	21703.2	347.08	19051.3	Neural Crest	1
42923	37176.3	17027.5	14205	730.123	27407.5	Neural Crest	1
29839.2	25802.9	49331.3	40603.8	358.018	22270.8	Neural Crest	1
69459.6	50944.7	60213.3	48733.2	356.728	22143.7	Neural Crest	1
74123.7	55485.5	31060.3	23583	330.325	15845.1	Neural Crest	1
77870.3	57296.4	68958.8	56036.7	424.642	12864.8	Neural Crest	1
57794.4	47925	22016	18625.2	627.141	16992.6	Neural Crest	1
85572.4	65976.4	66390.4	54428.8	437.3	41032.9	Neural Crest	1
80344.2	54826.6	61614.4	44607	348.864	19009.8	Neural Crest	1
26801.9	18313.6	37963.2	22573.2	363.11	15619.8	Neural Crest	1
49325.8	43069.2	43260.3	38813.5	355.316	27228.2	Neural Crest	1
56523.8	42466.6	49033.5	39142.2	336.861	25642.3	Neural Crest	1
43839.6	36931.9	46016.3	40336.1	371.383	16164.2	Neural Crest	1
45817.2	41172.1	18674.3	17688.9	414.506	17612.9	Neural Crest	1
56767.2	49428.7	29192.1	26800.4	878.028	15934	Neural Crest	1
58924.8	47269.6	92088.7	80944.4	345.911	20337.2	Neural Crest	1
52964.6	44744.9	66779.8	58374.3	705.37	15955.7	Neural Crest	1
62681.9	49252.3	79919	67505.6	391.432	12970.5	Neural Crest	1
57572.3	40195.1	99876.2	73367.3	348.741	36675.7	Neural Crest	1
72121.2	54569.2	32351.5	26312	338.401	37772.2	Neural Crest	1
45223.9	38965.3	56046.2	49976.3	358.693	7447.47	Neural Crest	1
64811	54033.4	56212.8	49571.9	394.481	18836.7	Neural Crest	1
67552.1	56608.2	83819.7	76780.1	341.85	20699.7	Neural Crest	1
50885.8	41876.7	38554.5	30362.7	365.44	5439.18	Neural Crest	1
54298.6	46090.7	36634.4	32874.1	448.902	14336.3	Neural Crest	1
31676	27267.8	22509	19156.1	850.081	14540.4	Neural Crest	1
36000.5	32456.3	15806.1	13927.5	3793.18	11.8676	Neural Crest	1
64250.9	52639.8	50022.9	40939.9	367.647	21652.1	Neural Crest	1
31320	27468.1	49708.6	47360.9	345.419	7658.9	Neural Crest	1
31496.9	28570.6	10599	9652.35	670.735	21077.2	Neural Crest	1
32387.1	26931.8	84701.9	73558.6	346.157	13720.6	Neural Crest	1
54472.4	41779.5	86683.5	73682.6	551.121	24380.9	Neural Crest	1
92963.3	68006.5	63227.7	46169.6	425.49	31586.3	Neural Crest	1
42032.2	35627.8	38960.3	34044	504.206	12962.9	Neural Crest	1
59213.6	46280.1	35920.7	29591.4	403.438	28230.7	Neural Crest	1
67135.4	55527.8	31133.2	26807.5	419.849	38546.7	Neural Crest	1
57431.1	41764	43659.5	32649.2	329.831	28591.4	Neural Crest	1
60645	49605.6	32012.6	25671.3	363.11	32480.8	Neural Crest	1
57119.3	46941	33364.5	27574.9	581.984	14055.4	Neural Crest	1
57577.2	39485.8	70738.8	44204.4	485.116	27476.5	Neural Crest	1
68300	54022.1	85390.1	76807.6	368.504	19406.7	Neural Crest	1
55982.6	46062.3	32275.9	29252.2	358.754	30820.1	Neural Crest	1
38076.8	33930.9	78123	69344.9	886.135	12483.6	Neural Crest	1
71811.1	49311.3	66194.3	42228.7	346.588	19608.8	Neural Crest	1
45650	38437.4	47090.1	42614.1	396.798	26701.3	Neural Crest	1
57155.5	45266.6	19781.1	16045.9	344.619	43237.9	Neural Crest	1
38929.6	33011.3	43905	38543.8	526.319	6044.24	Neural Crest	1
39701.4	33982.4	26049.6	23402.4	426.521	6799.79	Neural Crest	1
53650.9	42000.8	47183.2	35295	425.187	20286.2	Neural Crest	1
54113.9	44304.4	70518.5	64347.7	339.14	29290.3	Neural Crest	1
63659.4	51508.7	66886.8	57792.9	879.133	17734.2	Neural Crest	1
80244.2	55576.2	61269.5	42573.7	346.404	21176.6	Neural Crest	1
44660.6	37541.7	20773.5	17438.3	1212.1	27800.5	Neural Crest	1
49353	42041.8	48472.4	41416.6	363.846	34086.8	Neural Crest	1
57822.2	47477.2	38222.1	33682.2	802.663	19434.6	Neural Crest	1
50677.1	41848.3	30374.1	25189	923.848	11588.7	Neural Crest	1
54097.7	43063.3	102433	96010.5	333.655	19049.9	Neural Crest	1
32824.3	28921.3	89759.8	76332.2	2074.47	-7.36005	Neural Crest	1
55759.5	43295.6	39605.7	33759.7	371.812	24472.9	Neural Crest	1
70681.8	48291	76558.2	43764.4	378.91	29808.6	Neural Crest	1
67557.3	54190.9	96799.3	85317.1	339.078	21791.1	Neural Crest	1
74129.4	50220.6	55896.8	39455.9	461.081	17052.7	Neural Crest	1
57926.2	41116.6	72162.3	53635.9	342.773	18321.7	Neural Crest	1
67716.1	55711.3	74953.2	61696.2	475.996	34133.1	Neural Crest	1
36849.7	30444.5	40995.4	36387.7	1887.87	-5.1891	Neural Crest	1
64445.3	53240.4	40871.6	36956.8	331.805	21803.9	Neural Crest	1
75156.6	58068.7	38162	30367.4	412.5	19749.9	Neural Crest	1
73736.8	52356.2	52869.9	40273.7	333.162	17575.7	Neural Crest	1
59968.7	46941.1	32007.7	26181.5	461.142	24115.7	Neural Crest	1
58871.8	49866.9	63245.5	56410	376.708	23403.8	Neural Crest	1
48041.6	40165.5	27968.3	24103	364.888	16861.6	Neural Crest	1
25587.8	23366.8	37402.8	32078.6	338.093	6534.35	Neural Crest	1
60200.9	47192.1	43590.8	34721.2	390.028	18877.9	Neural Crest	1
40904.5	36059.4	24085.7	22661.6	487.693	11417.9	Neural Crest	1
46624.2	38167.5	53907.2	45325.2	344.435	22108.7	Neural Crest	1
23360.4	21310.8	16898.9	15152.6	424.278	12119.4	Neural Crest	1
52160.7	44647.9	20223.2	17640.6	776.743	28868	Neural Crest	1
53373.7	43121	61299.5	57328.4	647.099	16039.5	Neural Crest	1
76840.2	59659.8	34066.7	27521.5	355.93	29903.9	Neural Crest	1
63143.2	48035.9	66729.9	53756.7	1275.24	21466.3	Neural Crest	1
57628.9	47947.6	31436.8	26170.8	585.748	20535.2	Neural Crest	1
51494.9	43498.2	33712	29991.7	362.313	11230.9	Neural Crest	1
49667.4	40796	21983	19380.5	364.95	20800.6	Neural Crest	1
60814.9	49363	30499.6	28200.4	1324.32	21724.7	Neural Crest	1
46068.8	30426.8	49994.9	32868.1	334.827	18741.6	Neural Crest	1
54218.4	45074.8	18033.3	14802.7	1547.1	33349.1	Neural Crest	1
64017.9	49483.4	25695.6	21160.6	1062.72	20785.3	Neural Crest	1
54799.9	41967.7	23878	19022.5	358.263	23265.2	Neural Crest	1
77555	55724.1	95524.4	69365.7	533.214	33922.9	Neural Crest	1
83960.5	59837.8	60926.6	46901.1	417.542	42110.2	Neural Crest	1
81643.9	65135.6	36834	31711.1	409.035	28008.1	Neural Crest	1
70258.4	49254.8	64982.5	48044.3	483.437	49370.8	Neural Crest	1
59077.7	41783.2	91480.4	61121.5	542.946	30154.3	Neural Crest	1
60124.8	48191.5	63908.2	57010.8	1471.24	21806.9	Neural Crest	1
43242	37797.1	14401.6	12937.7	452.885	13228.8	Neural Crest	1
66969.1	52759	22713.9	17926.7	1752.68	42615.4	Neural Crest	1
41033	31872.7	42743.2	35466.3	397.956	24355.2	Neural Crest	1
45561.7	38221	50390.7	43482.6	864.883	21968.4	Neural Crest	1
52843.4	41272.5	46343.8	36568.9	409.096	21195.9	Neural Crest	1
63812.3	43644.3	87299.4	62046.9	611.198	53914.7	Neural Crest	1
72002	56537.2	55026.6	49033.8	847.501	21812.8	Neural Crest	1
31488.6	26939.4	15658.8	13042.3	604.35	32612.7	Neural Crest	1
37450	30335.2	13493.7	11868.9	337.045	13143.1	Neural Crest	1
62386.9	44155.9	59447.8	50152.3	332.175	18015.6	Neural Crest	1
38311.8	34239	17602.3	16103	735.16	11042.1	Neural Crest	1
59582.3	49589.5	60437	50755	330.263	20845.9	Neural Crest	1
39367.7	32967.4	41527.4	32975.9	373.159	10285.4	Neural Crest	1
66759.9	45250.3	67231.7	49273.5	343.819	15518.3	Neural Crest	1
37145.5	31608.5	24275.5	21362.9	719.252	13633.1	Neural Crest	1
38131.5	34361.3	20105.3	19086.2	735.037	-6.40695	Neural Crest	1
47945	40249	51862.6	46166.2	667.035	14714.4	Neural Crest	1
80131.4	56039.2	63405.9	47047.9	439.417	20234.5	Neural Crest	1
77293.8	54471.5	52339.5	36479.2	369.423	12413.6	Neural Crest	1
41209.6	34167.4	30272.4	23814.4	1179.06	35073.2	Neural Crest	1
72339.4	57263.2	90915.3	78902.9	370.648	23309.4	Neural Crest	1
76516.2	52434.5	93277.3	63708.8	363.846	14942.6	Neural Crest	1
44509	35493.4	20645.6	16640.9	1568.35	31005.7	Neural Crest	1
55629	45085.3	25808.2	22522.7	1476.46	33196.5	Neural Crest	1
49608.4	41069.9	79132.8	67214.9	342.835	25591.9	Neural Crest	1
64154.3	53205.4	80169.4	68456.9	1414	18025.8	Neural Crest	1
49886.1	41963.9	25540.1	22397.5	621.832	13640.3	Neural Crest	1
71804.2	50582.1	59147.8	39393.9	540.159	43323.4	Neural Crest	1
52907.5	41424.7	50629.9	44028.4	335.505	24827	Neural Crest	1
78195.1	53776.3	70104.3	55223.9	372.302	18878.4	Neural Crest	1
63864.2	46251	39592.1	29835.5	381.417	24725.5	Neural Crest	1
64671	52107.3	44436.8	39539.5	342.465	24012.8	Neural Crest	1
57833.2	45527.5	35640.1	28819.9	341.234	14852.4	Neural Crest	1
29909.8	25300.6	35132.6	29532.3	876.369	8535.01	Neural Crest	1
69316.8	55597.1	38956.7	31860.7	380.805	37694.1	Neural Crest	1
42939.8	37480.7	27541.1	25401.2	806.287	12743.2	Neural Crest	1
49227.9	39517.7	54229.7	47465.6	968.871	19652.5	Neural Crest	1
69710.3	56035	52218.2	44380	356.36	14546.4	Neural Crest	1
77178.4	58954.5	63358.9	53808.4	330.633	27957.7	Neural Crest	1
56743.9	45111.5	19176.6	16163	344.004	24510.1	Neural Crest	1
73384.9	57320.6	45071.3	39754.4	336.368	23772.7	Neural Crest	1
68211.9	48517.7	95017	64269	353.105	31309.1	Neural Crest	1
58728.7	47234.6	18583.5	15434.4	406.42	42169.1	Neural Crest	1
59397.6	46586.9	34681.3	28189.2	362.313	19926.3	Neural Crest	1
42099	34500.3	82179.6	79732.8	452.402	13228.4	Neural Crest	1
51124.7	42423.8	66150.2	55968.4	335.258	24692.1	Neural Crest	1
70283.3	48320.1	93135.8	66673.9	483.018	19814.9	Neural Crest	1
46489.1	37568.1	49004.9	40984.7	350.585	17375.3	Neural Crest	1
36696.8	33248.8	30198	29429.6	1095.89	12196.6	Neural Crest	1
55330.8	46385.6	17899.5	15104.5	454.633	20465.2	Neural Crest	1
84250.8	64697.1	41544.8	34441.1	459.214	26825.5	Neural Crest	1
83270.1	58601.5	86453	59627.7	557.628	36261.8	Neural Crest	1
52090.9	43612.2	44080.3	40625.8	1269.22	26330.7	Neural Crest	1
60220.6	51967.7	42422.4	39576.3	331.374	16513	Neural Crest	1
41691.7	35148.2	20404.7	17089.5	782.639	30481.4	Neural Crest	1
44115.7	37910.2	15242.1	13369.9	627.316	26606.1	Neural Crest	1
47734	40419.8	36295.2	30246.3	769.433	12126.3	Neural Crest	1
55203.1	47309.8	50974.4	45690.7	380.316	7964.42	Neural Crest	1
60456.9	47953	55130.1	47582.7	614.882	15144.9	Neural Crest	1
41475	35901.4	38253.7	34102.1	607.922	10182.2	Neural Crest	1
66524.9	54456.9	96223.3	78837.5	1267.14	16553.8	Neural Crest	1
47272	36485.8	34949.4	28567.6	347.265	17696.7	Neural Crest	1
22396	18132.2	17656.9	12925.8	501.816	11734.7	Neural Crest	1
65953.5	51534.4	46380.8	40795.3	345.173	17102.9	Neural Crest	1
51310.6	41431.4	58398.6	49211.9	2453.07	22292.1	Neural Crest	1
73829.1	58654.5	52671.3	45647.2	346.465	26117.1	Neural Crest	1
53053.7	42954.9	21767.1	17370.8	1747.64	45819.3	Neural Crest	1
44756	37120.4	54317.3	48834.8	393.506	20864.5	Neural Crest	1
56958.9	47937.5	43063.4	38131.2	713.232	19954.8	Neural Crest	1
44022.3	36661.9	22951.3	19287.3	398.809	14321.7	Neural Crest	1
62046.3	49886.4	48366.2	43586.9	390.15	20423.2	Neural Crest	1
79450.5	57608.7	82222.3	59152.6	392.53	28390.2	Neural Crest	1
36599.1	31219.9	30154.2	26057.9	628.657	15943.6	Neural Crest	1
50597.7	33860.2	99789.9	55433.2	365.869	19847.8	Neural Crest	1
79341.1	54743.9	68877.2	55121.3	453.548	27959.3	Neural Crest	1
54179.8	44973	28300.3	23831.1	339.386	20830.7	Neural Crest	1
43425.4	37518.5	33390.8	31114.4	352.552	12495.6	Neural Crest	1
55905.7	45437.8	29631.3	24479.1	665.01	15523.9	Neural Crest	1
31364.4	21500.4	56324.7	33820.9	442.439	20938.4	Neural Crest	1
73016	50478.1	38818.9	27656.2	392.713	21935.6	Neural Crest	1
54640.7	37095.5	46910.5	32449.5	728.588	27422.1	Neural Crest	1
45462.3	39125.5	34417.9	32494.7	996.449	15283.5	Neural Crest	1
32494.4	26836.9	27649.3	23154.2	660.843	17313.3	Neural Crest	1
82708.9	63195.5	75989.3	62914.7	555.972	10787.3	Neural Crest	1
43200.1	37540.2	35594.8	32387.5	754.262	11009.7	Neural Crest	1
55583	43869.3	51871.4	43928.2	566.664	11615	Neural Crest	1
34732.5	28354.7	54264.7	44836.7	1460.92	23962.3	Neural Crest	1
74858.7	56049.3	45600.2	37616.4	351.015	36650.4	Neural Crest	1
31735.1	27598.7	32071.5	24235	876.676	12078.7	Neural Crest	1
59179.4	48072.6	98070.4	82767.8	365.931	24189.6	Neural Crest	1
47447.9	38980.8	37421.5	33743.7	362.619	30948.2	Neural Crest	1
59951	47907.2	24790.7	22045.1	367.156	24385.3	Neural Crest	1
56862.9	47285.8	35245	28368.9	369.056	28928.7	Neural Crest	1
49708.8	41532.7	36366.5	29916.8	390.089	22500.3	Neural Crest	1
54440.3	45970.6	15087.5	13397.8	621.19	9979.22	Neural Crest	1
39385.7	33831	44159	38019.2	987.973	12833	Neural Crest	1
60320.5	42027.8	36403	26330.6	599.603	48841.5	Neural Crest	1
56796.2	44618.4	61199.5	54729.6	335.197	20602.4	Neural Crest	1
77611.2	53450	58795	43902.6	538.319	21377.5	Neural Crest	1
42575.3	35850.4	43257.1	38106.7	495.418	9396.24	Neural Crest	1
64594.1	54750.4	48375	45040.8	359	10546.3	Neural Crest	1
72808.1	54061.1	51873.8	44170.7	379.46	28278.9	Neural Crest	1
43937.8	35363.4	59651.8	50582.7	332.052	29798	Neural Crest	1
55919	45679	47762.2	38285.2	351.384	20116.1	Neural Crest	1
55736.3	47351.2	63506.4	56527.5	851.616	26551.7	Neural Crest	1
26486.7	22192.8	20347.1	17045.5	963.158	24550.3	Neural Crest	1
67952.2	49139.5	55253.6	41262.3	503.668	25777.4	Neural Crest	1
59922.2	40549.1	28839.2	16983.7	333.285	28724.6	Neural Crest	1
77411.9	60936.8	88422	72987.4	375.484	37793.9	Neural Crest	1
68337.1	46498.3	28074.4	19302.3	452.824	24695.1	Neural Crest	1
73375.5	50429	43266.6	29817.7	374.934	17466.2	Neural Crest	1
31579.3	26416.9	40575.9	36024.8	348.249	19764.7	Neural Crest	1
46714.2	42147.7	32588.4	31512.3	621.015	10349.3	Neural Crest	1
64372.1	52334.5	30793.2	25341.1	358.324	27441.6	Neural Crest	1
43201.4	37532.9	51530.1	46166.8	958.183	17904.1	Neural Crest	1
74834.7	51856.2	57764	42130	494.64	22355.5	Neural Crest	1
44254.1	34417.8	57661.9	47581.1	375.79	27152.9	Neural Crest	1
54772.7	44814.5	39379.9	34283.8	353.842	20821.8	Neural Crest	1
62990.8	50977.7	34863.7	29633.2	338.278	29650.1	Neural Crest	1
61611.4	49101.1	42933.8	35727.3	442.379	27459.6	Neural Crest	1
78249.8	61126	56900.9	45061	409.035	26524.5	Neural Crest	1
52607.7	38735.7	96007.4	78871.6	503.25	41018.5	Neural Crest	1
28099.6	23866.4	32367.8	29540.2	363.969	5807.08	Neural Crest	1
51651.9	38996.7	77322.1	64412.2	354.702	17041.1	Neural Crest	1
34319.9	29329.1	25773	22047	335.628	22149.3	Neural Crest	1
51825.2	42903.5	31050.3	27353.3	335.875	27996.2	Neural Crest	1
57847.9	40922.5	26057.4	18267.3	405.994	33978.4	Neural Crest	1
81818.3	67618.5	21894.8	19241.1	336.552	27434.8	Neural Crest	1
67187.5	53671.9	76371.2	63675.5	388.319	10138.1	Neural Crest	1
46217.6	37795	45017.7	39418.2	341.911	22694.2	Neural Crest	1
32058.2	26770.8	31784.2	27058.2	772.996	15188.2	Neural Crest	1
61048.1	44767.4	58342.3	41121.3	420.881	16515.9	Neural Crest	1
54932.7	40267.3	43051	31357.9	399.906	27343.1	Neural Crest	1
60117.1	44467.9	75283.1	58758.1	352.552	43069.2	Neural Crest	1
52319.7	45694.8	54848.2	48883.1	414.323	21018.2	Neural Crest	1
35048.6	30455.5	56163.5	48579.9	374.566	22641.9	Neural Crest	1
37184	31343	34645.7	30088.2	611.432	10151.9	Neural Crest	1
58779.4	46766.6	45230.5	39103.4	381.539	22047.1	Neural Crest	1
60136.6	48973.5	27292.9	22849.2	352.859	9572.94	Neural Crest	1
49675.5	39117.5	101739	80777.2	451.557	32845.3	Neural Crest	1
27932.3	26025.2	10715	9533.98	716.426	19855.8	Neural Crest	1
54220.8	44385.7	49571.4	42524.3	346.096	12335.9	Neural Crest	1
63851	48530.6	40184.7	31749.6	394.725	21718.8	Neural Crest	1
42531.9	37307.1	23978.9	22370.3	874.219	15383.5	Neural Crest	1
51879.1	42886.3	32387.2	28960.9	861.996	22311	Neural Crest	1
59872.7	43682	100242	71584.1	333.162	27844	Neural Crest	1
70985.4	56325.7	61934.6	54037.1	875.141	19017.6	Neural Crest	1
65867.3	51131.8	68813.3	57537.8	364.704	30667.3	Neural Crest	1
71737	53593.7	44794.6	37585.4	349.294	17807.2	Neural Crest	1
28795.2	24301.8	59382.3	49892.4	413.594	12908.1	Neural Crest	1
25355.6	22281.7	35722.9	32103.1	517.926	9327.62	Neural Crest	1
54281.6	43062.7	39595.6	34372.4	336.059	20682.8	Neural Crest	1
72586.7	52466.7	91628.5	65005.1	591.095	40619.4	Neural Crest	1
56041.1	42945.8	49096.2	38999.4	376.402	21214.6	Neural Crest	1
54326.8	42433.6	36143.7	30821.1	868.323	12741.6	Neural Crest	1
80898.2	59309.4	82110.1	67969.2	416.449	28888.9	Neural Crest	1
62360.2	51296.4	83620.4	75373.8	329.461	23038.9	Neural Crest	1
53774.9	44194.2	47746.5	43066.9	815.009	14094.9	Neural Crest	1
48754.1	40882.9	22177.2	19544.8	631.104	19783.2	Neural Crest	1
67022.9	48017.1	65205.3	49449.5	546.205	20607.5	Neural Crest	1
69592.8	48409.2	79357.8	54891.9	438.086	15133.8	Neural Crest	1
64370.7	50170.8	70366.8	61949.5	380.316	29164.2	Neural Crest	1
63811.4	52397.9	66504.5	58029.1	382.7	17967	Neural Crest	1
60995	50069.8	77251.4	63579.8	372.179	28477	Neural Crest	1
57268.7	48211.6	31756.1	27690.2	336.306	15260.8	Neural Crest	1
65427.2	51865.3	31953	26235.3	344.189	31282.7	Neural Crest	1
74587.7	51909.3	66759.5	47882.8	343.265	18833.5	Neural Crest	1
46809.1	40211.2	33275.3	30120.3	1104.49	17849.2	Neural Crest	1
59519.3	49462.3	44634.5	39938.7	343.758	17656.4	Neural Crest	1
53179.1	40535	33630.2	27994.4	339.078	23261.3	Neural Crest	1
50338.9	42239.2	21005.3	18465.4	487.214	5806.97	Neural Crest	1
54862.9	47107.1	34597.2	31661	347.757	32159.1	Neural Crest	1
62267	50509.6	50878.5	44086.5	375.362	25609.2	Neural Crest	1
35670.9	29762.4	28106.8	25014.3	340.064	9107.14	Neural Crest	1
49460.2	41461.5	26012.8	21782.6	375.362	20870.4	Neural Crest	1
46006.4	38015.6	39458.9	34585.4	349.478	16274.8	Neural Crest	1
55124.8	42625.4	31991.7	25456.7	406.237	19607.9	Neural Crest	1
63121	50822.2	57836.2	51748.5	377.564	18831	Neural Crest	1
90024.3	62162.7	50357.6	35261.6	379.093	24639.3	Neural Crest	1
54595.3	45771.1	49667.4	44301.6	429.975	22143.9	Neural Crest	1
50494.2	44065	47172.5	42449	682.856	15056.3	Neural Crest	1
54299.3	43341.1	55296	48937.9	372.302	24179	Neural Crest	1
33295.2	28256.3	37241.9	34296.4	1046.51	15724.6	Neural Crest	1
63677.8	50602.3	69445.5	59841.5	718.945	20388.5	Neural Crest	1
64177.8	51912.9	62239.6	55093	333.717	25219.5	Neural Crest	1
42285.2	34698.2	26844.3	24494.6	1388.94	21259.9	Neural Crest	1
56637.1	46024.1	51026.9	42858.3	355.316	19814.2	Neural Crest	1
74159.9	58824.4	86006.3	77449	1350.55	18743.5	Neural Crest	1
51546	36715.9	37061.8	27768.3	349.171	23630	Neural Crest	1
66158.6	48309.7	75430.8	67983.2	373.526	14006.1	Neural Crest	1
47073.4	38251.1	34966.3	28998.4	350.216	17346.9	Neural Crest	1
61293.2	50602.9	56960.7	50713.6	330.016	30014.9	Neural Crest	1
60779.5	51389.6	62464.9	58964.2	624.225	17747.7	Neural Crest	1
70725.4	55819.6	78985.5	72599.7	1237.41	15695.5	Neural Crest	1
60188.1	49370.7	56964.1	49643.6	1107.5	20210.3	Neural Crest	1
70321.9	51243.5	98069.9	75914.7	520.963	28280.3	Neural Crest	1
35589.4	31682.4	19419.7	17050.4	404.959	13984.1	Neural Crest	1
68314.5	56425.9	95062.2	84394.5	343.635	24826.7	Neural Crest	1
53130.9	45208.5	56729.3	53894.6	609.326	13916	Neural Crest	1
90686.5	62804.5	51741.6	39720.5	370.465	17706.3	Neural Crest	1
34256.5	29840.9	25502.7	22082.7	614.94	9895.93	Neural Crest	1
52681.7	36041.2	51391.6	34915.2	345.05	22958.5	Neural Crest	1
57277.1	46820.9	49052.9	41716.7	335.875	29551.2	Neural Crest	1
39594.2	34679.4	10595.4	9362.39	513.158	32014.9	Neural Crest	1
68916.6	51278.8	41119.9	33875.6	379.338	19240.6	Neural Crest	1
60026	50523.9	51663.1	45891.4	484.277	16701.9	Neural Crest	1
80680.8	59760	65455.9	54812.2	547.39	19284	Neural Crest	1
40176.6	32711.4	37175.6	31669.4	350.093	23938.3	Neural Crest	1
37798.5	31785.8	25686.4	21640	374.322	16942.2	Neural Crest	1
34772.4	29690.1	15107.8	13133.9	890.926	25013.6	Neural Crest	1
61057.2	48773.7	54890.8	46957.1	344.065	25907	Neural Crest	1
45832.1	38998.2	39851.5	32853.4	345.973	11891.7	Neural Crest	1
51891.6	40670.4	52703.4	44006.8	350.401	27350.3	Neural Crest	1
54189.9	43726.8	28746.7	26464.7	348.372	19346.7	Neural Crest	1
49653.7	41770.5	43668.9	38908.5	350.032	16219.3	Neural Crest	1
49700.5	37581.8	45898.9	33537.2	550.647	22377	Neural Crest	1
69453	50014.4	41216.7	31477.5	417.664	30228.9	Neural Crest	1
59801.6	49907.4	56622.8	51004.2	605.053	21219.2	Neural Crest	1
46117.9	39620.8	28837.7	25578.8	776.497	22885.3	Neural Crest	1
54164.2	41178	38672.4	30281	378.543	7037.43	Neural Crest	1
46613.3	38289.6	33627.4	28130.7	503.668	12583	Neural Crest	1
81247.3	57211.6	69801.3	55663.7	354.579	23974.4	Neural Crest	1
63349.9	52024	44335.7	38133.1	356.298	24382.1	Neural Crest	1
36827.4	32953.2	37749.1	35411	815.438	13783.7	Neural Crest	1
59155.1	39739.6	32680.5	21521.3	396.615	30545.2	Neural Crest	1
76843.2	60204.9	63188.5	54016.9	346.096	19506.1	Neural Crest	1
69639	53667	79229.5	64017.9	458.491	28698.8	Neural Crest	1
60172.1	50828.5	43878.2	38837.2	375.974	16464.4	Neural Crest	1
41065.8	35144.3	26849.7	24063.4	743.452	13134.8	Neural Crest	1
67436.7	53080.4	56197.5	48296.4	362.497	29358.4	Neural Crest	1
43549	36440.1	52259.8	43239.6	339.386	5888.25	Neural Crest	1
75905.7	54507.3	83471.4	57040.6	359.797	33282.4	Neural Crest	1
49638.6	40115.1	25720	23395.3	565.189	9901.12	Neural Crest	1
41032.5	33506.2	26381.5	22044.5	422.64	23557.5	Neural Crest	1
62295.8	51126.4	90023.9	69656.2	484.277	24145.4	Neural Crest	1
77036.3	60671.3	85506.1	72257.5	380.5	23613.1	Neural Crest	1
71957	56806.3	68952.4	55089.6	655.976	12976.9	Neural Crest	1
51835.4	39901.8	41915.6	34772.4	1183.36	19962.8	Neural Crest	1
57309.1	39712.8	44516.9	34670.8	350.954	18120	Neural Crest	1
68763.2	54426.1	100389	85414.6	335.566	20185.4	Neural Crest	1
34740.1	29113	48575.6	42018.2	418.028	25303.4	Neural Crest	1
56285.2	46659	82938.8	78459.3	793.572	11646.1	Neural Crest	1
44723.2	38642.1	17011.3	15877.5	493.263	14632.7	Neural Crest	1
35046.1	30910.6	17704.6	15939	777.234	19051.3	Neural Crest	1
50267.4	34047.2	90983.3	64222.8	408.853	30938.2	Neural Crest	1
54045.9	44448.8	76580.5	65489.6	417.664	52883.4	Neural Crest	1
45401.7	38529.9	35066.9	30393.1	548.812	12276.5	Neural Crest	1
46957	39721.8	15241.6	12562.1	1266.89	27915.1	Neural Crest	1
34859.8	27125.4	33233.6	26725.9	1435.62	14961.6	Neural Crest	1
30560.1	27181.6	18455.5	16342.8	385.266	5730.14	Neural Crest	1
75399.8	53657.1	83127.4	53955.1	498.109	19978.1	Neural Crest	1
83286.2	59006.2	73273.1	45728.7	417.3	40348.6	Neural Crest	1
54058.9	36969.3	50760.3	35381.8	396.066	41360.2	Neural Crest	1
46621.6	38199.4	39541.5	32211.4	361.699	23101.6	Neural Crest	1
53545.1	42858	38254.4	33118.8	336.121	20460.2	Neural Crest	1
56386.9	46857	68612.9	65216.3	336.244	16045.8	Neural Crest	1
68755.4	54702.2	54686.3	44210.7	369.362	33265.8	Neural Crest	1
44731.2	37931.2	27919.1	24275.1	348.249	35478.6	Neural Crest	1
59439.8	50019.3	25449.7	23175.5	705.186	17184.2	Neural Crest	1
65643.3	45294	72399.4	56413.6	419.424	28837.7	Neural Crest	1
70919.9	51319.9	95512.7	63866.6	389.723	30921.4	Neural Crest	1
48637.5	41788.6	39671.5	35305.4	619.497	13762.8	Neural Crest	1
65215.8	52805.9	32226.5	27154.9	343.819	17654.8	Neural Crest	1
57685	46594.4	78867.8	63725.8	610.672	11297.9	Neural Crest	1
56098.6	44318.5	63882.7	51207.6	382.944	21332.4	Neural Crest	1
95676.4	66705.1	59787.8	39197.2	467.582	32177.2	Neural Crest	1
38511.1	32619.3	30472.6	24970.1	332.915	18360.6	Neural Crest	1
46254.9	37872.1	28124.8	23329.5	1219.9	15726.1	Neural Crest	1
76796.6	54299	52335.7	41602.4	442.621	43508.8	Neural Crest	1
37720.3	31503.4	24119	19406	1823.01	34520.6	Neural Crest	1
93325.3	65224.9	34838.7	27280.4	347.941	28946.7	Neural Crest	1
73864.1	60652.1	67297.1	61572.1	336.368	17252	Neural Crest	1
56156.5	43732.1	54395.5	45810.4	403.377	12137.6	Neural Crest	1
49366.7	41430.5	14493	12383.9	732.396	20046.4	Neural Crest	1
46326.5	36905.6	59508	51177.6	1235.38	14864.9	Neural Crest	1
68072.4	48638.2	71664.9	49356.2	485.536	33094.4	Neural Crest	1
53224.2	43901.8	57021.3	50839.8	539.684	16388.6	Neural Crest	1
38533	32463.7	32731.7	29017.6	736.941	23048.1	Neural Crest	1
67577.9	47584	92042.4	61730.2	398.261	28032	Neural Crest	1
36645.8	31377.9	47798.6	43928	332.607	19935	Neural Crest	1
30354	25064.6	32266.9	27826.9	365.44	21032.2	Neural Crest	1
85355.4	67326.4	45279.5	36707	346.957	23439.5	Neural Crest	1
69102.7	51225.1	90045	62305.2	349.724	22976.7	Neural Crest	1
74046.4	58788.1	51420	40624.7	346.281	17792	Neural Crest	1
61208	51619	99240.7	85006.9	349.171	27493.6	Neural Crest	1
34937.8	32598.3	37405.9	36733.7	1077.46	26960.5	Neural Crest	1
42145.7	37001.8	15774.2	13760.6	979.742	27614.5	Neural Crest	1
66139.2	53245.9	33449.8	28419.2	1632.47	22743.1	Neural Crest	1
67585.3	48427.4	76674.6	63322.7	536.48	21133.9	Neural Crest	1
55158.8	43952.5	26320.9	20531.6	449.687	15868.8	Neural Crest	1
36691.6	32618.5	61334.8	58428.8	1175.13	13530.9	Neural Crest	1
98515.5	69538.2	59588.3	40212.4	391.432	38246.7	Neural Crest	1
48314.8	38321.5	39907.5	37659	342.588	10918.3	Neural Crest	1
51569.5	34273.9	69379.6	45749.6	344.804	30263.3	Neural Crest	1
63974.2	50754.3	37956.2	31854.9	330.88	24927.1	Neural Crest	1
50029.2	39677.3	42730.8	36950.1	992.15	20818	Neural Crest	1
65814.8	50319.6	95652.9	78742.1	364.398	25167.8	Neural Crest	1
65545.2	53020.4	46112.2	39841.2	374.75	26963.7	Neural Crest	1
50737.9	40575	27740.4	22082.2	800.452	20946.8	Neural Crest	1
50304.6	39816.2	89173.1	73416.8	367.401	19991.8	Neural Crest	1
71757.7	49175.4	56272.6	35773.7	363.049	20815.3	Neural Crest	1
67672.8	53905.4	76452	67723.5	419.364	7740.76	Neural Crest	1
82605.7	58011	83233.7	60950.5	354.21	29172.8	Neural Crest	1
42723.3	36977.4	33150.5	31510.1	1045.46	19866.5	Neural Crest	1
81859.9	57049.8	69989.6	44327.6	346.034	20324.1	Neural Crest	1
58797.5	46522.9	54837.3	46375	330.202	27008.6	Neural Crest	1
74139.7	57007.3	45819.4	37852.2	640.649	9369.08	Neural Crest	1
35989.6	31283.1	30679.6	24028.1	379.644	14469.8	Neural Crest	1
67326.1	47826.3	33268.3	22269.4	334.21	29715	Neural Crest	1
54431.2	43927.3	35658.9	29998.3	329.955	22142.2	Neural Crest	1
64056.6	50339	38411	31797.7	341.603	18654.9	Neural Crest	1
73972.6	62161	34452.8	30183	360.595	29862.9	Neural Crest	1
71859.5	56632.6	91455.2	81406.4	856.775	23759.3	Neural Crest	1
65910.6	50832.7	97388.7	83867.9	472.692	24668.5	Neural Crest	1
53618.6	45102.8	41133.2	37445.6	335.751	15510	Neural Crest	1
69778.5	48334.6	63637.3	46259.5	1125.68	23355.3	Neural Crest	1
51894.2	45776.2	56097.6	51246.9	438.389	12666.5	Neural Crest	1
51162.7	41268.4	21692.3	18933	581.396	12606.8	Neural Crest	1
49462	42707.1	26264.1	23399.7	623.642	13185.9	Neural Crest	1
41817.9	35561.8	20047.7	16341.3	640.01	12870.3	Neural Crest	1
52438.7	41696	36665.9	30701.7	1307.31	20287	Neural Crest	1
52532.1	44137.3	49982.3	45465.8	379.644	13014.2	Neural Crest	1
35563.3	30729.5	41441.3	34833.4	334.149	12780.8	Neural Crest	1
41371.6	34835.5	32961.6	28721.8	363.478	22154.9	Neural Crest	1
50234.8	41623.9	26673	23031	337.292	20751.5	Neural Crest	1
59428.6	45609.9	54696.2	45339.4	1713.37	27753.5	Neural Crest	1
77903.3	60915.9	26115.2	20973	345.05	29016.1	Neural Crest	1
66908.3	48545.2	64220.9	48118.5	572.739	22475	Neural Crest	1
40522.1	35475.2	19503.9	16887.8	656.846	10207.9	Neural Crest	1
47742.2	39687.2	72998	70172.7	1845.06	17359.7	Neural Crest	1
66879.8	52825	70632	59674.7	350.523	32359.1	Neural Crest	1
53921.2	43516	33683.1	27631.2	331.497	13873	Neural Crest	1
60097.2	47146.8	43199.6	33958	389.601	26826	Neural Crest	1
60127.3	40895.1	63931.1	44398.9	378.298	22607.1	Neural Crest	1
55549.9	47714.6	75845.5	65756	4824.88	3.15826	Neural Crest	1
88613.3	69390.9	34433.2	27144.8	374.689	35372.2	Neural Crest	1
101220	73286.2	55722.4	38487.4	439.114	33964.3	Neural Crest	1
61169.5	46436.8	65780.5	55332.4	349.97	27257.8	Neural Crest	1
60714.6	46354.2	29404.1	23577.9	335.69	31092.8	Neural Crest	1
59357.1	39525.2	64981.8	49958.9	508.922	48199.7	Neural Crest	1
33519.4	29358.3	41296.4	36772.9	336.244	11257	Neural Crest	1
73943.7	54641.7	72601.3	59615.4	331.99	15974.5	Neural Crest	1
81917.8	62188.3	92438.5	77542.6	368.749	23284.3	Neural Crest	1
44856.1	38009	29589.3	24851.7	453.246	11433.8	Neural Crest	1
69660.9	48682.9	94512.4	66428.5	500.561	38255.7	Neural Crest	1
52089.4	43571.6	21347.7	17658.8	333.224	31102.1	Neural Crest	1
41836.9	35368.3	14258	11606.2	466.619	26664.6	Neural Crest	1
49986.2	36919.6	62376.2	48651.7	330.818	15148.9	Neural Crest	1
73285.1	60154.6	55320.5	47645.7	386.793	26292.9	Neural Crest	1
49267.1	41198	32504.1	30338.2	706.353	11738.5	Neural Crest	1
51645.7	42288.1	98528.2	93721.4	350.339	25931.9	Neural Crest	1
52057.4	40970.3	42170.1	33223	624.108	15278.1	Neural Crest	1
75990.3	52048.3	51034.8	33704.8	447.272	22967.8	Neural Crest	1
56538.2	46634.7	47574.2	40142.7	486.795	12446.9	Neural Crest	1
49585.1	40367	55082.6	46268.4	368.749	23990.6	Neural Crest	1
37141.9	32689.8	25978.8	23288.3	413.23	13581.8	Neural Crest	1
45215.9	37731.9	27207.4	23230.9	372.547	7653.23	Neural Crest	1
57063.2	43919.8	30031.4	24036.7	414.87	37161.5	Neural Crest	1
44519.8	36725.7	28696.2	24949.2	542.412	9138.48	Neural Crest	1
49694.9	43148.9	38689.6	35627.6	633.609	17314.9	Neural Crest	1
42918.3	33654.3	51181	40407.1	379.155	25414.2	Neural Crest	1
68404.8	56095.6	18311.3	15565.5	334.272	26773	Neural Crest	1
44036.9	35711.8	31389	24783.9	726.008	14385	Neural Crest	1
43856.4	37118.4	77154.7	59507.3	412.257	20100.4	Neural Crest	1
92538	74507.3	75113.3	62973.4	404.046	26752	Neural Crest	1
70915.5	53966	63743.7	47344.2	345.419	27558	Neural Crest	1
58581.6	45806.1	29032.8	23479.3	374.26	25757.7	Neural Crest	1
84950.1	71360.2	34243.5	29467.4	437.542	45329.1	Neural Crest	1
70002.8	55485.7	29523.6	24030.3	357.158	24522.9	Neural Crest	1
53538.5	45297.9	20554.4	17922.5	571.973	15581.6	Neural Crest	1
43188.2	35773.5	37913.4	33752.8	624.4	15079	Neural Crest	1
23621.1	20432.9	27966.7	23812.3	495.477	9551.23	Neural Crest	1
54065.4	42749.3	30356.4	25108.4	387.465	39400.6	Neural Crest	1
71291.3	53793.1	36440.7	29936.3	353.965	31573	Neural Crest	1
53106.1	46086.1	25626.5	23177.2	371.934	10253.6	Neural Crest	1
51073	42673.7	41670.1	37820.8	671.313	16055.3	Neural Crest	1
49145	40793.5	42404.6	38519.1	369.301	20167	Neural Crest	1
69444	55377.6	45367.2	28100.7	346.711	12127.1	Neural Crest	1
95939.5	69214.2	70481.2	55542.9	373.159	21621.1	Neural Crest	1
52439.2	41347.2	94981.2	75426	431.61	33923.3	Neural Crest	1
64814.8	49270.8	69326	49306.4	546.146	32841.1	Neural Crest	1
81898.6	56917	82974.9	53293.3	344.496	43539.7	Neural Crest	1
93367	74103.5	75477.1	65910.8	386.671	38870.9	Neural Crest	1
45206.8	35193.9	25904.4	20564.3	2165.99	41578.9	Neural Crest	1
70684.6	60059.2	45265.6	41513.8	713.662	16758.8	Neural Crest	1
41534.3	35814.8	73554.5	63989.3	1392.01	17376.6	Neural Crest	1
53923	43856.2	78770.2	69658.7	1170.4	12104.5	Neural Crest	1
46474.6	41439.1	35397.5	33845.1	493.143	12511.8	Neural Crest	1
61874.9	50456.7	26593.2	23304.9	488.353	8636.36	Neural Crest	1
58881.4	49458.7	40508.8	34677.3	1167.88	20258.8	Neural Crest	1
74960.8	58647.3	36671.6	27090.9	1858.75	20968.4	Neural Crest	1
50270.3	38993.6	66846.7	57917.3	341.172	14320.7	Neural Crest	1
74141.9	50185.1	64636.2	42747	1727.92	32857.2	Neural Crest	1
53955.4	40933.1	94508.3	74244.9	393.201	38077.2	Neural Crest	1
55565.8	45476.3	38857.2	32228.2	339.017	19398	Neural Crest	1
51135.1	43497.5	42624.7	38650.7	334.703	46892.1	Neural Crest	1
59364.3	48915.4	44420	40151.4	330.263	27379.3	Neural Crest	1
38998.5	32891.4	31985	25214.5	424.217	15181.8	Neural Crest	1
90733.1	62969.7	37352.3	26288.8	356.912	26348.4	Neural Crest	1
42665.6	35916.3	14571	12173.3	403.194	16045.2	Neural Crest	1
69495.6	54905.1	51014.8	44846.2	395.64	21820.8	Neural Crest	1
39475.8	33663.4	20857.9	17091.8	1003.57	15878.4	Neural Crest	1
54931.1	45207.1	34570.2	30528.7	346.957	23293.9	Neural Crest	1
61994.9	45679.2	37753.4	25489	352.552	17643.8	Neural Crest	1
39432.4	34739.8	16363.4	14232	429.914	15353.4	Neural Crest	1
46425.4	38078.9	16332.3	13227.5	815.991	29858.3	Neural Crest	1
71747.7	49799.4	61368.1	46082.4	343.019	26529.5	Neural Crest	1
69615.8	56093.5	61667.4	58846.6	330.448	21426.8	Neural Crest	1
32031	27441.6	32147.1	27709.8	539.387	10676.4	Neural Crest	1
52707.4	41077.2	68684	55208.7	350.831	22633.9	Neural Crest	1
82653.9	58250.4	57987.7	41332.8	439.296	68672.6	Neural Crest	1
65807.2	52229.6	73637	65581.9	353.227	25613.6	Neural Crest	1
48799.2	40884.7	44140.1	37673.2	344.619	25042.3	Neural Crest	1
50932.4	39328.5	40979	35314.1	337.354	26766.3	Neural Crest	1
71827.2	56991.4	45955.5	37458.3	5031.26	5.3671	Neural Crest	1
59912.9	47936.7	42653.7	37163.7	413.108	27516.8	Neural Crest	1
38946.6	35352.9	42614.4	39715.9	374.444	23967.2	Neural Crest	1
57317.1	46328.3	51826.2	44485.4	365.869	28234.1	Neural Crest	1
60653.9	48519.8	39165.9	33191.1	404.411	28791	Neural Crest	1
39937.4	33122	43633	37215.9	366.605	19778.8	Neural Crest	1
67591	56258.3	50984.2	45486.9	371.506	19220.4	Neural Crest	1
60849.8	49812.3	35792.8	30315.7	363.478	32188.2	Neural Crest	1
58392.4	39779	99612	62309.3	383.311	28256.6	Neural Crest	1
55537.9	43463.2	98684.6	75970.5	747.936	10786.2	Neural Crest	1
74416.5	56849.3	31851.6	25408.2	390.761	32095.9	Neural Crest	1
37180.9	28886.9	47366.1	38466.3	342.219	5785.58	Neural Crest	1
66019	45921.4	41645	29259.6	371.261	32074.5	Neural Crest	1
62364.1	50598.6	40110.9	36096	523.344	6682.5	Neural Crest	1
49636.3	39327.4	44064	36511.6	776.927	30240	Neural Crest	1
62452.2	50235.9	28578.1	23892.8	579.63	16783.2	Neural Crest	1
54049	42920.3	36058.7	30678.9	349.601	21833.8	Neural Crest	1
74176.4	53221.5	82333.6	63603.3	419.121	22718.6	Neural Crest	1
64446.2	48931.3	51962.9	45875.1	406.663	20039	Neural Crest	1
47927.9	38621.8	38871.5	31600.8	1122.92	16245.4	Neural Crest	1
79242.1	57052.7	68507.1	50363	514.35	25011.1	Neural Crest	1
49410.5	40342.8	92906.6	82772.5	342.034	9567.69	Neural Crest	1
40967.8	34839.6	36443.8	34217	553.961	10675.5	Neural Crest	1
53707.7	44203.6	32232.2	28241.7	355.255	24178.5	Neural Crest	1
36700.4	29398.8	45973.9	36440.1	357.219	17845	Neural Crest	1
52617.7	42680.6	44485.7	36360.5	347.818	19137.1	Neural Crest	1
80198.6	56815.3	65705.5	47344.6	508.087	39393.6	Neural Crest	1
57925	45972.9	42000.3	35949.3	370.893	32072.9	Neural Crest	1
67704.7	50123.3	36653.1	30424.5	335.813	26458.4	Neural Crest	1
76660.5	61112.1	81103.1	63494.4	360.902	22741.4	Neural Crest	1
79802.7	63804.8	66947.8	60764.1	360.841	41100.5	Neural Crest	1
28595.3	21311	22187	16866.5	1062.17	9588.08	Neural Crest	1
77629.1	54830.4	65393.1	44756	357.219	18067	Neural Crest	1
47596.5	31617.6	46394.2	29538.2	554.079	24835.6	Neural Crest	1
65225	48232.2	51724.6	36957.9	389.784	116.561	Neural Crest	1
44131.8	38488.1	17409.3	15732.5	433.487	29541.2	Neural Crest	1
56961.4	45927.9	23405.7	19709.6	343.142	20169.9	Neural Crest	1
54267	37008.1	53458.7	34940.3	399.662	20141.8	Neural Crest	1
53283.8	36808.6	50577.4	37978.9	357.342	22491.1	Neural Crest	1
71632	53577	53804.2	36905.7	630.988	15247.4	Neural Crest	1
87678.6	60576.6	70870.4	57780.6	435.848	31334.3	Neural Crest	1
68965.6	56555.4	18562.7	15544.9	339.448	43271.7	Neural Crest	1
66720.8	52095.9	60280.9	52013.8	330.572	23641.1	Neural Crest	1
51743.6	40763.5	29288.3	22927.8	468.063	24553.1	Neural Crest	1
40087.7	34284.9	38824.6	34869.3	374.811	17257.6	Neural Crest	1
54574.7	43649.7	61809.3	53802.2	398.078	24488.5	Neural Crest	1
64679.6	51551.1	81647.7	65746.2	1676.51	25873.8	Neural Crest	1
75011.2	56891.7	82435.3	62553.9	574.153	25448.7	Neural Crest	1
80030.9	64610	80338.2	69814.8	347.941	27621.6	Neural Crest	1
37482	32476.9	20095.4	17397.6	336.861	46102.7	Neural Crest	1
77894.5	62529.1	89017.4	73478.3	444.01	31672.8	Neural Crest	1
57827.6	49720.3	30207.8	28484.2	548.812	9999.98	Neural Crest	1
61524	43843.2	38209.7	25019.6	391.92	39122.5	Neural Crest	1
45044.1	37683.9	47712.4	41100.6	973.662	11856.7	Neural Crest	1
61558.2	47894.3	90587.6	70021	335.813	19495.6	Neural Crest	1
52675.5	42599.4	57301.5	48204.8	332.792	28939.1	Neural Crest	1
49143.2	42340.7	32156	29023.2	831.224	13203.6	Neural Crest	1
44635.5	37096.3	38258.4	33491.3	611.666	12703.5	Neural Crest	1
62936.6	47436.3	48237.3	37014.6	415.417	34253	Neural Crest	1
62030.4	50074.4	39624.5	33916.9	351.077	23774.4	Neural Crest	1
43431.7	35327	97688.8	87533.4	1755.93	19673.5	Neural Crest	1
81317.7	57190.1	39007.3	26758.5	338.77	26992.6	Neural Crest	1
47014.7	39640.2	26978.7	24165.3	619.556	10957.1	Neural Crest	1
73153.7	60157.6	45519.8	38788.5	347.818	36602.8	Neural Crest	1
50765.2	43698.2	60115.5	56005.4	572.68	19286.2	Neural Crest	1
62134.8	52626.7	35686.7	31965.9	427.915	27978.2	Neural Crest	1
36364.3	30156.8	53398.3	43829.5	1106.46	3.83709	Neural Crest	1
72449.8	54504.6	69307.5	58059.7	532.738	28003.3	Neural Crest	1
56384	42573.6	67512	53993.5	530.302	31993.8	Neural Crest	1
44325.4	34074.3	78645.9	57865.8	352.797	16125.4	Neural Crest	1
45700.2	38129.1	30715.6	25669.7	578.512	12411.9	Neural Crest	1
47817	39029.5	22964.8	18881.4	350.093	40542	Neural Crest	1
44563.8	39132	37426	34301.2	860.154	13604.8	Neural Crest	1
53157	41806.4	48529.5	41165.4	351.445	35460	Neural Crest	1
65606.1	51667.2	31059.7	25019.2	360.35	25061.8	Neural Crest	1
58903.1	48518.8	47980.8	41793	432.821	8485.45	Neural Crest	1
46472.4	39100.3	47339.2	39617.2	1014.02	20882.3	Neural Crest	1
57495.2	46856.9	35946.3	29031.3	658.41	5.53733	Neural Crest	1
76951.4	55144.8	75789.3	60843.5	348.126	8054.12	Neural Crest	1
31643.6	26883.9	21759	18566.6	373.954	28376.4	Neural Crest	1
63518	44243.2	102900	88077.2	333.964	16375.7	Neural Crest	1
41371.6	36574.6	31526.2	28666.3	638.788	18749.4	Neural Crest	1
65985.3	48401.2	76431.9	56410.3	431.853	29509.2	Neural Crest	1
30510.1	26797.3	17365.2	14687	468.484	9105.02	Neural Crest	1
38890.3	31637.3	51587.6	45101.1	395.64	10136.1	Neural Crest	1
35172.5	30499.6	48195.7	42055.5	1706.12	15158.6	Neural Crest	1
45088.2	36604.4	48315.4	39883.1	382.272	27901.1	Neural Crest	1
38980.8	32141.5	15885.4	12908.1	892.277	34314.7	Neural Crest	1
60151.7	46259	41147.6	32675.7	543.42	20994.1	Neural Crest	1
46706.3	33434.1	41749.5	31072	356.421	18416.8	Neural Crest	1
33183.5	24403.2	32052.2	23776.6	343.142	20244.8	Neural Crest	1
50120.2	39191.1	82066.5	67387.5	345.419	26168.1	Neural Crest	1
67961.9	47471.1	98621.8	76480.6	350.954	19295.6	Neural Crest	1
52917.7	42241.4	69471.9	59240.2	381.722	13282.5	Neural Crest	1
40168	32738.1	31127.5	28127.3	365.869	11354.5	Neural Crest	1
66986.7	54456.4	34136.3	28912.4	371.322	24457.9	Neural Crest	1
40316.9	29547.2	49173.6	37713.2	362.067	16905.7	Neural Crest	1
58267.1	47013.5	28720.4	23972.3	333.594	24715	Neural Crest	1
53238.2	42703	33293.7	29166.4	1624.49	21213	Neural Crest	1
51235.1	41220.3	50216.1	42757.6	336.984	21385.4	Neural Crest	1
46321.4	38642.4	25645.6	21958	391.432	15708.2	Neural Crest	1
81937.9	63069	63827.3	54149.6	477.737	23101.6	Neural Crest	1
73107.2	51406.3	58599.9	49535	397.529	26405.2	Neural Crest	1
66245.8	53882.4	44237.4	38540	337.6	18361.1	Neural Crest	1
52873.9	40955.3	22437.4	16839.7	376.892	41060.1	Neural Crest	1
46320.1	39712.7	71016.3	67075.1	1046.14	15345.3	Neural Crest	1
49020.1	38441.5	58347.1	49700.3	659.047	19104	Neural Crest	1
66199.1	49479.3	32054.7	25466.1	366.298	38690.8	Neural Crest	1
50853.4	39592.3	103115	87781.6	428.157	9286.21	Neural Crest	1
48811.2	40807.2	18830.3	15726.8	374.26	11659.6	Neural Crest	1
59715.7	49549.2	77752.5	72366	333.779	15923.8	Neural Crest	1
43845.6	36461.6	97326.9	83062.2	334.272	22251.5	Neural Crest	1
62892.6	51598.8	28468.5	23528.4	385.144	23622.9	Neural Crest	1
63256.8	47367.1	43150.1	33349.1	472.331	24711.8	Neural Crest	1
62482.9	42688.2	52914.2	39608.9	466.619	26432.8	Neural Crest	1
36358.8	30679.5	20488.1	16736.4	360.595	12467	Neural Crest	1
65706.6	49366.1	91208.9	77107.7	331.312	17635.3	Neural Crest	1
50047.4	39067.3	47709.5	38215.1	467.401	51466.1	Neural Crest	1
53114.2	41632.9	38466	34000.1	882.327	19344.5	Neural Crest	1
44812.7	37112.1	18670.3	15715.6	330.078	20025.7	Neural Crest	1
21116.8	19100.1	40965.5	36943.6	556.623	17327.9	Neural Crest	1
60879.4	48449.1	23508.5	18398.9	398.261	33123.8	Neural Crest	1
53931	35884.3	40759.1	25547.2	371.628	29841.7	Neural Crest	1
65718.5	51519.3	38121.8	29621.6	356.421	22405.9	Neural Crest	1
60764.6	51661	33396.8	30873.6	753.279	12750.2	Neural Crest	1
64189.9	51593.5	27620.5	22655.8	330.325	19124.9	Neural Crest	1
61430.3	47235.7	44253.5	34614.3	370.342	13531.1	Neural Crest	1
79610.7	65532.9	87925.7	78146.7	413.29	20207.3	Neural Crest	1
61110.7	44327.9	77236.6	60096.9	505.937	27844.7	Neural Crest	1
54145.6	43862	43798.3	38505.9	393.75	13837.8	Neural Crest	1
59202.2	41533.5	48951.4	31111.8	334.334	31353.7	Neural Crest	1
74766.5	60956.8	60168.5	48904.8	360.779	34866.1	Neural Crest	1
67149.8	51390	93566.7	84347.9	803.891	19854.8	Neural Crest	1
62757.3	48238.1	84991.1	64393.1	441.714	25802.9	Neural Crest	1
72333.6	55258.5	88390.7	80047	462.165	25680	Neural Crest	1
37561.2	32206.1	23463.9	19375.1	638.265	13944.9	Neural Crest	1
56428	46400.7	33441.9	28989.1	404.351	7889.07	Neural Crest	1
73554.6	51942.4	50098.2	36423.9	413.959	37942.6	Neural Crest	1
75391.4	52176.1	83619.4	59472.1	529.054	44956	Neural Crest	1
40144.1	35464.8	10950.3	9825.31	387.037	39.4718	Neural Crest	1
59352.8	47004.5	89657.8	70321.3	402.646	11230.3	Neural Crest	1
56814.5	45175	63964.8	51919.1	440.505	30306.2	Neural Crest	1
88263.4	63950.2	59223.6	45855.5	402.524	19786.7	Neural Crest	1
37483.9	32030.6	28822.6	24238.1	1024.76	23671.8	Neural Crest	1
40949.8	36388.6	37962	35103.8	3352.84	-5.77155	Neural Crest	1
55015.4	44546.8	36482.7	30577.5	361.883	24502	Neural Crest	1
48683.6	36734.7	82109.8	65922.3	387.465	18803.4	Neural Crest	1
29936.3	27838.5	50540.2	48264.5	524.772	7897.7	Neural Crest	1
37361.9	31989.5	26836.5	22446.9	329.893	15610.7	Neural Crest	1
59766.4	45768.7	53910.8	45710.9	373.71	24364.3	Neural Crest	1
52999.3	44510.2	41402.8	36434	337.6	17872.7	Neural Crest	1
46961.9	38833.7	21527.4	17491.8	1605.82	38675.8	Neural Crest	1
61760.3	51108.2	31516.9	26622.8	335.012	20212.2	Neural Crest	1
30435.6	22701.4	42227.7	29810.1	358.079	19634.2	Neural Crest	1
46946	39881.2	49015.1	44927.1	352.674	9822.86	Neural Crest	1
47845.2	38156.5	42783	33814.5	336.614	14785.3	Neural Crest	1
61640.6	41523.5	50880.8	27812.5	379.705	20858.7	Neural Crest	1
50831.6	42286.1	96053.1	75839.4	331.065	19398	Neural Crest	1
44371.3	38058.5	57418.4	48954.1	722.261	16166.2	Neural Crest	1
50760.7	44330	9665.61	9093.86	792.221	18483.6	Neural Crest	1
53118.7	41850.8	74465.9	58028.4	424.035	5634.09	Neural Crest	1
25788.1	21140.4	16896.9	13627.8	568.965	20013.6	Neural Crest	1
47244.1	42252.4	16233.7	15187.8	619.497	14964.1	Neural Crest	1
56624.1	47183.9	60680.3	54303.2	363.907	37499	Neural Crest	1
49516.4	40571	52053.5	46592.8	341.111	24234.1	Neural Crest	1
39296.4	32722.1	30980.7	26852.2	397.286	17728.9	Neural Crest	1
49410.8	33341.6	47602.1	28749	393.14	30893	Neural Crest	1
37400.2	31409.3	25766.7	21152	336.861	21949.3	Neural Crest	1
34059.4	30849.9	32394.9	29503.7	458.13	9729.51	Neural Crest	1
65796	55727.6	59919	50391.7	761.264	19355.6	Neural Crest	1
94497.9	65544.4	39041.1	28166.6	534.995	16316.1	Neural Crest	1
58606.6	47620.8	25285.9	20848.9	367.463	18577.6	Neural Crest	1
60521.6	46570.6	23755.9	20057.9	1852.98	29067	Neural Crest	1
47153.6	36760.8	41117.9	34015	342.958	18591.8	Neural Crest	1
31842.3	28373.8	21885.1	19999.5	929.499	18058.5	Neural Crest	1
44429.4	30155.4	30506.6	19770.2	342.527	22780	Neural Crest	1
90028.5	67394.4	80796.8	65498.3	378.115	31555.8	Neural Crest	1
73180.6	51814.3	94233.3	75478.7	343.573	17570.6	Neural Crest	1
38818.1	34132.6	17022.3	15062.8	475.696	15822.3	Neural Crest	1
54680.9	44063.7	38169	28905.4	399.54	26128.3	Neural Crest	1
72570.1	52377.9	54789.8	39641.8	336.121	22364.5	Neural Crest	1
25419.6	22992.8	15038	13485.1	789.826	13840.2	Neural Crest	1
33354.1	29283.6	33126.6	29258.7	577.158	10676.9	Neural Crest	1
52590.3	39918.8	51467.3	40913.6	404.229	27263.1	Neural Crest	1
53182	37087.2	70804	42026.6	388.075	17607.7	Neural Crest	1
44814.8	34498.4	31832.4	24362.7	355.5	24239.5	Neural Crest	1
67202.6	51022.4	86643.4	75438.1	399.723	20738.9	Neural Crest	1
61212.1	48589.8	42367.5	37420.2	362.742	26510	Neural Crest	1
60498.2	48155.8	89318.5	77148.1	1676.39	22709.5	Neural Crest	1
70755	48415.9	53287.9	37511	420.213	20956.1	Neural Crest	1
45084.9	36679.4	25506.7	19923.9	640.242	18570.5	Neural Crest	1
41603.1	34735.1	28799.5	25767.2	565.72	18974	Neural Crest	1
77738.1	52943.4	69994.6	44068.6	462.527	24242.2	Neural Crest	1
48148	38975.9	33112.1	27184.5	403.194	19280.3	Neural Crest	1
80778.6	60758.7	48262	42547.4	331.559	19100.9	Neural Crest	1
45196.7	38430.3	27547.8	23576	1114.81	28935	Neural Crest	1
53425.9	46101.5	19847	17888.3	932.017	13114.3	Neural Crest	1
47570.9	39326.2	27961.6	24696.2	656.266	11808.2	Neural Crest	1
60726.3	50810.2	53374.2	47982.9	346.465	18789	Neural Crest	1
68982.4	54650.3	50988.5	45093.7	516.555	15348.9	Neural Crest	1
67422.7	54249.1	54432.4	45926	1636.59	33849.4	Neural Crest	1
70558.5	53469.5	40486.7	31047.4	426.036	17511	Neural Crest	1
37543.2	30301.2	39249.3	32663.7	353.227	21469.1	Neural Crest	1
37024.2	31481.7	36535.2	32085.6	963.773	15156.2	Neural Crest	1
48292.7	40783	35909.4	31544.6	951.242	13497.1	Neural Crest	1
78110.3	55998.9	88809.8	64354.9	497.212	32495.7	Neural Crest	1
66437.5	53882.5	49280.7	43296.5	673.277	11578	Neural Crest	1
34461.2	31168.5	47916	42802.8	948.663	17590.9	Neural Crest	1
38975.7	33790.5	64957.8	58111.8	366.482	4114.06	Neural Crest	1
67609.2	54410.8	72908.8	60097	414.992	14628.3	Neural Crest	1
26752	22406.5	65223.1	51149	3551.17	-25.5749	Neural Crest	1
33207.3	29521.6	40714.6	38258	365.195	12433	Neural Crest	1
56253.5	46262.6	50436.5	44707.8	1448.52	21306.9	Neural Crest	1
46636.9	37733.4	57467.3	44630.1	368.014	21886.9	Neural Crest	1
80500.8	64306.4	36746.4	33354.1	371.444	27389.8	Neural Crest	1
36440.6	32059.1	23560.5	21713.9	560.464	21688.7	Neural Crest	1
49926	38831	53128.9	42954.8	1934.79	23487.5	Neural Crest	1
46810.5	38309.5	35423.1	31792.2	3531.52	-3.3888	Neural Crest	1
63224.8	47500.6	50670.8	42998.2	361.454	19523.3	Neural Crest	1
38773.2	30599.2	25825.9	20413.3	416.024	50774	Neural Crest	1
79491.9	59185.7	40214.3	31841.9	1258.78	29954.5	Neural Crest	1
52849.4	43446	64553.1	55540.7	818.264	9433.47	Neural Crest	1
34880.7	31075.5	41337.8	37779.7	699.904	15079.6	Neural Crest	1
70253.4	54401.4	47859.2	38237.5	417.057	28104.2	Neural Crest	1
39812.9	33230.7	93958.8	85766.8	577.216	14054.4	Neural Crest	1
43332.7	37497.7	57810.3	51720.6	1881.48	26339.7	Neural Crest	1
27091.5	24426.3	26228.4	22342.3	338.524	13404.3	Neural Crest	1
47720.2	40393.9	46838.4	40390.5	400.21	14092.4	Neural Crest	1
34020.6	30186.5	29660.7	26278.8	348.495	13061.3	Neural Crest	1
45275.2	38982	14787.2	12473.2	423.732	20923.6	Neural Crest	1
55978.2	44301.5	89631.9	80829.2	334.395	19800.9	Neural Crest	1
35051.5	29423	55074	50943.8	1337.83	16323.1	Neural Crest	1
50906.3	41700.8	55703.6	51932.1	510.533	4011.23	Neural Crest	1
35463	32121.4	18570.6	16931.7	894.55	24776.1	Neural Crest	1
39450.1	34589	20462.8	17962	775.33	15490.9	Neural Crest	1
21186.6	19253.9	19229.8	17080.1	330.51	20227.7	Neural Crest	1
46233.1	34752.1	56824.4	45407.9	330.325	20709.6	Neural Crest	1
37449.3	32765.2	31446.7	28776.2	941.538	10575.7	Neural Crest	1
59041.9	48011.8	40789.9	36034.2	530.421	19460.2	Neural Crest	1
48264.3	38514.6	64799.3	51467.3	386.854	9093.9	Neural Crest	1
63990.7	48106.4	94868.4	84018.5	352.674	18630.9	Neural Crest	1
32150.4	25980.2	30468.5	23062.6	462.647	16367.6	Neural Crest	1
23993.7	21490.6	34876.2	31055.7	378.665	6996.18	Neural Crest	1
75817	54687.8	63033.2	47901.1	419.424	25397.6	Neural Crest	1
69253.9	55159.1	91364.4	78298.3	471.79	32411	Neural Crest	1
56789.7	38801.5	44697	34570.8	332.669	24458.5	Neural Crest	1
66015.2	52749.8	40589.7	35897	399.784	17043.3	Neural Crest	1
70115.2	55264.3	24139	19471.4	397.286	21775.5	Neural Crest	1
42644.3	36084.3	36133	29472.8	645.764	13861.5	Neural Crest	1
36617	30109.9	65944.6	57437.2	476.897	16533.4	Neural Crest	1
63573.4	51783.1	59061.9	52189.4	425.248	18575.8	Neural Crest	1
35770.8	31395.4	25103.3	22671.9	567.018	10792.5	Neural Crest	1
53357	43596.3	29592.3	25650.3	358.57	26763.1	Neural Crest	1
59571.3	45462.8	70014.2	54659.1	6143.24	18.2017	Neural Crest	1
68607.4	51571.3	41424.1	31375	378.727	22094.2	Neural Crest	1
63307.7	51535.9	74424	64942.6	385.633	24327.8	Neural Crest	1
57096.4	45532.3	54372.9	49797.1	349.171	17599.1	Neural Crest	1
69733.5	58909.1	56935.7	51593	344.865	25996.2	Neural Crest	1
64158.6	48517.8	84353.5	74418.8	330.14	18543.8	Neural Crest	1
59675.8	48046.3	33298.4	28272.5	338.339	35982.5	Neural Crest	1
40272.8	33520.4	22188.2	19259.6	932.325	29537.5	Neural Crest	1
66677.3	55498.6	28301	24166.2	1079.12	16601.7	Neural Crest	1
47957.3	38756.2	45030.8	38288.7	643.44	8577.64	Neural Crest	1
48354.4	42075.6	31624.4	29839.9	969.116	9148.75	Neural Crest	1
81212.2	57367.2	88199.4	63342.4	395.701	14428.4	Neural Crest	1
83389.7	57977.9	46316.4	30150.7	381.417	19461.1	Neural Crest	1
50663.3	42095.6	66442	54914.7	582.749	16105.9	Neural Crest	1
70905.1	56460.9	60766	46321.8	504.743	36661.2	Neural Crest	1
37074.9	29628	42183.1	34423.9	3652.64	-0.90015	Neural Crest	1
45624.7	35544.4	36526.7	28767.2	334.642	20468.4	Neural Crest	1
62661.6	51805.9	46328.8	39757.8	339.941	17518.3	Neural Crest	1
51518.1	38772.9	51209.2	40985.3	331.189	19977.5	Neural Crest	1
45749.2	32147.9	42396.7	25987.4	417.664	42086	Neural Crest	1
40700.8	36659.7	12633.6	11866.3	929.499	19880.6	Neural Crest	1
63572.1	48594.9	44165.3	35751.2	350.831	40902	Neural Crest	1
64802.2	47467.2	38760.2	29513.5	330.757	22131.1	Neural Crest	1
57072	45347.7	40834.3	36147.6	770.109	13421.6	Neural Crest	1
39589.5	32994.1	33890.9	29062.5	412.622	12826.1	Neural Crest	1
50060.2	40478.6	37405.1	31103.8	346.65	16709.6	Neural Crest	1
47006.5	37580.8	46052.5	36216.8	345.604	24763.5	Neural Crest	1
42310.7	37417	22418.7	19865.1	333.224	14533	Neural Crest	1
38539.9	32690.7	33623	29964.9	339.078	24604.9	Neural Crest	1
84960	64213.1	41283	34070	1894.62	29716.3	Neural Crest	1
33974.2	30598.1	37473.5	35547.8	447.393	12622.1	Neural Crest	1
58338.6	50107.1	19465.9	17911.6	929.438	19064.1	Neural Crest	1
54182	39924.5	62059.9	50044.5	378.971	25012.9	Neural Crest	1
53415.2	44673.1	28243.7	23318.1	666.052	11743	Neural Crest	1
48334.5	40175.1	18829	16328.5	590.625	10076.8	Neural Crest	1
62192.2	50141.3	70558.8	55630.1	362.619	26838.1	Neural Crest	1
69470.7	50142.4	38577.4	28266.9	376.402	28438.6	Neural Crest	1
37849.3	34320.5	30684.9	28111.8	409.583	10860.9	Neural Crest	1
70467.2	49083.1	58772.2	35796.1	340.741	29258	Neural Crest	1
70001.7	49059.1	28166.6	16324.7	388.075	26923.3	Neural Crest	1
45997.7	37661.2	58418.7	47108.4	334.95	15640.3	Neural Crest	1
91460.6	66390.8	47702.4	37009.1	386.06	29487	Neural Crest	1
81751.6	56256.3	81839.2	47702.4	509.817	26911	Neural Crest	1
49801.1	42271.4	40088.7	36582.6	886.934	8102.3	Neural Crest	1
53035.3	44453.3	42572.1	34878.3	1230.96	18405.2	Neural Crest	1
58203.7	48176.1	40611.1	35760.8	571.619	11143.8	Neural Crest	1
42575.3	37771	19576.1	17889.9	414.08	12974.1	Neural Crest	1
46180.8	36443	92905.9	85378.5	1433.47	15345.9	Neural Crest	1
56452.3	45061.2	33467.6	27885.2	453.608	19018.4	Neural Crest	1
61047.6	46714	41713.8	34348.1	399.662	28253.4	Neural Crest	1
56068.6	42838.5	50850.2	44364.7	1391.39	16788.5	Neural Crest	1
38416.1	30209.1	72746.5	60150	341.049	29945	Neural Crest	1
66313.8	53060.8	29964.2	23988.6	599.193	16425.1	Neural Crest	1
54862.2	38607.9	62465.4	48063.8	398.931	19427	Neural Crest	1
43867.8	39091.6	47433.8	43537.4	330.14	10773.8	Neural Crest	1
57708.3	49305.7	38253.5	32616	358.202	14209.7	Neural Crest	1
59159.9	43749.7	34124.3	24830.3	386.426	40996.8	Neural Crest	1
70482.8	53448.4	71115.9	59106.4	368.504	12961.6	Neural Crest	1
43587.7	36232.5	39875.3	32058.1	402.403	38726.7	Neural Crest	1
51523.4	38383	97667.4	68534.2	335.751	13077.4	Neural Crest	1
73160.9	60606.5	54362	45737.2	335.875	22883.5	Neural Crest	1
75096.3	56321.2	29436.1	24543.8	373.771	29832.6	Neural Crest	1
50135.1	39478	73499	62492.9	846.272	22431.7	Neural Crest	1
43992.7	38140.2	45814.9	40153.7	335.258	10653.9	Neural Crest	1
58140.3	48489.8	64526.2	56953.9	950.628	17320.5	Neural Crest	1
78049.8	55062.8	47098.7	35869.2	754.876	15874.9	Neural Crest	1
57189.6	47639.8	43285.3	37567.2	547.272	13053.2	Neural Crest	1
49816.3	40260.6	65745.4	54830.7	833.251	16098.1	Neural Crest	1
52804.6	44921.1	21876	18810.1	438.51	9619.96	Neural Crest	1
69113.4	58293.1	63096.8	57351.6	395.091	9055.93	Neural Crest	1
33986.7	29932.5	29192.1	26617.5	485.056	10749.2	Neural Crest	1
79817.7	57852.4	77335.8	64515.6	415.842	22681.9	Neural Crest	1
56944.9	38699.9	54387.4	33711.2	338.278	21397.9	Neural Crest	1
38396.7	31207.5	19354.8	16496.5	375.178	39676	Neural Crest	1
55591.7	38738.8	71793.6	53738.5	370.097	22070.9	Neural Crest	1
55993.5	46293.3	47991.4	41756.5	508.982	9506.86	Neural Crest	1
81914.8	65189.7	56052.1	48873.8	331.867	21091.5	Neural Crest	1
42070.4	35723.9	38262.4	33959.2	542.056	8126.13	Neural Crest	1
89611.5	63832.8	82758.1	62002.2	521.916	13979.9	Neural Crest	1
38167.6	33323.9	45409.2	42122.3	528.341	15580.4	Neural Crest	1
65609.4	56168.9	89830.9	77057.5	421.852	33694.6	Neural Crest	1
60223.6	48940.8	75592.8	65564.6	365.134	15531.3	Neural Crest	1
33349.5	27811.9	21389.7	16855.5	855.24	15171	Neural Crest	1
42991.3	35389.5	53425.6	45920.5	1919.93	27096.9	Neural Crest	1
67298.2	50810.3	28666.5	24061.3	373.587	12787.5	Neural Crest	1
46653.4	38474.5	25574.7	20942.1	331.805	10565.1	Neural Crest	1
55799.4	44574	63029.1	55363.3	371.506	23229.8	Neural Crest	1
48600.5	41686.5	24862.4	21239.2	666.804	15598.8	Neural Crest	1
57792	43758.6	54468	43582.4	428.824	19068.7	Neural Crest	1
41774.6	35953.2	27059	24453.9	982.199	19709.2	Neural Crest	1
63447.1	43795.1	67792.2	48030.2	331.62	25495.2	Neural Crest	1
60405.3	50899.1	77960	63937.6	348.925	19109.5	Neural Crest	1
57647.9	47265.8	44363.1	39935.4	631.57	13977.2	Neural Crest	1
63099.3	48082	40627.4	32183.2	400.637	34863	Neural Crest	1
37659.6	31182.8	22195.2	19538.3	848.791	19789.5	Neural Crest	1
66167	53713.9	70771.4	61820.8	636.286	14340.7	Neural Crest	1
64927.2	54424.9	77259.6	62929.5	532.323	58108	Neural Crest	1
56817.1	46349.7	39776.9	33011.9	1412.46	18017.4	Neural Crest	1
70966.3	54582.8	37856.1	30869.2	434.758	41159.1	Neural Crest	1
66334.3	53643.5	44042.9	39564.4	339.263	26946.3	Neural Crest	1
70360.1	49173.3	61806.7	44730.3	463.971	30529.1	Neural Crest	1
35600.8	30261.5	73139.1	60022.4	605.638	16735.9	Neural Crest	1
66842.2	45647.7	79501.8	51404.5	330.633	19412.6	Neural Crest	1
64050.4	50599.8	50542.6	41421.5	333.1	6982.09	Neural Crest	1
94073.8	71792.4	44981.6	35706.5	415.113	44998.6	Neural Crest	1
56122.4	44678.5	27969.7	23785.2	386.671	37674.9	Neural Crest	1
47971.3	33539.3	40981.5	27937.8	330.078	24925.8	Neural Crest	1
55474.8	44749.1	44836.4	40117.5	428.339	20596.5	Neural Crest	1
51522.5	39557.2	63996.3	50833.6	347.757	20480.1	Neural Crest	1
52070.8	35693.8	45470.9	26642.5	356.728	45489.2	Neural Crest	1
58592.6	47856.1	90416.1	79486.8	368.627	4928.48	Neural Crest	1
27110.8	21434	22893.5	16561	595.498	8801.83	Neural Crest	1
49873.1	43660.9	42829.5	38875.1	522.392	10894.1	Neural Crest	1
53281.9	41702.6	41331.6	34022.8	331.312	16154.5	Neural Crest	1
45515.2	35445	21507.4	16610.5	330.51	29450.1	Neural Crest	1
66198.3	47573.8	39864	31648.6	386.549	22362.1	Neural Crest	1
40670.8	32748.5	40081.2	33194.8	398.078	35099.7	Neural Crest	1
57755.8	45070	49785.8	43255.3	1199.26	15884.7	Neural Crest	1
30273.3	27338.8	33340.5	31254.2	534.877	7478.08	Neural Crest	1
56897.5	48087.7	36856.1	31833.7	794.248	15450.3	Neural Crest	1
48574.3	38772.4	34834.3	29451.8	356.114	31290.2	Neural Crest	1
47332.1	39480	57016.6	50024	593.502	14902.2	Neural Crest	1
52307.9	41372	39625.6	30087.5	348.556	29626.1	Neural Crest	1
44026.3	36204.1	38019.1	31522.5	332.114	34654.8	Neural Crest	1
46714.2	38300.4	55013.9	43919.2	648.203	21603.1	Neural Crest	1
54846.8	47358.2	25259.7	21868.9	366.237	17932.2	Neural Crest	1
65776.3	49349.8	78882.7	62142.7	1855.93	24243.1	Neural Crest	1
59172	45522	45089.9	37320.1	332.915	35212.9	Neural Crest	1
70187.7	57144.5	69110.1	56086.7	488.772	20492.7	Neural Crest	1
57907.8	47880.6	79818.1	71431.3	739.644	15427.4	Neural Crest	1
48869.7	38916.6	19893.3	16187.2	789.826	33856.8	Neural Crest	1
33241.7	27993.2	25131.8	19544	609.326	18649.7	Neural Crest	1
40880.8	32127.5	84746.6	68049.7	421.791	21088.1	Neural Crest	1
78723.2	55433.2	74606.3	60564.4	838.103	39797.3	Neural Crest	1
36608.8	31889.4	23013.7	20681.6	610.906	8741.41	Neural Crest	1
52248.7	43687.9	58254.5	50843.5	333.039	27716.4	Neural Crest	1
49963.2	39731.7	46954.3	38631.4	661.248	17734.9	Neural Crest	1
44435.3	37678.2	22706.9	19074.7	597.786	8224.3	Neural Crest	1
51792.8	44243.9	37659.3	33942.4	935.641	13888.4	Neural Crest	1
44157.7	34738.1	39418.2	29593.2	353.842	20418.1	Neural Crest	1
39703.4	34471.4	23813	21287.4	503.907	11288.7	Neural Crest	1
52464.8	43709.3	25313.6	21442.2	339.879	18353	Neural Crest	1
48664.9	36549.2	39882	28975.4	1631.18	38981.1	Neural Crest	1
41848.1	36300.9	17496.7	15486	617.278	23736.8	Neural Crest	1
49464.6	41211	23924.9	20256.8	377.136	20946.4	Neural Crest	1
43568.8	37303.1	78953.9	73005.6	362.681	18473.1	Neural Crest	1
67367.4	53499	41928.7	34572.3	329.955	26314.2	Neural Crest	1
57537.5	45994	52154.2	43361.1	330.387	18288.5	Neural Crest	1
42647.8	35846.8	34283.6	27879.6	368.933	7202.15	Neural Crest	1
65889.8	46310.1	55337.8	40736.6	357.404	15551.5	Neural Crest	1
45414.3	37531.3	26547.4	22045.2	339.202	14892.7	Neural Crest	1
49040.3	40228.2	84424.4	81485.1	2251.36	22692.2	Neural Crest	1
61833.5	47172.2	75008.1	66458.9	371.628	25633.4	Neural Crest	1
39205.6	34627.9	58954.4	49907.8	699.781	17213.8	Neural Crest	1
37546.7	31658.1	36716.7	31131.2	453.126	9318.09	Neural Crest	1
64992.6	51899.7	50114.2	40161.1	368.627	24438.8	Neural Crest	1
56135.3	44192.8	52443.5	43985.1	992.334	14869.9	Neural Crest	1
73716.8	51765.4	76748.6	49075.6	341.234	16606.6	Neural Crest	1
46291.5	38718.8	34214.8	29417.1	874.711	20814.6	Neural Crest	1
58108	46302.9	53845.3	40562.3	360.656	30085.5	Neural Crest	1
61385.5	42605.3	81289.6	53223	361.577	21240.4	Neural Crest	1
62388.5	50927.7	31310.3	26506.4	405.324	23072.6	Neural Crest	1
61172.8	43747.6	47274.1	34358.7	421.366	22917.2	Neural Crest	1
65815.4	45512.3	20697.3	14037.8	410.373	46475	Neural Crest	1
39355.1	31141	75709.6	59189.1	357.219	15518	Neural Crest	1
71135.7	53768.8	30712.9	24822.4	355.132	13000.2	Neural Crest	1
54828.5	46645.2	40629.3	37227	368.688	11563.4	Neural Crest	1
47643.8	38473.4	35754.9	32383.3	366.605	24736.4	Neural Crest	1
47637.9	40325.4	33751	30400	337.354	16036.5	Neural Crest	1
53820.2	46200.7	35933.2	31550.7	694.621	19500.5	Neural Crest	1
76245.9	62728.6	71240.6	58247.3	331.99	21467.5	Neural Crest	1
59279.1	48390.6	52827.7	45620.2	433.851	16841.9	Neural Crest	1
62813	52658.8	60229.7	52236.4	356.728	15840.7	Neural Crest	1
89774.4	63399.8	69085.9	53098.3	510.772	29632.8	Neural Crest	1
74435.3	53468.2	97257.7	64036.5	445.46	14712.7	Neural Crest	1
40213.3	34409.1	24584.1	21290.9	349.54	7091.17	Neural Crest	1
22859.9	19770.4	16637.4	14182.8	997.248	32645.4	Neural Crest	1
84753.8	59268.8	62166.6	42008.7	561.941	40314.6	Neural Crest	1
72905.5	56772	72422.2	58051.9	334.642	18413.6	Neural Crest	1
50110.1	41240.1	31003.1	24887.1	394.542	17896.8	Neural Crest	1
47765	38623.3	30075.2	26899	347.634	20006.9	Neural Crest	1
67230.6	50384.3	88343.2	71089	592.974	19847.2	Neural Crest	1
53153.3	41790.6	69704.5	59544.9	374.995	30410.3	Neural Crest	1
61145.4	47903.9	40608.9	31055.6	531.491	17123	Neural Crest	1
71165.8	56141.1	26042.5	21847.2	590.801	9286.69	Neural Crest	1
41193.8	34506.1	15985.3	13980.3	810.095	19706.4	Neural Crest	1
87873.6	68417.5	76265.4	64545.2	358.754	28716.6	Neural Crest	1
22630.2	20228.6	21650	19047.9	575.214	13120.4	Neural Crest	1
54728.8	41740.6	28482.1	23147.7	907.264	14578.1	Neural Crest	1
59326	45909.6	34009.6	28469.8	408.792	17126.8	Neural Crest	1
42348	36361.3	58625.1	49389.2	553.961	18956.3	Neural Crest	1
39387.1	30618.9	30587.6	22477.7	593.385	22201.5	Neural Crest	1
45786.2	35402.8	24876.4	18384.6	333.039	50637.4	Neural Crest	1
60554.1	48994.1	27562.2	20794.4	1537.82	29386.8	Neural Crest	1
55131.1	37519.8	43216.3	27241.7	498.946	30330.5	Neural Crest	1
68570.3	52951.8	22248.8	18300.7	476.716	41960.2	Neural Crest	1
48901.8	38231.4	50037.2	41949.3	668.192	13675.9	Neural Crest	1
68190.7	46887	75864.2	53937.6	425.551	22353.9	Neural Crest	1
88431	63323.2	77295.5	49812.9	752.665	100688	Neural Crest	1
41380.4	34454.6	21444.3	17681.2	367.156	28685.8	Neural Crest	1
68878.9	50480.1	59084.7	47499.9	1429.04	20965.1	Neural Crest	1
32473.8	26159.6	44994.4	34938.2	407.393	23578.2	Neural Crest	1
55253.9	43197.2	42981.3	35695.4	367.034	19580.3	Neural Crest	1
58693.9	49877.1	29557.5	27184.9	1313.45	35518	Neural Crest	1
33924.9	29508.7	41253.9	35544.8	648.319	7618.34	Neural Crest	1
30566.1	26752.2	15264.8	13496.3	1039.75	18529	Neural Crest	1
35323.8	32078.4	19372.6	17409.3	1121.81	21007.2	Neural Crest	1
49159.2	39871.5	30040.3	26305.4	386.671	15964.6	Neural Crest	1
62533.4	49658.7	43980.1	34786.9	339.571	21349.4	Neural Crest	1
39016.5	30967.6	51375.1	40494.6	706.967	19283.7	Neural Crest	1
34554.8	30622.4	32675.9	28612.2	861.321	30.3438	Neural Crest	1
36649.4	31383.1	34528.5	28652.8	215.021	14235.7	Other Cell Type	1
41698.9	35184.2	26589.1	23738.1	145.223	10789.7	Other Cell Type	1
54142.3	37832.7	84658.1	59977.1	157.888	6995.44	Other Cell Type	1
70907.5	55078.2	30058.8	25440.3	295.359	21059.6	Other Cell Type	1
49979.1	41284.4	65356.3	56975.3	106.421	7823.68	Other Cell Type	1
52277.6	43517.3	25926.2	22058.8	216.343	11251.4	Other Cell Type	1
55759.1	46854.7	77907.9	69742.8	258.675	27807.9	Other Cell Type	1
61241.2	51503.3	32811.6	28937	233.125	10609.7	Other Cell Type	1
33383.4	27565.1	27426.3	22731.6	140.059	15940.9	Other Cell Type	1
37483.6	31037.3	33994.5	29732.6	160.812	10684	Other Cell Type	1
42201.8	36225.6	18445.3	16199.2	253.612	23792.8	Other Cell Type	1
60372.6	48582.7	45883.3	36917.5	277.451	18078.9	Other Cell Type	1
35003.6	31165.4	16706.3	15155	157.125	8918.79	Other Cell Type	1
54596.1	46105.9	61931.2	54709.3	221.25	22424.5	Other Cell Type	1
43235.3	36346.7	25373.2	20985.8	154.772	14956	Other Cell Type	1
62143.9	43645.1	89141.8	62369.2	259.55	17114.4	Other Cell Type	1
61242.3	52188.3	19859.6	18162.9	79.555	17927.2	Other Cell Type	1
65358.6	45211.5	42947.1	29607.5	246.916	12719.6	Other Cell Type	1
58060.3	47004.6	91907.6	78364.1	223.2	9586.92	Other Cell Type	1
33289.5	30011.5	40701.9	37419.6	157.952	14438.4	Other Cell Type	1
24304.8	20765.9	40847.9	33807	168.242	12359.7	Other Cell Type	1
36839.9	26760.5	97231.2	82057.9	99.0419	10521.1	Other Cell Type	1
52115.1	44103.1	32670.6	30282.4	257.8	16490.6	Other Cell Type	1
46199	39667.8	61188.5	57705.1	213.761	15508.5	Other Cell Type	1
35544.6	31000.1	15141.4	13263.4	133.615	12730.6	Other Cell Type	1
50274.3	41638.7	14624.4	12362.9	190.035	7628.45	Other Cell Type	1
49993.4	43723.1	16606.3	15040.6	175.03	10434	Other Cell Type	1
29770.6	27627.6	39587.2	35678.5	155.408	14613.1	Other Cell Type	1
32105.9	28198.5	11534.9	10050.5	253.361	23748.7	Other Cell Type	1
30903.8	24307.8	71151.7	52870.1	248.669	11641.4	Other Cell Type	1
44708.2	37354.6	19695.8	16491.8	182.189	9058.69	Other Cell Type	1
45209.1	37658.6	32384.2	26753.7	215.272	36357.8	Other Cell Type	1
57638.7	48960.8	26210.5	22517.5	208.784	11187.5	Other Cell Type	1
32973.1	28916.3	17748.5	15356.1	136.041	12528	Other Cell Type	1
41568.4	35370.2	51062.4	44401.6	174.522	25094.2	Other Cell Type	1
48281.7	40895.4	24286	21796	156.044	7978.03	Other Cell Type	1
24049.6	20147.7	25497.2	20587.6	166.783	9783.25	Other Cell Type	1
41583.4	35873.7	46303.8	42506.7	184.847	22903.2	Other Cell Type	1
44235.7	35408.5	26342.3	19737.4	244.223	8776.09	Other Cell Type	1
48434.3	38532.8	55384.5	45589.8	310.548	17210.4	Other Cell Type	1
38253.1	32387	17659.8	14690.6	227.348	19756	Other Cell Type	1
58249.5	47368.2	71393	54994.2	257.55	18311	Other Cell Type	1
58098.7	47964.4	31149	27703.1	238.771	14965.6	Other Cell Type	1
44936.8	39119.7	12529.5	10936.7	212.061	17510.7	Other Cell Type	1
55084.3	43152.4	67416.4	65901.6	80.7788	8734.58	Other Cell Type	1
55651.7	46076.2	18977.2	15695.3	264.233	25336	Other Cell Type	1
33910.7	29190.2	52511.9	49699.9	186.556	13692.4	Other Cell Type	1
42276.9	37613.7	35311.9	32219.1	210.801	29537.4	Other Cell Type	1
51048	43279.6	20946.4	18514.4	207.523	17240.9	Other Cell Type	1
44285.2	37720.2	39716.4	33639.9	191.994	13948.4	Other Cell Type	1
43135.5	35038.5	35660.3	30888.1	267.354	18408.2	Other Cell Type	1
61144.3	41854.9	96585.5	62983.5	112.062	16660.1	Other Cell Type	1
35959.8	31387.1	58268.2	52582.4	71.5655	13232.1	Other Cell Type	1
41448.4	35354.3	55100.2	46700.5	166.084	15600.2	Other Cell Type	1
28919.3	25199	35775.4	29161.7	113.536	8470.41	Other Cell Type	1
44025.5	36615.7	61190.7	53165.8	208.595	18446.8	Other Cell Type	1
33601.1	29439.6	27399.6	25447.9	165.386	12350	Other Cell Type	1
49697.9	43801.5	32964.7	31288.9	100.904	9890.37	Other Cell Type	1
27014	23827.1	23795	20447.2	156.489	10680.9	Other Cell Type	1
33793.2	28166.3	46636.9	40646.7	279.319	24984.7	Other Cell Type	1
20038.9	17833.7	17584.2	15239.1	63.6883	6948.95	Other Cell Type	1
53143.3	42015.2	62263.4	50408.5	242.531	12296.8	Other Cell Type	1
45781.7	39889.4	52149.8	50261.4	78.782	11684.4	Other Cell Type	1
47278.8	40379.2	13702.6	12277	252.924	13547.3	Other Cell Type	1
42822.1	34716.4	42705.7	40267.8	217.79	13715.5	Other Cell Type	1
66081.2	54260.7	35542.2	29226	243.409	20886.5	Other Cell Type	1
44691.9	38197.6	27600.8	25600.1	108.537	5439.08	Other Cell Type	1
47832.5	40146.2	42964.4	38900	177.755	7970.83	Other Cell Type	1
50565.5	42104.9	29786.3	26959.3	300.385	22329.5	Other Cell Type	1
66556.5	51924.9	59902.4	48976	234.192	29435.1	Other Cell Type	1
46299.7	36268.2	48485.7	38589	258.925	22289.4	Other Cell Type	1
54919.6	43798.3	101211	80943.2	140.761	14300.5	Other Cell Type	1
27033.9	24184.2	27411.8	24029.3	7.21368	1016.22	Other Cell Type	1
49849	38034.3	73329.2	56559	197.617	11150.8	Other Cell Type	1
57111.1	46884.1	28684.2	26428.9	187.695	16417.6	Other Cell Type	1
31557.9	26477.4	19089.1	15718.6	192.943	12809.6	Other Cell Type	1
40234.6	36170.2	33012.9	30965.8	258.8	23011	Other Cell Type	1
25156.3	22340.3	18363	16067.3	106.165	9256.29	Other Cell Type	1
45632.3	38587.3	34761.5	29794.3	233.752	17450.4	Other Cell Type	1
68637.5	53426.6	61798.3	50908	292.999	20210.6	Other Cell Type	1
58952.8	45464.1	85192.1	55460.9	138.21	17343.6	Other Cell Type	1
48337.2	36494.3	33681	28521.6	145.796	7569.26	Other Cell Type	1
44329.8	34564.9	44266.9	36407.6	189.529	13878.2	Other Cell Type	1
49822.5	41837.2	14859.4	12736.8	228.416	13177.6	Other Cell Type	1
66048.9	55540.8	19806.4	17031.3	223.577	21455.6	Other Cell Type	1
37354.8	32747.4	26203.3	23919.1	225.463	32201.7	Other Cell Type	1
61228.4	48282.1	26009.9	21960.5	136.998	6978.97	Other Cell Type	1
34685.6	30537.3	26472.5	24769.6	66.448	3634.96	Other Cell Type	1
33993.1	29739.6	25027.1	23874.6	135.147	13965	Other Cell Type	1
27164.9	23754.1	36484.3	28316	147.707	9666.29	Other Cell Type	1
48062.9	39201.2	54737.1	42551.5	326.931	35258.9	Other Cell Type	1
43769	37889.3	33166.2	28751.2	176.804	14714.5	Other Cell Type	1
46504	39563.6	44432.1	39745.5	117.698	10690.6	Other Cell Type	1
43351.4	36163.5	11190.5	9964.38	123.456	4970.15	Other Cell Type	1
47194.3	40878.5	35672.8	31813	151.272	12502.2	Other Cell Type	1
38228.8	33155.7	18430.3	15236.4	227.096	16459.6	Other Cell Type	1
49588.6	43086.5	42208.5	38249.9	250.734	19063.6	Other Cell Type	1
45349.6	39007.8	18798.4	16352.7	179.972	13402.9	Other Cell Type	1
52295.7	44785.2	16060.3	14199.4	219.489	21110.1	Other Cell Type	1
63040.4	51022.2	40747.2	36011.4	162.782	10818.6	Other Cell Type	1
46191.7	38197.8	22765.9	19178	319.333	15497.4	Other Cell Type	1
26635.4	23340.6	11139	9315.84	150.763	10115	Other Cell Type	1
42294.8	36949.9	13892.9	12310.5	165.703	14570.4	Other Cell Type	1
46393.2	38501.6	32949	27723.6	214.265	9738.14	Other Cell Type	1
54024.1	45503.9	57363.3	50996.3	207.208	24788.9	Other Cell Type	1
54245.8	44952.8	20870.7	18255.1	136.998	16010.1	Other Cell Type	1
43101	37673.8	44078	40017	134.573	12614.9	Other Cell Type	1
65589.8	52313.6	20604.6	16319.6	130.422	25075.9	Other Cell Type	1
52568.4	42943.5	22601.8	19085.2	297.904	23804.7	Other Cell Type	1
35371.3	30479.5	12559.9	11228.6	116.994	8793.14	Other Cell Type	1
44152.8	35947.3	93644.5	84585.6	157.38	13028.7	Other Cell Type	1
48245.7	38825.3	58994.5	48368.5	120.642	9662.32	Other Cell Type	1
34730.4	32519.1	43061.9	41035.4	42.6103	371.504	Other Cell Type	1
39263.7	34957	26701.3	24808.5	147.771	8307.27	Other Cell Type	1
49281.4	43183.1	66952.4	63571	121.089	7191.67	Other Cell Type	1
64184.1	53040.9	59903	48996.4	112.19	5981.92	Other Cell Type	1
42077.6	37980.8	15568	14815	191.678	20007.4	Other Cell Type	1
77561.7	55135.1	91129.9	64556.1	267.291	23666.9	Other Cell Type	1
50017.3	40473.5	40447.2	36796.1	198.501	13354.2	Other Cell Type	1
62933.1	49630.9	30423.6	23782.8	321.928	24198.4	Other Cell Type	1
37847.3	32197.3	37034.8	30363.7	233.438	16575.1	Other Cell Type	1
37777.9	33661.2	20616.9	18291.8	174.205	13235.1	Other Cell Type	1
29539.9	25278.4	26792.3	22599.6	103.278	13758.9	Other Cell Type	1
55343.6	46435.9	45451.3	39184.5	138.018	6760.02	Other Cell Type	1
52476.1	44213.1	18226.9	15339.4	297.407	31760.8	Other Cell Type	1
54226.6	42829.6	87509.6	74130.8	210.675	25181.9	Other Cell Type	1
64246.4	50455.9	70791.7	64633.8	152.545	21941.3	Other Cell Type	1
41584	35440.9	24003	21217	201.216	14461.2	Other Cell Type	1
41780.8	34034.1	68978.8	64727.2	148.726	15326.6	Other Cell Type	1
33469.5	28632	30809.4	26819.7	147.834	8916.25	Other Cell Type	1
65865.4	55244.6	42762.3	39846	247.292	5790.29	Other Cell Type	1
60032.4	50139.6	22259.8	18569	322.546	21833.6	Other Cell Type	1
56860.2	44969.8	41539.2	35048.7	288.588	37805.7	Other Cell Type	1
45481.2	37414.4	55442.8	48914.4	252.173	13941.7	Other Cell Type	1
48273.3	40690.4	29905.5	26284.5	122.625	10344.5	Other Cell Type	1
52010.2	44850.6	35899.9	32120.5	115.649	15786.4	Other Cell Type	1
41138.6	35361.6	19443.5	17148.5	110.653	8843.02	Other Cell Type	1
41077	34688.9	59669.4	55052.9	188.643	14493.1	Other Cell Type	1
36037	32277.6	12034.1	10496.5	184.468	7229.16	Other Cell Type	1
28425.2	26334.8	14393.4	12829	140.57	19313	Other Cell Type	1
27954.5	20671	24943.2	17116.5	184.278	23699.4	Other Cell Type	1
35545.4	29362	16429.3	13781.8	55.5308	10442	Other Cell Type	1
57322.3	47701.7	20228.6	16774.1	272.28	17847.4	Other Cell Type	1
37475.5	32665.8	16350	13883	186.935	24563	Other Cell Type	1
34222.7	29879.7	26070.4	22898.3	58.0542	1233.31	Other Cell Type	1
45147.8	30174.4	51817.3	37437.3	215.776	16299.9	Other Cell Type	1
48298.1	37992.2	86264	72225.6	235.007	21974.2	Other Cell Type	1
48270.2	40257.6	35492.9	30133.3	238.959	23844.6	Other Cell Type	1
69735.1	55467	74249.1	64482.2	274.274	24082.5	Other Cell Type	1
47229.2	38117.9	29484.9	26092.8	217.538	13709.6	Other Cell Type	1
52964.2	45855.5	27932.5	25929.6	130.103	13137.4	Other Cell Type	1
59157	50331.6	42105.3	39918.5	239.836	12750.9	Other Cell Type	1
33395.9	28662.2	21914.4	18595.4	196.86	16509.4	Other Cell Type	1
48668.2	40038.5	51881.5	46328.4	239.147	18782.5	Other Cell Type	1
25366	23163.9	14410.1	11656	-22.2348	22.0311	Other Cell Type	1
38564.3	31979.5	20548	18340.5	65.244	6867.3	Other Cell Type	1
46201.3	37975.2	37914.4	32965.9	177.818	22527.5	Other Cell Type	1
39874.5	33831.3	20729.2	18110.2	240.651	34567.1	Other Cell Type	1
64220.5	51403.1	63734.6	50504.4	235.195	14997.7	Other Cell Type	1
33703.9	27755	29497.9	23696	165.322	8106.43	Other Cell Type	1
74992.4	56141.9	72151.3	56118.3	322.546	24308.5	Other Cell Type	1
61277.7	48122.1	59228.3	49781.5	250.671	17321.4	Other Cell Type	1
40541.6	35706.7	20766.2	19190.7	232.309	23588.3	Other Cell Type	1
51509.4	44582.2	11208.3	10313.2	227.662	18291.5	Other Cell Type	1
52332.1	45914.3	75318.9	68537.4	203.046	20034.1	Other Cell Type	1
32828.1	26049.4	71686.6	56049.8	223.262	20859.8	Other Cell Type	1
48207.6	40210.2	83495.9	79161.7	244.975	32205.1	Other Cell Type	1
31280.8	27662.2	14970.3	13019.6	170.971	17596.6	Other Cell Type	1
38336.4	34133.3	17083.2	15717.7	197.87	13874.6	Other Cell Type	1
48736.2	41339.9	46809.7	43009.3	134.381	9906.89	Other Cell Type	1
31024.1	27236.4	14940.5	12812.8	136.296	7836.71	Other Cell Type	1
46771.1	39431	33026.1	28822.8	169.004	12664.7	Other Cell Type	1
44244.6	37758.5	11050.4	9659.4	77.9444	9049.79	Other Cell Type	1
76805.2	64020.6	52773.1	47663.9	232.246	15270.5	Other Cell Type	1
47293.8	38944.4	31347.8	27285.8	282.307	25470.7	Other Cell Type	1
47381.5	41559.7	16550.1	15050	161.956	10162.3	Other Cell Type	1
32168.3	28121.2	10753.4	8994.59	174.269	11317.5	Other Cell Type	1
58962.2	47951.4	94025.6	79187.5	183.898	10835.6	Other Cell Type	1
46999.5	40443.8	18136.3	15272.2	282.307	16549.7	Other Cell Type	1
47035.5	38502.5	34913.5	30901.5	36.361	2723.64	Other Cell Type	1
70808.8	56925.1	83977	65411.9	258.987	23312.6	Other Cell Type	1
45606.6	38858.1	14454.4	13401.3	110.717	12644.4	Other Cell Type	1
53457.5	38749	23882.7	18558.6	230.614	9188.31	Other Cell Type	1
19046.9	18462.5	16667.4	15487.1	126.205	7358.83	Other Cell Type	1
62880.4	49749.5	33998.7	27927.4	254.8	33071.3	Other Cell Type	1
35420	29889.9	40945.7	33060.6	119.234	8945.16	Other Cell Type	1
58312.7	47101.4	38780.9	32831.8	279.569	21803.1	Other Cell Type	1
44980.4	36918.7	24724.9	20726.9	292.627	15182	Other Cell Type	1
45959.1	39529.2	18078.5	16399.6	201.531	8669.19	Other Cell Type	1
43136.9	32563.1	33957.9	25451.6	142.737	10142.6	Other Cell Type	1
47424.3	40353	42089.7	37788.6	95.0596	10708.6	Other Cell Type	1
54429.9	44047.5	41683.4	36527.8	201.342	18686.1	Other Cell Type	1
63713.7	52876	27365.7	25312.6	129.528	13047.4	Other Cell Type	1
41950	33552.2	14651.4	11790.3	180.162	18064.4	Other Cell Type	1
63265.7	52010.8	33684.1	30834.5	212.124	14186.1	Other Cell Type	1
37389.5	33898.1	14704.2	13925.9	124.863	8531.94	Other Cell Type	1
53059.8	44464.7	46680.1	38946.7	250.671	23063.6	Other Cell Type	1
44319.8	35692.6	42651.1	33005.6	209.982	14647.7	Other Cell Type	1
42879.1	33437.7	76585.9	67297.6	61.2894	9056.46	Other Cell Type	1
23880.3	20910.7	29162.9	24709.8	130.997	15386.1	Other Cell Type	1
44517.8	40128.2	23137.2	22153.9	136.679	15291.7	Other Cell Type	1
50389.9	40870.6	28111	23394	240.15	15915.8	Other Cell Type	1
55670.7	47172.9	30524.9	25166.3	267.665	30129.2	Other Cell Type	1
48861.7	39327.1	96197.9	86443.9	222.822	16302.9	Other Cell Type	1
48849.3	42571.4	28605.9	26553.9	187.188	16975.4	Other Cell Type	1
69538.4	56360.6	22395.1	18992.6	318.529	23069.2	Other Cell Type	1
56379.9	47407.4	46187.9	41822.4	238.018	16790.4	Other Cell Type	1
44774.2	38436.9	62010.6	54731	259.05	18227.1	Other Cell Type	1
62818.9	49513	39076.3	29938	32.5389	3306.99	Other Cell Type	1
38040.7	33646.2	14444.1	12686.3	151.145	5154.21	Other Cell Type	1
52107.7	44426.9	37725.9	32405.7	122.625	11394	Other Cell Type	1
40802.1	33967.5	53710.3	48143.5	100.583	5926.27	Other Cell Type	1
40034.5	35760.5	22277.6	20808.5	199.953	15442.5	Other Cell Type	1
27980	24737.5	37229.3	31736.3	124.095	8122.42	Other Cell Type	1
30386.4	26807.4	22857.8	20339.2	109.114	6142.62	Other Cell Type	1
57024.4	46877.5	14920.6	12161.2	198.123	6887.79	Other Cell Type	1
48891.3	42084.8	20317.7	17594.9	209.855	10668.9	Other Cell Type	1
20887.5	19475.6	21830.6	19692.2	123.84	8512.24	Other Cell Type	1
45047.8	35053.3	37183.4	28477.2	252.736	17716.4	Other Cell Type	1
33295.2	29766.3	31825.8	28602.5	67.9376	4150.38	Other Cell Type	1
28441.1	25131.4	19704.9	16657.1	170.717	19851.5	Other Cell Type	1
42059.7	33284.5	44673.5	32627.3	76.0755	8869.65	Other Cell Type	1
67000.5	54522.1	77049.2	61551.3	255.988	45760	Other Cell Type	1
56720.8	44887.7	57296.3	50487.2	255.05	9793.9	Other Cell Type	1
67083.7	48585.5	58978.8	45967.7	125.31	17192.4	Other Cell Type	1
57706.6	50271.4	32974.9	30371.8	183.138	11737.3	Other Cell Type	1
23656	20930.7	18595.3	16638.7	140.825	19299.8	Other Cell Type	1
29362.7	26860.2	17300.5	15456.7	193.195	13454	Other Cell Type	1
48150.4	39381.4	71776.9	61159.9	137.444	11845.1	Other Cell Type	1
74233.5	61712.5	20282	17574.1	174.015	14108.3	Other Cell Type	1
40962.8	35495.5	24984.2	21002	224.708	10262.6	Other Cell Type	1
44081.5	36116.8	24529.2	18137.3	28.8704	7579.1	Other Cell Type	1
35897.6	28372.8	31954.6	25694.3	184.784	10256.9	Other Cell Type	1
41021.9	32667.1	53482.4	44770.2	185.227	8041.99	Other Cell Type	1
38868.3	33879	65620.8	60459.2	182.822	7470.4	Other Cell Type	1
39211.9	35787.9	12979.3	11520.5	243.033	25327.9	Other Cell Type	1
49976.4	32778.3	42623.6	28751.6	297.655	15487.8	Other Cell Type	1
39482.2	34600.4	72433.7	64097.3	246.665	9538.25	Other Cell Type	1
26120.2	23963.9	34611.7	31657.9	157.507	7420.94	Other Cell Type	1
63174.5	53574.6	30052.7	27148.8	273.028	12608.4	Other Cell Type	1
46455.5	41716.4	29010.8	26301.5	285.169	25259.9	Other Cell Type	1
41733.9	33855.5	48015.2	43098.2	172.049	16153.8	Other Cell Type	1
70593.5	48052.7	91159.8	68416	239.021	21127.9	Other Cell Type	1
39504.8	32695.4	36916.2	31366.3	174.396	13664.3	Other Cell Type	1
42597.5	36446.5	56576.4	50305.4	194.27	13059.8	Other Cell Type	1
30471	25936	18040.4	15466	164.243	17401.4	Other Cell Type	1
40316.5	31257.1	21871.9	16661.8	271.844	11911.9	Other Cell Type	1
26437	24434.5	20486.5	19528	136.104	10612	Other Cell Type	1
39657.4	32975.7	22611.2	18965.1	76.4971	7392.51	Other Cell Type	1
61996.4	51847.9	43682.6	41493.5	287.594	15254	Other Cell Type	1
66280.5	52727.5	40055.2	35643.5	169.194	12302.7	Other Cell Type	1
37456.2	33841.5	29247.6	27531.3	162.21	11066.8	Other Cell Type	1
45229.1	39500.3	43517.1	40086.3	237.14	13227.8	Other Cell Type	1
42002.1	37149.5	34417.8	30842.3	283.303	17854.9	Other Cell Type	1
62243	48283.6	31709.1	26551.3	129.72	13266.6	Other Cell Type	1
42331.2	35677.1	15976.5	13566	150.127	15401.5	Other Cell Type	1
44832.7	35842.4	45806.7	38316.4	296.104	23021.8	Other Cell Type	1
51141.5	42316.9	35066	30070.4	231.367	12800.7	Other Cell Type	1
32042.3	25497.2	42503.2	36719.1	170.463	16717.3	Other Cell Type	1
45910	39870.9	43277.6	39264.2	220.999	17095.9	Other Cell Type	1
44465.6	37145.9	36995.8	30971	205.443	9874.17	Other Cell Type	1
43452.2	37370.5	48146.6	41536	265.357	19518	Other Cell Type	1
41983.2	36782.4	37169.9	34563.1	115.393	4108.76	Other Cell Type	1
50528	41514.5	49951.9	43145.5	147.962	9691.97	Other Cell Type	1
51462.8	43484.8	38698.6	33998.1	255.55	24372	Other Cell Type	1
75473.3	58538.8	27417.7	21678.5	285.044	19405.5	Other Cell Type	1
30211.2	26628.3	19347.7	18004.9	157.252	9237.97	Other Cell Type	1
41075	33731.4	48138.8	43982.6	145.031	11606.1	Other Cell Type	1
72017.3	56511.8	45301.5	39867.9	295.483	20994.1	Other Cell Type	1
43268.8	38016.9	20010.2	18162.8	17.231	722.079	Other Cell Type	1
57962	45498.9	23713.2	19662.4	276.642	20407.8	Other Cell Type	1
49640	39793.9	50506.6	43893.7	60.6555	7679.97	Other Cell Type	1
51071.3	42307.3	65109.5	55655.9	206.767	13664.1	Other Cell Type	1
35728	30310.5	54986.5	46387	141.908	5658.5	Other Cell Type	1
78692.2	61994.1	50267.5	45788.1	211.872	20554.3	Other Cell Type	1
33325.2	28291.7	41667	34489.5	241.341	22466.4	Other Cell Type	1
31063.9	28110.7	26448.2	24619.2	161.829	14002	Other Cell Type	1
53687.2	43420.6	27268.4	22894.1	128.122	9830.7	Other Cell Type	1
36724.4	31526.2	54152.7	51466.5	260.737	15566.5	Other Cell Type	1
71393.2	57008.8	29177.5	25527.6	276.766	18004.4	Other Cell Type	1
35777.2	32169.5	13713.3	12376.8	173.635	9642.04	Other Cell Type	1
34444.5	30744.5	36404.5	33579	75.8177	3433.86	Other Cell Type	1
28013.4	25634.3	18489.1	17274.5	142.546	10679.8	Other Cell Type	1
41550.9	34773.7	31453.3	28811.7	138.274	12985.6	Other Cell Type	1
34264.5	31415.6	93883.1	84085.5	94.8026	14958.3	Other Cell Type	1
42572.8	35851.3	13798.4	11545.3	238.771	14362.4	Other Cell Type	1
68321.5	56754.9	82993.5	70109.3	97.6291	8217.73	Other Cell Type	1
28436.1	28251.6	8770.02	9021.2	30.0914	8.72322	Other Cell Type	1
50044.8	41280.3	23115.2	19559	273.776	32493.8	Other Cell Type	1
56537.6	46117.2	78660.5	69147.8	284.547	16989.1	Other Cell Type	1
45482.2	36424.2	47571.2	40724.3	210.297	18985.5	Other Cell Type	1
71638.7	58020	31726.1	27871	121.665	10427.9	Other Cell Type	1
45630.6	39431.6	43950.8	40169.9	209.54	22801.7	Other Cell Type	1
38603.1	34685.7	29539.4	27667.3	150.127	14839.3	Other Cell Type	1
33355.1	30616.6	8006.36	7325.94	134.381	16763.9	Other Cell Type	1
41267.6	36552.7	23442.5	22009.5	204.812	22829.3	Other Cell Type	1
68003.8	57451.3	28255.1	26184.2	249.983	12944.6	Other Cell Type	1
20080.7	18645.8	28256.3	26842.6	135.977	12980.1	Other Cell Type	1
40049.8	33369.1	38015.8	32261.8	163.417	11807.5	Other Cell Type	1
41744.8	36515.8	14556.4	12474.1	292.068	17254.8	Other Cell Type	1
66720	55154.6	42502.6	37600.9	209.414	20188.7	Other Cell Type	1
48745.6	40743.2	22299.4	19063.8	228.039	14972.2	Other Cell Type	1
52682.5	45767.4	51069.8	47267.7	161.829	8616.61	Other Cell Type	1
62229.1	52183	55889.3	49664	242.657	28160.4	Other Cell Type	1
38171.4	30597.8	51911.3	44576.8	165.64	12927.8	Other Cell Type	1
35362.5	30711.4	11856.6	9321.94	153.372	8896.29	Other Cell Type	1
45948.5	38142.5	24842.6	21494.6	271.906	17762	Other Cell Type	1
34395.6	29889	19205.7	17059.8	110.781	6924.8	Other Cell Type	1
42669.1	35500.2	29756.7	24469.1	199.827	6657.56	Other Cell Type	1
49099.4	42334.4	40756.8	34516.7	104.305	7255.69	Other Cell Type	1
42136.6	36281.3	30604	26839.6	82.7106	7282.21	Other Cell Type	1
20881.4	18717.5	14692.9	12200.7	51.0627	8343.75	Other Cell Type	1
34713.6	28747.1	35174.9	32541.9	170.717	18882	Other Cell Type	1
44596	38744.8	34091.9	32207.6	144.203	13232.5	Other Cell Type	1
44940.5	37338.2	38834.2	33773.1	274.835	9158.13	Other Cell Type	1
63536.7	49262	60685.6	50676.7	189.339	14556.7	Other Cell Type	1
29544.4	26392.5	29512.4	26339.6	179.655	14730.3	Other Cell Type	1
47454.9	40832.8	28113.6	24099.1	209.162	11401.1	Other Cell Type	1
34784.5	30547.3	37331.7	31329.1	108.345	9220.71	Other Cell Type	1
42255.8	35627.4	37496.7	32629.6	185.733	22160.5	Other Cell Type	1
57469.9	48389.1	31721.2	27293.9	221.816	20867	Other Cell Type	1
28981.3	25931.1	46635.6	40706.7	160.367	15733.1	Other Cell Type	1
48339.4	42203.9	12517.2	11016.2	161.321	9095.17	Other Cell Type	1
49785.1	42698.9	90808.3	79112.3	314.509	5832.5	Other Cell Type	1
39378.6	33799.4	24382.3	20531.8	185.29	13280.3	Other Cell Type	1
22737.4	22013.7	20554.1	20642.8	-2.39546	48.0524	Other Cell Type	1
40790.2	36151	18928.7	17972.3	157.125	11379.4	Other Cell Type	1
71967.7	55925.7	52454	43614.6	312.529	19559.7	Other Cell Type	1
53902.2	45183.7	25452.2	22672.7	270.722	15249	Other Cell Type	1
55187.9	44539.4	36961.1	32278.1	312.715	35307.2	Other Cell Type	1
38438.9	32714.5	52116.7	47559.9	179.529	15577.3	Other Cell Type	1
47166.8	39448.6	25021	20640.4	220.81	17208.1	Other Cell Type	1
32919.7	28868.9	48053.8	42600.6	81.8092	1663.79	Other Cell Type	1
35626.4	30681.1	49311.7	45380.5	197.239	13468.8	Other Cell Type	1
43603.9	37524.7	30214	27413.5	270.098	16664.1	Other Cell Type	1
40556.1	34967	29947.1	26473.1	259.3	20153.7	Other Cell Type	1
54878.4	44705.2	36159.8	31084.9	232.56	16765	Other Cell Type	1
42523.2	35812.2	32402.6	28888.7	302.246	14124.3	Other Cell Type	1
52222	44725.4	47462.1	43071.5	125.182	11707.1	Other Cell Type	1
37371.8	33549.1	13553.5	12206.9	112.575	7825.53	Other Cell Type	1
35705	32749.2	25390.4	23795.5	242.531	18863.3	Other Cell Type	1
26719.8	26401.3	9286.15	9579.95	0.522245	-9.8487	Other Cell Type	1
21731.9	19985.6	35507.2	35828.9	146.306	11609	Other Cell Type	1
50135.7	33365.7	53909.6	33958.4	257.988	21322.3	Other Cell Type	1
38395.4	33795.4	21850.1	19597.7	170.908	8311.08	Other Cell Type	1
60604.6	49590.2	30735.6	26825.1	150.127	10250.6	Other Cell Type	1
46662.7	39593.4	30855.8	28192.8	113.6	4567.84	Other Cell Type	1
40247.8	34382.7	14994.6	12598.3	184.025	22551	Other Cell Type	1
26637.1	24931.3	16797.6	15384.7	175.22	15321.6	Other Cell Type	1
50236.7	40475.5	42303.6	36079.4	327.301	10501.5	Other Cell Type	1
31673.9	29196.4	23389.4	20981.7	194.206	9683.76	Other Cell Type	1
54739.8	43419.9	28533.9	23334	272.031	17764.6	Other Cell Type	1
40271.1	34997.6	20130.1	17735.1	122.049	7821.51	Other Cell Type	1
48009.4	38942.7	46933.9	39671.3	230.488	13935.3	Other Cell Type	1
38725.6	33807	24220.3	21005.4	300.075	22786.1	Other Cell Type	1
26927.8	23680.8	29537.3	27888.2	128.122	13323.3	Other Cell Type	1
45931.9	40856.6	40399.1	39626.4	110.268	7609.34	Other Cell Type	1
58306.8	48592.1	67664.2	55985	145.286	16166.3	Other Cell Type	1
48203.1	40491.7	26284.5	22963.4	204.181	13955.9	Other Cell Type	1
58269.9	46472.9	30649	27307.5	234.568	13743.3	Other Cell Type	1
36678.7	30367.1	20429.2	16462.2	44.1282	1892.75	Other Cell Type	1
22450.5	19018.3	41959.3	35232.9	306.089	15510.1	Other Cell Type	1
55095.3	44492.1	102059	92175.8	190.54	10281.3	Other Cell Type	1
35288.1	28817.2	65274.3	55973.5	176.487	13610.7	Other Cell Type	1
46371.8	39989.1	69037.2	62528.1	122.944	7112.77	Other Cell Type	1
43882.4	38590.7	14385.1	13137.7	158.778	12858.7	Other Cell Type	1
53870.1	45604	17854.3	15717.2	164.56	17126.4	Other Cell Type	1
47767.4	40194.6	98322.4	89936.9	173.064	16847.8	Other Cell Type	1
37782.8	33369.5	17973.7	17130.3	157.825	10698.8	Other Cell Type	1
54034	45470.5	21715.8	19364.7	203.046	15520.7	Other Cell Type	1
35679.7	31796.1	39336.1	34903.7	174.015	10766.6	Other Cell Type	1
46182.2	39709.6	59988.5	52469.2	220.999	12382.1	Other Cell Type	1
52909.8	43484.2	27770.5	23742	277.638	33174.8	Other Cell Type	1
35534	30174.3	56234	48488.8	141.908	7992.38	Other Cell Type	1
76540.1	59600.1	81050.9	70712.1	316.612	25684.6	Other Cell Type	1
45636.9	39381.7	20848.9	19818.3	113.536	18616	Other Cell Type	1
25421.2	21797.9	42955.7	35782.5	215.335	18065.6	Other Cell Type	1
38742.5	32288.5	33315.1	28494	106.678	14384.8	Other Cell Type	1
26929.4	22752.5	19698.7	15173.8	276.829	19067.7	Other Cell Type	1
51755.3	44577.2	41152.1	35785.2	320.26	21545.4	Other Cell Type	1
41127.7	36451.8	17861.8	16552	220.873	18025.2	Other Cell Type	1
75090.2	60041	44102.8	39545.5	278.572	17434.3	Other Cell Type	1
27056.8	26261.1	27558.3	27819.6	79.8127	910.475	Other Cell Type	1
34944.3	29029.2	48309.9	42279.7	226.468	25685.5	Other Cell Type	1
41157.1	32534	69182.5	60305.3	199.638	16637	Other Cell Type	1
45052.1	38333.1	23180.6	20889.5	120.002	13016.2	Other Cell Type	1
66304.8	46593.9	42415	25746.7	260.174	24903.7	Other Cell Type	1
24323.7	22370.7	22392.4	19108.5	149.617	13238.9	Other Cell Type	1
49687	44242	19168.8	18341.4	124.671	10191.3	Other Cell Type	1
33827	30373.5	55063.9	49898.6	174.903	11117.8	Other Cell Type	1
31094.9	27025.3	34539.4	30375.7	75.4954	6897.32	Other Cell Type	1
51375.2	42792.2	46291.5	39097.1	140.378	8947.49	Other Cell Type	1
45695.7	37730.2	31483.4	28576.6	264.358	9486.05	Other Cell Type	1
53922.2	46211.1	29355.8	26778.5	216.72	14314.3	Other Cell Type	1
32414.1	26969.2	69379.1	58870	67.157	4023.51	Other Cell Type	1
41161.9	34889.7	36712.6	33317.4	230.3	12278.9	Other Cell Type	1
35440.6	27853.5	43124.6	32189	169.194	16646.7	Other Cell Type	1
53454.2	44847	71038	65392.5	220.621	11836.3	Other Cell Type	1
39565.4	35266.9	23295.7	21561	202.541	17299.7	Other Cell Type	1
49060	40699.4	30590.9	27927.4	267.354	12805.3	Other Cell Type	1
37161.8	29209.9	36210	27556	263.234	14556	Other Cell Type	1
53799.9	45568.7	30228.2	27048.1	258.488	19366.1	Other Cell Type	1
36422.8	33189.6	36115.7	34767.2	72.0646	12923.9	Other Cell Type	1
50397.3	39685.3	68395.1	60689	78.5887	5722.2	Other Cell Type	1
43070.2	36716.1	22842.1	19727.4	84.1913	2057	Other Cell Type	1
61234.8	51233.8	46216.3	40114.1	178.388	11368.6	Other Cell Type	1
43142.4	36304.2	68413.5	58064.8	140.697	9384.86	Other Cell Type	1
38069.3	33509	14901	13615.6	154.2	8705.51	Other Cell Type	1
46024.2	41633.7	11879.4	10983.1	125.822	11339.9	Other Cell Type	1
40926.2	38048.4	15370	15748.7	-2.33404	14.6816	Other Cell Type	1
33141	26614.6	30302.6	24209.3	183.771	16227.2	Other Cell Type	1
61447.5	51385	26589.3	23644.3	276.143	22901.9	Other Cell Type	1
54663.5	47233.8	14176.7	13308.2	103.535	9251	Other Cell Type	1
36460.9	29726.2	33042.7	26652.8	191.552	14482.2	Other Cell Type	1
38448.4	33859.8	38030.8	37652.7	137.508	8881.78	Other Cell Type	1
39579.4	34844.7	20648.8	18785.6	205.758	10905.4	Other Cell Type	1
55576.6	46331.6	50456.2	41972.9	288.712	15701.2	Other Cell Type	1
29772.3	26551	34887.6	32304.9	188.517	11287.9	Other Cell Type	1
87679.4	70630.4	39968.9	33167.9	216.406	21075	Other Cell Type	1
40393	33774	48709.7	42063.2	212.187	12866.6	Other Cell Type	1
54639.1	45468.4	39139.5	35152.4	135.658	16332.7	Other Cell Type	1
82435.7	57302.3	59261.3	42740.5	160.24	12046.4	Other Cell Type	1
34381.7	31372.8	24195.6	22359.3	68.2926	7509.21	Other Cell Type	1
58053	46902.8	51726.3	49548.4	300.757	10716	Other Cell Type	1
34087.4	29113.9	44085.9	37516.7	223.011	16229.9	Other Cell Type	1
31252.1	29975.2	10401	9890.83	90.0459	8236.27	Other Cell Type	1
40441.7	33527.6	19384.7	17303.8	234.066	12392.9	Other Cell Type	1
65771.1	54410	23992.3	19592.4	203.677	18917.5	Other Cell Type	1
42926.8	27849	20629.3	13308.5	120.322	18558.9	Other Cell Type	1
28900.7	27067.9	17269.5	16375.1	159.414	12476.6	Other Cell Type	1
23588.9	20692.6	47790.3	42991.8	221.124	15379.8	Other Cell Type	1
37853.3	31350.6	18662.6	16111.7	162.718	10671.5	Other Cell Type	1
40438.6	36606.6	12560.4	11135.1	241.591	16963.7	Other Cell Type	1
57697.2	45134.1	58149.9	48734.8	300.819	20257.4	Other Cell Type	1
63694.8	46399.9	24499.9	20399.9	259.112	18522.1	Other Cell Type	1
33131.4	28929.4	30156.2	26674.2	275.832	18465	Other Cell Type	1
35907.8	30122.6	28993	25037.3	196.102	10680.2	Other Cell Type	1
67423.2	48114.8	64471.6	49264.7	188.074	18352.1	Other Cell Type	1
39738.5	31310.7	90440	75700.1	132.849	8269.41	Other Cell Type	1
40281.1	32717.2	72043.1	67001.5	137.189	13395.1	Other Cell Type	1
36349.7	32434.7	21374.5	19640.6	72.9922	12769.2	Other Cell Type	1
45899	36100.9	31991.7	26818.4	196.038	10730.9	Other Cell Type	1
39076.5	31843.5	23854.8	19341.5	284.049	19640.8	Other Cell Type	1
52123.3	44371	17822.3	15759.6	208.784	15737.5	Other Cell Type	1
47785.7	41119.4	28808.9	24570.1	184.468	15582.2	Other Cell Type	1
44329.2	37098.6	17035.8	14388.9	257.863	9110.21	Other Cell Type	1
50381.3	44412.1	52637.2	46692.2	166.846	8366.84	Other Cell Type	1
39078.2	27791.3	20987.4	16431.4	276.019	12569.6	Other Cell Type	1
58231.4	46753.7	77151	71295.7	200.332	13791	Other Cell Type	1
32318.5	28367.9	18733.8	17212.7	182.125	15082.7	Other Cell Type	1
31089.2	27497.8	29720.4	26064.2	265.294	19268.9	Other Cell Type	1
56990.9	48859.3	14753.7	13285.1	107.64	12295.7	Other Cell Type	1
31484.7	28029.2	10649.7	9231.2	153.245	14095.8	Other Cell Type	1
[truncated: 33,805 more rows]
