# Supplementary material for: Histone lactylation couples cellular metabolism with developmental gene regulatory networks
Source: Nat Commun. 2024 Jan 2;15:90. doi: 10.1038/s41467-023-44121-1 (PMC10762033; doi:10.1038/s41467-023-44121-1)
Supplement: Supplementary file 5 — Supplementary Dataset 2 [file 41467_2023_44121_MOESM5_ESM.xlsx]

## Sheet: all_stages_pankla
Cell #	PanKla - Alexa Fluor 647-A	Stage	Replicate
12	15939.9	HH6	1
15	13232.6	HH6	1
21	24123.3	HH6	1
23	17775	HH6	1
31	12968.1	HH6	1
32	13273.6	HH6	1
48	16447.4	HH6	1
71	11585.6	HH6	1
72	17880.6	HH6	1
77	20854.2	HH6	1
86	11853.5	HH6	1
101	11908.9	HH6	1
104	13148.3	HH6	1
112	28375.1	HH6	1
113	11891.4	HH6	1
118	9673.75	HH6	1
127	12397.8	HH6	1
128	16526.2	HH6	1
132	10536.7	HH6	1
162	19829.3	HH6	1
168	19801.4	HH6	1
173	15495	HH6	1
180	12317	HH6	1
182	19776.4	HH6	1
186	12519.9	HH6	1
188	12662.3	HH6	1
189	16179.6	HH6	1
214	9459.94	HH6	1
218	10995.5	HH6	1
256	15134.3	HH6	1
260	11973.3	HH6	1
286	10719.9	HH6	1
314	11218.8	HH6	1
318	11231.3	HH6	1
321	26652.3	HH6	1
324	20077.2	HH6	1
328	15066.9	HH6	1
330	15994.8	HH6	1
331	19820.7	HH6	1
332	16782.2	HH6	1
342	12626.6	HH6	1
355	19665.7	HH6	1
356	18114.3	HH6	1
369	20626.8	HH6	1
382	14971.3	HH6	1
384	15372.8	HH6	1
388	13224.6	HH6	1
447	9673.07	HH6	1
448	14317.9	HH6	1
452	14114.4	HH6	1
461	14250.8	HH6	1
487	12246.4	HH6	1
533	17482.9	HH6	1
544	8484.92	HH6	1
546	21957.6	HH6	1
563	22830.2	HH6	1
583	18983.8	HH6	1
587	17655.1	HH6	1
588	10843	HH6	1
598	16662.2	HH6	1
599	13734.9	HH6	1
600	16132.5	HH6	1
611	25855.6	HH6	1
612	11889	HH6	1
613	14066.2	HH6	1
624	17651.1	HH6	1
638	14772.4	HH6	1
644	12900.3	HH6	1
645	24937.6	HH6	1
646	25179.1	HH6	1
659	13889.9	HH6	1
661	9544.87	HH6	1
671	13387.3	HH6	1
678	12017.4	HH6	1
706	14457.8	HH6	1
715	18472.5	HH6	1
728	11987.1	HH6	1
756	6472.24	HH6	1
759	17681.9	HH6	1
766	19182.2	HH6	1
767	18388.8	HH6	1
773	14189.4	HH6	1
774	11064	HH6	1
776	9609.31	HH6	1
782	31106.9	HH6	1
791	15012.1	HH6	1
793	13890	HH6	1
798	18677.9	HH6	1
807	11247.5	HH6	1
810	15596	HH6	1
818	17791.3	HH6	1
822	15449.9	HH6	1
825	13560.1	HH6	1
840	14119.4	HH6	1
845	12298.3	HH6	1
847	8397.76	HH6	1
852	12625.4	HH6	1
853	22851.6	HH6	1
868	17929.5	HH6	1
933	14639.4	HH6	1
943	8994.62	HH6	1
963	15566.5	HH6	1
969	20288.1	HH6	1
970	11800.3	HH6	1
982	16107	HH6	1
983	19263.7	HH6	1
989	10912.6	HH6	1
998	20714.9	HH6	1
1001	17679.5	HH6	1
1004	9767.05	HH6	1
1012	16991.5	HH6	1
1015	21386.2	HH6	1
1020	6695.85	HH6	1
1023	14561.6	HH6	1
1026	14708.1	HH6	1
1038	18355.5	HH6	1
1047	18224.7	HH6	1
1086	13448.5	HH6	1
1089	19182	HH6	1
1093	17185.1	HH6	1
1103	14576.5	HH6	1
1106	13375.6	HH6	1
1110	13868.7	HH6	1
1111	19683.3	HH6	1
1115	9611.01	HH6	1
1135	13058	HH6	1
1141	21166.8	HH6	1
1202	10322	HH6	1
1228	11024.5	HH6	1
1236	15465	HH6	1
1247	13270.3	HH6	1
1254	10154.5	HH6	1
1258	16225.9	HH6	1
1259	11675	HH6	1
1265	7832.58	HH6	1
1267	7259.76	HH6	1
1291	14879.4	HH6	1
1298	22989.7	HH6	1
1299	9395.45	HH6	1
1300	15509.8	HH6	1
1306	12669.2	HH6	1
1346	15058.2	HH6	1
1353	14376.5	HH6	1
1357	13974.6	HH6	1
1366	11438.6	HH6	1
1370	10024	HH6	1
1396	13721.8	HH6	1
1409	21761.5	HH6	1
1419	17287.7	HH6	1
1420	15856.7	HH6	1
1438	12512.8	HH6	1
1446	21105.7	HH6	1
1468	12168.2	HH6	1
1469	14825.2	HH6	1
1471	3460.65	HH6	1
1478	18379.2	HH6	1
1494	11436.5	HH6	1
1511	15509.3	HH6	1
1521	21929.6	HH6	1
1531	20938.4	HH6	1
1540	13138.8	HH6	1
1556	18724.4	HH6	1
1564	8685.34	HH6	1
1570	19889.9	HH6	1
1572	13433.7	HH6	1
1574	21108.8	HH6	1
1577	16095	HH6	1
1614	14522.4	HH6	1
1621	15238.9	HH6	1
1632	14900.8	HH6	1
1636	15833.3	HH6	1
1637	12439.2	HH6	1
1661	10304.4	HH6	1
1665	31606.3	HH6	1
1669	19666.7	HH6	1
1679	14665.1	HH6	1
1695	9538.31	HH6	1
1699	13609.4	HH6	1
1702	9367.44	HH6	1
1720	27280.6	HH6	1
1739	10915.6	HH6	1
1742	8847.26	HH6	1
1764	19349.8	HH6	1
1769	17536.4	HH6	1
1775	12845.9	HH6	1
1776	13615.9	HH6	1
1781	10612.2	HH6	1
1813	14120.7	HH6	1
1814	13831.8	HH6	1
1816	17006.6	HH6	1
1835	13964	HH6	1
1839	20170.4	HH6	1
1848	14077.7	HH6	1
1849	36719.3	HH6	1
1853	15512.2	HH6	1
1947	12173.8	HH6	1
1948	20757.2	HH6	1
1950	16226.5	HH6	1
1957	11815	HH6	1
1966	10032.1	HH6	1
1973	20339.8	HH6	1
1977	15707	HH6	1
1986	15156.2	HH6	1
1989	8991.23	HH6	1
2005	12543.5	HH6	1
2007	14093.4	HH6	1
2014	14510	HH6	1
2023	12102.9	HH6	1
2027	10662	HH6	1
2033	11550.1	HH6	1
2035	8879.24	HH6	1
2046	11919	HH6	1
2072	17156.2	HH6	1
2080	14592.5	HH6	1
2097	14415.7	HH6	1
2117	15617.7	HH6	1
2172	18801.6	HH6	1
2193	8957.82	HH6	1
2195	16187.6	HH6	1
2197	29009.8	HH6	1
2223	9072.67	HH6	1
2231	15351.4	HH6	1
2234	17901	HH6	1
2235	22529	HH6	1
2236	20358.1	HH6	1
2243	16169.5	HH6	1
2250	15688.4	HH6	1
2253	19144.3	HH6	1
2262	22289.9	HH6	1
2267	10095.2	HH6	1
2273	11801.2	HH6	1
2275	15376.7	HH6	1
2277	13475.4	HH6	1
2280	16637.7	HH6	1
2306	14550.7	HH6	1
2324	9940.78	HH6	1
2328	16284.7	HH6	1
2343	18011.2	HH6	1
2355	10122.6	HH6	1
2371	13392.3	HH6	1
2376	16500.4	HH6	1
2387	14008.8	HH6	1
2388	18363.5	HH6	1
2405	18240.8	HH6	1
2411	17741.1	HH6	1
2433	26342.4	HH6	1
2462	16366.5	HH6	1
2466	13946.7	HH6	1
2469	9339.16	HH6	1
2471	8253.32	HH6	1
2473	8421.06	HH6	1
2481	21133.6	HH6	1
2482	12085.3	HH6	1
2559	20049.2	HH6	1
2570	8928.16	HH6	1
2574	24696.2	HH6	1
2595	11715.7	HH6	1
2597	16755.2	HH6	1
2612	13362.3	HH6	1
2633	9540.48	HH6	1
2648	17813.5	HH6	1
2651	12872.6	HH6	1
2654	14234.5	HH6	1
2658	15225.9	HH6	1
2661	19354.5	HH6	1
2662	13585.9	HH6	1
2664	15895.1	HH6	1
2672	13719.5	HH6	1
2691	21089.9	HH6	1
2697	11426.5	HH6	1
2700	11765	HH6	1
2706	12622.6	HH6	1
2707	17560.6	HH6	1
2720	15517.6	HH6	1
2724	17436.5	HH6	1
2725	20895.3	HH6	1
2737	16479.6	HH6	1
2753	15344.1	HH6	1
2754	23400.5	HH6	1
2767	9473.76	HH6	1
2783	7778.51	HH6	1
2784	11172.9	HH6	1
2795	11338.5	HH6	1
2798	19536	HH6	1
2803	11114.9	HH6	1
2808	10637.5	HH6	1
2817	11817.8	HH6	1
2863	16907.5	HH6	1
2864	31140.9	HH6	1
2868	14799.9	HH6	1
2871	21795.2	HH6	1
2878	10120.4	HH6	1
2893	20686.1	HH6	1
2901	35597.1	HH6	1
2902	25083.5	HH6	1
2936	13695.8	HH6	1
2937	13193.9	HH6	1
2941	15617.8	HH6	1
2955	13583.7	HH6	1
2958	10565.5	HH6	1
2962	11105.7	HH6	1
2967	14887.5	HH6	1
2973	13025.3	HH6	1
2978	10179.2	HH6	1
2989	15744.3	HH6	1
3009	15201.6	HH6	1
3020	16301.9	HH6	1
3031	11697.9	HH6	1
3057	17238.4	HH6	1
3059	15011.5	HH6	1
3060	17668	HH6	1
3062	20012.8	HH6	1
3066	19968.6	HH6	1
3074	18021.5	HH6	1
3088	13438.6	HH6	1
3124	17193.2	HH6	1
3136	13632	HH6	1
3137	14125.4	HH6	1
3145	10195.5	HH6	1
3153	10288.2	HH6	1
3155	18693.7	HH6	1
3158	11862.2	HH6	1
3178	11771.6	HH6	1
3181	13583.5	HH6	1
3193	27483.2	HH6	1
3194	6439.41	HH6	1
3200	9970.75	HH6	1
3203	21251	HH6	1
3217	30915.5	HH6	1
3218	22804.6	HH6	1
3219	16381.9	HH6	1
3220	18014.9	HH6	1
3266	11248.9	HH6	1
3278	20465.7	HH6	1
3289	18682.6	HH6	1
3307	11697.2	HH6	1
3311	13815.1	HH6	1
3314	21038.3	HH6	1
3319	10681.2	HH6	1
3358	13509.8	HH6	1
3390	17234.3	HH6	1
3399	12852.5	HH6	1
3404	14515.5	HH6	1
3425	13456.8	HH6	1
3430	8619.25	HH6	1
3433	11422	HH6	1
3435	16014.9	HH6	1
3469	14068.7	HH6	1
3475	10531.1	HH6	1
3492	17907.3	HH6	1
3493	16530.8	HH6	1
3505	19759.7	HH6	1
3525	16473.3	HH6	1
3570	12610.1	HH6	1
3571	20366.5	HH6	1
3591	21831.7	HH6	1
3592	22881.8	HH6	1
3621	17848.8	HH6	1
3625	19438.6	HH6	1
3630	13886.4	HH6	1
3631	8791.4	HH6	1
3641	11637.7	HH6	1
3655	9636.64	HH6	1
3656	10757.9	HH6	1
3658	16668.7	HH6	1
3659	14479.1	HH6	1
3666	15395.3	HH6	1
3669	10126.6	HH6	1
3671	10641.7	HH6	1
3672	21599	HH6	1
3685	15307.9	HH6	1
3690	15203.4	HH6	1
3700	17383.3	HH6	1
3701	19486.9	HH6	1
3709	16043.2	HH6	1
3715	13593.8	HH6	1
3736	12877.9	HH6	1
3741	13460.8	HH6	1
3742	14688.7	HH6	1
3755	16352.7	HH6	1
3758	18822.9	HH6	1
3788	11801.6	HH6	1
3797	12012.5	HH6	1
3798	9648.66	HH6	1
3801	14533.4	HH6	1
3811	11885.8	HH6	1
3847	11370.5	HH6	1
3860	19137.2	HH6	1
3865	29287.2	HH6	1
3866	13394.8	HH6	1
3868	23231.2	HH6	1
3903	15222.2	HH6	1
3909	15046.2	HH6	1
3911	5124.5	HH6	1
3920	17327.4	HH6	1
3934	13557.3	HH6	1
3936	8090.02	HH6	1
3938	14394.7	HH6	1
3941	19308	HH6	1
3945	12190.6	HH6	1
4005	9238.35	HH6	1
4015	18121.6	HH6	1
4016	9890.95	HH6	1
4020	26862	HH6	1
4027	9720.88	HH6	1
4045	11434.1	HH6	1
4051	17681.2	HH6	1
4072	17674.3	HH6	1
4078	17038.5	HH6	1
4091	16278	HH6	1
4102	9016.64	HH6	1
4108	18306.2	HH6	1
4112	10763.9	HH6	1
4113	11906.7	HH6	1
4114	13416	HH6	1
4147	10027.3	HH6	1
4153	12057.8	HH6	1
4155	12832.1	HH6	1
4170	13010.9	HH6	1
4199	15047.3	HH6	1
4207	20546.6	HH6	1
4212	11655.8	HH6	1
4213	20385	HH6	1
4236	15002.7	HH6	1
4242	11636.2	HH6	1
4245	13246.8	HH6	1
4251	13940.9	HH6	1
4255	24061.1	HH6	1
4271	25783.7	HH6	1
4286	12659.1	HH6	1
4297	17063.2	HH6	1
4300	14456.9	HH6	1
4307	12523	HH6	1
4319	14972.1	HH6	1
4337	6839.18	HH6	1
4338	10154	HH6	1
4401	32537.3	HH6	1
4407	19382.9	HH6	1
4434	12714.1	HH6	1
4435	11499.1	HH6	1
4442	16629.3	HH6	1
4454	14003.2	HH6	1
4458	17047.5	HH6	1
4459	8142.33	HH6	1
4465	20228.7	HH6	1
4473	14228.5	HH6	1
4474	12939.3	HH6	1
4476	12850.5	HH6	1
4477	14845.7	HH6	1
4484	11701.6	HH6	1
4562	27914	HH6	1
4579	16344.1	HH6	1
4581	10788.4	HH6	1
4587	13515.6	HH6	1
4591	9221.93	HH6	1
4605	11115.8	HH6	1
4606	18063.8	HH6	1
4607	11042.6	HH6	1
4608	16083.2	HH6	1
4609	7860.59	HH6	1
4611	13599.7	HH6	1
4612	16117.5	HH6	1
4619	21278.3	HH6	1
4622	16622.1	HH6	1
4625	14154.6	HH6	1
4626	14078.4	HH6	1
4628	15226.3	HH6	1
4634	19603.4	HH6	1
4647	10402	HH6	1
4648	16260.3	HH6	1
4654	14236.8	HH6	1
4659	7290.63	HH6	1
4660	14051.6	HH6	1
4662	18363.4	HH6	1
4667	11194.7	HH6	1
4669	15051.8	HH6	1
4673	13034.1	HH6	1
4680	9498.6	HH6	1
4683	15943.5	HH6	1
4689	13298.2	HH6	1
4696	13376.6	HH6	1
4697	16374.3	HH6	1
4699	13950.6	HH6	1
4701	16212.3	HH6	1
4711	15631.7	HH6	1
4730	13310.8	HH6	1
4733	13872.2	HH6	1
4772	15943.6	HH6	1
4773	13468.7	HH6	1
4790	21278.9	HH6	1
4797	15161.1	HH6	1
4804	14292.7	HH6	1
4834	15371.2	HH6	1
4835	16364.7	HH6	1
4848	14363.9	HH6	1
4872	17928.4	HH6	1
4873	12615.2	HH6	1
4894	10702	HH6	1
4924	15213.8	HH6	1
4949	17233.3	HH6	1
4954	15482.9	HH6	1
5029	16869.5	HH6	1
5030	15503.2	HH6	1
5031	8095.1	HH6	1
5032	15303.5	HH6	1
5053	17888.1	HH6	1
5057	15583.9	HH6	1
5074	15909.9	HH6	1
5087	17172.4	HH6	1
5088	14093.5	HH6	1
5093	19618.8	HH6	1
5101	19889.7	HH6	1
5106	16410.2	HH6	1
5114	8712.34	HH6	1
5118	16521.8	HH6	1
5127	16949.5	HH6	1
5130	16278.5	HH6	1
5141	11632.4	HH6	1
5175	16877.4	HH6	1
5193	17102	HH6	1
5197	18315.2	HH6	1
5202	10592.5	HH6	1
5204	8772.65	HH6	1
5214	11961.8	HH6	1
5224	10388.8	HH6	1
5227	25710.1	HH6	1
5229	17123.9	HH6	1
5248	13965.5	HH6	1
5255	13614.7	HH6	1
5269	16353	HH6	1
5281	10562.5	HH6	1
5282	15836.1	HH6	1
5285	17717.2	HH6	1
5296	16361.5	HH6	1
5303	18105.3	HH6	1
5306	10296.3	HH6	1
5307	26804.9	HH6	1
5308	13301.5	HH6	1
5315	10113.5	HH6	1
5325	16104	HH6	1
5331	11947	HH6	1
5362	21028	HH6	1
5363	13314.6	HH6	1
5365	6437.82	HH6	1
5399	17970.5	HH6	1
5404	19400.2	HH6	1
5410	13577.6	HH6	1
5416	11418.6	HH6	1
5449	16808.9	HH6	1
5451	34296.5	HH6	1
5457	12186.9	HH6	1
5458	13170.3	HH6	1
5459	13598.4	HH6	1
5460	17206	HH6	1
5461	10763.5	HH6	1
5467	12900.1	HH6	1
5472	14986	HH6	1
5482	14259.6	HH6	1
5483	11349.8	HH6	1
5499	12887.6	HH6	1
5502	17067.7	HH6	1
5578	22848.1	HH6	1
5588	8977.73	HH6	1
5591	11548.4	HH6	1
5596	14801.5	HH6	1
5611	13906.6	HH6	1
5634	23991.3	HH6	1
5644	13737.8	HH6	1
5647	12783.1	HH6	1
5694	17715.8	HH6	1
5700	15666	HH6	1
5714	11857.1	HH6	1
5719	15044.7	HH6	1
5732	8843.71	HH6	1
5734	19489.4	HH6	1
5735	23150.3	HH6	1
5742	21363	HH6	1
5745	14655.8	HH6	1
5752	16510.2	HH6	1
5757	11634.6	HH6	1
5758	18512.8	HH6	1
5765	12616.5	HH6	1
5776	20831.1	HH6	1
5784	15170.9	HH6	1
5800	10819.1	HH6	1
5804	17853.4	HH6	1
5825	20700.3	HH6	1
5844	20547.5	HH6	1
5845	21446.5	HH6	1
5850	12950.3	HH6	1
5881	15414.3	HH6	1
5896	13840.3	HH6	1
5901	22069.3	HH6	1
5908	18140.5	HH6	1
5912	16260	HH6	1
5914	13553.5	HH6	1
5936	19467.5	HH6	1
5955	13914.2	HH6	1
5967	10579.3	HH6	1
6015	22045.3	HH6	1
6016	12144.6	HH6	1
6021	8188.24	HH6	1
6045	13154.5	HH6	1
6047	14387.3	HH6	1
6049	23225.1	HH6	1
6060	15965.2	HH6	1
6062	13558.5	HH6	1
6063	12866.6	HH6	1
6067	15477.3	HH6	1
6088	14639.2	HH6	1
6089	22570.4	HH6	1
6091	12571.1	HH6	1
6092	17294	HH6	1
6095	15692.8	HH6	1
6098	15036.5	HH6	1
6106	20847.4	HH6	1
6107	22037.8	HH6	1
6108	20402.5	HH6	1
6119	15631	HH6	1
6120	15018.2	HH6	1
6126	17498.4	HH6	1
6140	10466.8	HH6	1
6143	8843.76	HH6	1
6160	13210.8	HH6	1
6176	12224.4	HH6	1
6199	7877.11	HH6	1
6200	9784	HH6	1
6203	10054.3	HH6	1
6208	12437.2	HH6	1
6215	17647.3	HH6	1
6232	19171.6	HH6	1
6236	12190.4	HH6	1
6238	20230.6	HH6	1
6239	17738.1	HH6	1
6250	9143.3	HH6	1
6251	16907.3	HH6	1
6257	17610.5	HH6	1
6276	12523.3	HH6	1
6289	23571.5	HH6	1
6290	10432.7	HH6	1
6293	10969.6	HH6	1
6295	14234.3	HH6	1
6304	15297.5	HH6	1
6309	12669.1	HH6	1
6318	14399.4	HH6	1
6327	25182.8	HH6	1
6349	11344	HH6	1
6350	26032.1	HH6	1
6351	11854.9	HH6	1
6370	7550.14	HH6	1
6373	13408.6	HH6	1
6375	7863.5	HH6	1
6390	14422.7	HH6	1
6397	17312.1	HH6	1
6424	9184.97	HH6	1
6431	15931.3	HH6	1
6433	17068.2	HH6	1
6434	26545.8	HH6	1
6441	11620	HH6	1
6442	13998.5	HH6	1
6446	11745.6	HH6	1
6448	11649.3	HH6	1
6449	21213.4	HH6	1
6450	16844	HH6	1
6461	17490.8	HH6	1
6467	20820.5	HH6	1
6471	11594.2	HH6	1
6481	9795.8	HH6	1
6482	11509.5	HH6	1
6483	18371.3	HH6	1
6485	9846.11	HH6	1
6521	18047.7	HH6	1
6533	15636.1	HH6	1
6535	8016.58	HH6	1
6541	14135.5	HH6	1
6564	13396.9	HH6	1
6566	12105.8	HH6	1
6570	12511.3	HH6	1
6592	13039.8	HH6	1
6595	15656.3	HH6	1
6630	16897.6	HH6	1
6648	11582.4	HH6	1
6651	16167.6	HH6	1
6653	17929.5	HH6	1
6690	9087.97	HH6	1
6692	20982.7	HH6	1
6704	15879.3	HH6	1
6714	15003.8	HH6	1
6718	12284.2	HH6	1
6725	13245.5	HH6	1
6733	13031.7	HH6	1
6744	17997.9	HH6	1
6748	15953.1	HH6	1
6752	16883.8	HH6	1
6755	13471.6	HH6	1
6764	19317.8	HH6	1
6774	18713.9	HH6	1
6793	12879.6	HH6	1
6799	18512.2	HH6	1
6803	18887	HH6	1
6805	12367.1	HH6	1
6848	11394	HH6	1
6857	10171.1	HH6	1
6875	11094.9	HH6	1
6887	20888.3	HH6	1
6897	14277.9	HH6	1
6906	11394	HH6	1
6907	14733.9	HH6	1
6923	9618.95	HH6	1
6927	27082.4	HH6	1
6931	19771.8	HH6	1
6952	14421.5	HH6	1
6964	17909.8	HH6	1
6975	21612.6	HH6	1
6980	11865.1	HH6	1
6983	13093.5	HH6	1
6986	13216.7	HH6	1
7011	17758.1	HH6	1
7026	15209.2	HH6	1
7031	12825.6	HH6	1
7032	18080.7	HH6	1
7051	11370	HH6	1
7053	11856.2	HH6	1
7056	13817.7	HH6	1
7062	19960.9	HH6	1
7074	16062	HH6	1
7098	13960.1	HH6	1
7120	13060.8	HH6	1
7124	12406.8	HH6	1
7178	17602	HH6	1
7185	15708.5	HH6	1
7196	10542.5	HH6	1
7202	18647.9	HH6	1
7217	14911.4	HH6	1
7235	15391.2	HH6	1
7242	15439.8	HH6	1
7259	18345.2	HH6	1
7284	15262.6	HH6	1
7287	12236.4	HH6	1
7288	9567.59	HH6	1
7293	14640	HH6	1
7295	11648.1	HH6	1
7308	18185.6	HH6	1
7340	21300.7	HH6	1
7362	14988.7	HH6	1
7394	16448.9	HH6	1
7415	16533.3	HH6	1
7420	24812.3	HH6	1
7422	16866	HH6	1
7426	13427.2	HH6	1
7428	16081.2	HH6	1
7441	10514.7	HH6	1
7449	17976.7	HH6	1
7454	4715.78	HH6	1
7456	9956.88	HH6	1
7481	11634.2	HH6	1
7482	14971.5	HH6	1
7490	6409.6	HH6	1
7493	11136	HH6	1
7500	8534.06	HH6	1
7521	14555	HH6	1
7532	16510.8	HH6	1
7539	11379.8	HH6	1
7576	7348.98	HH6	1
7592	18578.7	HH6	1
7600	22153.1	HH6	1
7601	21068.1	HH6	1
7606	18778.1	HH6	1
7608	17087.1	HH6	1
7612	15105.7	HH6	1
7637	16399	HH6	1
7640	10590.3	HH6	1
7649	18117.2	HH6	1
7685	11852.9	HH6	1
7690	12916.8	HH6	1
7691	15528.6	HH6	1
7694	14583.4	HH6	1
7695	24027	HH6	1
7705	14298.4	HH6	1
7708	16601.8	HH6	1
7723	19285.2	HH6	1
7742	15314.9	HH6	1
7744	13902.5	HH6	1
7753	19171.2	HH6	1
7766	15865.5	HH6	1
7777	9036.55	HH6	1
7787	14648	HH6	1
7797	18109.8	HH6	1
7801	12167.4	HH6	1
7809	10277.7	HH6	1
7810	12946.8	HH6	1
7825	14970.4	HH6	1
7826	8746.39	HH6	1
7851	13468.2	HH6	1
7858	12480.2	HH6	1
7861	18638	HH6	1
7865	17908	HH6	1
7876	12167.4	HH6	1
7877	33888.7	HH6	1
7899	14207.2	HH6	1
7906	25397.5	HH6	1
7908	15049.1	HH6	1
7916	15062.5	HH6	1
7918	12496.6	HH6	1
7919	16807.3	HH6	1
7922	13429.8	HH6	1
7937	15271.2	HH6	1
7939	18790.2	HH6	1
7940	15950.8	HH6	1
7946	14830.9	HH6	1
7950	9696.26	HH6	1
7957	16038.8	HH6	1
7963	16919.1	HH6	1
7966	12790.1	HH6	1
7968	11320.1	HH6	1
7993	12222.5	HH6	1
7994	15082.5	HH6	1
7997	9914.94	HH6	1
8001	50542.1	HH6	1
8002	12931.5	HH6	1
8007	16360.3	HH6	1
8019	31625.7	HH6	1
8026	11431.5	HH6	1
8037	10320.3	HH6	1
8046	18938.9	HH6	1
8047	19335.7	HH6	1
8048	20267.4	HH6	1
8049	17086.3	HH6	1
8051	11062.6	HH6	1
8115	25939.5	HH6	1
8127	16745.4	HH6	1
8142	12270.8	HH6	1
8148	16237.9	HH6	1
8163	24458.1	HH6	1
8168	11027	HH6	1
8172	13826.8	HH6	1
8174	15237.7	HH6	1
8178	9035.55	HH6	1
8180	22119.4	HH6	1
8186	17383.5	HH6	1
8195	14826.3	HH6	1
8201	13030.7	HH6	1
8203	8518.39	HH6	1
8208	14899.4	HH6	1
8209	11036.8	HH6	1
8225	17680.1	HH6	1
8228	17490.2	HH6	1
8250	11770.1	HH6	1
8261	19373.4	HH6	1
8273	15114.5	HH6	1
8279	16023.9	HH6	1
8280	12990.8	HH6	1
8283	11851	HH6	1
8303	22682.6	HH6	1
8309	12823	HH6	1
8317	13466.5	HH6	1
8318	14128.5	HH6	1
8322	19410	HH6	1
8333	18721.7	HH6	1
8334	25894	HH6	1
8336	12409.8	HH6	1
8348	17855	HH6	1
8353	10003.1	HH6	1
8360	17204.9	HH6	1
8363	12546.8	HH6	1
8367	12669	HH6	1
8375	13997.8	HH6	1
8389	15708.9	HH6	1
8390	15210.7	HH6	1
8393	20142.8	HH6	1
8407	21268.8	HH6	1
8415	17621.2	HH6	1
8416	14016.4	HH6	1
8420	13416.3	HH6	1
8428	17122.1	HH6	1
8434	13999.8	HH6	1
8451	11094.7	HH6	1
8472	13558.6	HH6	1
8483	13985.1	HH6	1
8496	14652.6	HH6	1
8513	12101.8	HH6	1
8515	9442.57	HH6	1
8519	21804.7	HH6	1
8524	16688	HH6	1
8526	20267.5	HH6	1
8529	13855.6	HH6	1
8546	12849.5	HH6	1
8547	23522.6	HH6	1
8557	24074.6	HH6	1
8568	7398.6	HH6	1
8569	11975.9	HH6	1
8624	16721.1	HH6	1
8630	19335.1	HH6	1
8631	27912.8	HH6	1
8634	12354.8	HH6	1
8639	14740.7	HH6	1
8643	17710	HH6	1
8650	9992.46	HH6	1
8651	16813.1	HH6	1
8665	21604.7	HH6	1
8669	16039.7	HH6	1
8674	20265.6	HH6	1
8677	19615.9	HH6	1
8687	16940.1	HH6	1
8690	17390.1	HH6	1
8695	15514.6	HH6	1
8696	23625.2	HH6	1
8699	16851	HH6	1
8703	6733.81	HH6	1
8705	19177	HH6	1
8736	14947.2	HH6	1
8756	18874.9	HH6	1
8757	16261.2	HH6	1
8780	21794.3	HH6	1
8781	19900.5	HH6	1
8783	17726.6	HH6	1
8804	15224.9	HH6	1
8805	11708.1	HH6	1
8806	19640.2	HH6	1
8808	14475.8	HH6	1
8824	11738.2	HH6	1
8832	16599.1	HH6	1
8836	16544.9	HH6	1
8839	15420.3	HH6	1
8843	14380.9	HH6	1
8851	17382.5	HH6	1
8857	15057.2	HH6	1
8858	14268.4	HH6	1
8859	18161.4	HH6	1
8865	8347.89	HH6	1
8866	12381.9	HH6	1
8867	11512.8	HH6	1
8871	13114.4	HH6	1
8896	15780.9	HH6	1
8897	15182.6	HH6	1
8908	10656.1	HH6	1
8909	16180.8	HH6	1
8942	11326.8	HH6	1
8975	13771.8	HH6	1
8989	11125.9	HH6	1
8997	16932.2	HH6	1
9001	9233.95	HH6	1
9016	11401.6	HH6	1
9036	18393.8	HH6	1
9046	11133.3	HH6	1
9061	17951.1	HH6	1
9065	11650.3	HH6	1
9066	7230.96	HH6	1
9069	13925.7	HH6	1
9083	11305.5	HH6	1
9093	15274.8	HH6	1
9100	16097.1	HH6	1
9105	14608.6	HH6	1
9109	15017.8	HH6	1
9112	17954.6	HH6	1
9118	16208.6	HH6	1
9123	11900.9	HH6	1
9124	15747.4	HH6	1
9131	20626.8	HH6	1
9142	16014.2	HH6	1
9158	11307.1	HH6	1
9166	16061.1	HH6	1
9174	13871.4	HH6	1
9178	9392.17	HH6	1
9197	13016.9	HH6	1
9200	10093.9	HH6	1
9204	18791.5	HH6	1
9206	16631	HH6	1
9208	12353.3	HH6	1
9215	11470	HH6	1
9226	12204.8	HH6	1
9227	18290.4	HH6	1
9229	7268.18	HH6	1
9247	11316.2	HH6	1
9252	18038.4	HH6	1
9254	10802.5	HH6	1
9255	12637.6	HH6	1
9259	18543	HH6	1
9279	11185.6	HH6	1
9292	18922	HH6	1
9323	17048.3	HH6	1
9334	11209.6	HH6	1
9356	11244.7	HH6	1
9362	14560.1	HH6	1
9369	15308.3	HH6	1
9376	9635.21	HH6	1
9398	20476.1	HH6	1
9403	15911.5	HH6	1
9404	9005.95	HH6	1
9420	14056	HH6	1
9453	17365.5	HH6	1
9471	14771.8	HH6	1
9474	8964.86	HH6	1
9479	15997.5	HH6	1
9494	10074.5	HH6	1
9521	15530.5	HH6	1
9522	18961.5	HH6	1
9528	12883	HH6	1
9532	16431.4	HH6	1
9555	12102.9	HH6	1
9559	15922.3	HH6	1
9564	21241.2	HH6	1
9568	11729.1	HH6	1
9591	8318.07	HH6	1
9596	12341.5	HH6	1
9615	14986.5	HH6	1
9621	11435.3	HH6	1
9630	18987.4	HH6	1
9653	13962.1	HH6	1
9672	12801.9	HH6	1
9675	24044.1	HH6	1
9697	26908.6	HH6	1
9703	11966.3	HH6	1
9715	25260.4	HH6	1
9720	16761.8	HH6	1
9727	17901.5	HH6	1
9742	21743.9	HH6	1
9743	15754.5	HH6	1
9751	12441.2	HH6	1
9754	28192.3	HH6	1
9762	18342	HH6	1
9771	14004.9	HH6	1
9779	11316	HH6	1
9785	12094.9	HH6	1
9791	11749.7	HH6	1
9802	8363.61	HH6	1
9806	19180.5	HH6	1
9840	11121.9	HH6	1
9842	10619.9	HH6	1
9857	13747.6	HH6	1
9864	14385.7	HH6	1
9885	14558	HH6	1
9897	14756.1	HH6	1
9919	21248.7	HH6	1
9924	11130.5	HH6	1
9926	13017.1	HH6	1
9956	17790.9	HH6	1
9957	15866.3	HH6	1
9958	11284.6	HH6	1
9971	13410.8	HH6	1
9978	8767.2	HH6	1
9981	16236	HH6	1
9984	14994.3	HH6	1
9991	13249.4	HH6	1
9996	16312.4	HH6	1
10015	17489.6	HH6	1
10019	11377.5	HH6	1
10021	8155.15	HH6	1
10033	12162	HH6	1
10039	18495	HH6	1
10062	12624	HH6	1
10098	13837.4	HH6	1
10099	14842.9	HH6	1
10100	12899.1	HH6	1
10111	15209.6	HH6	1
10115	20317.5	HH6	1
10124	14298.9	HH6	1
10140	14928.1	HH6	1
10143	9642.62	HH6	1
10145	19544.3	HH6	1
10150	12597.5	HH6	1
10178	19729.8	HH6	1
10180	12996.5	HH6	1
10199	14871.9	HH6	1
10216	11074.2	HH6	1
10218	30287.5	HH6	1
10227	17820.9	HH6	1
10230	41.08	HH6	1
10248	20107.6	HH6	1
10250	11555.8	HH6	1
10253	16456.1	HH6	1
10259	13542.2	HH6	1
10265	101.74	HH6	1
10277	17840.6	HH6	1
10283	14176.8	HH6	1
10286	15961.8	HH6	1
10308	18232.5	HH6	1
10309	9603.54	HH6	1
10337	17778.6	HH6	1
10375	12123.4	HH6	1
10383	9611.91	HH6	1
10396	12994.5	HH6	1
10422	9952.16	HH6	1
10424	16768.5	HH6	1
10431	11953.9	HH6	1
10438	18640.2	HH6	1
10440	19143.6	HH6	1
10442	19702.1	HH6	1
10449	5624.61	HH6	1
10450	18926	HH6	1
10456	12598.5	HH6	1
10460	26149.9	HH6	1
10462	15933.9	HH6	1
10464	14776	HH6	1
10465	18091.8	HH6	1
10490	13252.5	HH6	1
10491	13117.9	HH6	1
10507	13170.3	HH6	1
10510	11453.3	HH6	1
10513	18235.2	HH6	1
10535	22994.6	HH6	1
10538	13857.8	HH6	1
10547	13989.4	HH6	1
10549	19138.7	HH6	1
10552	15145.2	HH6	1
10559	24456.4	HH6	1
10589	7886.16	HH6	1
10597	13057.5	HH6	1
10607	11299	HH6	1
10624	14397.9	HH6	1
10656	8098.49	HH6	1
10692	13126	HH6	1
10698	13476.9	HH6	1
10706	24133.2	HH6	1
10724	18189.9	HH6	1
10725	12986.6	HH6	1
10726	12769	HH6	1
10733	21941.2	HH6	1
10738	14997.8	HH6	1
10745	16390.4	HH6	1
10755	12637.6	HH6	1
10765	17617.4	HH6	1
10777	11931.5	HH6	1
10786	9121.33	HH6	1
10790	16579.8	HH6	1
10795	12332.2	HH6	1
10803	17487.2	HH6	1
10809	16099.2	HH6	1
10864	9959.84	HH6	1
10872	16251.5	HH6	1
10875	9103.22	HH6	1
10883	12447.4	HH6	1
10889	13594.2	HH6	1
10895	18944.2	HH6	1
10904	11266.3	HH6	1
10906	32332.2	HH6	1
10910	15270.7	HH6	1
10925	16024.9	HH6	1
10926	10466.8	HH6	1
10932	10905.5	HH6	1
10947	13611.1	HH6	1
10950	15585.2	HH6	1
10954	13554.1	HH6	1
10957	11888.6	HH6	1
10973	21174.9	HH6	1
10978	10609.9	HH6	1
10985	9429.5	HH6	1
10991	36669.7	HH6	1
10992	13415.4	HH6	1
10993	14341.5	HH6	1
10997	13464.8	HH6	1
11003	16309.5	HH6	1
11013	16129.6	HH6	1
11021	12824.5	HH6	1
11027	7691.09	HH6	1
11028	17561.5	HH6	1
11039	12940.8	HH6	1
11040	19972.9	HH6	1
11044	22030.8	HH6	1
11060	10807.9	HH6	1
11061	12411	HH6	1
11063	38242.5	HH6	1
11080	4625.29	HH6	1
11086	11699.6	HH6	1
11096	18132.9	HH6	1
11106	8070.48	HH6	1
11108	21767.9	HH6	1
11139	20285.7	HH6	1
11142	19245	HH6	1
11153	23289.9	HH6	1
11168	10160.1	HH6	1
11180	14066.6	HH6	1
11196	5601.37	HH6	1
11203	12720.3	HH6	1
11204	16671.1	HH6	1
11213	12016.4	HH6	1
11215	13030.7	HH6	1
11223	17415.8	HH6	1
11228	17579.5	HH6	1
11234	11854.5	HH6	1
11238	16376.9	HH6	1
11259	16231.4	HH6	1
11262	8260.36	HH6	1
11285	12549.6	HH6	1
11306	16875.8	HH6	1
11326	12156.8	HH6	1
11350	27608.7	HH6	1
11352	18401.3	HH6	1
11361	16546.6	HH6	1
11364	14787.5	HH6	1
11382	12182	HH6	1
11395	13603.1	HH6	1
11403	13110	HH6	1
11418	12107.2	HH6	1
11423	10628.7	HH6	1
11427	21433	HH6	1
11431	19313.4	HH6	1
11437	13397.7	HH6	1
11444	11568.4	HH6	1
11454	20122.7	HH6	1
11455	11583.3	HH6	1
11481	9916.37	HH6	1
11491	20765.2	HH6	1
11525	11548	HH6	1
11527	19255.3	HH6	1
11546	16333.9	HH6	1
11558	11804.6	HH6	1
11561	16828.2	HH6	1
11562	12293.3	HH6	1
11569	12382.1	HH6	1
11570	14237.9	HH6	1
11574	14826.4	HH6	1
11585	12511.8	HH6	1
11592	14441.5	HH6	1
11593	14201.1	HH6	1
11605	16868.6	HH6	1
11611	8633.44	HH6	1
11615	12601	HH6	1
11618	25700.5	HH6	1
11619	17990.5	HH6	1
11627	17010.4	HH6	1
11637	10819.9	HH6	1
11651	13454.8	HH6	1
11673	9573.36	HH6	1
11694	21951.3	HH6	1
11721	14157	HH6	1
11727	18450.2	HH6	1
11740	15977.7	HH6	1
11745	17228.6	HH6	1
11748	10040.9	HH6	1
11762	8981.22	HH6	1
11767	12055.5	HH6	1
11777	11649.5	HH6	1
11805	17987.7	HH6	1
11812	12829.1	HH6	1
11823	23702.1	HH6	1
11828	15725.7	HH6	1
11829	17772.2	HH6	1
11836	11814	HH6	1
11837	14598.2	HH6	1
11854	12373.1	HH6	1
11860	16771.5	HH6	1
11873	11631.1	HH6	1
11875	14052.7	HH6	1
11887	11921	HH6	1
11893	10455.2	HH6	1
11899	11914.4	HH6	1
11908	14657.8	HH6	1
11910	21250.7	HH6	1
11914	10836.6	HH6	1
11924	25797	HH6	1
11940	18582.8	HH6	1
11943	7850.74	HH6	1
11952	7398.97	HH6	1
11960	12790.8	HH6	1
11965	12789.3	HH6	1
11990	14981.4	HH6	1
11999	14523.1	HH6	1
12013	18722.3	HH6	1
12024	14694.8	HH6	1
12038	13920.3	HH6	1
12042	13242.3	HH6	1
12066	13906.5	HH6	1
12071	19951.2	HH6	1
12094	11077.4	HH6	1
12099	19489.1	HH6	1
12105	16856.9	HH6	1
12118	19807.3	HH6	1
12122	10522.8	HH6	1
12124	23259.1	HH6	1
12126	14735.8	HH6	1
12127	18231.4	HH6	1
12145	13389.8	HH6	1
12167	8489.16	HH6	1
12173	14593.1	HH6	1
12185	16213.6	HH6	1
12191	18008.5	HH6	1
12208	23491.2	HH6	1
12219	18226.9	HH6	1
12254	20546.9	HH6	1
12262	8631.17	HH6	1
12267	15125.1	HH6	1
12274	15883.4	HH6	1
12307	16880.9	HH6	1
12309	18075.4	HH6	1
12310	22537.3	HH6	1
12320	14878.7	HH6	1
12322	13119	HH6	1
12339	14931.2	HH6	1
12345	10247.7	HH6	1
12369	9580.83	HH6	1
12397	9992.78	HH6	1
12403	15430.2	HH6	1
12425	10672	HH6	1
12435	10811.3	HH6	1
12437	15358.2	HH6	1
12444	14340.9	HH6	1
12446	15962.7	HH6	1
12463	14941.4	HH6	1
12465	16115.1	HH6	1
12467	11923	HH6	1
12468	16443.8	HH6	1
12473	11565.3	HH6	1
12474	16868.7	HH6	1
12479	12694.8	HH6	1
12500	13468.8	HH6	1
12504	14851	HH6	1
12512	14342.9	HH6	1
12524	14780.5	HH6	1
12546	8756.66	HH6	1
12547	8575.62	HH6	1
12571	11775.7	HH6	1
12574	10672.7	HH6	1
12577	13918.9	HH6	1
12578	13005.9	HH6	1
12593	14578.1	HH6	1
12601	8817.5	HH6	1
12604	18074.2	HH6	1
12611	11249.8	HH6	1
12647	15433.5	HH6	1
12665	8714.62	HH6	1
12666	4516.37	HH6	1
12680	12330.7	HH6	1
12681	13093	HH6	1
12690	20324.9	HH6	1
12696	18423	HH6	1
12706	15796.9	HH6	1
12720	15619.3	HH6	1
12724	15163	HH6	1
12764	12191.7	HH6	1
12766	12016.4	HH6	1
12768	12583	HH6	1
12782	6119.91	HH6	1
12784	15116.1	HH6	1
12787	11605.3	HH6	1
12811	16897.5	HH6	1
12833	18408.9	HH6	1
12835	37259.7	HH6	1
12836	17750.5	HH6	1
12843	8868.54	HH6	1
12861	11684.8	HH6	1
12873	17254	HH6	1
12874	22252.3	HH6	1
12887	15788.4	HH6	1
12890	15890.7	HH6	1
12901	11524.7	HH6	1
12905	16405	HH6	1
12910	17365.1	HH6	1
12914	10884.7	HH6	1
12915	13271.5	HH6	1
12921	19579.8	HH6	1
12941	11052.2	HH6	1
12953	11004.4	HH6	1
12960	21076	HH6	1
12975	15555.2	HH6	1
12976	11084.2	HH6	1
12985	17218.8	HH6	1
12988	16080.8	HH6	1
12992	12858.9	HH6	1
13006	11519	HH6	1
13034	13868	HH6	1
13041	9936.07	HH6	1
13055	14530.3	HH6	1
13057	20210.6	HH6	1
13086	14480.3	HH6	1
13095	14176.5	HH6	1
13111	10986.8	HH6	1
13112	12953.6	HH6	1
13113	14430.2	HH6	1
13114	13455	HH6	1
13120	11454.5	HH6	1
13123	9094.8	HH6	1
13142	18695.6	HH6	1
13148	19000.3	HH6	1
13151	17133.1	HH6	1
13167	14714.4	HH6	1
13176	13146.3	HH6	1
13178	15050.2	HH6	1
13186	17651.7	HH6	1
13190	14396.7	HH6	1
13196	17942.2	HH6	1
13198	16867.8	HH6	1
13218	25365.8	HH6	1
13230	11360.3	HH6	1
13255	11480.2	HH6	1
13260	22576.2	HH6	1
13311	11786.2	HH6	1
13313	12945.1	HH6	1
13323	14764.8	HH6	1
13325	11307.5	HH6	1
13331	12336.4	HH6	1
13348	23202.2	HH6	1
13351	13958.8	HH6	1
13358	15426.7	HH6	1
13359	18791	HH6	1
13361	10040.3	HH6	1
13362	13287.5	HH6	1
13365	11783.6	HH6	1
13370	21205.8	HH6	1
13374	7738.22	HH6	1
13399	17824.4	HH6	1
13420	17245.5	HH6	1
13424	14755.1	HH6	1
13427	12732.2	HH6	1
13431	13963.9	HH6	1
13451	12458.6	HH6	1
13458	16033.2	HH6	1
13473	7199.14	HH6	1
13484	13536.7	HH6	1
13508	18530.1	HH6	1
13511	16683.7	HH6	1
13522	12953.9	HH6	1
13526	18844.7	HH6	1
13528	20561.1	HH6	1
13534	11774	HH6	1
13538	15340.9	HH6	1
13544	8161.08	HH6	1
13554	18508.9	HH6	1
13557	18231.4	HH6	1
13577	15036	HH6	1
13578	24823.9	HH6	1
13603	11497.8	HH6	1
13608	14149.1	HH6	1
13609	15423.8	HH6	1
13611	18942.3	HH6	1
13615	17610	HH6	1
13619	8664.63	HH6	1
13620	9683.44	HH6	1
13628	15685.3	HH6	1
13648	12200.9	HH6	1
13654	11792.6	HH6	1
13659	15109.3	HH6	1
13664	18835.5	HH6	1
13684	11264.5	HH6	1
13690	19750.1	HH6	1
13694	17065.3	HH6	1
13716	11342.5	HH6	1
13729	17899.1	HH6	1
13750	11138.4	HH6	1
13778	15900.1	HH6	1
13784	20884.5	HH6	1
13788	12453.8	HH6	1
13789	11985.9	HH6	1
13795	9432.62	HH6	1
13801	17031.7	HH6	1
13809	11013.7	HH6	1
13811	12884.4	HH6	1
13855	13830.8	HH6	1
13873	20050.7	HH6	1
13877	14464.2	HH6	1
13897	12033.6	HH6	1
13898	12880.6	HH6	1
13900	14084.6	HH6	1
13905	14600.9	HH6	1
13906	11014.2	HH6	1
13915	19749.7	HH6	1
13932	9838	HH6	1
13942	14470.6	HH6	1
13946	25769.1	HH6	1
13954	12572	HH6	1
13974	11062.6	HH6	1
13984	16730	HH6	1
13985	11149.2	HH6	1
13988	13326.9	HH6	1
13990	13715.7	HH6	1
13993	14019	HH6	1
13997	15178.7	HH6	1
14003	14986	HH6	1
14008	10804.6	HH6	1
14020	15179.6	HH6	1
14032	18488.2	HH6	1
14033	21629.7	HH6	1
14048	10720	HH6	1
14053	10372.8	HH6	1
14062	17677.7	HH6	1
14076	13603.2	HH6	1
14103	9280.76	HH6	1
14105	11607.1	HH6	1
14111	20093	HH6	1
14116	9231.04	HH6	1
14122	24335.8	HH6	1
14123	9140.6	HH6	1
14130	17113	HH6	1
14131	25601	HH6	1
14138	11848.9	HH6	1
14144	10903.9	HH6	1
14155	19788.9	HH6	1
14159	12534.9	HH6	1
14173	17652.3	HH6	1
14189	18457.5	HH6	1
14193	15647.3	HH6	1
14198	19360.8	HH6	1
14203	7829.82	HH6	1
14204	12222.6	HH6	1
14205	11062.9	HH6	1
14209	18157.2	HH6	1
14215	17643.8	HH6	1
14216	10888.5	HH6	1
14228	14510.4	HH6	1
14277	9797.13	HH6	1
14286	10798.4	HH6	1
14296	15374	HH6	1
14315	13430.7	HH6	1
14321	20953.7	HH6	1
14322	11177.4	HH6	1
14326	13780.6	HH6	1
14333	13629.3	HH6	1
14336	11133.5	HH6	1
14349	13572.1	HH6	1
14359	16478.2	HH6	1
14376	11062	HH6	1
14397	10360.8	HH6	1
14401	10343.8	HH6	1
14406	16113.1	HH6	1
14429	12091.5	HH6	1
14431	13912.5	HH6	1
14435	19904.4	HH6	1
14445	10169.6	HH6	1
14449	8545.87	HH6	1
14451	12173.5	HH6	1
14461	16701.4	HH6	1
14468	8155.31	HH6	1
14472	18517.2	HH6	1
14479	13629.1	HH6	1
14498	11853	HH6	1
14504	6139.39	HH6	1
14516	14245.4	HH6	1
14521	15592.7	HH6	1
14528	15536.4	HH6	1
14534	15942.2	HH6	1
14553	11297.6	HH6	1
14554	22053.5	HH6	1
14560	11832.7	HH6	1
14563	20177.9	HH6	1
14593	22343	HH6	1
14607	8804.26	HH6	1
14618	10615.4	HH6	1
14620	10279.1	HH6	1
14627	13137	HH6	1
14628	17203.7	HH6	1
14665	10823.6	HH6	1
14671	14762	HH6	1
14685	13882.8	HH6	1
14693	16998.2	HH6	1
14717	19488.2	HH6	1
14749	12500.9	HH6	1
14763	11522.6	HH6	1
14764	17063.8	HH6	1
14772	16241	HH6	1
14776	11652.3	HH6	1
14782	11412.2	HH6	1
14789	32850.7	HH6	1
14790	4647.79	HH6	1
14792	8603.95	HH6	1
14795	12421.6	HH6	1
14800	16081.2	HH6	1
14801	7346.18	HH6	1
14805	16582	HH6	1
14807	9676.82	HH6	1
14809	23141.4	HH6	1
14811	25867	HH6	1
14845	25847.9	HH6	1
14850	18199	HH6	1
14854	20233.2	HH6	1
14862	9491.5	HH6	1
14874	12513.5	HH6	1
14879	14055.6	HH6	1
14891	12885.2	HH6	1
14894	13869	HH6	1
14919	13934.6	HH6	1
14935	17336.2	HH6	1
14937	13520.5	HH6	1
14942	12526.3	HH6	1
14944	18080.5	HH6	1
14956	14973.2	HH6	1
14971	10151.1	HH6	1
14972	14415.8	HH6	1
14975	12086.6	HH6	1
14976	16742.7	HH6	1
15065	13859.5	HH6	1
15072	17537.9	HH6	1
15082	17879	HH6	1
15084	23921.3	HH6	1
15085	7156.19	HH6	1
15100	24051.7	HH6	1
15101	11614.7	HH6	1
15102	18683.2	HH6	1
15114	23277.5	HH6	1
15120	11483.9	HH6	1
15126	8079.16	HH6	1
15138	15192.6	HH6	1
15167	14543.4	HH6	1
15179	20246.6	HH6	1
15185	12907.4	HH6	1
15186	15783.1	HH6	1
15201	14340.2	HH6	1
15218	14761.7	HH6	1
15229	10557.6	HH6	1
15239	22667.4	HH6	1
15240	13262.6	HH6	1
15241	22440.8	HH6	1
15243	17132.8	HH6	1
15248	15508.4	HH6	1
15255	18274	HH6	1
15265	15113.1	HH6	1
15266	10925.5	HH6	1
15269	20007.3	HH6	1
15281	15434.8	HH6	1
15286	8468.03	HH6	1
15323	8947.44	HH6	1
15326	15199.2	HH6	1
15344	11313.6	HH6	1
15345	13249	HH6	1
15354	21439.3	HH6	1
15362	14278.8	HH6	1
15380	11469.5	HH6	1
15383	16229.3	HH6	1
15387	9572.99	HH6	1
15388	10761.5	HH6	1
15400	24064.1	HH6	1
15412	13177.5	HH6	1
15424	15941.2	HH6	1
15433	22311.3	HH6	1
15437	13474.2	HH6	1
15464	17840.3	HH6	1
15469	15275.6	HH6	1
15488	22286	HH6	1
15493	10858.1	HH6	1
15497	10882.6	HH6	1
15519	11626.4	HH6	1
15532	5729.03	HH6	1
15534	15667.1	HH6	1
15543	11520.6	HH6	1
15550	10695	HH6	1
15551	15044.4	HH6	1
15552	11257.7	HH6	1
15562	18177.1	HH6	1
15574	8225.62	HH6	1
15579	14186.7	HH6	1
15590	13419.6	HH6	1
15599	12159.5	HH6	1
15603	12925.4	HH6	1
15607	8824.17	HH6	1
15609	26267.3	HH6	1
15617	11154.1	HH6	1
15634	16060.7	HH6	1
15635	13802.6	HH6	1
15642	8896.45	HH6	1
15645	14428.9	HH6	1
15648	4043.16	HH6	1
15659	13741.6	HH6	1
15667	10438	HH6	1
15672	20911.7	HH6	1
15675	12655.3	HH6	1
15683	8054.54	HH6	1
15694	10571.2	HH6	1
15704	19438.1	HH6	1
15720	17297.6	HH6	1
15721	13977	HH6	1
15728	13911	HH6	1
15741	17276.6	HH6	1
15742	16369.3	HH6	1
15751	17234.7	HH6	1
15757	16974.5	HH6	1
15800	12403.5	HH6	1
15804	8445.84	HH6	1
15818	12839	HH6	1
15819	15428.1	HH6	1
15822	11748.1	HH6	1
15823	10480	HH6	1
15835	14225.8	HH6	1
15840	9970.38	HH6	1
15841	18488.3	HH6	1
15847	15936	HH6	1
15850	15591	HH6	1
15887	20126.8	HH6	1
15894	14950.5	HH6	1
15899	10445.9	HH6	1
15943	12689	HH6	1
15961	22128.7	HH6	1
15971	18355.5	HH6	1
16016	10643.1	HH6	1
16023	13314.4	HH6	1
16035	12311.5	HH6	1
16052	10110.5	HH6	1
16066	20973.5	HH6	1
16068	15832.7	HH6	1
16073	9975.15	HH6	1
16093	10666.9	HH6	1
16110	14937.6	HH6	1
16135	10455.1	HH6	1
16140	13680.7	HH6	1
16146	10800.8	HH6	1
16153	10279.7	HH6	1
16156	19065.6	HH6	1
16171	19202.7	HH6	1
16180	9345.46	HH6	1
16186	12243.4	HH6	1
16194	9927.54	HH6	1
16204	15654.7	HH6	1
16210	13370.6	HH6	1
16213	15809.2	HH6	1
16235	12730.3	HH6	1
16240	20257.2	HH6	1
16248	13851.2	HH6	1
16253	19388.1	HH6	1
16254	15630	HH6	1
16288	19805.8	HH6	1
16295	9509.71	HH6	1
16305	19327.6	HH6	1
16308	13230.1	HH6	1
16310	8588.07	HH6	1
16322	15318.9	HH6	1
16327	11245.2	HH6	1
16329	11662.9	HH6	1
16344	22635.4	HH6	1
16353	13572.4	HH6	1
16357	17937.4	HH6	1
16359	5763.24	HH6	1
16370	24588	HH6	1
16387	15299.1	HH6	1
16393	13494.6	HH6	1
16404	12805.1	HH6	1
16405	17962.9	HH6	1
16438	17190.7	HH6	1
16452	19464.9	HH6	1
16466	13994.5	HH6	1
16480	18113.2	HH6	1
16484	14358.1	HH6	1
16488	15714	HH6	1
16492	14443.6	HH6	1
16497	14730.4	HH6	1
16507	15945.4	HH6	1
16525	18675.6	HH6	1
16545	26641.9	HH6	1
16548	17652.6	HH6	1
16549	15182.3	HH6	1
16550	20365.2	HH6	1
16552	14873.1	HH6	1
16582	10439.2	HH6	1
16589	14489.1	HH6	1
16591	19434.4	HH6	1
16606	15702.3	HH6	1
16611	11659	HH6	1
16633	18350.2	HH6	1
16644	19334.5	HH6	1
16650	19602.1	HH6	1
16651	15970.1	HH6	1
16652	11527.1	HH6	1
16657	13758.6	HH6	1
16658	13045.3	HH6	1
16661	12500.8	HH6	1
16677	10323.5	HH6	1
16684	23257.5	HH6	1
16722	11229	HH6	1
16728	17977.5	HH6	1
16752	11482.8	HH6	1
16757	20147.3	HH6	1
16773	11149.5	HH6	1
16782	13281.1	HH6	1
16799	18529.2	HH6	1
16806	20165.3	HH6	1
16814	26267.8	HH6	1
16825	15304.3	HH6	1
16852	15877.6	HH6	1
16858	11314.8	HH6	1
16862	16921.5	HH6	1
16868	11107.6	HH6	1
16892	13302.5	HH6	1
16893	17949.5	HH6	1
16898	24606.5	HH6	1
16914	13764.7	HH6	1
16918	15184	HH6	1
16925	9358.65	HH6	1
16937	11551.9	HH6	1
16954	18380.2	HH6	1
16967	19377.5	HH6	1
17007	11285.7	HH6	1
17015	16600.5	HH6	1
17041	8402.64	HH6	1
17061	19460	HH6	1
17073	24650.4	HH6	1
17091	13053.2	HH6	1
17099	16600.2	HH6	1
17131	12457.9	HH6	1
17140	19380.8	HH6	1
17143	14015.7	HH6	1
17156	15283.7	HH6	1
17166	14235.1	HH6	1
17182	10934.5	HH6	1
17190	13139	HH6	1
17191	16536.7	HH6	1
17196	16054.4	HH6	1
17198	19344.5	HH6	1
17205	15483.9	HH6	1
17220	8885.91	HH6	1
17223	17656.2	HH6	1
17250	23479.4	HH6	1
17261	12345.2	HH6	1
17267	11888	HH6	1
17273	14635.1	HH6	1
17274	12094.6	HH6	1
17276	14117.2	HH6	1
17280	12216.8	HH6	1
17303	17494.1	HH6	1
17306	12760.9	HH6	1
17330	12113.2	HH6	1
17376	13926.8	HH6	1
17381	10002	HH6	1
17383	12305.2	HH6	1
17403	6864.76	HH6	1
17408	13775	HH6	1
17413	14982.2	HH6	1
17414	16090.7	HH6	1
17420	20162.2	HH6	1
17425	16709.9	HH6	1
17426	15181.5	HH6	1
17429	15246	HH6	1
17432	19885	HH6	1
17433	9774.41	HH6	1
17434	14781	HH6	1
17435	8206.24	HH6	1
17436	13405.1	HH6	1
17441	17917.5	HH6	1
17453	12235.1	HH6	1
17455	14511.3	HH6	1
17456	15483.1	HH6	1
17470	20181.8	HH6	1
17474	18274.5	HH6	1
17476	10425.2	HH6	1
17480	19131.2	HH6	1
17484	16026.6	HH6	1
17505	11297.2	HH6	1
17517	22822.9	HH6	1
17532	19734.1	HH6	1
17543	15244.4	HH6	1
17555	16284.7	HH6	1
17560	22276.5	HH6	1
17575	11518.6	HH6	1
17576	3790.21	HH6	1
17586	10280.4	HH6	1
17596	15004	HH6	1
17611	18271.7	HH6	1
17619	9860.03	HH6	1
17620	14882.6	HH6	1
17629	17033.7	HH6	1
17630	12588.3	HH6	1
17633	16044.5	HH6	1
17647	11643.6	HH6	1
17648	18637	HH6	1
17658	12388.1	HH6	1
17668	10804.2	HH6	1
17700	14532.7	HH6	1
17710	16507.3	HH6	1
17719	13553.9	HH6	1
17727	14865.2	HH6	1
17731	11438.7	HH6	1
17735	15230.8	HH6	1
17742	19387.4	HH6	1
17743	8610.25	HH6	1
17745	8700.74	HH6	1
17746	12420.4	HH6	1
17751	15724.4	HH6	1
17764	16724.1	HH6	1
17768	7117.7	HH6	1
17783	15066.5	HH6	1
17789	14597.7	HH6	1
17808	8548.14	HH6	1
17811	9877.56	HH6	1
17817	21503	HH6	1
17834	18185.5	HH6	1
17841	13486.7	HH6	1
17859	15511.9	HH6	1
17868	14724.9	HH6	1
17892	14524.2	HH6	1
17893	10770.2	HH6	1
17903	16421	HH6	1
17906	14189.4	HH6	1
17937	25713.1	HH6	1
17953	13880.8	HH6	1
17957	17139.8	HH6	1
17965	24521.6	HH6	1
17970	8600.62	HH6	1
17975	11707.8	HH6	1
17982	12283.1	HH6	1
18020	11774.6	HH6	1
18024	18826.2	HH6	1
18025	16407.9	HH6	1
18051	13614.4	HH6	1
18058	15214	HH6	1
18061	13869	HH6	1
18067	17655.6	HH6	1
18068	22340	HH6	1
18088	8165.95	HH6	1
18091	15519.3	HH6	1
18100	15127.3	HH6	1
18105	14498.9	HH6	1
18109	11814	HH6	1
18110	13625.8	HH6	1
18133	19633.9	HH6	1
18161	15010.9	HH6	1
18163	15101	HH6	1
18167	15780.9	HH6	1
18177	17424.7	HH6	1
18178	13232.4	HH6	1
18183	14198.3	HH6	1
18184	17523	HH6	1
18185	17651.8	HH6	1
18187	19990.9	HH6	1
18211	18136.3	HH6	1
18217	11746.5	HH6	1
18218	18276	HH6	1
18220	14101.4	HH6	1
18229	18982.5	HH6	1
18230	17733.1	HH6	1
18233	20218.9	HH6	1
18240	13631.2	HH6	1
18241	11748.7	HH6	1
18252	16255.4	HH6	1
18259	16279.4	HH6	1
18273	7742.51	HH6	1
18279	14471.4	HH6	1
18286	17861.6	HH6	1
18318	20961.9	HH6	1
18319	22029.6	HH6	1
18322	14324.5	HH6	1
18324	12225.3	HH6	1
18328	12993	HH6	1
18332	12658.8	HH6	1
18335	15355.3	HH6	1
18344	11317.9	HH6	1
18354	17678.2	HH6	1
18357	15410.9	HH6	1
18377	12853.5	HH6	1
18379	10320.3	HH6	1
18414	14375	HH6	1
18415	8591.88	HH6	1
18416	8283.55	HH6	1
18418	14870.3	HH6	1
18429	18421.5	HH6	1
18448	13810.9	HH6	1
18458	6518.78	HH6	1
18467	16458	HH6	1
18503	23238.7	HH6	1
18516	10714.5	HH6	1
18524	15632.4	HH6	1
18529	14986.3	HH6	1
18538	12544.9	HH6	1
18544	15531	HH6	1
18548	13428.7	HH6	1
18549	14489.2	HH6	1
18551	15005.8	HH6	1
18557	9764.67	HH6	1
18558	17995.1	HH6	1
18572	17888.4	HH6	1
18573	22740.3	HH6	1
18574	15713.8	HH6	1
18587	15159.8	HH6	1
18594	12111.2	HH6	1
18600	16911.5	HH6	1
18603	10431	HH6	1
18623	16814.3	HH6	1
18625	16820.7	HH6	1
18627	13966.4	HH6	1
18645	26501.9	HH6	1
18651	15969.8	HH6	1
18657	9463.7	HH6	1
18705	13569.8	HH6	1
18724	14137.9	HH6	1
18727	9747.25	HH6	1
18734	13415.5	HH6	1
18740	12750.3	HH6	1
18751	19289.2	HH6	1
18758	12837.9	HH6	1
18760	10224.4	HH6	1
18767	13815.3	HH6	1
18773	15803.7	HH6	1
18785	19302.4	HH6	1
18795	18757.2	HH6	1
18797	8915.56	HH6	1
18800	16052.7	HH6	1
18808	17743.4	HH6	1
18810	16429.5	HH6	1
18821	21972.8	HH6	1
18850	9252.75	HH6	1
18863	11774.3	HH6	1
18880	9697.48	HH6	1
18894	24420.3	HH6	1
18896	12352.4	HH6	1
18897	14839.4	HH6	1
18904	13581.3	HH6	1
18905	20130.9	HH6	1
18910	13274.2	HH6	1
18912	12167.8	HH6	1
18915	17870.8	HH6	1
18928	10336.9	HH6	1
18945	20382.6	HH6	1
18953	15648	HH6	1
18966	20082.1	HH6	1
[truncated: 11,186 more rows]
