# Supplementary material for: Histone lactylation couples cellular metabolism with developmental gene regulatory networks
Source: Nat Commun. 2024 Jan 2;15:90. doi: 10.1038/s41467-023-44121-1 (PMC10762033; doi:10.1038/s41467-023-44121-1)
Supplement: Supplementary file 6 — Supplementary Dataset 3 [file 41467_2023_44121_MOESM6_ESM.xlsx]

## Sheet: Sheet1
Chromosome	Start	End	Peak Width	H3K18La Replicate 1 CPM	H3K18La Replicate 2 CPM	PanKla NCC Replicate 1 CPM	PanKla NCC Replicate 2 CPM	H3K18La Average CPM	PanKla NCC Average CPM	Annotation	Closest Gene Chromosome	Closest Gene Start	Closest Gene End	Closest Gene Length	Closest Gene Strand	Closest Gene ID	Closest Gene Transcript ID	Distance to TSS	Rank Based on PanKla Average Singal
31	1886883	1887006	124	0	0	1.40116	0	0	0.700581	Distal Intergenic	30	1897267	1906569	9303	2	ENSGALG00000053404	ENSGALT00000105569	19563	1
3	96526699	96526860	162	4.74804	0	2.10174	0	2.37402	1.05087	Distal Intergenic	3	96516162	96521232	5071	1	ENSGALG00000016442	ENSGALT00000026525	10537	2
5	59806515	59806644	130	0	3.73974	1.40116	2.54443	1.86987	1.9728	Promoter (<=1kb)	5	59807223	59809062	1840	1	ENSGALG00000050191	ENSGALT00000097650	-579	3
KZ626833.1	228621	228726	106	0	7.47947	2.10174	2.54443	3.73974	2.32309	Distal Intergenic	458	219368	219425	58	1	ENSGALG00000051356	ENSGALT00000102163	9253	4
31	2130466	2130567	102	0	3.73974	3.50291	1.27221	1.86987	2.38756	Intron (ENSGALT00000099982/ENSGALG00000048273, intron 2 of 3)	30	2126275	2138510	12236	2	ENSGALG00000048273	ENSGALT00000099982	7943	5
1	90775695	90775935	241	0	0	1.40116	3.81664	0	2.6089	Distal Intergenic	1	90736285	90742330	6046	2	ENSGALG00000052286	ENSGALT00000107986	-33365	6
14	16036325	16036433	109	9.49609	0	3.50291	2.54443	4.74804	3.02367	Promoter (1-2kb)	14	16016858	16037621	20764	2	ENSGALG00000052399	ENSGALT00000098172	1188	7
17	516774	516896	123	0	0	3.50291	2.54443	0	3.02367	Distal Intergenic	17	521821	523563	1743	2	ENSGALG00000045962	ENSGALT00000084276	6667	8
14	16078969	16079076	108	0	3.73974	1.40116	5.08886	1.86987	3.24501	Intron (ENSGALT00000100969/ENSGALG00000048440, intron 1 of 1)	14	16072819	16081731	8913	1	ENSGALG00000048440	ENSGALT00000100969	6150	9
1	182441126	182441279	154	4.74804	3.73974	2.80233	3.81664	4.24389	3.30948	Intron (ENSGALT00000045225/ENSGALG00000028658, intron 1 of 2)	1	182437515	182450316	12802	1	ENSGALG00000028658	ENSGALT00000045225	3611	10
2	130648734	130648891	158	0	0	2.80233	3.81664	0	3.30948	Distal Intergenic	2	130636932	130641908	4977	2	ENSGALG00000049082	ENSGALT00000094269	-6826	11
22	5457978	5458098	121	9.49609	0	2.80233	3.81664	4.74804	3.30948	Promoter (<=1kb)	22	5436740	5457397	20658	2	ENSGALG00000051311	ENSGALT00000096197	-581	12
2	130162079	130162195	117	9.49609	7.47947	4.20349	2.54443	8.48778	3.37396	Promoter (<=1kb)	2	130159030	130163055	4026	2	ENSGALG00000047710	ENSGALT00000095015	860	13
32	684403	684513	111	0	0	0.700581	6.36107	0	3.53083	Distal Intergenic	31	689685	700016	10332	1	ENSGALG00000041384	ENSGALT00000046446	-5172	14
23	6042273	6042414	142	4.74804	3.73974	2.10174	5.08886	4.24389	3.5953	Intron (ENSGALT00000090942/ENSGALG00000052196, intron 1 of 5)	23	6036756	6053909	17154	1	ENSGALG00000052196	ENSGALT00000090942	5517	15
17	10753556	10753712	157	9.49609	14.9589	3.50291	3.81664	12.2275	3.65977	Promoter (<=1kb)	17	10753129	10755341	2213	1	ENSGALG00000047155	ENSGALT00000105819	427	16
25	3108912	3109068	157	9.49609	0	3.50291	3.81664	4.74804	3.65977	Distal Intergenic	25	3113868	3119343	5476	1	ENSGALG00000052095	ENSGALT00000092894	-4800	17
KZ626839.1	106824	106997	174	0	0	3.50291	3.81664	0	3.65977	Distal Intergenic	464	110074	126144	16071	1	ENSGALG00000055105	ENSGALT00000099108	-3077	18
1	143534639	143534742	104	14.2441	3.73974	6.30523	1.27221	8.99194	3.78872	Distal Intergenic	1	143125846	143128275	2430	1	ENSGALG00000049807	ENSGALT00000101271	408793	19
22	5448848	5448989	142	0	0	1.40116	6.36107	0	3.88112	Promoter (1-2kb)	22	5436740	5450461	13722	2	ENSGALG00000051311	ENSGALT00000103963	1472	20
31	2657036	2657154	119	0	0	1.40116	6.36107	0	3.88112	Distal Intergenic	30	2641642	2642899	1258	2	ENSGALG00000054072	ENSGALT00000099140	-14137	21
14	16139386	16139496	111	18.9922	3.73974	2.80233	5.08886	11.366	3.94559	Promoter (1-2kb)	14	16106682	16138170	31489	2	ENSGALG00000050166	ENSGALT00000098431	-1216	22
8	25052591	25052692	102	4.74804	7.47947	5.60465	2.54443	6.11376	4.07454	Intron (ENSGALT00000017391/ENSGALG00000010692, intron 3 of 18)	8	25001724	25003801	2078	2	ENSGALG00000010689	ENSGALT00000084470	-48790	23
17	518638	518775	138	0	0	0.700581	7.63329	0	4.16693	Distal Intergenic	17	521821	523563	1743	2	ENSGALG00000045962	ENSGALT00000084276	4788	24
KZ626837.1	287937	288093	157	28.4883	0	3.50291	5.08886	14.2441	4.29588	Distal Intergenic	462	504382	511317	6936	1	ENSGALG00000053064	ENSGALT00000095900	-216289	25
KZ626838.1	291465	291581	117	4.74804	0	2.80233	6.36107	2.37402	4.5817	Promoter (<=1kb)	463	291085	301414	10330	1	ENSGALG00000054776	ENSGALT00000102796	380	26
18	11054159	11054409	251	9.49609	3.73974	4.20349	5.08886	6.61791	4.64617	Distal Intergenic	18	11028549	11029993	1445	1	ENSGALG00000048729	ENSGALT00000090933	25610	27
2	110251097	110251289	193	0	3.73974	4.20349	5.08886	1.86987	4.64617	Intron (ENSGALT00000022162/ENSGALG00000013621, intron 13 of 13)	2	110240177	110289554	49378	2	ENSGALG00000013621	ENSGALT00000022162	38265	28
KZ626834.1	424320	424470	151	4.74804	0	4.20349	5.08886	2.37402	4.64617	Intron (ENSGALT00000107295/ENSGALG00000054443, intron 1 of 1)	459	413370	563724	150355	1	ENSGALG00000054443	ENSGALT00000107295	10950	29
KZ626835.1	588319	588468	150	18.9922	7.47947	8.40698	1.27221	13.2358	4.8396	Distal Intergenic	460	578615	580133	1519	1	ENSGALG00000049062	ENSGALT00000105144	9704	30
15	126529	126666	138	4.74804	3.73974	4.90407	5.08886	4.24389	4.99646	Promoter (2-3kb)	15	120103	123825	3723	2	ENSGALG00000051904	ENSGALT00000091031	-2704	31
22	5457375	5457497	123	4.74804	0	4.90407	5.08886	2.37402	4.99646	Promoter (<=1kb)	22	5436740	5457397	20658	2	ENSGALG00000051311	ENSGALT00000096197	0	32
KZ626837.1	255036	255143	108	9.49609	7.47947	4.90407	5.08886	8.48778	4.99646	Distal Intergenic	462	21	8196	8176	2	ENSGALG00000051061	ENSGALT00000100031	-246840	33
14	16017181	16017293	113	4.74804	0	6.30523	3.81664	2.37402	5.06094	3' UTR	14	16016858	16024627	7770	2	ENSGALG00000052399	ENSGALT00000101800	7334	34
17	508405	508631	227	0	18.6987	6.30523	3.81664	9.34934	5.06094	Distal Intergenic	17	521821	523563	1743	2	ENSGALG00000045962	ENSGALT00000084276	14932	35
KZ626837.1	1661192	1661319	128	14.2441	7.47947	4.20349	6.36107	10.8618	5.28228	Distal Intergenic	462	1652056	1658076	6021	1	ENSGALG00000051771	ENSGALT00000107870	9136	36
9	5456410	5456594	185	28.4883	11.2192	5.60465	5.08886	19.8537	5.34675	Exon (ENSGALT00000033720/ENSGALG00000020985, exon 2 of 2)	9	5452883	5456644	3762	1	ENSGALG00000020985	ENSGALT00000033720	3527	37
15	126184	126362	179	0	3.73974	7.00581	3.81664	1.86987	5.41123	Promoter (2-3kb)	15	120103	123825	3723	2	ENSGALG00000051904	ENSGALT00000091031	-2359	38
2	130676662	130676767	106	4.74804	3.73974	7.00581	3.81664	4.24389	5.41123	Intron (ENSGALT00000098810/ENSGALG00000047359, intron 1 of 5)	2	130666715	130679919	13205	2	ENSGALG00000047359	ENSGALT00000098810	3152	39
11	16447730	16447875	146	23.7402	0	3.50291	7.63329	11.8701	5.5681	Intron (ENSGALT00000092131/ENSGALG00000052314, intron 1 of 3)	11	16430976	16467149	36174	2	ENSGALG00000052314	ENSGALT00000097276	19274	40
2	149617437	149617547	111	0	7.47947	4.90407	6.36107	3.73974	5.63257	Intron (ENSGALT00000094347/ENSGALG00000051544, intron 2 of 2)	2	149612027	149619406	7380	1	ENSGALG00000051544	ENSGALT00000094347	5410	41
14	16034333	16034480	148	9.49609	0	6.30523	5.08886	4.74804	5.69704	Intron (ENSGALT00000098172/ENSGALG00000052399, intron 1 of 3)	14	16016858	16037621	20764	2	ENSGALG00000052399	ENSGALT00000098172	3141	42
2	13566177	13566309	133	9.49609	22.4384	6.30523	5.08886	15.9673	5.69704	Intron (ENSGALT00000011542/ENSGALG00000007125, intron 21 of 23)	2	13584428	13604293	19866	1	ENSGALG00000047831	ENSGALT00000102670	-18119	43
KZ626839.1	1966716	1966821	106	18.9922	26.1782	6.30523	5.08886	22.5852	5.69704	Distal Intergenic	464	1990044	2010257	20214	1	ENSGALG00000046896	ENSGALT00000092795	-23223	44
33	6083553	6083696	144	9.49609	3.73974	2.80233	8.9055	6.61791	5.85391	Promoter (<=1kb)	32	6060827	6082920	22094	2	ENSGALG00000053196	ENSGALT00000107087	-633	45
25	3939696	3939824	129	0	0	4.20349	7.63329	0	5.91839	Promoter (2-3kb)	25	3942259	3945041	2783	1	ENSGALG00000051012	ENSGALT00000093719	-2435	46
14	16139851	16139967	117	4.74804	3.73974	5.60465	6.36107	4.24389	5.98286	Promoter (1-2kb)	14	16106682	16138170	31489	2	ENSGALG00000050166	ENSGALT00000098431	-1681	47
25	2822949	2823124	176	9.49609	11.2192	5.60465	6.36107	10.3577	5.98286	Intron (ENSGALT00000059046/ENSGALG00000034042, intron 7 of 12)	25	2813912	2814021	110	2	ENSGALG00000028518	ENSGALT00000044386	-8928	48
26	5548338	5548451	114	4.74804	0	5.60465	6.36107	2.37402	5.98286	Distal Intergenic	26	5549249	5553823	4575	2	ENSGALG00000047713	ENSGALT00000097821	5372	49
27	1935457	1935644	188	9.49609	0	5.60465	6.36107	4.74804	5.98286	Intron (ENSGALT00000100676/ENSGALG00000054753, intron 1 of 8)	27	1900324	1938872	38549	2	ENSGALG00000054753	ENSGALT00000100676	3228	50
KZ626835.1	158630	158853	224	23.7402	7.47947	5.60465	6.36107	15.6098	5.98286	Distal Intergenic	460	99190	122959	23770	1	ENSGALG00000039919	ENSGALT00000056412	59440	51
7	27834676	27834797	122	0	3.73974	7.00581	5.08886	1.86987	6.04734	Intron (ENSGALT00000019179/ENSGALG00000011744, intron 47 of 59)	7	27861069	27866904	5836	1	ENSGALG00000011770	ENSGALT00000019216	-26272	52
26	5534611	5534767	157	0	0	8.40698	3.81664	0	6.11181	Exon (ENSGALT00000095354/ENSGALG00000052497, exon 8 of 8)	26	5522700	5539021	16322	1	ENSGALG00000052497	ENSGALT00000099490	11911	53
KZ626839.1	932181	932331	151	0	0	3.50291	8.9055	0	6.2042	Promoter (1-2kb)	464	922692	931094	8403	2	ENSGALG00000048682	ENSGALT00000108022	-1087	54
15	15162	15532	371	0	3.73974	6.30523	6.36107	1.86987	6.33315	Intron (ENSGALT00000100511/ENSGALG00000053479, intron 1 of 1)	15	14214	19890	5677	2	ENSGALG00000053479	ENSGALT00000100511	4358	55
KZ626839.1	644877	644981	105	9.49609	11.2192	6.30523	6.36107	10.3577	6.33315	Intron (ENSGALT00000106852/ENSGALG00000053881, intron 8 of 29)	464	615364	652790	37427	2	ENSGALG00000053881	ENSGALT00000106852	7809	56
1	98550787	98550895	109	0	7.47947	7.70639	5.08886	3.73974	6.39763	Intron (ENSGALT00000055391/ENSGALG00000015519, intron 1 of 21)	1	98288159	98525744	237586	2	ENSGALG00000015519	ENSGALT00000025020	-25043	57
25	2801184	2801304	121	33.2363	7.47947	7.70639	5.08886	20.3579	6.39763	Promoter (1-2kb)	25	2797633	2802417	4785	2	ENSGALG00000049946	ENSGALT00000107928	1113	58
3	2513906	2514018	113	4.74804	3.73974	7.70639	5.08886	4.24389	6.39763	Promoter (<=1kb)	3	2513704	2559364	45661	1	ENSGALG00000029261	ENSGALT00000056021	202	59
2	97530798	97530958	161	9.49609	7.47947	1.40116	11.4499	8.48778	6.42555	Intron (ENSGALT00000104561/ENSGALG00000050792, intron 3 of 6)	2	97516666	97720137	203472	1	ENSGALG00000050792	ENSGALT00000104561	14132	60
30	234279	234491	213	4.74804	0	9.10756	3.81664	2.37402	6.4621	Distal Intergenic	29	241789	247265	5477	1	ENSGALG00000039088	ENSGALT00000099593	-7298	61
4	40833415	40833522	108	4.74804	11.2192	9.10756	3.81664	7.98363	6.4621	Distal Intergenic	4	40744195	40748151	3957	2	ENSGALG00000047134	ENSGALT00000097068	-85264	62
16	537169	537373	205	4.74804	0	2.80233	10.1777	2.37402	6.49002	Distal Intergenic	16	560397	562579	2183	1	ENSGALG00000050490	ENSGALT00000105325	-23024	63
22	4018258	4018360	103	14.2441	22.4384	2.80233	10.1777	18.3413	6.49002	Intron (ENSGALT00000086325/ENSGALG00000033447, intron 4 of 4)	22	4012299	4015124	2826	2	ENSGALG00000052712	ENSGALT00000102482	-3134	64
31	2711669	2711817	149	28.4883	18.6987	2.80233	10.1777	23.5935	6.49002	Intron (ENSGALT00000107454/ENSGALG00000054366, intron 5 of 9)	30	2687700	2721876	34177	2	ENSGALG00000054366	ENSGALT00000107454	10059	65
KZ626838.1	1062411	1062737	327	18.9922	11.2192	2.80233	10.1777	15.1057	6.49002	Promoter (2-3kb)	463	1060353	1067162	6810	1	ENSGALG00000047060	ENSGALT00000107461	2058	66
33	1349465	1349575	111	18.9922	7.47947	4.20349	8.9055	13.2358	6.55449	Distal Intergenic	32	1352834	1373124	20291	1	ENSGALG00000049392	ENSGALT00000080274	-3259	67
KZ626837.1	254859	254969	111	18.9922	11.2192	4.20349	8.9055	15.1057	6.55449	Distal Intergenic	462	21	8196	8176	2	ENSGALG00000051061	ENSGALT00000100031	-246663	68
3	53550948	53551069	122	23.7402	18.6987	5.60465	7.63329	21.2195	6.61897	Distal Intergenic	3	53388433	53411837	23405	2	ENSGALG00000033499	ENSGALT00000098390	-139111	69
KZ626837.1	251462	251601	140	18.9922	7.47947	5.60465	7.63329	13.2358	6.61897	Distal Intergenic	462	21	8196	8176	2	ENSGALG00000051061	ENSGALT00000100031	-243266	70
1	194208963	194209071	109	9.49609	0	7.00581	6.36107	4.74804	6.68344	Intron (ENSGALT00000091962/ENSGALG00000052706, intron 2 of 3)	1	194212595	194240335	27741	1	ENSGALG00000051323	ENSGALT00000105019	-3524	71
25	1961063	1961166	104	0	3.73974	7.00581	6.36107	1.86987	6.68344	Intron (ENSGALT00000091296/ENSGALG00000052329, intron 3 of 3)	25	1960635	1964697	4063	2	ENSGALG00000052329	ENSGALT00000091296	3531	72
2	131111693	131111823	131	0	7.47947	3.50291	10.1777	3.73974	6.84031	Distal Intergenic	2	131097427	131099728	2302	1	ENSGALG00000049028	ENSGALT00000092607	14266	73
22	3998919	3999049	131	14.2441	18.6987	3.50291	10.1777	16.4714	6.84031	Promoter (1-2kb)	22	3997375	4008242	10868	1	ENSGALG00000046731	ENSGALT00000098487	1544	74
30	898102	898216	115	0	0	3.50291	10.1777	0	6.84031	3' UTR	29	901099	904843	3745	2	ENSGALG00000038714	ENSGALT00000062748	6627	75
1	738067	738209	143	9.49609	3.73974	4.90407	8.9055	6.61791	6.90478	Distal Intergenic	1	733396	734964	1569	2	ENSGALG00000053146	ENSGALT00000103957	-3103	76
1	195638295	195638429	135	4.74804	7.47947	4.90407	8.9055	6.11376	6.90478	Promoter (1-2kb)	1	195634141	195636411	2271	2	ENSGALG00000032499	ENSGALT00000055189	-1884	77
14	16033167	16033342	176	9.49609	0	4.90407	8.9055	4.74804	6.90478	Intron (ENSGALT00000098172/ENSGALG00000052399, intron 1 of 3)	14	16016858	16037621	20764	2	ENSGALG00000052399	ENSGALT00000098172	4279	78
6	28017383	28017499	117	9.49609	18.6987	4.90407	8.9055	14.0974	6.90478	Intron (ENSGALT00000014436/ENSGALG00000008883, intron 3 of 13)	6	28006780	28176498	169719	1	ENSGALG00000008883	ENSGALT00000069455	10603	79
KZ626833.1	234491	234673	183	0	0	4.90407	8.9055	0	6.90478	Distal Intergenic	458	219368	219425	58	1	ENSGALG00000051356	ENSGALT00000102163	15123	80
11	12214085	12214187	103	4.74804	3.73974	6.30523	7.63329	4.24389	6.96926	Distal Intergenic	11	12177727	12198657	20931	1	ENSGALG00000039985	ENSGALT00000049612	36358	81
18	11126570	11126674	105	9.49609	7.47947	6.30523	7.63329	8.48778	6.96926	Distal Intergenic	18	11091762	11094465	2704	2	ENSGALG00000047525	ENSGALT00000103319	-32105	82
19	10111423	10111578	156	0	0	6.30523	7.63329	0	6.96926	Distal Intergenic	19	10120022	10123251	3230	1	ENSGALG00000050465	ENSGALT00000096689	-8444	83
2	94906134	94906244	111	14.2441	3.73974	6.30523	7.63329	8.99194	6.96926	Promoter (2-3kb)	2	94906594	94908315	1722	2	ENSGALG00000048031	ENSGALT00000097495	2071	84
22	5259860	5260040	181	18.9922	3.73974	6.30523	7.63329	11.366	6.96926	Promoter (1-2kb)	22	5261832	5267833	6002	1	ENSGALG00000037932	ENSGALT00000058329	-1792	85
AADN05001333.1	527	789	263	4.74804	0	6.30523	7.63329	2.37402	6.96926	Promoter (1-2kb)	229	21	2067	2047	2	ENSGALG00000050630	ENSGALT00000092283	1278	86
12	17282458	17282560	103	9.49609	3.73974	7.70639	6.36107	6.61791	7.03373	Intron (ENSGALT00000105388/ENSGALG00000054399, intron 5 of 6)	12	17291942	17382288	90347	2	ENSGALG00000007862	ENSGALT00000012761	99728	87
AADN05001439.1	13842	13960	119	14.2441	7.47947	7.70639	6.36107	10.8618	7.03373	Distal Intergenic	335	2	8634	8633	2	ENSGALG00000029783	ENSGALT00000056168	-5208	88
Z	24422729	24422848	120	23.7402	14.9589	9.10756	5.08886	19.3496	7.09821	Distal Intergenic	34	24317845	24324764	6920	1	ENSGALG00000051828	ENSGALT00000094478	104884	89
2	82347727	82347887	161	14.2441	3.73974	4.20349	10.1777	8.99194	7.1906	Distal Intergenic	2	82327586	82327618	33	1	ENSGALG00000051557	ENSGALT00000095051	20141	90
KZ626839.1	617111	617256	146	0	0	4.20349	10.1777	0	7.1906	Intron (ENSGALT00000106852/ENSGALG00000053881, intron 28 of 29)	464	603273	606973	3701	1	ENSGALG00000052478	ENSGALT00000101048	13838	91
KZ626839.1	642693	642801	109	23.7402	11.2192	4.20349	10.1777	17.4797	7.1906	Intron (ENSGALT00000106852/ENSGALG00000053881, intron 9 of 29)	464	615364	652790	37427	2	ENSGALG00000053881	ENSGALT00000106852	9989	92
1	188089840	188089954	115	18.9922	22.4384	5.60465	8.9055	20.7153	7.25508	Distal Intergenic	1	187671552	188016984	345433	2	ENSGALG00000017229	ENSGALT00000067902	-72856	93
12	15556714	15556835	122	0	7.47947	5.60465	8.9055	3.73974	7.25508	Distal Intergenic	12	15548337	15552824	4488	1	ENSGALG00000050264	ENSGALT00000101930	8377	94
2	130961377	130961529	153	0	0	5.60465	8.9055	0	7.25508	Intron (ENSGALT00000068403/ENSGALG00000036821, intron 6 of 9)	2	131015321	131017405	2085	2	ENSGALG00000046833	ENSGALT00000108036	55876	95
22	3998516	3998651	136	0	0	5.60465	8.9055	0	7.25508	Promoter (1-2kb)	22	3997375	4008242	10868	1	ENSGALG00000046731	ENSGALT00000098487	1141	96
KZ626831.1	350481	350606	126	14.2441	3.73974	5.60465	8.9055	8.99194	7.25508	Promoter (1-2kb)	456	336394	349390	12997	2	ENSGALG00000046705	ENSGALT00000106537	-1091	97
KZ626835.1	587839	587970	132	9.49609	14.9589	5.60465	8.9055	12.2275	7.25508	Distal Intergenic	460	578615	580133	1519	1	ENSGALG00000049062	ENSGALT00000105144	9224	98
12	20365327	20365482	156	28.4883	3.73974	7.00581	7.63329	16.114	7.31955	Distal Intergenic	12	20332366	20339261	6896	1	ENSGALG00000054180	ENSGALT00000103306	32961	99
7	26505798	26505899	102	4.74804	3.73974	8.40698	6.36107	4.24389	7.38402	Intron (ENSGALT00000077553/ENSGALG00000032632, intron 2 of 8)	7	26498045	26538765	40721	1	ENSGALG00000032632	ENSGALT00000099636	7753	100
22	3999179	3999288	110	4.74804	11.2192	9.80814	5.08886	7.98363	7.4485	Promoter (1-2kb)	22	3997375	4008242	10868	1	ENSGALG00000046731	ENSGALT00000098487	1804	101
24	6485933	6486070	138	0	3.73974	9.80814	5.08886	1.86987	7.4485	Intron (ENSGALT00000091466/ENSGALG00000052306, intron 1 of 1)	24	6481673	6491202	9530	2	ENSGALG00000052306	ENSGALT00000091466	5132	102
31	5562981	5563085	105	9.49609	11.2192	9.80814	5.08886	10.3577	7.4485	Promoter (<=1kb)	30	5563312	5564800	1489	1	ENSGALG00000046943	ENSGALT00000102099	-227	103
27	1936340	1936736	397	4.74804	7.47947	3.50291	11.4499	6.11376	7.47642	Promoter (2-3kb)	27	1900324	1938872	38549	2	ENSGALG00000054753	ENSGALT00000100676	2136	104
25	2835270	2835643	374	9.49609	7.47947	11.2093	3.81664	8.48778	7.51297	Promoter (<=1kb)	25	2830428	2835397	4970	2	ENSGALG00000047532	ENSGALT00000094810	0	105
2	131005280	131005556	277	0	3.73974	4.90407	10.1777	1.86987	7.54089	Distal Intergenic	2	131015321	131017405	2085	2	ENSGALG00000046833	ENSGALT00000108036	11849	106
33	185049	185149	101	9.49609	7.47947	4.90407	10.1777	8.48778	7.54089	Intron (ENSGALT00000099938/ENSGALG00000047992, intron 1 of 1)	32	172313	259706	87394	1	ENSGALG00000047992	ENSGALT00000099938	12736	107
KZ626838.1	519178	519353	176	4.74804	0	4.90407	10.1777	2.37402	7.54089	Intron (ENSGALT00000103183/ENSGALG00000051869, intron 2 of 2)	463	512855	525422	12568	1	ENSGALG00000051869	ENSGALT00000103183	6323	108
32	607425	607573	149	4.74804	0	6.30523	8.9055	2.37402	7.60537	Promoter (2-3kb)	31	604736	612908	8173	1	ENSGALG00000036831	ENSGALT00000081109	2689	109
12	3150145	3150260	116	33.2363	3.73974	7.70639	7.63329	18.488	7.66984	Distal Intergenic	12	3140507	3144474	3968	1	ENSGALG00000047785	ENSGALT00000107683	9638	110
18	11289489	11289669	181	4.74804	3.73974	7.70639	7.63329	4.24389	7.66984	Intron (ENSGALT00000101931/ENSGALG00000049838, intron 1 of 3)	18	11273525	11293920	20396	2	ENSGALG00000049838	ENSGALT00000101931	4251	111
2	131242241	131242392	152	9.49609	3.73974	7.70639	7.63329	6.61791	7.66984	Intron (ENSGALT00000075173/ENSGALG00000042375, intron 19 of 19)	2	131213171	131252088	38918	1	ENSGALG00000042375	ENSGALT00000095269	29070	112
KZ626833.1	9200	9323	124	9.49609	11.2192	7.70639	7.63329	10.3577	7.66984	Distal Intergenic	458	59272	60267	996	2	ENSGALG00000053785	ENSGALT00000099344	50944	113
16	1191386	1191495	110	4.74804	7.47947	9.10756	6.36107	6.11376	7.73431	Intron (ENSGALT00000090451/ENSGALG00000048816, intron 1 of 1)	16	1184102	1185570	1469	1	ENSGALG00000032765	ENSGALT00000067707	7284	114
2	99453867	99453968	102	4.74804	14.9589	9.10756	6.36107	9.8535	7.73431	Distal Intergenic	2	99495997	99496893	897	2	ENSGALG00000042652	ENSGALT00000059647	42925	115
3	103685866	103686025	160	4.74804	26.1782	9.10756	6.36107	15.4631	7.73431	Distal Intergenic	3	103811477	103953916	142440	1	ENSGALG00000016495	ENSGALT00000026608	-125452	116
5	12751015	12751135	121	14.2441	3.73974	9.10756	6.36107	8.99194	7.73431	Promoter (2-3kb)	5	12754029	12760006	5978	1	ENSGALG00000006300	ENSGALT00000039415	-2894	117
6	27274784	27275057	274	14.2441	11.2192	9.10756	6.36107	12.7317	7.73431	Distal Intergenic	6	27260350	27270889	10540	1	ENSGALG00000051688	ENSGALT00000103105	14434	118
25	1390719	1390838	120	4.74804	3.73974	2.80233	12.7221	4.24389	7.76223	Intron (ENSGALT00000100537/ENSGALG00000052423, intron 1 of 1)	25	1387593	1393214	5622	1	ENSGALG00000052423	ENSGALT00000100537	3126	119
2	21430225	21430332	108	9.49609	14.9589	10.5087	5.08886	12.2275	7.79879	Distal Intergenic	2	21451014	21459422	8409	2	ENSGALG00000052325	ENSGALT00000103773	29090	120
KZ626839.1	2021310	2021420	111	0	0	4.20349	11.4499	0	7.82671	Promoter (<=1kb)	464	2009579	2022346	12768	2	ENSGALG00000048565	ENSGALT00000095841	926	121
1	16444371	16444502	132	4.74804	0	5.60465	10.1777	2.37402	7.89118	Intron (ENSGALT00000073403/ENSGALG00000043058, intron 12 of 12)	1	16325389	16477085	151697	1	ENSGALG00000043058	ENSGALT00000092404	118982	122
2	149129867	149129980	114	0	14.9589	5.60465	10.1777	7.47947	7.89118	Distal Intergenic	2	149148123	149149986	1864	2	ENSGALG00000040641	ENSGALT00000071065	20006	123
2	149553146	149553310	165	0	0	5.60465	10.1777	0	7.89118	Distal Intergenic	2	149509595	149546787	37193	2	ENSGALG00000034392	ENSGALT00000080111	-6359	124
2	29376856	29376995	140	9.49609	3.73974	7.00581	8.9055	6.61791	7.95566	Intron (ENSGALT00000017640/ENSGALG00000010854, intron 13 of 14)	2	29341477	29367200	25724	2	ENSGALG00000049804	ENSGALT00000093195	-9656	125
5	17092071	17092175	105	0	0	7.00581	8.9055	0	7.95566	Promoter (2-3kb)	5	17090422	17094197	3776	2	ENSGALG00000051890	ENSGALT00000092233	2022	126
1	195639947	195640101	155	4.74804	18.6987	8.40698	7.63329	11.7234	8.02013	Distal Intergenic	1	195634141	195636411	2271	2	ENSGALG00000032499	ENSGALT00000055189	-3536	127
24	3257442	3257602	161	18.9922	11.2192	8.40698	7.63329	15.1057	8.02013	Intron (ENSGALT00000094275/ENSGALG00000055112, intron 1 of 15)	24	3169790	3221633	51844	2	ENSGALG00000006567	ENSGALT00000076950	-35809	128
26	5436803	5436945	143	14.2441	11.2192	8.40698	7.63329	12.7317	8.02013	3' UTR	26	5427867	5432895	5029	2	ENSGALG00000050325	ENSGALT00000094727	-3908	129
5	6942079	6942233	155	4.74804	11.2192	8.40698	7.63329	7.98363	8.02013	Distal Intergenic	5	7047688	7048758	1071	1	ENSGALG00000044645	ENSGALT00000084546	-105455	130
5	59222192	59222305	114	18.9922	14.9589	8.40698	7.63329	16.9756	8.02013	Distal Intergenic	5	59225570	59249326	23757	1	ENSGALG00000043056	ENSGALT00000076824	-3265	131
21	3529692	3529855	164	18.9922	18.6987	4.90407	11.4499	18.8454	8.177	Intron (ENSGALT00000035062/ENSGALG00000002606, intron 1 of 18)	21	3498472	3533136	34665	2	ENSGALG00000002606	ENSGALT00000035062	3281	132
33	6687548	6687665	118	23.7402	0	4.90407	11.4499	11.8701	8.177	Intron (ENSGALT00000099565/ENSGALG00000053299, intron 3 of 3)	32	6682831	6687023	4193	1	ENSGALG00000053825	ENSGALT00000091555	4717	133
8	164026	164258	233	9.49609	0	4.90407	11.4499	4.74804	8.177	Promoter (<=1kb)	8	162323	163777	1455	2	ENSGALG00000047113	ENSGALT00000102373	-249	134
KZ626828.1	44789	44969	181	18.9922	0	6.30523	10.1777	9.49609	8.24147	Distal Intergenic	453	51356	53696	2341	2	ENSGALG00000047421	ENSGALT00000106904	8727	135
14	355774	355950	177	4.74804	0	7.70639	8.9055	2.37402	8.30595	Distal Intergenic	14	442463	443813	1351	1	ENSGALG00000030678	ENSGALT00000074910	-86513	136
16	2801470	2801608	139	0	0	7.70639	8.9055	0	8.30595	Intron (ENSGALT00000107613/ENSGALG00000048814, intron 1 of 4)	16	2798256	2810821	12566	1	ENSGALG00000048814	ENSGALT00000107613	3214	137
2	35188909	35189035	127	14.2441	0	7.70639	8.9055	7.12207	8.30595	Intron (ENSGALT00000018362/ENSGALG00000011254, intron 7 of 10)	2	35153757	35219842	66086	2	ENSGALG00000011254	ENSGALT00000042895	30807	138
6	6957585	6957689	105	18.9922	11.2192	9.10756	7.63329	15.1057	8.37042	Distal Intergenic	6	7005075	7289252	284178	1	ENSGALG00000002744	ENSGALT00000044134	-47386	139
14	16118963	16119104	142	0	0	2.80233	13.9944	0	8.39834	Intron (ENSGALT00000098431/ENSGALG00000050166, intron 2 of 3)	14	16113435	16115975	2541	1	ENSGALG00000046685	ENSGALT00000100299	5528	140
KZ626839.1	506812	506985	174	23.7402	14.9589	10.5087	6.36107	19.3496	8.4349	Promoter (<=1kb)	464	490691	506104	15414	2	ENSGALG00000032219	ENSGALT00000091290	-708	141
16	939466	939573	108	23.7402	3.73974	4.20349	12.7221	13.74	8.46282	Intron (ENSGALT00000087010/ENSGALG00000051072, intron 1 of 1)	16	958350	961559	3210	1	ENSGALG00000047310	ENSGALT00000098102	-18777	142
4	72510444	72510631	188	18.9922	14.9589	11.9099	5.08886	16.9756	8.49937	Distal Intergenic	4	72548091	72561364	13274	1	ENSGALG00000047629	ENSGALT00000098324	-37460	143
12	19655841	19655949	109	9.49609	14.9589	5.60465	11.4499	12.2275	8.52729	Distal Intergenic	12	19676683	19680120	3438	1	ENSGALG00000008351	ENSGALT00000013599	-20734	144
30	1550694	1550948	255	0	0	5.60465	11.4499	0	8.52729	Distal Intergenic	29	1526027	1530175	4149	1	ENSGALG00000049500	ENSGALT00000093241	24667	145
33	1771446	1771552	107	0	3.73974	5.60465	11.4499	1.86987	8.52729	Intron (ENSGALT00000106362/ENSGALG00000054311, intron 1 of 1)	32	1780169	1803054	22886	1	ENSGALG00000045377	ENSGALT00000087464	-8617	146
5	17093015	17093159	145	0	0	5.60465	11.4499	0	8.52729	Promoter (1-2kb)	5	17090422	17094197	3776	2	ENSGALG00000051890	ENSGALT00000092233	1038	147
1	195640167	195640279	113	14.2441	11.2192	7.00581	10.1777	12.7317	8.59176	Distal Intergenic	1	195634141	195636411	2271	2	ENSGALG00000032499	ENSGALT00000055189	-3756	148
4	85967032	85967156	125	4.74804	11.2192	9.80814	7.63329	7.98363	8.72071	Intron (ENSGALT00000025684/ENSGALG00000015935, intron 1 of 8)	4	85958293	85980333	22041	1	ENSGALG00000015935	ENSGALT00000088083	8739	149
7	25537727	25537848	122	0	3.73974	9.80814	7.63329	1.86987	8.72071	Promoter (1-2kb)	7	25536077	25544793	8717	1	ENSGALG00000026493	ENSGALT00000106038	1650	150
2	103536190	103536295	106	4.74804	7.47947	11.2093	6.36107	6.11376	8.78519	Distal Intergenic	2	103502862	103514975	12114	1	ENSGALG00000049694	ENSGALT00000105859	33328	151
KZ626833.1	127087	127294	208	0	0	4.90407	12.7221	0	8.81311	Distal Intergenic	458	112024	112371	348	2	ENSGALG00000050515	ENSGALT00000093220	-14716	152
Z	65507747	65507854	108	14.2441	7.47947	4.90407	12.7221	10.8618	8.81311	Distal Intergenic	34	65469594	65480295	10702	1	ENSGALG00000044491	ENSGALT00000084337	38153	153
5	46079	46547	469	0	0	12.6105	5.08886	0	8.84966	Intron (ENSGALT00000098376/ENSGALG00000054033, intron 2 of 3)	5	40114	57946	17833	1	ENSGALG00000054033	ENSGALT00000098376	5965	154
12	5626028	5626199	172	0	0	6.30523	11.4499	0	8.87758	Intron (ENSGALT00000008070/ENSGALG00000005034, intron 14 of 17)	12	5621659	5646173	24515	2	ENSGALG00000005034	ENSGALT00000008070	19974	155
KZ626837.1	344023	344167	145	18.9922	3.73974	6.30523	11.4499	11.366	8.87758	Distal Intergenic	462	504382	511317	6936	1	ENSGALG00000053064	ENSGALT00000095900	-160215	156
KZ626838.1	512229	512349	121	14.2441	11.2192	6.30523	11.4499	12.7317	8.87758	Promoter (<=1kb)	463	512855	525422	12568	1	ENSGALG00000051869	ENSGALT00000103183	-506	157
1	84168714	84168852	139	47.4804	14.9589	7.70639	10.1777	31.2197	8.94205	Distal Intergenic	1	84199422	84215058	15637	2	ENSGALG00000050659	ENSGALT00000098802	46206	158
2	131184029	131184161	133	18.9922	3.73974	7.70639	10.1777	11.366	8.94205	Intron (ENSGALT00000101514/ENSGALG00000054187, intron 1 of 1)	2	131187964	131207918	19955	1	ENSGALG00000048025	ENSGALT00000090714	-3803	159
4	20624825	20624970	146	9.49609	7.47947	7.70639	10.1777	8.48778	8.94205	Promoter (<=1kb)	4	20616732	20625403	8672	2	ENSGALG00000020253	ENSGALT00000032288	433	160
4	80859188	80859292	105	23.7402	26.1782	7.70639	10.1777	24.9592	8.94205	Intron (ENSGALT00000077090/ENSGALG00000034673, intron 2 of 9)	4	80855311	80877258	21948	1	ENSGALG00000034673	ENSGALT00000077090	3877	161
3	24373506	24373638	133	14.2441	7.47947	9.10756	8.9055	10.8618	9.00653	Distal Intergenic	3	24223735	24254972	31238	2	ENSGALG00000009926	ENSGALT00000016138	-118534	162
33	6759664	6759804	141	9.49609	7.47947	9.10756	8.9055	8.48778	9.00653	Distal Intergenic	32	6768183	6769979	1797	2	ENSGALG00000051429	ENSGALT00000106530	10175	163
KZ626839.1	1733511	1733642	132	9.49609	11.2192	9.10756	8.9055	10.3577	9.00653	Intron (ENSGALT00000106404/ENSGALG00000051606, intron 1 of 1)	464	1599015	1737974	138960	2	ENSGALG00000052810	ENSGALT00000102133	4332	164
KZ626837.1	1771236	1771357	122	4.74804	0	2.80233	15.2666	2.37402	9.03445	Intron (ENSGALT00000090450/ENSGALG00000035254, intron 6 of 6)	462	1770103	1783351	13249	2	ENSGALG00000035254	ENSGALT00000090450	11994	165
1	89083648	89083749	102	14.2441	14.9589	10.5087	7.63329	14.6015	9.071	Promoter (<=1kb)	1	89083713	89274189	190477	1	ENSGALG00000031836	ENSGALT00000064860	0	166
1	44521861	44521973	113	14.2441	26.1782	5.60465	12.7221	20.2111	9.1634	Intron (ENSGALT00000104875/ENSGALG00000052884, intron 1 of 4)	1	44430222	44433309	3088	2	ENSGALG00000011276	ENSGALT00000102045	-88552	167
1	88519395	88519518	124	14.2441	18.6987	7.00581	11.4499	16.4714	9.22787	Distal Intergenic	1	88465698	88466831	1134	2	ENSGALG00000054689	ENSGALT00000095987	-52564	168
18	3976346	3976455	110	18.9922	11.2192	7.00581	11.4499	15.1057	9.22787	Distal Intergenic	18	4009885	4059055	49171	1	ENSGALG00000001725	ENSGALT00000002646	-33430	169
25	3103193	3103314	122	4.74804	7.47947	7.00581	11.4499	6.11376	9.22787	Distal Intergenic	25	3113868	3119343	5476	1	ENSGALG00000052095	ENSGALT00000092894	-10554	170
3	93548195	93548312	118	9.49609	18.6987	7.00581	11.4499	14.0974	9.22787	Intron (ENSGALT00000097497/ENSGALG00000052495, intron 1 of 2)	3	93524620	93556797	32178	2	ENSGALG00000052495	ENSGALT00000093953	8485	171
33	3146078	3146247	170	4.74804	3.73974	7.00581	11.4499	4.24389	9.22787	Distal Intergenic	32	3160563	3165510	4948	2	ENSGALG00000036550	ENSGALT00000080658	19263	172
KZ626838.1	292105	292290	186	14.2441	7.47947	7.00581	11.4499	10.8618	9.22787	Promoter (1-2kb)	463	291085	301414	10330	1	ENSGALG00000054776	ENSGALT00000102796	1020	173
3	68978298	68978412	115	0	14.9589	8.40698	10.1777	7.47947	9.29234	Promoter (<=1kb)	3	68903831	68978927	75097	2	ENSGALG00000026761	ENSGALT00000053905	515	174
2	59511289	59511444	156	9.49609	11.2192	9.80814	8.9055	10.3577	9.35682	Distal Intergenic	2	59420911	59461745	40835	2	ENSGALG00000012680	ENSGALT00000037320	-49544	175
5	32202304	32202405	102	0	7.47947	9.80814	8.9055	3.73974	9.35682	Intron (ENSGALT00000015948/ENSGALG00000020438, intron 3 of 14)	5	32187079	32371107	184029	1	ENSGALG00000020438	ENSGALT00000015948	15225	176
1	182441382	182441527	146	4.74804	3.73974	4.90407	13.9944	4.24389	9.44921	Intron (ENSGALT00000045225/ENSGALG00000028658, intron 1 of 2)	1	182437515	182450316	12802	1	ENSGALG00000028658	ENSGALT00000045225	3867	177
32	393591	393762	172	4.74804	3.73974	4.90407	13.9944	4.24389	9.44921	Intron (ENSGALT00000091567/ENSGALG00000049393, intron 1 of 2)	31	390577	402709	12133	1	ENSGALG00000049393	ENSGALT00000091567	3014	178
14	15997013	15997154	142	33.2363	7.47947	6.30523	12.7221	20.3579	9.51369	Distal Intergenic	14	16007197	16010781	3585	1	ENSGALG00000036751	ENSGALT00000056250	-10043	179
33	6222861	6222964	104	9.49609	0	6.30523	12.7221	4.74804	9.51369	Promoter (<=1kb)	32	6223158	6224295	1138	1	ENSGALG00000054511	ENSGALT00000106086	-194	180
7	18069338	18069474	137	4.74804	11.2192	6.30523	12.7221	7.98363	9.51369	Distal Intergenic	7	18072747	18155873	83127	1	ENSGALG00000009569	ENSGALT00000054993	-3273	181
14	15996396	15996659	264	23.7402	3.73974	7.70639	11.4499	13.74	9.57816	Distal Intergenic	14	15984884	15986289	1406	2	ENSGALG00000047779	ENSGALT00000104813	-10107	182
19	6749271	6749384	114	4.74804	3.73974	7.70639	11.4499	4.24389	9.57816	Intron (ENSGALT00000099452/ENSGALG00000004519, intron 15 of 15)	19	6753708	6765168	11461	1	ENSGALG00000047735	ENSGALT00000104987	-4324	183
24	6458750	6458935	186	4.74804	11.2192	7.70639	11.4499	7.98363	9.57816	Intron (ENSGALT00000100599/ENSGALG00000048829, intron 2 of 5)	24	6449416	6470658	21243	1	ENSGALG00000048829	ENSGALT00000100599	9334	184
33	581889	582001	113	9.49609	7.47947	7.70639	11.4499	8.48778	9.57816	Promoter (1-2kb)	32	580300	581262	963	1	ENSGALG00000043575	ENSGALT00000072470	1589	185
33	3148879	3149006	128	14.2441	7.47947	7.70639	11.4499	10.8618	9.57816	Distal Intergenic	32	3160563	3165510	4948	2	ENSGALG00000036550	ENSGALT00000080658	16504	186
KZ626833.1	245899	246002	104	18.9922	0	7.70639	11.4499	9.49609	9.57816	Distal Intergenic	458	219368	219425	58	1	ENSGALG00000051356	ENSGALT00000102163	26531	187
AADN05001432.1	9310	9441	132	14.2441	7.47947	2.80233	16.5388	10.8618	9.67056	Promoter (<=1kb)	328	10334	24295	13962	1	ENSGALG00000054587	ENSGALT00000095638	-893	188
3	29012993	29013113	121	4.74804	14.9589	10.5087	8.9055	9.8535	9.70711	Intron (ENSGALT00000063049/ENSGALG00000010055, intron 1 of 25)	3	28856440	29038672	182233	2	ENSGALG00000010055	ENSGALT00000063049	25559	189
KZ626837.1	714	842	129	4.74804	3.73974	10.5087	8.9055	4.24389	9.70711	Exon (ENSGALT00000100031/ENSGALG00000051061, exon 2 of 2)	462	21	8196	8176	2	ENSGALG00000051061	ENSGALT00000100031	7354	190
2	130824274	130824524	251	28.4883	7.47947	4.20349	15.2666	17.9839	9.73503	Intron (ENSGALT00000105884/ENSGALG00000053353, intron 1 of 13)	2	130828340	130839147	10808	1	ENSGALG00000043433	ENSGALT00000062465	-3816	191
28	3793376	3793524	149	9.49609	11.2192	4.20349	15.2666	10.3577	9.73503	Intron (ENSGALT00000004856/ENSGALG00000003074, intron 1 of 8)	28	3790256	3810713	20458	1	ENSGALG00000003074	ENSGALT00000060918	3120	192
2	130680977	130681111	135	18.9922	3.73974	11.9099	7.63329	11.366	9.77158	Promoter (<=1kb)	2	130680375	130713492	33118	1	ENSGALG00000048524	ENSGALT00000108160	602	193
33	6224949	6225065	117	4.74804	0	5.60465	13.9944	2.37402	9.7995	Promoter (1-2kb)	32	6223158	6226895	3738	1	ENSGALG00000054511	ENSGALT00000097674	1791	194
1	736723	736870	148	9.49609	11.2192	7.00581	12.7221	10.3577	9.86398	Promoter (1-2kb)	1	733396	734964	1569	2	ENSGALG00000053146	ENSGALT00000103957	-1759	195
1	22455297	22455404	108	14.2441	14.9589	7.00581	12.7221	14.6015	9.86398	Promoter (1-2kb)	1	22456440	22477009	20570	1	ENSGALG00000008823	ENSGALT00000094791	-1036	196
1	146481279	146481381	103	14.2441	11.2192	7.00581	12.7221	12.7317	9.86398	Intron (ENSGALT00000043098/ENSGALG00000016886, intron 1 of 25)	1	146337724	146498229	160506	2	ENSGALG00000016886	ENSGALT00000043098	16848	197
12	16328876	16328985	110	14.2441	0	7.00581	12.7221	7.12207	9.86398	Intron (ENSGALT00000012606/ENSGALG00000007769, intron 11 of 17)	12	16266851	16271093	4243	2	ENSGALG00000053153	ENSGALT00000106452	-57783	198
Z	6421184	6421299	116	28.4883	29.9179	7.00581	12.7221	29.2031	9.86398	Intron (ENSGALT00000098170/ENSGALG00000055071, intron 2 of 3)	34	6412831	6424558	11728	2	ENSGALG00000055071	ENSGALT00000098170	3259	199
1	36367322	36367435	114	0	11.2192	8.40698	11.4499	5.60961	9.92845	Intron (ENSGALT00000016526/ENSGALG00000010163, intron 1 of 17)	1	36352208	36436218	84011	1	ENSGALG00000010163	ENSGALT00000016526	15114	200
10	18695323	18695427	105	9.49609	22.4384	8.40698	11.4499	15.9673	9.92845	Intron (ENSGALT00000012349/ENSGALG00000007631, intron 6 of 21)	10	18610088	18797394	187307	2	ENSGALG00000007631	ENSGALT00000012349	101967	201
30	701125	701675	551	4.74804	3.73974	8.40698	11.4499	4.24389	9.92845	Intron (ENSGALT00000097550/ENSGALG00000050586, intron 12 of 15)	29	697115	698119	1005	2	ENSGALG00000052865	ENSGALT00000102499	-3006	202
31	6143300	6143438	139	14.2441	3.73974	8.40698	11.4499	8.99194	9.92845	Promoter (<=1kb)	30	6138167	6143463	5297	2	ENSGALG00000049385	ENSGALT00000096059	25	203
9	11631050	11631207	158	4.74804	7.47947	8.40698	11.4499	6.11376	9.92845	Distal Intergenic	9	11648159	11697914	49756	2	ENSGALG00000006783	ENSGALT00000010972	66707	204
KZ626833.1	127356	127880	525	0	7.47947	8.40698	11.4499	3.73974	9.92845	Distal Intergenic	458	112024	112371	348	2	ENSGALG00000050515	ENSGALT00000093220	-14985	205
Z	73755009	73755125	117	4.74804	11.2192	8.40698	11.4499	7.98363	9.92845	Distal Intergenic	34	73743495	73746044	2550	1	ENSGALG00000051426	ENSGALT00000091955	11514	206
24	6490778	6490905	128	4.74804	0	9.80814	10.1777	2.37402	9.99293	Promoter (<=1kb)	24	6481673	6491202	9530	2	ENSGALG00000052306	ENSGALT00000091466	297	207
5	32307443	32307577	135	0	14.9589	9.80814	10.1777	7.47947	9.99293	Intron (ENSGALT00000015948/ENSGALG00000020438, intron 12 of 14)	5	32344485	32359814	15330	2	ENSGALG00000054243	ENSGALT00000097777	52237	208
KZ626838.1	222705	223236	532	0	0	9.80814	10.1777	0	9.99293	Promoter (1-2kb)	463	225080	242676	17597	1	ENSGALG00000035960	ENSGALT00000047986	-1844	209
33	2413996	2414131	136	28.4883	14.9589	11.2093	8.9055	21.7236	10.0574	Promoter (<=1kb)	32	2414676	2607189	192514	1	ENSGALG00000036079	ENSGALT00000055994	-545	210
5	32536755	32536915	161	14.2441	22.4384	11.2093	8.9055	18.3413	10.0574	Intron (ENSGALT00000098173/ENSGALG00000052692, intron 3 of 6)	5	32528591	32564201	35611	1	ENSGALG00000052692	ENSGALT00000098173	8164	211
1	1096466	1096743	278	23.7402	22.4384	6.30523	13.9944	23.0893	10.1498	Intron (ENSGALT00000056542/ENSGALG00000043476, intron 4 of 4)	1	1096008	1102807	6800	2	ENSGALG00000043476	ENSGALT00000056542	6064	212
2	19660982	19661094	113	0	0	6.30523	13.9944	0	10.1498	Promoter (1-2kb)	2	19642963	19659497	16535	2	ENSGALG00000035287	ENSGALT00000052805	-1485	213
2	22819056	22819156	101	9.49609	3.73974	6.30523	13.9944	6.61791	10.1498	Intron (ENSGALT00000015428/ENSGALG00000009476, intron 1 of 6)	2	22703461	22835554	132094	2	ENSGALG00000009476	ENSGALT00000015428	16398	214
2	23560004	23560115	112	18.9922	11.2192	6.30523	13.9944	15.1057	10.1498	Distal Intergenic	2	23572966	23610978	38013	1	ENSGALG00000009641	ENSGALT00000015703	-12851	215
KZ626826.1	47627	47743	117	14.2441	26.1782	6.30523	13.9944	20.2111	10.1498	Promoter (1-2kb)	451	44025	45914	1890	2	ENSGALG00000051403	ENSGALT00000092178	-1713	216
33	38366	38624	259	23.7402	37.3974	7.70639	12.7221	30.5688	10.2143	Distal Intergenic	32	167477	168436	960	1	ENSGALG00000050708	ENSGALT00000098000	-128853	217
AADN05001379.1	1614	1746	133	23.7402	7.47947	7.70639	12.7221	15.6098	10.2143	Promoter (<=1kb)	275	21	1918	1898	2	ENSGALG00000046800	ENSGALT00000090818	172	218
1	901055	901227	173	4.74804	18.6987	9.10756	11.4499	11.7234	10.2787	Promoter (1-2kb)	1	898103	902842	4740	2	ENSGALG00000054163	ENSGALT00000104330	1615	219
2	12977371	12977472	102	9.49609	11.2192	9.10756	11.4499	10.3577	10.2787	Intron (ENSGALT00000064833/ENSGALG00000007076, intron 1 of 9)	2	12879629	12992702	113074	2	ENSGALG00000007076	ENSGALT00000064833	15230	220
3	102977706	102977813	108	4.74804	14.9589	9.10756	11.4499	9.8535	10.2787	Distal Intergenic	3	103237108	103274098	36991	1	ENSGALG00000016494	ENSGALT00000096521	-259295	221
5	58901535	58901674	140	0	11.2192	9.10756	11.4499	5.60961	10.2787	Intron (ENSGALT00000103422/ENSGALG00000031182, intron 13 of 22)	5	58929202	58939830	10629	1	ENSGALG00000012464	ENSGALT00000020371	-27528	222
AADN05001294.1	3050	3208	159	4.74804	7.47947	9.10756	11.4499	6.11376	10.2787	Promoter (<=1kb)	190	21	3555	3535	2	ENSGALG00000054438	ENSGALT00000096503	347	223
KZ626839.1	526702	526834	133	4.74804	11.2192	9.10756	11.4499	7.98363	10.2787	Exon (ENSGALT00000096038/ENSGALG00000047094, exon 2 of 2)	464	518713	523577	4865	2	ENSGALG00000051483	ENSGALT00000094446	-3125	224
27	2049224	2049455	232	33.2363	22.4384	10.5087	10.1777	27.8374	10.3432	Promoter (2-3kb)	27	2051789	2053373	1585	1	ENSGALG00000050476	ENSGALT00000103836	-2334	225
KZ626837.1	1777452	1777563	112	9.49609	3.73974	10.5087	10.1777	6.61791	10.3432	Exon (ENSGALT00000058540/ENSGALG00000035254, exon 9 of 15)	462	1770103	1783351	13249	2	ENSGALG00000035254	ENSGALT00000090450	5788	226
1	185676045	185676236	192	14.2441	3.73974	11.9099	8.9055	8.99194	10.4077	Distal Intergenic	1	185710623	185712905	2283	2	ENSGALG00000050587	ENSGALT00000101937	36669	227
3	50064343	50064453	111	9.49609	7.47947	13.311	7.63329	8.48778	10.4722	Distal Intergenic	3	50066124	50068345	2222	2	ENSGALG00000049322	ENSGALT00000105650	3892	228
1	137592515	137592620	106	23.7402	3.73974	7.00581	13.9944	13.74	10.5001	Promoter (<=1kb)	1	137592636	137662119	69484	1	ENSGALG00000046960	ENSGALT00000096965	-16	229
3	100170980	100171121	142	9.49609	7.47947	7.00581	13.9944	8.48778	10.5001	Promoter (<=1kb)	3	100135676	100170579	34904	2	ENSGALG00000016467	ENSGALT00000026569	-401	230
30	693986	694090	105	14.2441	3.73974	7.00581	13.9944	8.99194	10.5001	Promoter (2-3kb)	29	691455	705173	13719	1	ENSGALG00000050586	ENSGALT00000101430	2531	231
33	1903685	1903786	102	9.49609	7.47947	7.00581	13.9944	8.48778	10.5001	Promoter (1-2kb)	32	1902503	1903543	1041	1	ENSGALG00000048673	ENSGALT00000102265	1182	232
4	32903416	32903542	127	9.49609	14.9589	7.00581	13.9944	12.2275	10.5001	Intron (ENSGALT00000056918/ENSGALG00000010061, intron 47 of 56)	4	33007990	33009211	1222	1	ENSGALG00000044235	ENSGALT00000087558	-104448	233
KZ626837.1	1043179	1043307	129	33.2363	3.73974	7.00581	13.9944	18.488	10.5001	Intron (ENSGALT00000094050/ENSGALG00000054064, intron 3 of 3)	462	935008	937032	2025	1	ENSGALG00000045994	ENSGALT00000087051	108171	234
1	115907049	115907309	261	9.49609	7.47947	8.40698	12.7221	8.48778	10.5646	Distal Intergenic	1	115902737	115904114	1378	1	ENSGALG00000048023	ENSGALT00000102919	4312	235
3	51898680	51898800	121	0	18.6987	8.40698	12.7221	9.34934	10.5646	Intron (ENSGALT00000022311/ENSGALG00000013727, intron 4 of 27)	3	51874584	51938032	63449	1	ENSGALG00000013727	ENSGALT00000022311	24096	236
30	1449625	1449785	161	0	0	8.40698	12.7221	0	10.5646	Exon (ENSGALT00000077323/ENSGALG00000037131, exon 43 of 43)	29	1471476	1477499	6024	2	ENSGALG00000054250	ENSGALT00000103515	27714	237
8	9032661	9032791	131	14.2441	7.47947	8.40698	12.7221	10.8618	10.5646	Distal Intergenic	8	9084691	9102387	17697	1	ENSGALG00000047655	ENSGALT00000091625	-51900	238
Z	76366634	76366734	101	23.7402	26.1782	8.40698	12.7221	24.9592	10.5646	Intron (ENSGALT00000105528/ENSGALG00000048135, intron 8 of 11)	34	76419325	76606986	187662	1	ENSGALG00000049039	ENSGALT00000090521	-52591	239
12	5237836	5237943	108	33.2363	11.2192	9.80814	11.4499	22.2278	10.629	Promoter (<=1kb)	12	5133479	5237794	104316	2	ENSGALG00000004969	ENSGALT00000103860	-42	240
KZ626837.1	568802	568913	112	33.2363	22.4384	9.80814	11.4499	27.8374	10.629	Intron (ENSGALT00000094050/ENSGALG00000054064, intron 1 of 3)	462	514647	1061559	546913	1	ENSGALG00000054064	ENSGALT00000094050	54155	241
Z	67227993	67228165	173	23.7402	7.47947	9.80814	11.4499	15.6098	10.629	Distal Intergenic	34	67243630	67276948	33319	1	ENSGALG00000015753	ENSGALT00000025405	-15465	242
1	88513893	88514208	316	52.2285	14.9589	11.2093	10.1777	33.5937	10.6935	Distal Intergenic	1	88465698	88466831	1134	2	ENSGALG00000054689	ENSGALT00000095987	-47062	243
21	419072	419243	172	23.7402	22.4384	11.2093	10.1777	23.0893	10.6935	Intron (ENSGALT00000104780/ENSGALG00000047857, intron 2 of 4)	21	367293	376021	8729	1	ENSGALG00000053482	ENSGALT00000099237	51779	244
Z	24261639	24261766	128	4.74804	11.2192	11.2093	10.1777	7.98363	10.6935	Distal Intergenic	34	24273701	24275470	1770	1	ENSGALG00000014930	ENSGALT00000024082	-11935	245
25	543433	543536	104	4.74804	0	4.90407	16.5388	2.37402	10.7214	Promoter (<=1kb)	25	539407	542751	3345	2	ENSGALG00000046893	ENSGALT00000093715	-682	246
KZ626835.1	1070426	1070619	194	9.49609	14.9589	12.6105	8.9055	12.2275	10.758	Distal Intergenic	460	1085466	1086108	643	1	ENSGALG00000054830	ENSGALT00000104707	-14847	247
Z	2594798	2594929	132	14.2441	22.4384	12.6105	8.9055	18.3413	10.758	Distal Intergenic	34	2506410	2586822	80413	1	ENSGALG00000047288	ENSGALT00000090826	88388	248
1	178708708	178708823	116	18.9922	3.73974	6.30523	15.2666	11.366	10.7859	Promoter (<=1kb)	1	178709360	178724914	15555	1	ENSGALG00000019077	ENSGALT00000065362	-537	249
18	11054541	11054698	158	33.2363	3.73974	6.30523	15.2666	18.488	10.7859	Distal Intergenic	18	11028549	11029993	1445	1	ENSGALG00000048729	ENSGALT00000090933	25992	250
30	898375	898525	151	0	0	6.30523	15.2666	0	10.7859	3' UTR	29	901099	904843	3745	2	ENSGALG00000038714	ENSGALT00000062748	6318	251
KZ626830.1	87773	87903	131	18.9922	37.3974	6.30523	15.2666	28.1948	10.7859	Distal Intergenic	455	2805	12180	9376	2	ENSGALG00000052768	ENSGALT00000103704	-75593	252
2	104227497	104227621	125	4.74804	11.2192	14.0116	7.63329	7.98363	10.8225	Distal Intergenic	2	104251199	104300241	49043	2	ENSGALG00000015124	ENSGALT00000024407	72620	253
2	75017257	75017394	138	9.49609	11.2192	7.70639	13.9944	10.3577	10.8504	Distal Intergenic	2	75065218	75085224	20007	2	ENSGALG00000051411	ENSGALT00000096504	67830	254
33	867266	867388	123	28.4883	18.6987	7.70639	13.9944	23.5935	10.8504	Intron (ENSGALT00000069566/ENSGALG00000053420, intron 1 of 1)	32	854404	916156	61753	2	ENSGALG00000053077	ENSGALT00000103733	48768	255
Z	68012010	68012127	118	0	14.9589	7.70639	13.9944	7.47947	10.8504	Distal Intergenic	34	68015874	68057602	41729	1	ENSGALG00000052291	ENSGALT00000102623	-3747	256
1	7895304	7895433	130	18.9922	29.9179	9.10756	12.7221	24.455	10.9148	Distal Intergenic	1	7826880	7888297	61418	2	ENSGALG00000033226	ENSGALT00000050731	-7007	257
1	10006662	10006793	132	9.49609	26.1782	9.10756	12.7221	17.8371	10.9148	Intron (ENSGALT00000097235/ENSGALG00000039659, intron 1 of 23)	1	10032064	10213943	181880	1	ENSGALG00000039659	ENSGALT00000072444	-25271	258
1	170904947	170905088	142	28.4883	7.47947	9.10756	12.7221	17.9839	10.9148	Intron (ENSGALT00000096573/ENSGALG00000053256, intron 2 of 3)	1	170897735	170954795	57061	1	ENSGALG00000053256	ENSGALT00000096573	7212	259
2	104776737	104776857	121	18.9922	18.6987	9.10756	12.7221	18.8454	10.9148	Distal Intergenic	2	104754386	104757924	3539	2	ENSGALG00000049813	ENSGALT00000098619	-18813	260
Z	75178036	75178150	115	14.2441	7.47947	9.10756	12.7221	10.8618	10.9148	Intron (ENSGALT00000100639/ENSGALG00000049714, intron 1 of 1)	34	75191843	75232942	41100	1	ENSGALG00000052665	ENSGALT00000099820	-13693	261
1	97292246	97292388	143	18.9922	29.9179	10.5087	11.4499	24.455	10.9793	Promoter (1-2kb)	1	97290555	97380359	89805	1	ENSGALG00000054585	ENSGALT00000101565	1691	262
32	683988	684261	274	0	0	10.5087	11.4499	0	10.9793	Distal Intergenic	31	689685	700016	10332	1	ENSGALG00000041384	ENSGALT00000046446	-5424	263
5	12468651	12468763	113	18.9922	11.2192	10.5087	11.4499	15.1057	10.9793	Intron (ENSGALT00000010037/ENSGALG00000006220, intron 1 of 2)	5	12426500	12483527	57028	2	ENSGALG00000051468	ENSGALT00000101479	14764	264
5	59806060	59806252	193	0	0	10.5087	11.4499	0	10.9793	Promoter (<=1kb)	5	59807223	59809062	1840	1	ENSGALG00000050191	ENSGALT00000097650	-971	265
9	1060149	1060346	198	0	0	10.5087	11.4499	0	10.9793	Distal Intergenic	9	1057050	1057170	121	1	ENSGALG00000048300	ENSGALT00000070117	3099	266
24	3257654	3257798	145	4.74804	22.4384	11.9099	10.1777	13.5932	11.0438	Intron (ENSGALT00000094275/ENSGALG00000055112, intron 1 of 15)	24	3169790	3221633	51844	2	ENSGALG00000006567	ENSGALT00000076950	-36021	267
8	215073	215187	115	14.2441	18.6987	11.9099	10.1777	16.4714	11.0438	Promoter (<=1kb)	8	215177	226455	11279	1	ENSGALG00000049437	ENSGALT00000092264	0	268
8	9882499	9882614	116	9.49609	14.9589	11.9099	10.1777	12.2275	11.0438	Distal Intergenic	8	9866179	9867288	1110	1	ENSGALG00000051305	ENSGALT00000105674	16320	269
KZ626839.1	163161	163366	206	18.9922	3.73974	11.9099	10.1777	11.366	11.0438	Distal Intergenic	464	158964	160070	1107	2	ENSGALG00000046749	ENSGALT00000106772	-3091	270
31	5662141	5662338	198	9.49609	11.2192	5.60465	16.5388	10.3577	11.0717	Distal Intergenic	30	5654354	5657551	3198	2	ENSGALG00000033174	ENSGALT00000075513	-4590	271
25	3118029	3118257	229	23.7402	11.2192	13.311	8.9055	17.4797	11.1083	Promoter (2-3kb)	25	3119914	3120647	734	2	ENSGALG00000038424	ENSGALT00000074473	2390	272
KZ626839.1	620170	620315	146	9.49609	11.2192	13.311	8.9055	10.3577	11.1083	Intron (ENSGALT00000106852/ENSGALG00000053881, intron 28 of 29)	464	603273	606973	3701	1	ENSGALG00000052478	ENSGALT00000101048	16897	273
2	13313279	13313400	122	4.74804	22.4384	7.00581	15.2666	13.5932	11.1362	Intron (ENSGALT00000011542/ENSGALG00000007125, intron 3 of 23)	2	13147930	13460397	312468	1	ENSGALG00000007125	ENSGALT00000038526	165349	274
31	6142957	6143139	183	9.49609	3.73974	7.00581	15.2666	6.61791	11.1362	Promoter (<=1kb)	30	6138167	6143463	5297	2	ENSGALG00000049385	ENSGALT00000096059	324	275
2	130880247	130880497	251	9.49609	7.47947	8.40698	13.9944	8.48778	11.2007	Intron (ENSGALT00000096985/ENSGALG00000053353, intron 2 of 15)	2	130809697	130889647	79951	2	ENSGALG00000053353	ENSGALT00000096985	9150	276
KZ626837.1	1717956	1718117	162	0	18.6987	8.40698	13.9944	9.34934	11.2007	Promoter (<=1kb)	462	1718764	1729828	11065	1	ENSGALG00000047953	ENSGALT00000108373	-647	277
2	49087679	49087800	122	9.49609	22.4384	9.80814	12.7221	15.9673	11.2651	Promoter (1-2kb)	2	49030132	49085773	55642	2	ENSGALG00000031978	ENSGALT00000080014	-1906	278
27	3096408	3096511	104	9.49609	18.6987	9.80814	12.7221	14.0974	11.2651	Intron (ENSGALT00000092805/ENSGALG00000052246, intron 1 of 1)	27	3080596	3102486	21891	2	ENSGALG00000050600	ENSGALT00000101973	5975	279
31	4560340	4560442	103	18.9922	22.4384	9.80814	12.7221	20.7153	11.2651	Distal Intergenic	30	4443603	4457497	13895	2	ENSGALG00000053734	ENSGALT00000105130	-102843	280
33	237322	237466	145	14.2441	18.6987	9.80814	12.7221	16.4714	11.2651	Intron (ENSGALT00000099938/ENSGALG00000047992, intron 1 of 1)	32	224912	225502	591	2	ENSGALG00000053790	ENSGALT00000100091	-11820	281
33	2400591	2400713	123	9.49609	7.47947	9.80814	12.7221	8.48778	11.2651	Intron (ENSGALT00000108164/ENSGALG00000048811, intron 1 of 1)	32	2414676	2607189	192514	1	ENSGALG00000036079	ENSGALT00000055994	-13963	282
7	25978366	25978671	306	18.9922	14.9589	9.80814	12.7221	16.9756	11.2651	Intron (ENSGALT00000102434/ENSGALG00000053618, intron 6 of 6)	7	25967168	25971878	4711	1	ENSGALG00000049651	ENSGALT00000103603	11198	283
9	5458756	5458862	107	9.49609	41.1371	9.80814	12.7221	25.3166	11.2651	Distal Intergenic	9	5452883	5456644	3762	1	ENSGALG00000020985	ENSGALT00000033720	5873	284
AADN05001432.1	22742	22863	122	14.2441	7.47947	9.80814	12.7221	10.8618	11.2651	Exon (ENSGALT00000105266/ENSGALG00000054587, exon 2 of 2)	328	13598	24295	10698	1	ENSGALG00000054587	ENSGALT00000105266	9144	285
14	16032664	16032764	101	18.9922	0	11.2093	11.4499	9.49609	11.3296	Intron (ENSGALT00000098172/ENSGALG00000052399, intron 1 of 3)	14	16016858	16037621	20764	2	ENSGALG00000052399	ENSGALT00000098172	4857	286
27	5834904	5835035	132	9.49609	14.9589	11.2093	11.4499	12.2275	11.3296	Intron (ENSGALT00000046359/ENSGALG00000035950, intron 3 of 5)	27	5831662	5843100	11439	2	ENSGALG00000035950	ENSGALT00000046359	8065	287
12	20324976	20325143	168	14.2441	11.2192	12.6105	10.1777	12.7317	11.3941	Promoter (2-3kb)	12	20327306	20328730	1425	1	ENSGALG00000054017	ENSGALT00000105688	-2163	288
KZ626835.1	1115324	1115536	213	14.2441	3.73974	12.6105	10.1777	8.99194	11.3941	Distal Intergenic	460	1139882	1142250	2369	1	ENSGALG00000048852	ENSGALT00000091474	-24346	289
KZ626837.1	1339722	1339966	245	23.7402	14.9589	12.6105	10.1777	19.3496	11.3941	Distal Intergenic	462	1362696	1363994	1299	2	ENSGALG00000047697	ENSGALT00000094514	24028	290
1	1746278	1746421	144	23.7402	14.9589	6.30523	16.5388	19.3496	11.422	Promoter (<=1kb)	1	1712628	1745742	33115	2	ENSGALG00000055101	ENSGALT00000093427	-536	291
18	11371568	11371755	188	28.4883	3.73974	6.30523	16.5388	16.114	11.422	Promoter (1-2kb)	18	11370025	11373120	3096	2	ENSGALG00000048232	ENSGALT00000103606	1365	292
1	76012807	76012911	105	37.9844	7.47947	14.0116	8.9055	22.7319	11.4586	Distal Intergenic	1	76003386	76006578	3193	2	ENSGALG00000048910	ENSGALT00000100417	-6229	293
4	78285303	78285404	102	4.74804	3.73974	14.0116	8.9055	4.24389	11.4586	Distal Intergenic	4	78291271	78304081	12811	2	ENSGALG00000051927	ENSGALT00000091905	18677	294
17	6358814	6358974	161	28.4883	22.4384	7.70639	15.2666	25.4633	11.4865	Distal Intergenic	17	6362676	6368308	5633	1	ENSGALG00000047338	ENSGALT00000104457	-3702	295
2	149023232	149023337	106	14.2441	0	7.70639	15.2666	7.12207	11.4865	Promoter (<=1kb)	2	149023624	149023920	297	1	ENSGALG00000052169	ENSGALT00000091679	-287	296
1	47905696	47905840	145	4.74804	7.47947	9.10756	13.9944	6.11376	11.551	Promoter (<=1kb)	1	47904971	47919971	15001	1	ENSGALG00000011724	ENSGALT00000019157	725	297
10	12314060	12314165	106	14.2441	0	9.10756	13.9944	7.12207	11.551	Exon (ENSGALT00000095028/ENSGALG00000047739, exon 2 of 4)	10	12306321	12329895	23575	2	ENSGALG00000047739	ENSGALT00000096297	15730	298
13	2343842	2344095	254	4.74804	0	9.10756	13.9944	2.37402	11.551	Distal Intergenic	13	2360366	2379044	18679	1	ENSGALG00000052987	ENSGALT00000091677	-16271	299
3	35146555	35146702	148	0	3.73974	9.10756	13.9944	1.86987	11.551	Intron (ENSGALT00000089902/ENSGALG00000034081, intron 2 of 13)	3	35072293	35215703	143411	1	ENSGALG00000034081	ENSGALT00000078278	74262	300
33	594456	594577	122	14.2441	0	9.10756	13.9944	7.12207	11.551	Intron (ENSGALT00000101945/ENSGALG00000054611, intron 1 of 1)	32	570956	603666	32711	2	ENSGALG00000052836	ENSGALT00000090675	9089	301
33	6392488	6392721	234	4.74804	7.47947	9.10756	13.9944	6.11376	11.551	Distal Intergenic	32	6400340	6400513	174	1	ENSGALG00000051870	ENSGALT00000093784	-7619	302
33	6584698	6584803	106	9.49609	0	9.10756	13.9944	4.74804	11.551	Intron (ENSGALT00000068165/ENSGALG00000041685, intron 14 of 20)	32	6574142	6579564	5423	2	ENSGALG00000030099	ENSGALT00000066688	-5134	303
6	27930274	27930383	110	9.49609	7.47947	9.10756	13.9944	8.48778	11.551	Intron (ENSGALT00000088195/ENSGALG00000008880, intron 8 of 8)	6	27962136	27974667	12532	1	ENSGALG00000046948	ENSGALT00000099618	-31753	304
1	51857924	51858035	112	18.9922	14.9589	10.5087	12.7221	16.9756	11.6154	Distal Intergenic	1	51917777	51989848	72072	1	ENSGALG00000012540	ENSGALT00000020480	-59742	305
2	115134199	115134309	111	4.74804	11.2192	10.5087	12.7221	7.98363	11.6154	Distal Intergenic	2	115110507	115125929	15423	1	ENSGALG00000034224	ENSGALT00000057190	23692	306
5	17092395	17092624	230	0	0	10.5087	12.7221	0	11.6154	Promoter (1-2kb)	5	17090422	17094197	3776	2	ENSGALG00000051890	ENSGALT00000092233	1573	307
KZ626838.1	517275	517439	165	18.9922	0	4.20349	19.0832	9.49609	11.6434	Intron (ENSGALT00000103183/ENSGALG00000051869, intron 1 of 2)	463	512855	525422	12568	1	ENSGALG00000051869	ENSGALT00000103183	4420	308
3	97450188	97450317	130	4.74804	0	13.311	10.1777	2.37402	11.7444	Exon (ENSGALT00000090678/ENSGALG00000016456, exon 11 of 23)	3	97438695	97470693	31999	1	ENSGALG00000016456	ENSGALT00000064972	11493	309
33	3416025	3416183	159	4.74804	0	13.311	10.1777	2.37402	11.7444	Distal Intergenic	32	3412284	3412858	575	2	ENSGALG00000035060	ENSGALT00000072722	-3167	310
2	37226928	37227047	120	9.49609	3.73974	7.00581	16.5388	6.61791	11.7723	Intron (ENSGALT00000018424/ENSGALG00000011294, intron 2 of 6)	2	37209656	37238749	29094	2	ENSGALG00000011294	ENSGALT00000018424	11702	311
20	4267621	4267787	167	28.4883	7.47947	14.7122	8.9055	17.9839	11.8089	Distal Intergenic	20	4284722	4342662	57941	1	ENSGALG00000049866	ENSGALT00000093344	-16935	312
1	91784762	91784885	124	18.9922	3.73974	8.40698	15.2666	11.366	11.8368	Distal Intergenic	1	91702176	91726483	24308	2	ENSGALG00000047443	ENSGALT00000101615	-58279	313
2	131246060	131246236	177	18.9922	7.47947	8.40698	15.2666	13.2358	11.8368	Intron (ENSGALT00000095269/ENSGALG00000042375, intron 21 of 22)	2	131213171	131252088	38918	1	ENSGALG00000042375	ENSGALT00000095269	32889	314
KZ626825.1	990	1158	169	4.74804	14.9589	8.40698	15.2666	9.8535	11.8368	Promoter (<=1kb)	450	29	2019	1991	1	ENSGALG00000042868	ENSGALT00000048436	961	315
KZ626832.1	72283	72439	157	18.9922	7.47947	8.40698	15.2666	13.2358	11.8368	Distal Intergenic	457	84417	86732	2316	2	ENSGALG00000052578	ENSGALT00000099700	14293	316
1	141545977	141546082	106	9.49609	33.6576	9.80814	13.9944	21.5769	11.9012	Promoter (<=1kb)	1	141545959	141548454	2496	1	ENSGALG00000053931	ENSGALT00000094604	18	317
1	154569202	154569316	115	9.49609	14.9589	9.80814	13.9944	12.2275	11.9012	Distal Intergenic	1	154485125	154533031	47907	1	ENSGALG00000016910	ENSGALT00000061543	84077	318
2	73880769	73880967	199	28.4883	11.2192	9.80814	13.9944	19.8537	11.9012	Distal Intergenic	2	73909214	73909262	49	2	ENSGALG00000051616	ENSGALT00000102787	28295	319
27	283193	283397	205	18.9922	3.73974	9.80814	13.9944	11.366	11.9012	Promoter (<=1kb)	27	283516	293400	9885	1	ENSGALG00000054718	ENSGALT00000093973	-119	320
33	2095586	2095709	124	28.4883	14.9589	9.80814	13.9944	21.7236	11.9012	Promoter (1-2kb)	32	1875538	2097068	221531	2	ENSGALG00000048175	ENSGALT00000094353	1359	321
4	2490831	2490937	107	9.49609	7.47947	9.80814	13.9944	8.48778	11.9012	Intron (ENSGALT00000090397/ENSGALG00000041900, intron 10 of 20)	4	2475257	2516947	41691	2	ENSGALG00000041900	ENSGALT00000090397	26010	322
15	105485	105642	158	14.2441	11.2192	11.2093	12.7221	12.7317	11.9657	Promoter (2-3kb)	15	107700	111337	3638	1	ENSGALG00000049686	ENSGALT00000091237	-2058	323
15	5341531	5341633	103	9.49609	3.73974	11.2093	12.7221	6.61791	11.9657	Promoter (<=1kb)	15	5341544	5353591	12048	1	ENSGALG00000034919	ENSGALT00000084096	0	324
2	21430407	21430519	113	18.9922	0	11.2093	12.7221	9.49609	11.9657	Distal Intergenic	2	21451014	21459422	8409	2	ENSGALG00000052325	ENSGALT00000103773	28903	325
2	129567813	129567959	147	0	11.2192	11.2093	12.7221	5.60961	11.9657	Intron (ENSGALT00000094487/ENSGALG00000040256, intron 6 of 27)	2	129409085	129792370	383286	1	ENSGALG00000040256	ENSGALT00000093995	158728	326
33	7483368	7483591	224	14.2441	3.73974	11.2093	12.7221	8.99194	11.9657	Promoter (<=1kb)	32	7481191	7483136	1946	2	ENSGALG00000030086	ENSGALT00000050126	-232	327
KZ626838.1	292440	292587	148	9.49609	3.73974	4.90407	19.0832	6.61791	11.9936	Promoter (1-2kb)	463	291085	301414	10330	1	ENSGALG00000054776	ENSGALT00000102796	1355	328
1	79793260	79793372	113	4.74804	14.9589	12.6105	11.4499	9.8535	12.0302	Promoter (1-2kb)	1	79791824	79866172	74349	1	ENSGALG00000035228	ENSGALT00000071804	1436	329
25	3348880	3349012	133	18.9922	7.47947	12.6105	11.4499	13.2358	12.0302	Promoter (2-3kb)	25	3345282	3351236	5955	2	ENSGALG00000011570	ENSGALT00000018872	2224	330
2	125576128	125576280	153	14.2441	14.9589	14.0116	10.1777	14.6015	12.0947	Intron (ENSGALT00000063994/ENSGALG00000040937, intron 2 of 3)	2	125567349	125580298	12950	1	ENSGALG00000040937	ENSGALT00000063994	8779	331
KZ626835.1	989851	990253	403	23.7402	37.3974	14.0116	10.1777	30.5688	12.0947	Intron (ENSGALT00000093916/ENSGALG00000054980, intron 1 of 1)	460	1018502	1020816	2315	1	ENSGALG00000054638	ENSGALT00000100906	-28249	332
1	155538451	155538570	120	0	18.6987	7.70639	16.5388	9.34934	12.1226	Distal Intergenic	1	155434827	155487164	52338	2	ENSGALG00000027514	ENSGALT00000045041	-51287	333
KZ626833.1	127987	128238	252	0	3.73974	15.4128	8.9055	1.86987	12.1591	Distal Intergenic	458	112024	112371	348	2	ENSGALG00000050515	ENSGALT00000093220	-15616	334
1	1262603	1262703	101	9.49609	3.73974	9.10756	15.2666	6.61791	12.1871	Intron (ENSGALT00000066854/ENSGALG00000043178, intron 1 of 40)	1	1216193	1274411	58219	2	ENSGALG00000043178	ENSGALT00000066854	11708	335
31	2724491	2724677	187	4.74804	3.73974	9.10756	15.2666	4.24389	12.1871	Promoter (1-2kb)	30	2687700	2725815	38116	2	ENSGALG00000054366	ENSGALT00000091723	1138	336
1	441	673	233	14.2441	14.9589	10.5087	13.9944	14.6015	12.2515	Distal Intergenic	1	5536	8775	3240	2	ENSGALG00000054818	ENSGALT00000102920	8102	337
11	20060768	20060884	117	28.4883	7.47947	10.5087	13.9944	17.9839	12.2515	Intron (ENSGALT00000103116/ENSGALG00000049187, intron 1 of 2)	11	20003999	20143417	139419	1	ENSGALG00000049187	ENSGALT00000103116	56769	338
13	8902812	8902946	135	9.49609	0	10.5087	13.9944	4.74804	12.2515	Promoter (1-2kb)	13	8904856	8925377	20522	1	ENSGALG00000038627	ENSGALT00000054526	-1910	339
33	1148911	1149029	119	18.9922	3.73974	10.5087	13.9944	11.366	12.2515	Promoter (<=1kb)	32	1149140	1151650	2511	1	ENSGALG00000043510	ENSGALT00000067416	-111	340
33	5459925	5460050	126	14.2441	7.47947	10.5087	13.9944	10.8618	12.2515	Intron (ENSGALT00000076936/ENSGALG00000033957, intron 7 of 11)	32	5465823	5468889	3067	2	ENSGALG00000035203	ENSGALT00000088972	8839	341
Z	74780008	74780119	112	14.2441	3.73974	10.5087	13.9944	8.99194	12.2515	Distal Intergenic	34	74793131	74841373	48243	1	ENSGALG00000045905	ENSGALT00000102421	-13012	342
1	85618968	85619119	152	4.74804	11.2192	11.9099	12.7221	7.98363	12.316	Distal Intergenic	1	85657472	85699919	42448	1	ENSGALG00000015258	ENSGALT00000024624	-38353	343
2	88379647	88379785	139	14.2441	26.1782	11.9099	12.7221	20.2111	12.316	Distal Intergenic	2	88407284	88439989	32706	2	ENSGALG00000039034	ENSGALT00000056633	60204	344
3	79459458	79459577	120	14.2441	26.1782	11.9099	12.7221	20.2111	12.316	Distal Intergenic	3	79469956	79493277	23322	1	ENSGALG00000015880	ENSGALT00000025596	-10379	345
1	88511811	88511991	181	9.49609	7.47947	13.311	11.4499	8.48778	12.3805	Distal Intergenic	1	88465698	88466831	1134	2	ENSGALG00000054689	ENSGALT00000095987	-44980	346
2	50795774	50795952	179	28.4883	7.47947	13.311	11.4499	17.9839	12.3805	Intron (ENSGALT00000096600/ENSGALG00000040266, intron 2 of 13)	2	50700827	50848482	147656	2	ENSGALG00000040266	ENSGALT00000096600	52530	347
Z	61049714	61049817	104	0	11.2192	7.00581	17.811	5.60961	12.4084	Promoter (<=1kb)	34	61050689	61050766	78	2	ENSGALG00000053113	ENSGALT00000099737	949	348
1	79223720	79223963	244	37.9844	26.1782	14.7122	10.1777	32.0813	12.445	Promoter (2-3kb)	1	79202038	79226131	24094	2	ENSGALG00000049079	ENSGALT00000095009	2168	349
7	22176788	22176914	127	28.4883	29.9179	14.7122	10.1777	29.2031	12.445	Promoter (1-2kb)	7	22178691	22184859	6169	1	ENSGALG00000011318	ENSGALT00000018464	-1777	350
10	12625158	12625312	155	18.9922	14.9589	8.40698	16.5388	16.9756	12.4729	Promoter (<=1kb)	10	12626007	12628437	2431	1	ENSGALG00000034021	ENSGALT00000056082	-695	351
33	759709	759850	142	18.9922	11.2192	8.40698	16.5388	15.1057	12.4729	Intron (ENSGALT00000059748/ENSGALG00000049158, intron 3 of 4)	32	746519	747490	972	1	ENSGALG00000052019	ENSGALT00000085960	13190	352
2	36816121	36816254	134	18.9922	3.73974	16.1134	8.9055	11.366	12.5094	Intron (ENSGALT00000103617/ENSGALG00000033593, intron 2 of 4)	2	36805804	37055784	249981	1	ENSGALG00000033593	ENSGALT00000073854	10317	353
2	148036592	148036722	131	14.2441	14.9589	16.1134	8.9055	14.6015	12.5094	Intron (ENSGALT00000092659/ENSGALG00000054979, intron 1 of 4)	2	148011145	148067153	56009	1	ENSGALG00000054979	ENSGALT00000092659	25447	354
5	50543985	50544113	129	0	14.9589	9.80814	15.2666	7.47947	12.5374	Intron (ENSGALT00000018785/ENSGALG00000011522, intron 3 of 3)	5	50525667	50547048	21382	1	ENSGALG00000011522	ENSGALT00000018785	18318	355
1	62359080	62359209	130	14.2441	11.2192	11.2093	13.9944	12.7317	12.6018	Promoter (<=1kb)	1	62359691	62455538	95848	1	ENSGALG00000033471	ENSGALT00000085898	-482	356
16	2277241	2277387	147	4.74804	3.73974	11.2093	13.9944	4.24389	12.6018	Promoter (<=1kb)	16	2276258	2388287	112030	1	ENSGALG00000013101	ENSGALT00000093726	983	357
33	4856456	4856621	166	0	0	11.2093	13.9944	0	12.6018	Promoter (1-2kb)	32	4850993	4857742	6750	2	ENSGALG00000053274	ENSGALT00000099543	1121	358
KZ626837.1	1337506	1337701	196	14.2441	11.2192	11.2093	13.9944	12.7317	12.6018	Distal Intergenic	462	1362696	1363994	1299	2	ENSGALG00000047697	ENSGALT00000094514	26293	359
1	87881326	87881435	110	14.2441	18.6987	12.6105	12.7221	16.4714	12.6663	Promoter (<=1kb)	1	87757880	87881272	123393	2	ENSGALG00000015351	ENSGALT00000024772	-54	360
14	16087428	16087603	176	4.74804	0	12.6105	12.7221	2.37402	12.6663	Distal Intergenic	14	16072819	16081731	8913	1	ENSGALG00000048440	ENSGALT00000100969	14609	361
2	29377058	29377160	103	4.74804	3.73974	12.6105	12.7221	4.24389	12.6663	Intron (ENSGALT00000017640/ENSGALG00000010854, intron 13 of 14)	2	29341477	29367200	25724	2	ENSGALG00000049804	ENSGALT00000093195	-9858	362
33	1919871	1920010	140	9.49609	3.73974	12.6105	12.7221	6.61791	12.6663	Intron (ENSGALT00000094353/ENSGALG00000048175, intron 3 of 3)	32	1902503	1903543	1041	1	ENSGALG00000048673	ENSGALT00000102265	17368	363
5	212136	212375	240	23.7402	7.47947	12.6105	12.7221	15.6098	12.6663	Promoter (<=1kb)	5	212702	215718	3017	1	ENSGALG00000031629	ENSGALT00000072495	-327	364
Z	75586557	75586697	141	42.7324	11.2192	12.6105	12.7221	26.9758	12.6663	Intron (ENSGALT00000105654/ENSGALG00000049466, intron 2 of 10)	34	75481646	75621797	140152	1	ENSGALG00000050712	ENSGALT00000104885	104911	365
1	141532056	141532175	120	18.9922	22.4384	6.30523	19.0832	20.7153	12.6942	Promoter (<=1kb)	1	141521296	141532492	11197	2	ENSGALG00000050730	ENSGALT00000105367	317	366
22	3687241	3687396	156	14.2441	18.6987	6.30523	19.0832	16.4714	12.6942	Distal Intergenic	22	3690748	3693782	3035	2	ENSGALG00000047673	ENSGALT00000097952	6386	367
12	18009618	18009766	149	28.4883	7.47947	14.0116	11.4499	17.9839	12.7308	Intron (ENSGALT00000012870/ENSGALG00000007927, intron 8 of 21)	12	17945860	18046961	101102	1	ENSGALG00000007927	ENSGALT00000012870	63758	368
6	12799669	12799783	115	14.2441	29.9179	14.0116	11.4499	22.081	12.7308	Promoter (<=1kb)	6	12800118	12804720	4603	1	ENSGALG00000049469	ENSGALT00000096805	-335	369
6	14937844	14937959	116	4.74804	18.6987	14.0116	11.4499	11.7234	12.7308	Intron (ENSGALT00000091693/ENSGALG00000032308, intron 3 of 3)	6	14915136	14916923	1788	1	ENSGALG00000048055	ENSGALT00000093610	22708	370
Z	43564264	43564466	203	14.2441	14.9589	14.0116	11.4499	14.6015	12.7308	Promoter (<=1kb)	34	43564225	43567168	2944	1	ENSGALG00000038817	ENSGALT00000070506	39	371
1	2318880	2318982	103	14.2441	11.2192	7.70639	17.811	12.7317	12.7587	Intron (ENSGALT00000013813/ENSGALG00000008477, intron 9 of 17)	1	2368745	2368854	110	2	ENSGALG00000028216	ENSGALT00000044132	49872	372
14	16102922	16103166	245	0	7.47947	7.70639	17.811	3.73974	12.7587	Promoter (1-2kb)	14	16100722	16104679	3958	2	ENSGALG00000050368	ENSGALT00000097234	1513	373
2	26649570	26649717	148	9.49609	3.73974	15.4128	10.1777	6.61791	12.7953	Intron (ENSGALT00000056857/ENSGALG00000042443, intron 14 of 16)	2	26615177	26639900	24724	2	ENSGALG00000046693	ENSGALT00000037977	-9670	374
3	22533058	22533202	145	28.4883	14.9589	15.4128	10.1777	21.7236	12.7953	Intron (ENSGALT00000047149/ENSGALG00000009877, intron 10 of 10)	3	22477962	22599043	121082	1	ENSGALG00000009877	ENSGALT00000053607	55096	375
6	15505747	15505872	126	23.7402	14.9589	15.4128	10.1777	19.3496	12.7953	Intron (ENSGALT00000090403/ENSGALG00000051647, intron 2 of 7)	6	15464523	15495108	30586	2	ENSGALG00000051647	ENSGALT00000097918	-10639	376
KZ626838.1	286753	287004	252	28.4883	3.73974	15.4128	10.1777	16.114	12.7953	Exon (ENSGALT00000099388/ENSGALG00000052545, exon 2 of 2)	463	283269	289636	6368	1	ENSGALG00000052545	ENSGALT00000099388	3484	377
33	6817399	6817572	174	18.9922	7.47947	9.10756	16.5388	13.2358	12.8232	Distal Intergenic	32	6796994	6813562	16569	2	ENSGALG00000047545	ENSGALT00000101239	-3837	378
2	25362047	25362171	125	18.9922	29.9179	10.5087	15.2666	24.455	12.8876	Promoter (<=1kb)	2	25362772	25368914	6143	1	ENSGALG00000054716	ENSGALT00000101653	-601	379
25	1404617	1404899	283	0	0	10.5087	15.2666	0	12.8876	Promoter (1-2kb)	25	1402863	1406387	3525	1	ENSGALG00000047775	ENSGALT00000098727	1754	380
5	4195381	4195548	168	18.9922	18.6987	10.5087	15.2666	18.8454	12.8876	Intron (ENSGALT00000072577/ENSGALG00000012153, intron 3 of 5)	5	4144170	4249065	104896	1	ENSGALG00000012153	ENSGALT00000019847	51211	381
KZ626839.1	1893982	1894129	148	18.9922	29.9179	10.5087	15.2666	24.455	12.8876	Intron (ENSGALT00000105734/ENSGALG00000051606, intron 1 of 1)	464	1990044	2010257	20214	1	ENSGALG00000046896	ENSGALT00000092795	-95915	382
14	16076800	16077005	206	14.2441	3.73974	4.20349	21.6276	8.99194	12.9156	Intron (ENSGALT00000100969/ENSGALG00000048440, intron 1 of 1)	14	16072819	16081731	8913	1	ENSGALG00000048440	ENSGALT00000100969	3981	383
18	11267836	11268001	166	0	11.2192	11.9099	13.9944	5.60961	12.9521	Promoter (1-2kb)	18	11263581	11266356	2776	2	ENSGALG00000048413	ENSGALT00000101284	-1480	384
25	2017765	2017889	125	14.2441	22.4384	11.9099	13.9944	18.3413	12.9521	Distal Intergenic	25	1987363	1989827	2465	1	ENSGALG00000036283	ENSGALT00000072854	30402	385
28	81941	82050	110	28.4883	11.2192	11.9099	13.9944	19.8537	12.9521	Promoter (1-2kb)	28	57526	80716	23191	2	ENSGALG00000054934	ENSGALT00000091382	-1225	386
AADN05001236.1	611	770	160	18.9922	14.9589	11.9099	13.9944	16.9756	12.9521	Promoter (<=1kb)	132	21	1674	1654	1	ENSGALG00000041352	ENSGALT00000102353	590	387
KZ626838.1	640	762	123	9.49609	7.47947	11.9099	13.9944	8.48778	12.9521	Distal Intergenic	463	18427	36305	17879	1	ENSGALG00000046929	ENSGALT00000096403	-17665	388
32	394677	394838	162	14.2441	3.73974	5.60465	20.3554	8.99194	12.98	Intron (ENSGALT00000091567/ENSGALG00000049393, intron 1 of 2)	31	390577	402709	12133	1	ENSGALG00000049393	ENSGALT00000091567	4100	389
12	17890084	17890278	195	14.2441	14.9589	13.311	12.7221	14.6015	13.0166	Distal Intergenic	12	17906468	17907940	1473	2	ENSGALG00000052938	ENSGALT00000105298	17662	390
14	6949911	6950027	117	14.2441	11.2192	13.311	12.7221	12.7317	13.0166	Intron (ENSGALT00000096468/ENSGALG00000005933, intron 7 of 14)	14	6946517	6955152	8636	1	ENSGALG00000005933	ENSGALT00000009548	3394	391
19	4364	4719	356	14.2441	0	13.311	12.7221	7.12207	13.0166	Distal Intergenic	19	21	1727	1707	1	ENSGALG00000054633	ENSGALT00000099748	4343	392
30	289701	289859	159	18.9922	22.4384	13.311	12.7221	20.7153	13.0166	Promoter (<=1kb)	29	286191	290414	4224	2	ENSGALG00000037601	ENSGALT00000064890	555	393
16	535941	536058	118	4.74804	0	7.00581	19.0832	2.37402	13.0445	Distal Intergenic	16	560397	562579	2183	1	ENSGALG00000050490	ENSGALT00000105325	-24339	394
16	2152814	2152950	137	18.9922	33.6576	7.00581	19.0832	26.3249	13.0445	Intron (ENSGALT00000102647/ENSGALG00000053019, intron 1 of 2)	16	2143943	2162007	18065	2	ENSGALG00000053019	ENSGALT00000102647	9057	395
1	172144909	172145015	107	4.74804	3.73974	14.7122	11.4499	4.24389	13.0811	Distal Intergenic	1	172088716	172092492	3777	1	ENSGALG00000049394	ENSGALT00000098806	56193	396
21	418851	418998	148	28.4883	29.9179	14.7122	11.4499	29.2031	13.0811	Intron (ENSGALT00000104780/ENSGALG00000047857, intron 2 of 4)	21	367293	376021	8729	1	ENSGALG00000053482	ENSGALT00000099237	51558	397
27	630648	630763	116	18.9922	33.6576	14.7122	11.4499	26.3249	13.0811	Distal Intergenic	27	305462	308916	3455	2	ENSGALG00000047446	ENSGALT00000091377	-321732	398
4	34254840	34255023	184	4.74804	18.6987	14.7122	11.4499	11.7234	13.0811	Distal Intergenic	4	34268260	34283113	14854	2	ENSGALG00000053688	ENSGALT00000098231	28090	399
9	13332040	13332289	250	28.4883	0	16.1134	10.1777	14.2441	13.1455	Distal Intergenic	9	13303068	13305862	2795	2	ENSGALG00000007193	ENSGALT00000092026	-26178	400
15	1339263	1339390	128	9.49609	7.47947	9.80814	16.5388	8.48778	13.1735	Intron (ENSGALT00000098425/ENSGALG00000002024, intron 2 of 4)	15	1332290	1366341	34052	1	ENSGALG00000002024	ENSGALT00000102987	6973	401
18	5005337	5005454	118	0	11.2192	9.80814	16.5388	5.60961	13.1735	Promoter (1-2kb)	18	5003740	5005045	1306	1	ENSGALG00000043607	ENSGALT00000081903	1597	402
25	3979906	3980120	215	4.74804	0	9.80814	16.5388	2.37402	13.1735	Promoter (<=1kb)	25	3971454	3979618	8165	2	ENSGALG00000052689	ENSGALT00000092700	-288	403
27	1689361	1689498	138	23.7402	11.2192	9.80814	16.5388	17.4797	13.1735	Distal Intergenic	27	1716776	1737699	20924	1	ENSGALG00000050871	ENSGALT00000095605	-27278	404
1	120275731	120275905	175	14.2441	3.73974	17.5145	8.9055	8.99194	13.21	Distal Intergenic	1	120192514	120194856	2343	1	ENSGALG00000050891	ENSGALT00000098060	83217	405
3	36794077	36794197	121	4.74804	11.2192	17.5145	8.9055	7.98363	13.21	Distal Intergenic	3	36486653	36741396	254744	2	ENSGALG00000010778	ENSGALT00000017530	-52681	406
12	9330836	9330995	160	23.7402	33.6576	11.2093	15.2666	28.6989	13.2379	Distal Intergenic	12	9331542	9335224	3683	2	ENSGALG00000005688	ENSGALT00000036253	4229	407
2	149671070	149671533	464	0	0	11.2093	15.2666	0	13.2379	Distal Intergenic	2	149654812	149658321	3510	2	ENSGALG00000051634	ENSGALT00000101603	-12749	408
33	4946405	4946543	139	23.7402	14.9589	11.2093	15.2666	19.3496	13.2379	Intron (ENSGALT00000065870/ENSGALG00000041533, intron 1 of 17)	32	4911644	4942732	31089	2	ENSGALG00000041533	ENSGALT00000091830	-3673	409
33	4016178	4016354	177	52.2285	11.2192	12.6105	13.9944	31.7239	13.3024	Distal Intergenic	32	4119838	4123664	3827	2	ENSGALG00000031996	ENSGALT00000057533	107310	410
4	10557894	10558008	115	18.9922	18.6987	12.6105	13.9944	18.8454	13.3024	Distal Intergenic	4	10550733	10550817	85	1	ENSGALG00000025286	ENSGALT00000042199	7161	411
1	11700	11851	152	4.74804	3.73974	6.30523	20.3554	4.24389	13.3303	Promoter (1-2kb)	1	5273	10061	4789	2	ENSGALG00000054818	ENSGALT00000098984	-1639	412
30	1539106	1539314	209	4.74804	7.47947	6.30523	20.3554	6.11376	13.3303	Distal Intergenic	29	1526027	1530175	4149	1	ENSGALG00000049500	ENSGALT00000093241	13079	413
1	8358886	8359338	453	52.2285	18.6987	15.4128	11.4499	35.4636	13.4314	Distal Intergenic	1	8188214	8295700	107487	2	ENSGALG00000006576	ENSGALT00000100188	-63186	414
1	188483902	188484048	147	9.49609	7.47947	9.10756	17.811	8.48778	13.4593	Distal Intergenic	1	188446283	188461563	15281	1	ENSGALG00000047259	ENSGALT00000100620	37619	415
2	31012996	31013113	118	14.2441	7.47947	9.10756	17.811	10.8618	13.4593	Distal Intergenic	2	31020119	31023696	3578	2	ENSGALG00000046303	ENSGALT00000083126	10583	416
2	142774430	142774563	134	18.9922	11.2192	9.10756	17.811	15.1057	13.4593	Distal Intergenic	2	142794595	142818780	24186	1	ENSGALG00000048664	ENSGALT00000105664	-20032	417
3	72620636	72620753	118	18.9922	14.9589	9.10756	17.811	16.9756	13.4593	Intron (ENSGALT00000025017/ENSGALG00000015517, intron 1 of 11)	3	72591373	72614745	23373	2	ENSGALG00000015517	ENSGALT00000067992	-5891	418
3	108250078	108250231	154	14.2441	7.47947	9.10756	17.811	10.8618	13.4593	Distal Intergenic	3	108221189	108246601	25413	2	ENSGALG00000016680	ENSGALT00000026916	-3477	419
33	7821106	7821217	112	14.2441	11.2192	9.10756	17.811	12.7317	13.4593	Promoter (<=1kb)	32	7813699	7821294	7596	2	ENSGALG00000049987	ENSGALT00000093834	77	420
1	2511531	2511726	196	18.9922	11.2192	16.814	10.1777	15.1057	13.4958	Promoter (<=1kb)	1	2057423	2511915	454493	2	ENSGALG00000008477	ENSGALT00000094922	189	421
6	12800567	12800716	150	47.4804	26.1782	16.814	10.1777	36.8293	13.4958	Promoter (<=1kb)	6	12800118	12804720	4603	1	ENSGALG00000049469	ENSGALT00000096805	449	422
16	1658765	1658877	113	23.7402	3.73974	10.5087	16.5388	13.74	13.5238	Distal Intergenic	16	1637050	1637105	56	1	ENSGALG00000047724	ENSGALT00000094403	21715	423
3	49562639	49562786	148	47.4804	7.47947	10.5087	16.5388	27.48	13.5238	Intron (ENSGALT00000022130/ENSGALG00000013603, intron 1 of 1)	3	49550704	49569883	19180	1	ENSGALG00000013603	ENSGALT00000022130	11935	424
5	15884089	15884197	109	0	3.73974	10.5087	16.5388	1.86987	13.5238	Distal Intergenic	5	15871249	15872644	1396	1	ENSGALG00000006841	ENSGALT00000039057	12840	425
7	6358927	6359055	129	4.74804	0	10.5087	16.5388	2.37402	13.5238	Intron (ENSGALT00000033739/ENSGALG00000004288, intron 2 of 26)	7	6215668	6433721	218054	2	ENSGALG00000004288	ENSGALT00000033739	74666	426
33	267499	267619	121	14.2441	7.47947	11.9099	15.2666	10.8618	13.5882	Distal Intergenic	32	274851	275825	975	2	ENSGALG00000050336	ENSGALT00000104087	8206	427
5	29787112	29787288	177	9.49609	7.47947	11.9099	15.2666	8.48778	13.5882	Intron (ENSGALT00000015676/ENSGALG00000009624, intron 11 of 12)	5	29759897	29830286	70390	1	ENSGALG00000009624	ENSGALT00000015676	27215	428
22	1434622	1434776	155	9.49609	11.2192	5.60465	21.6276	10.3577	13.6161	Distal Intergenic	22	1422776	1431392	8617	2	ENSGALG00000034020	ENSGALT00000079719	-3230	429
10	20816188	20816309	122	18.9922	14.9589	13.311	13.9944	16.9756	13.6527	Distal Intergenic	10	20845911	20851559	5649	1	ENSGALG00000042165	ENSGALT00000106411	-29602	430
6	22975636	22975779	144	9.49609	14.9589	13.311	13.9944	12.2275	13.6527	Intron (ENSGALT00000058597/ENSGALG00000007078, intron 1 of 9)	6	22983882	22990776	6895	1	ENSGALG00000007078	ENSGALT00000011467	-8103	431
7	8367571	8367671	101	23.7402	18.6987	13.311	13.9944	21.2195	13.6527	Distal Intergenic	7	8379566	8385572	6007	2	ENSGALG00000051649	ENSGALT00000104054	17901	432
11	20078702	20078959	258	23.7402	37.3974	14.7122	12.7221	30.5688	13.7172	Intron (ENSGALT00000103116/ENSGALG00000049187, intron 1 of 2)	11	20003999	20143417	139419	1	ENSGALG00000049187	ENSGALT00000103116	74703	433
3	54170143	54170290	148	14.2441	18.6987	14.7122	12.7221	16.4714	13.7172	Promoter (<=1kb)	3	54169762	54172550	2789	1	ENSGALG00000052775	ENSGALT00000100654	381	434
3	97862178	97862356	179	23.7402	18.6987	14.7122	12.7221	21.2195	13.7172	Intron (ENSGALT00000099127/ENSGALG00000016457, intron 2 of 4)	3	97859114	97880210	21097	1	ENSGALG00000016457	ENSGALT00000036892	3064	435
33	1124608	1124746	139	14.2441	3.73974	14.7122	12.7221	8.99194	13.7172	Promoter (<=1kb)	32	602192	1123982	521791	2	ENSGALG00000053395	ENSGALT00000098413	-626	436
8	168028	168314	287	37.9844	14.9589	14.7122	12.7221	26.4717	13.7172	Distal Intergenic	8	162323	163777	1455	2	ENSGALG00000047113	ENSGALT00000102373	-4251	437
25	3974252	3974382	131	14.2441	14.9589	8.40698	19.0832	14.6015	13.7451	Intron (ENSGALT00000092700/ENSGALG00000052689, intron 1 of 1)	25	3971454	3979618	8165	2	ENSGALG00000052689	ENSGALT00000092700	5236	438
2	56372020	56372122	103	18.9922	14.9589	11.2093	16.5388	16.9756	13.874	Distal Intergenic	2	56269867	56341290	71424	2	ENSGALG00000031754	ENSGALT00000080410	-30730	439
5	51034	51263	230	14.2441	0	11.2093	16.5388	7.12207	13.874	Intron (ENSGALT00000098376/ENSGALG00000054033, intron 2 of 3)	5	56621	58105	1485	1	ENSGALG00000054033	ENSGALT00000090865	-5358	440
1	140499341	140499479	139	14.2441	3.73974	12.6105	15.2666	8.99194	13.9385	Intron (ENSGALT00000027212/ENSGALG00000016845, intron 8 of 9)	1	140535074	140535172	99	2	ENSGALG00000025357	ENSGALT00000042270	35693	441
16	2147988	2148244	257	37.9844	14.9589	12.6105	15.2666	26.4717	13.9385	Intron (ENSGALT00000102647/ENSGALG00000053019, intron 1 of 2)	16	2143943	2162007	18065	2	ENSGALG00000053019	ENSGALT00000102647	13763	442
3	5727435	5727550	116	9.49609	18.6987	12.6105	15.2666	14.0974	13.9385	Intron (ENSGALT00000059915/ENSGALG00000042786, intron 2 of 2)	3	5705855	5729959	24105	1	ENSGALG00000042786	ENSGALT00000059915	21580	443
3	8357342	8357448	107	18.9922	3.73974	12.6105	15.2666	11.366	13.9385	Promoter (1-2kb)	3	8356314	8379148	22835	1	ENSGALG00000009069	ENSGALT00000014761	1028	444
33	2382668	2382773	106	14.2441	11.2192	12.6105	15.2666	12.7317	13.9385	Distal Intergenic	32	2352017	2352979	963	2	ENSGALG00000051768	ENSGALT00000099159	-29689	445
9	1552993	1553186	194	0	0	12.6105	15.2666	0	13.9385	Promoter (1-2kb)	9	1544087	1551454	7368	2	ENSGALG00000001995	ENSGALT00000106693	-1539	446
1	12288675	12288842	168	33.2363	14.9589	14.0116	13.9944	24.0976	14.003	Intron (ENSGALT00000091933/ENSGALG00000038834, intron 3 of 22)	1	12258643	12556083	297441	1	ENSGALG00000038834	ENSGALT00000072390	30032	447
1	99948711	99948851	141	14.2441	41.1371	14.0116	13.9944	27.6906	14.003	Intron (ENSGALT00000095049/ENSGALG00000051833, intron 4 of 8)	1	99897762	99936885	39124	2	ENSGALG00000047447	ENSGALT00000102649	-11826	448
19	5874244	5874375	132	18.9922	14.9589	14.0116	13.9944	16.9756	14.003	Promoter (<=1kb)	19	5870573	5874427	3855	2	ENSGALG00000003657	ENSGALT00000005793	52	449
31	2330057	2330208	152	18.9922	7.47947	14.0116	13.9944	13.2358	14.003	Promoter (1-2kb)	30	2310011	2328588	18578	2	ENSGALG00000049026	ENSGALT00000098038	-1469	450
33	6389128	6389414	287	0	0	14.0116	13.9944	0	14.003	Distal Intergenic	32	6379567	6383824	4258	2	ENSGALG00000052834	ENSGALT00000097389	-5304	451
4	62736115	62736278	164	18.9922	29.9179	14.0116	13.9944	24.455	14.003	Intron (ENSGALT00000092752/ENSGALG00000046859, intron 1 of 4)	4	62572551	62762970	190420	2	ENSGALG00000046859	ENSGALT00000092752	26692	452
14	14080684	14080790	107	4.74804	3.73974	15.4128	12.7221	4.24389	14.0675	Promoter (1-2kb)	14	14041305	14078874	37570	2	ENSGALG00000009341	ENSGALT00000015211	-1810	453
2	13218598	13218742	145	4.74804	3.73974	15.4128	12.7221	4.24389	14.0675	Intron (ENSGALT00000011542/ENSGALG00000007125, intron 2 of 23)	2	13147930	13460397	312468	1	ENSGALG00000007125	ENSGALT00000038526	70668	454
2	146027924	146028040	117	4.74804	3.73974	15.4128	12.7221	4.24389	14.0675	Distal Intergenic	2	145993086	146024793	31708	1	ENSGALG00000031380	ENSGALT00000074206	34838	455
4	89544226	89544435	210	4.74804	3.73974	15.4128	12.7221	4.24389	14.0675	Distal Intergenic	4	89568221	89591688	23468	2	ENSGALG00000030602	ENSGALT00000077631	47253	456
5	54536093	54536226	134	9.49609	14.9589	16.814	11.4499	12.2275	14.1319	Intron (ENSGALT00000019434/ENSGALG00000011910, intron 3 of 8)	5	54454364	54569488	115125	2	ENSGALG00000011910	ENSGALT00000019434	33262	457
1	194183516	194183650	135	9.49609	14.9589	10.5087	17.811	12.2275	14.1599	Distal Intergenic	1	194147757	194175070	27314	2	ENSGALG00000052684	ENSGALT00000099373	-8446	458
28	2255404	2255795	392	23.7402	22.4384	10.5087	17.811	23.0893	14.1599	Distal Intergenic	28	2244999	2251014	6016	2	ENSGALG00000027540	ENSGALT00000093398	-4390	459
4	90672186	90672404	219	23.7402	26.1782	10.5087	17.811	24.9592	14.1599	Intron (ENSGALT00000025946/ENSGALG00000016105, intron 32 of 55)	4	90633304	90698669	65366	2	ENSGALG00000016105	ENSGALT00000025946	26265	460
KZ626839.1	552335	552613	279	4.74804	0	10.5087	17.811	2.37402	14.1599	Intron (ENSGALT00000106287/ENSGALG00000048430, intron 1 of 1)	464	545825	559107	13283	2	ENSGALG00000048430	ENSGALT00000106287	6494	461
1	19070331	19070441	111	18.9922	22.4384	11.9099	16.5388	20.7153	14.2243	Distal Intergenic	1	19045087	19056483	11397	1	ENSGALG00000008551	ENSGALT00000013929	25244	462
3	52755142	52755251	110	14.2441	7.47947	11.9099	16.5388	10.8618	14.2243	Distal Intergenic	3	52596322	52717340	121019	2	ENSGALG00000013780	ENSGALT00000022379	-37802	463
4	76460521	76460643	123	4.74804	11.2192	11.9099	16.5388	7.98363	14.2243	Intron (ENSGALT00000079905/ENSGALG00000014486, intron 4 of 14)	4	76442333	76481335	39003	1	ENSGALG00000014486	ENSGALT00000037304	18188	464
KZ626837.1	866903	867113	211	33.2363	14.9589	11.9099	16.5388	24.0976	14.2243	Intron (ENSGALT00000094050/ENSGALG00000054064, intron 3 of 3)	462	823122	824273	1152	2	ENSGALG00000049201	ENSGALT00000102593	-42630	465
KZ626839.1	1378124	1378271	148	23.7402	3.73974	11.9099	16.5388	13.74	14.2243	Distal Intergenic	464	1394664	1402442	7779	1	ENSGALG00000051800	ENSGALT00000096888	-16393	466
1	90162610	90162736	127	18.9922	26.1782	13.311	15.2666	22.5852	14.2888	Intron (ENSGALT00000094538/ENSGALG00000054268, intron 2 of 5)	1	90094486	90110448	15963	1	ENSGALG00000054268	ENSGALT00000105226	68124	467
30	73343	73830	488	0	0	13.311	15.2666	0	14.2888	3' UTR	29	77718	82791	5074	2	ENSGALG00000050235	ENSGALT00000100779	8961	468
4	8838829	8839008	180	18.9922	11.2192	13.311	15.2666	15.1057	14.2888	Intron (ENSGALT00000011371/ENSGALG00000007028, intron 3 of 24)	4	8740816	8776269	35454	2	ENSGALG00000007028	ENSGALT00000056854	-62560	469
33	344649	344791	143	4.74804	3.73974	7.00581	21.6276	4.24389	14.3167	Promoter (2-3kb)	32	347037	348047	1011	1	ENSGALG00000034369	ENSGALT00000080938	-2246	470
1	117487187	117487310	124	14.2441	3.73974	16.1134	12.7221	8.99194	14.4178	Distal Intergenic	1	117442306	117459072	16767	1	ENSGALG00000050955	ENSGALT00000095493	44881	471
1	121677135	121677260	126	56.9765	33.6576	16.1134	12.7221	45.3171	14.4178	Intron (ENSGALT00000026498/ENSGALG00000016426, intron 18 of 29)	1	121691899	121703895	11997	2	ENSGALG00000016430	ENSGALT00000026507	26635	472
19	7979	8329	351	28.4883	18.6987	16.1134	12.7221	23.5935	14.4178	Distal Intergenic	19	11346	13586	2241	2	ENSGALG00000051345	ENSGALT00000091914	5257	473
2	26876199	26876344	146	14.2441	14.9589	16.1134	12.7221	14.6015	14.4178	Distal Intergenic	2	26800481	26802605	2125	1	ENSGALG00000027757	ENSGALT00000043011	75718	474
1	122503466	122503603	138	9.49609	14.9589	9.80814	19.0832	12.2275	14.4457	Distal Intergenic	1	122350876	122496961	146086	2	ENSGALG00000016543	ENSGALT00000090875	-6505	475
12	15240792	15240908	117	23.7402	3.73974	9.80814	19.0832	13.74	14.4457	Promoter (<=1kb)	12	15139287	15241268	101982	2	ENSGALG00000007652	ENSGALT00000012394	360	476
27	1984982	1985163	182	28.4883	37.3974	9.80814	19.0832	32.9428	14.4457	Promoter (1-2kb)	27	1983001	2028321	45321	1	ENSGALG00000049096	ENSGALT00000093664	1981	477
1	753303	753474	172	28.4883	14.9589	11.2093	17.811	21.7236	14.5102	Distal Intergenic	1	733396	734964	1569	2	ENSGALG00000053146	ENSGALT00000103957	-18339	478
1	169740601	169740724	124	23.7402	22.4384	11.2093	17.811	23.0893	14.5102	Intron (ENSGALT00000076546/ENSGALG00000031392, intron 2 of 2)	1	169717070	169741966	24897	1	ENSGALG00000031392	ENSGALT00000076546	23531	479
2	130915905	130916143	239	18.9922	7.47947	11.2093	17.811	13.2358	14.5102	Intron (ENSGALT00000068403/ENSGALG00000036821, intron 4 of 9)	2	130809697	130899627	89931	2	ENSGALG00000053353	ENSGALT00000102140	-16278	480
25	2087770	2087981	212	0	14.9589	11.2093	17.811	7.47947	14.5102	Promoter (<=1kb)	25	2087629	2094399	6771	1	ENSGALG00000029657	ENSGALT00000052306	141	481
14	16102129	16102417	289	14.2441	11.2192	12.6105	16.5388	12.7317	14.5746	Promoter (2-3kb)	14	16100722	16104679	3958	2	ENSGALG00000050368	ENSGALT00000097234	2262	482
22	1173099	1173223	125	23.7402	18.6987	12.6105	16.5388	21.2195	14.5746	Distal Intergenic	22	1187068	1205333	18266	2	ENSGALG00000000357	ENSGALT00000000481	32110	483
25	3327849	3328019	171	23.7402	14.9589	12.6105	16.5388	19.3496	14.5746	Promoter (<=1kb)	25	3328411	3329269	859	1	ENSGALG00000034458	ENSGALT00000079857	-392	484
5	4764331	4764490	160	14.2441	11.2192	12.6105	16.5388	12.7317	14.5746	Distal Intergenic	5	4772497	4775872	3376	1	ENSGALG00000012140	ENSGALT00000019832	-8007	485
KZ626838.1	1590201	1590332	132	4.74804	3.73974	12.6105	16.5388	4.24389	14.5746	Distal Intergenic	463	1593664	1595169	1506	1	ENSGALG00000049663	ENSGALT00000092237	-3332	486
30	562350	562452	103	4.74804	14.9589	6.30523	22.8999	9.8535	14.6025	3' UTR	29	554147	556652	2506	2	ENSGALG00000046971	ENSGALT00000108278	-5698	487
1	184241319	184241462	144	14.2441	22.4384	14.0116	15.2666	18.3413	14.6391	Intron (ENSGALT00000104246/ENSGALG00000047752, intron 2 of 2)	1	184213964	184229832	15869	2	ENSGALG00000052181	ENSGALT00000099267	-11487	488
2	149034118	149034282	165	9.49609	0	14.0116	15.2666	4.74804	14.6391	Promoter (2-3kb)	2	149036336	149114895	78560	1	ENSGALG00000039346	ENSGALT00000104905	-2054	489
3	38788176	38788344	169	28.4883	29.9179	14.0116	15.2666	29.2031	14.6391	Promoter (2-3kb)	3	38762090	38790863	28774	2	ENSGALG00000011005	ENSGALT00000017920	2519	490
4	36753087	36753211	125	14.2441	14.9589	14.0116	15.2666	14.6015	14.6391	Intron (ENSGALT00000016932/ENSGALG00000010397, intron 1 of 13)	4	36748697	37032793	284097	1	ENSGALG00000010397	ENSGALT00000016932	4390	491
KZ626837.1	362606	363012	407	14.2441	7.47947	14.0116	15.2666	10.8618	14.6391	Distal Intergenic	462	504382	511317	6936	1	ENSGALG00000053064	ENSGALT00000095900	-141370	492
1	11294848	11295003	156	14.2441	3.73974	15.4128	13.9944	8.99194	14.7036	Intron (ENSGALT00000061136/ENSGALG00000040444, intron 12 of 17)	1	11333618	11361060	27443	2	ENSGALG00000008439	ENSGALT00000102851	66057	493
12	2403127	2403284	158	14.2441	14.9589	15.4128	13.9944	14.6015	14.7036	Intron (ENSGALT00000003678/ENSGALG00000002335, intron 6 of 53)	12	2424384	2425247	864	2	ENSGALG00000053787	ENSGALT00000099135	21963	494
2	23876579	23876684	106	14.2441	18.6987	15.4128	13.9944	16.4714	14.7036	Distal Intergenic	2	23882027	23890633	8607	1	ENSGALG00000009691	ENSGALT00000015772	-5343	495
30	834290	834446	157	0	3.73974	15.4128	13.9944	1.86987	14.7036	Promoter (2-3kb)	29	836758	847756	10999	1	ENSGALG00000039974	ENSGALT00000107497	-2312	496
4	64482303	64482456	154	9.49609	18.6987	15.4128	13.9944	14.0974	14.7036	Intron (ENSGALT00000050929/ENSGALG00000013715, intron 6 of 18)	4	64491878	64586318	94441	1	ENSGALG00000013715	ENSGALT00000082225	-9422	497
KZ626839.1	644599	644728	130	14.2441	22.4384	15.4128	13.9944	18.3413	14.7036	Intron (ENSGALT00000106852/ENSGALG00000053881, intron 8 of 29)	464	615364	652790	37427	2	ENSGALG00000053881	ENSGALT00000106852	8062	498
Z	74541140	74541259	120	18.9922	7.47947	15.4128	13.9944	13.2358	14.7036	Promoter (1-2kb)	34	74469746	74539871	70126	2	ENSGALG00000045708	ENSGALT00000087962	-1269	499
25	3108699	3108817	119	4.74804	0	9.10756	20.3554	2.37402	14.7315	Distal Intergenic	25	3113868	3119343	5476	1	ENSGALG00000052095	ENSGALT00000092894	-5051	500
32	98345	98470	126	4.74804	7.47947	9.10756	20.3554	6.11376	14.7315	Promoter (<=1kb)	31	96016	98219	2204	2	ENSGALG00000043929	ENSGALT00000085757	-126	501
30	1364788	1364967	180	9.49609	0	16.814	12.7221	4.74804	14.768	5' UTR	29	1359031	1368439	9409	2	ENSGALG00000049794	ENSGALT00000093420	3472	502
33	5329556	5329795	240	28.4883	18.6987	16.814	12.7221	23.5935	14.768	Distal Intergenic	32	5348560	5351881	3322	2	ENSGALG00000033381	ENSGALT00000047453	22086	503
6	6526684	6526832	149	18.9922	33.6576	16.814	12.7221	26.3249	14.768	Distal Intergenic	6	6460017	6474329	14313	1	ENSGALG00000049233	ENSGALT00000090632	66667	504
1	195747922	195748099	178	18.9922	14.9589	10.5087	19.0832	16.9756	14.796	Distal Intergenic	1	195752282	195758036	5755	2	ENSGALG00000033489	ENSGALT00000062735	9937	505
2	90733960	90734097	138	18.9922	22.4384	10.5087	19.0832	20.7153	14.796	Distal Intergenic	2	90772185	90872589	100405	1	ENSGALG00000013660	ENSGALT00000090502	-38088	506
25	1946454	1946633	180	42.7324	44.8768	10.5087	19.0832	43.8046	14.796	Promoter (2-3kb)	25	1948755	1955454	6700	1	ENSGALG00000048409	ENSGALT00000095286	-2122	507
26	5446068	5446268	201	4.74804	3.73974	10.5087	19.0832	4.24389	14.796	Promoter (<=1kb)	26	5442987	5445256	2270	2	ENSGALG00000052481	ENSGALT00000101092	-812	508
28	3374192	3374361	170	9.49609	18.6987	10.5087	19.0832	14.0974	14.796	Intron (ENSGALT00000106798/ENSGALG00000049579, intron 1 of 4)	28	3367069	3396325	29257	1	ENSGALG00000049579	ENSGALT00000106798	7123	509
31	5661785	5662072	288	14.2441	0	10.5087	19.0832	7.12207	14.796	Distal Intergenic	30	5654354	5657551	3198	2	ENSGALG00000033174	ENSGALT00000075513	-4234	510
Z	82175243	82175396	154	18.9922	11.2192	10.5087	19.0832	15.1057	14.796	Distal Intergenic	34	82200860	82222554	21695	2	ENSGALG00000016438	ENSGALT00000074500	47158	511
Z	60053242	60053392	151	18.9922	11.2192	11.9099	17.811	15.1057	14.8604	Distal Intergenic	34	59940610	59957212	16603	1	ENSGALG00000014648	ENSGALT00000023609	112632	512
Z	77896414	77896521	108	9.49609	33.6576	11.9099	17.811	21.5769	14.8604	Intron (ENSGALT00000107904/ENSGALG00000050672, intron 7 of 8)	34	77673831	77774997	101167	2	ENSGALG00000053014	ENSGALT00000104425	-121417	513
14	16134857	16135058	202	4.74804	11.2192	5.60465	24.1721	7.98363	14.8884	Intron (ENSGALT00000098431/ENSGALG00000050166, intron 1 of 3)	14	16106682	16138170	31489	2	ENSGALG00000050166	ENSGALT00000098431	3112	514
1	90948908	90949016	109	28.4883	11.2192	13.311	16.5388	19.8537	14.9249	Distal Intergenic	1	91099246	91130506	31261	2	ENSGALG00000015409	ENSGALT00000024855	181490	515
2	140256790	140256921	132	18.9922	18.6987	13.311	16.5388	18.8454	14.9249	Distal Intergenic	2	140462353	140518145	55793	2	ENSGALG00000036490	ENSGALT00000051062	261224	516
4	67150928	67151028	101	23.7402	33.6576	13.311	16.5388	28.6989	14.9249	Promoter (<=1kb)	4	67151128	67199608	48481	1	ENSGALG00000020143	ENSGALT00000022976	-100	517
5	9895537	9895705	169	9.49609	11.2192	13.311	16.5388	10.3577	14.9249	Intron (ENSGALT00000009535/ENSGALG00000047559, intron 2 of 20)	5	9876225	9988806	112582	1	ENSGALG00000047559	ENSGALT00000050891	19312	518
8	22793190	22793310	121	9.49609	22.4384	13.311	16.5388	15.9673	14.9249	Intron (ENSGALT00000043593/ENSGALG00000027655, intron 2 of 6)	8	22557337	22809760	252424	2	ENSGALG00000027655	ENSGALT00000043593	16450	519
18	1876518	1876648	131	14.2441	14.9589	7.00581	22.8999	14.6015	14.9528	Intron (ENSGALT00000093394/ENSGALG00000053097, intron 1 of 1)	18	1836647	1887466	50820	2	ENSGALG00000053097	ENSGALT00000093394	10818	520
10	18119678	18119797	120	9.49609	26.1782	14.7122	15.2666	17.8371	14.9894	Intron (ENSGALT00000105452/ENSGALG00000007248, intron 3 of 4)	10	18102222	18125749	23528	1	ENSGALG00000007248	ENSGALT00000011730	17456	521
14	3242761	3242907	147	9.49609	22.4384	14.7122	15.2666	15.9673	14.9894	Intron (ENSGALT00000006722/ENSGALG00000004224, intron 16 of 17)	14	3139896	3142286	2391	1	ENSGALG00000004209	ENSGALT00000006695	102865	522
18	11267120	11267293	174	28.4883	22.4384	14.7122	15.2666	25.4633	14.9894	Promoter (<=1kb)	18	11263581	11266356	2776	2	ENSGALG00000048413	ENSGALT00000101284	-764	523
2	112405580	112405701	122	18.9922	14.9589	14.7122	15.2666	16.9756	14.9894	Distal Intergenic	2	112393818	112402010	8193	2	ENSGALG00000054692	ENSGALT00000098563	-3570	524
3	30595763	30595887	125	14.2441	3.73974	14.7122	15.2666	8.99194	14.9894	Distal Intergenic	3	30557833	30561011	3179	1	ENSGALG00000054367	ENSGALT00000095242	37930	525
33	2445473	2445602	130	14.2441	0	14.7122	15.2666	7.12207	14.9894	Intron (ENSGALT00000055994/ENSGALG00000036079, intron 1 of 1)	32	2464943	2482293	17351	1	ENSGALG00000041504	ENSGALT00000053889	-19341	526
5	50824963	50825115	153	23.7402	7.47947	16.1134	13.9944	15.6098	15.0539	Promoter (<=1kb)	5	50825793	50872096	46304	1	ENSGALG00000011572	ENSGALT00000018877	-678	527
8	20610374	20610542	169	28.4883	7.47947	16.1134	13.9944	17.9839	15.0539	Intron (ENSGALT00000068023/ENSGALG00000010083, intron 5 of 11)	8	20565846	20669926	104081	1	ENSGALG00000010083	ENSGALT00000056453	44528	528
KZ626839.1	923602	924124	523	4.74804	3.73974	16.1134	13.9944	4.24389	15.0539	Intron (ENSGALT00000108022/ENSGALG00000048682, intron 2 of 2)	464	922692	931094	8403	2	ENSGALG00000048682	ENSGALT00000108022	6970	529
16	537547	537737	191	4.74804	3.73974	9.80814	20.3554	4.24389	15.0818	Distal Intergenic	16	560397	562579	2183	1	ENSGALG00000050490	ENSGALT00000105325	-22660	530
2	130712944	130713127	184	4.74804	7.47947	9.80814	20.3554	6.11376	15.0818	3' UTR	2	130725827	130728188	2362	1	ENSGALG00000049677	ENSGALT00000104692	-12700	531
27	5522764	5522943	180	9.49609	3.73974	9.80814	20.3554	6.61791	15.0818	Distal Intergenic	27	5510067	5513082	3016	1	ENSGALG00000052674	ENSGALT00000091258	12697	532
28	1510098	1510255	158	23.7402	11.2192	9.80814	20.3554	17.4797	15.0818	Distal Intergenic	28	1502517	1506898	4382	2	ENSGALG00000041520	ENSGALT00000059455	-3200	533
33	323164	323297	134	14.2441	7.47947	9.80814	20.3554	10.8618	15.0818	Distal Intergenic	32	313720	314676	957	1	ENSGALG00000049509	ENSGALT00000104459	9444	534
KZ626826.1	16752	16880	129	18.9922	11.2192	9.80814	20.3554	15.1057	15.0818	Promoter (1-2kb)	451	16658	18022	1365	2	ENSGALG00000050143	ENSGALT00000091592	1142	535
3	7131858	7132017	160	23.7402	22.4384	17.5145	12.7221	23.0893	15.1183	Distal Intergenic	3	7080641	7098876	18236	2	ENSGALG00000048529	ENSGALT00000097974	-32982	536
1	848497	848698	202	18.9922	3.73974	11.2093	19.0832	11.366	15.1463	Promoter (2-3kb)	1	843352	850988	7637	2	ENSGALG00000054662	ENSGALT00000093121	2290	537
19	6713871	6713989	119	9.49609	11.2192	11.2093	19.0832	10.3577	15.1463	Intron (ENSGALT00000007156/ENSGALG00000004492, intron 4 of 6)	19	6723506	6726879	3374	2	ENSGALG00000004503	ENSGALT00000007174	12890	538
27	3971001	3971134	134	4.74804	18.6987	11.2093	19.0832	11.7234	15.1463	Promoter (1-2kb)	27	3969401	3973648	4248	1	ENSGALG00000049293	ENSGALT00000095978	1600	539
30	622075	622276	202	33.2363	7.47947	11.2093	19.0832	20.3579	15.1463	Promoter (<=1kb)	29	615894	621897	6004	2	ENSGALG00000052552	ENSGALT00000103948	-178	540
KZ626838.1	510379	510538	160	18.9922	22.4384	11.2093	19.0832	20.7153	15.1463	Promoter (2-3kb)	463	512855	525422	12568	1	ENSGALG00000051869	ENSGALT00000103183	-2317	541
KZ626839.1	924195	924648	454	9.49609	0	11.2093	19.0832	4.74804	15.1463	Intron (ENSGALT00000108022/ENSGALG00000048682, intron 2 of 2)	464	922692	931094	8403	2	ENSGALG00000048682	ENSGALT00000108022	6446	542
Z	80506600	80506722	123	18.9922	0	11.2093	19.0832	9.49609	15.1463	Distal Intergenic	34	80571923	80647009	75087	1	ENSGALG00000050678	ENSGALT00000094720	-65201	543
1	142370127	142370267	141	9.49609	41.1371	12.6105	17.811	25.3166	15.2107	Intron (ENSGALT00000103753/ENSGALG00000054114, intron 1 of 2)	1	142366947	142373996	7050	1	ENSGALG00000054114	ENSGALT00000103753	3180	544
11	16777094	16777197	104	14.2441	11.2192	12.6105	17.811	12.7317	15.2107	Promoter (<=1kb)	11	16765432	16776095	10664	2	ENSGALG00000033137	ENSGALT00000087079	-999	545
5	9895353	9895486	134	4.74804	14.9589	12.6105	17.811	9.8535	15.2107	Intron (ENSGALT00000009535/ENSGALG00000047559, intron 2 of 20)	5	9876225	9988806	112582	1	ENSGALG00000047559	ENSGALT00000050891	19128	546
5	55931584	55931695	112	4.74804	33.6576	12.6105	17.811	19.2028	15.2107	Distal Intergenic	5	55970260	55970329	70	1	ENSGALG00000025289	ENSGALT00000042202	-38565	547
Z	69812796	69812922	127	9.49609	14.9589	12.6105	17.811	12.2275	15.2107	Distal Intergenic	34	69600456	69633847	33392	1	ENSGALG00000051166	ENSGALT00000099709	212340	548
33	6875099	6875231	133	0	0	6.30523	24.1721	0	15.2387	Promoter (1-2kb)	32	6876344	6886461	10118	1	ENSGALG00000033609	ENSGALT00000051936	-1113	549
6	18407799	18407903	105	18.9922	11.2192	14.0116	16.5388	15.1057	15.2752	Intron (ENSGALT00000009308/ENSGALG00000005795, intron 7 of 8)	6	18406321	18414396	8076	2	ENSGALG00000005795	ENSGALT00000009308	6493	550
1	79306368	79306493	126	18.9922	22.4384	7.70639	22.8999	20.7153	15.3031	Distal Intergenic	1	79240351	79302356	62006	2	ENSGALG00000052006	ENSGALT00000105270	-4012	551
16	2679887	2679996	110	47.4804	33.6576	15.4128	15.2666	40.569	15.3397	Distal Intergenic	16	2665728	2668557	2830	2	ENSGALG00000030270	ENSGALT00000056626	-11330	552
9	11307882	11308037	156	18.9922	44.8768	15.4128	15.2666	31.9345	15.3397	Distal Intergenic	9	11316186	11318608	2423	1	ENSGALG00000050759	ENSGALT00000101321	-8149	553
17	7377389	7377509	121	18.9922	11.2192	9.10756	21.6276	15.1057	15.3676	Intron (ENSGALT00000004255/ENSGALG00000002699, intron 3 of 26)	17	7335774	7343652	7879	2	ENSGALG00000002855	ENSGALT00000073692	-33737	554
32	607793	608081	289	23.7402	3.73974	9.10756	21.6276	13.74	15.3676	Intron (ENSGALT00000081109/ENSGALG00000036831, intron 3 of 9)	31	604736	612908	8173	1	ENSGALG00000036831	ENSGALT00000081109	3057	555
Z	497	720	224	37.9844	14.9589	10.5087	20.3554	26.4717	15.4321	Exon (ENSGALT00000105416/ENSGALG00000055022, exon 5 of 5)	34	431	31487	31057	2	ENSGALG00000055022	ENSGALT00000105416	30767	556
Z	78620429	78620541	113	18.9922	7.47947	10.5087	20.3554	13.2358	15.4321	Intron (ENSGALT00000107904/ENSGALG00000050672, intron 2 of 8)	34	78477696	78636855	159160	2	ENSGALG00000053864	ENSGALT00000101153	16314	557
31	2610660	2610811	152	14.2441	3.73974	11.9099	19.0832	8.99194	15.4965	Intron (ENSGALT00000099524/ENSGALG00000051049, intron 7 of 7)	30	2627527	2628028	502	1	ENSGALG00000049324	ENSGALT00000098936	-16716	558
33	866902	867052	151	18.9922	14.9589	11.9099	19.0832	16.9756	15.4965	Intron (ENSGALT00000069566/ENSGALG00000053420, intron 1 of 1)	32	854404	916156	61753	2	ENSGALG00000053077	ENSGALT00000103733	49104	559
Z	37945175	37945423	249	9.49609	29.9179	19.6163	11.4499	19.707	15.5331	Promoter (2-3kb)	34	37947914	37969665	21752	1	ENSGALG00000015179	ENSGALT00000024494	-2491	560
14	3612924	3613083	160	28.4883	29.9179	13.311	17.811	29.2031	15.561	Distal Intergenic	14	3626463	3636842	10380	1	ENSGALG00000038515	ENSGALT00000073543	-13380	561
31	2716188	2716451	264	23.7402	18.6987	13.311	17.811	21.2195	15.561	Intron (ENSGALT00000107454/ENSGALG00000054366, intron 3 of 9)	30	2687700	2721876	34177	2	ENSGALG00000054366	ENSGALT00000107454	5425	562
KZ626839.1	213376	213526	151	9.49609	7.47947	13.311	17.811	8.48778	15.561	Distal Intergenic	464	198508	201443	2936	1	ENSGALG00000051612	ENSGALT00000103247	14868	563
Z	22629433	22629553	121	9.49609	7.47947	13.311	17.811	8.48778	15.561	Intron (ENSGALT00000007061/ENSGALG00000004437, intron 1 of 3)	34	22593889	22715686	121798	1	ENSGALG00000004437	ENSGALT00000007061	35544	564
Z	75061760	75061915	156	18.9922	22.4384	13.311	17.811	20.7153	15.561	Intron (ENSGALT00000087512/ENSGALG00000046046, intron 2 of 2)	34	75088554	75236350	147797	1	ENSGALG00000049714	ENSGALT00000100639	-26639	565
1	165673759	165673887	129	9.49609	11.2192	14.7122	16.5388	10.3577	15.6255	Distal Intergenic	1	165678025	165683319	5295	2	ENSGALG00000048140	ENSGALT00000099139	9432	566
4	35378322	35378474	153	23.7402	26.1782	14.7122	16.5388	24.9592	15.6255	Intron (ENSGALT00000106567/ENSGALG00000010379, intron 4 of 5)	4	35350087	35356021	5935	2	ENSGALG00000052335	ENSGALT00000099311	-22301	567
1	42698161	42698335	175	9.49609	14.9589	16.1134	15.2666	12.2275	15.69	Distal Intergenic	1	42813465	42822840	9376	2	ENSGALG00000045093	ENSGALT00000090276	124505	568
1	53357936	53358078	143	14.2441	14.9589	16.1134	15.2666	14.6015	15.69	Promoter (<=1kb)	1	53343403	53357843	14441	2	ENSGALG00000012631	ENSGALT00000105795	-93	569
10	15300723	15300824	102	18.9922	22.4384	16.1134	15.2666	20.7153	15.69	Intron (ENSGALT00000104196/ENSGALG00000048242, intron 1 of 4)	10	15268580	15282809	14230	1	ENSGALG00000049552	ENSGALT00000096351	32143	570
Z	60922007	60922186	180	33.2363	22.4384	16.1134	15.2666	27.8374	15.69	Distal Intergenic	34	60894819	60902591	7773	1	ENSGALG00000053030	ENSGALT00000105111	27188	571
3	92893851	92893970	120	4.74804	29.9179	9.80814	21.6276	17.333	15.7179	Distal Intergenic	3	92838990	92847959	8970	1	ENSGALG00000048755	ENSGALT00000103023	54861	572
3	107743089	107743219	131	23.7402	11.2192	9.80814	21.6276	17.4797	15.7179	Distal Intergenic	3	107765977	107773717	7741	1	ENSGALG00000050553	ENSGALT00000098120	-22758	573
1	49302698	49302879	182	18.9922	26.1782	17.5145	13.9944	22.5852	15.7544	Intron (ENSGALT00000019383/ENSGALG00000011878, intron 1 of 4)	1	49285282	49390517	105236	1	ENSGALG00000011878	ENSGALT00000077781	17416	574
1	133104305	133104457	153	18.9922	14.9589	17.5145	13.9944	16.9756	15.7544	Distal Intergenic	1	133155814	133180767	24954	2	ENSGALG00000052362	ENSGALT00000098698	76310	575
2	110015744	110015948	205	18.9922	7.47947	17.5145	13.9944	13.2358	15.7544	Distal Intergenic	2	109956816	110008388	51573	2	ENSGALG00000015259	ENSGALT00000059274	-7356	576
31	1888728	1888907	180	9.49609	7.47947	11.2093	20.3554	8.48778	15.7824	Distal Intergenic	30	1897267	1906569	9303	2	ENSGALG00000053404	ENSGALT00000105569	17662	577
32	692115	692287	173	14.2441	14.9589	11.2093	20.3554	14.6015	15.7824	Promoter (1-2kb)	31	690451	699437	8987	1	ENSGALG00000041384	ENSGALT00000064309	1664	578
Z	76384569	76384723	155	14.2441	3.73974	11.2093	20.3554	8.99194	15.7824	Intron (ENSGALT00000105528/ENSGALG00000048135, intron 8 of 11)	34	76419325	76606986	187662	1	ENSGALG00000049039	ENSGALT00000090521	-34602	579
1	111306296	111306474	179	23.7402	18.6987	18.9157	12.7221	21.2195	15.8189	Intron (ENSGALT00000026119/ENSGALG00000016202, intron 7 of 7)	1	111301459	111335748	34290	2	ENSGALG00000016202	ENSGALT00000026119	29274	580
1	123045197	123045336	140	61.7246	14.9589	12.6105	19.0832	38.3418	15.8468	Distal Intergenic	1	123085239	123107985	22747	2	ENSGALG00000027960	ENSGALT00000042836	62649	581
15	130799	130979	181	18.9922	0	12.6105	19.0832	9.49609	15.8468	Promoter (<=1kb)	15	129348	131051	1704	2	ENSGALG00000052750	ENSGALT00000098110	72	582
19	10267868	10268012	145	14.2441	18.6987	12.6105	19.0832	16.4714	15.8468	Distal Intergenic	19	10159473	10194241	34769	2	ENSGALG00000048190	ENSGALT00000098267	-73627	583
2	6485357	6485562	206	33.2363	26.1782	12.6105	19.0832	29.7072	15.8468	Intron (ENSGALT00000010035/ENSGALG00000006219, intron 2 of 15)	2	6468370	6476669	8300	1	ENSGALG00000050097	ENSGALT00000091091	16987	584
2	130742844	130742992	149	23.7402	26.1782	12.6105	19.0832	24.9592	15.8468	Intron (ENSGALT00000097318/ENSGALG00000029867, intron 5 of 26)	2	130731663	130807659	75997	1	ENSGALG00000029867	ENSGALT00000068092	11181	585
27	1608548	1608652	105	42.7324	18.6987	12.6105	19.0832	30.7155	15.8468	Distal Intergenic	27	1716776	1737699	20924	1	ENSGALG00000050871	ENSGALT00000095605	-108124	586
30	561425	561611	187	18.9922	7.47947	12.6105	19.0832	13.2358	15.8468	Intron (ENSGALT00000070812/ENSGALG00000030038, intron 5 of 31)	29	554147	556652	2506	2	ENSGALG00000046971	ENSGALT00000108278	-4773	587
Z	77333035	77333167	133	28.4883	14.9589	12.6105	19.0832	21.7236	15.8468	Intron (ENSGALT00000097147/ENSGALG00000053248, intron 1 of 1)	34	77158999	77351578	192580	2	ENSGALG00000053248	ENSGALT00000097147	18411	588
1	153953636	153953778	143	14.2441	11.2192	20.3169	11.4499	12.7317	15.8834	Distal Intergenic	1	154055398	154060716	5319	1	ENSGALG00000016906	ENSGALT00000027327	-101620	589
16	2340910	2341086	177	18.9922	29.9179	14.0116	17.811	24.455	15.9113	Promoter (<=1kb)	16	2341445	2347657	6213	1	ENSGALG00000040185	ENSGALT00000050886	-359	590
16	2674037	2674168	132	23.7402	11.2192	14.0116	17.811	17.4797	15.9113	Distal Intergenic	16	2665728	2668557	2830	2	ENSGALG00000030270	ENSGALT00000056626	-5480	591
18	6825203	6825395	193	18.9922	11.2192	14.0116	17.811	15.1057	15.9113	Distal Intergenic	18	6791861	6805476	13616	2	ENSGALG00000003496	ENSGALT00000034662	-19727	592
18	11095728	11095956	229	23.7402	3.73974	14.0116	17.811	13.74	15.9113	Promoter (1-2kb)	18	11091762	11094465	2704	2	ENSGALG00000047525	ENSGALT00000103319	-1263	593
2	131207262	131207476	215	4.74804	7.47947	14.0116	17.811	6.11376	15.9113	3' UTR	2	131213171	131245512	32342	1	ENSGALG00000042375	ENSGALT00000075173	-5695	594
4	90094071	90094306	236	4.74804	3.73974	14.0116	17.811	4.24389	15.9113	Intron (ENSGALT00000025939/ENSGALG00000016098, intron 20 of 21)	4	90125517	90131124	5608	1	ENSGALG00000047451	ENSGALT00000100177	-31211	595
5	52552321	52552467	147	9.49609	22.4384	14.0116	17.811	15.9673	15.9113	Distal Intergenic	5	52452899	52540247	87349	2	ENSGALG00000049258	ENSGALT00000103991	-12074	596
AADN05001432.1	22965	23067	103	9.49609	7.47947	14.0116	17.811	8.48778	15.9113	Exon (ENSGALT00000105266/ENSGALG00000054587, exon 2 of 2)	328	13598	24295	10698	1	ENSGALG00000054587	ENSGALT00000105266	9367	597
KZ626837.1	1078541	1078973	433	9.49609	11.2192	14.0116	17.811	10.3577	15.9113	Distal Intergenic	462	935008	937032	2025	1	ENSGALG00000045994	ENSGALT00000087051	143533	598
1	179439868	179439977	110	28.4883	0	7.70639	24.1721	14.2441	15.9392	Distal Intergenic	1	179686488	179717556	31069	2	ENSGALG00000025748	ENSGALT00000044176	277579	599
1	78731224	78731361	138	4.74804	3.73974	15.4128	16.5388	4.24389	15.9758	Promoter (<=1kb)	1	78678054	78732359	54306	2	ENSGALG00000014749	ENSGALT00000023783	998	600
10	16888330	16888464	135	9.49609	11.2192	15.4128	16.5388	10.3577	15.9758	Intron (ENSGALT00000090523/ENSGALG00000050885, intron 1 of 3)	10	16848620	16900084	51465	2	ENSGALG00000050885	ENSGALT00000090523	11620	601
23	2125396	2125505	110	9.49609	22.4384	15.4128	16.5388	15.9673	15.9758	Intron (ENSGALT00000107049/ENSGALG00000047887, intron 1 of 1)	23	2115021	2146659	31639	1	ENSGALG00000047887	ENSGALT00000101890	10375	602
KZ626839.1	552004	552231	228	0	3.73974	9.10756	22.8999	1.86987	16.0037	Intron (ENSGALT00000106287/ENSGALG00000048430, intron 1 of 1)	464	545825	559107	13283	2	ENSGALG00000048430	ENSGALT00000106287	6876	603
11	2280952	2281231	280	23.7402	3.73974	16.814	15.2666	13.74	16.0403	Intron (ENSGALT00000005006/ENSGALG00000003163, intron 3 of 7)	11	2247817	2314902	67086	1	ENSGALG00000003163	ENSGALT00000060108	33135	604
3	71891801	71891917	117	18.9922	22.4384	16.814	15.2666	20.7153	16.0403	Distal Intergenic	3	71923969	71938008	14040	2	ENSGALG00000049307	ENSGALT00000096034	46091	605
KZ626835.1	325251	325519	269	37.9844	14.9589	16.814	15.2666	26.4717	16.0403	Intron (ENSGALT00000098943/ENSGALG00000050538, intron 1 of 1)	460	210614	379795	169182	2	ENSGALG00000050538	ENSGALT00000098943	54276	606
1	179245437	179245549	113	14.2441	11.2192	10.5087	21.6276	12.7317	16.0682	Distal Intergenic	1	179104251	179109429	5179	1	ENSGALG00000054499	ENSGALT00000096223	141186	607
2	103438599	103438732	134	23.7402	3.73974	10.5087	21.6276	13.74	16.0682	Distal Intergenic	2	103407604	103415054	7451	1	ENSGALG00000026092	ENSGALT00000024370	30995	608
33	1881731	1881866	136	23.7402	18.6987	10.5087	21.6276	21.2195	16.0682	Intron (ENSGALT00000094353/ENSGALG00000048175, intron 3 of 3)	32	1885600	1886535	936	1	ENSGALG00000050259	ENSGALT00000097694	-3734	609
1	29383655	29383840	186	14.2441	26.1782	18.2151	13.9944	20.2111	16.1047	Intron (ENSGALT00000030693/ENSGALG00000009530, intron 5 of 9)	1	29271689	29309461	37773	2	ENSGALG00000046845	ENSGALT00000108002	-74194	610
4	10557614	10557716	103	14.2441	14.9589	18.2151	13.9944	14.6015	16.1047	Distal Intergenic	4	10550733	10550817	85	1	ENSGALG00000025286	ENSGALT00000042199	6881	611
1	111306679	111306794	116	0	3.73974	11.9099	20.3554	1.86987	16.1327	Intron (ENSGALT00000026119/ENSGALG00000016202, intron 7 of 7)	1	111301459	111335748	34290	2	ENSGALG00000016202	ENSGALT00000026119	28954	612
2	149616509	149616800	292	18.9922	14.9589	11.9099	20.3554	16.9756	16.1327	Intron (ENSGALT00000094347/ENSGALG00000051544, intron 2 of 2)	2	149612027	149619406	7380	1	ENSGALG00000051544	ENSGALT00000094347	4482	613
33	1967472	1967611	140	18.9922	18.6987	11.9099	20.3554	18.8454	16.1327	Promoter (2-3kb)	32	1970239	1974748	4510	1	ENSGALG00000052602	ENSGALT00000094851	-2628	614
3	104587405	104587619	215	18.9922	22.4384	13.311	19.0832	20.7153	16.1971	Distal Intergenic	3	104568030	104584279	16250	2	ENSGALG00000041454	ENSGALT00000063127	-3126	615
KZ626835.1	813699	813865	167	33.2363	29.9179	13.311	19.0832	31.5771	16.1971	Distal Intergenic	460	842353	843779	1427	2	ENSGALG00000035783	ENSGALT00000067987	29914	616
1	194155082	194155351	270	0	0	14.7122	17.811	0	16.2616	Intron (ENSGALT00000099373/ENSGALG00000052684, intron 3 of 4)	1	194147757	194175070	27314	2	ENSGALG00000052684	ENSGALT00000099373	19719	617
12	12754247	12754388	142	23.7402	22.4384	14.7122	17.811	23.0893	16.2616	Intron (ENSGALT00000011614/ENSGALG00000007172, intron 1 of 4)	12	12565610	12938688	373079	2	ENSGALG00000007172	ENSGALT00000011614	184300	618
KZ626833.1	238691	238862	172	28.4883	14.9589	14.7122	17.811	21.7236	16.2616	Distal Intergenic	458	219368	219425	58	1	ENSGALG00000051356	ENSGALT00000102163	19323	619
Z	6431363	6431551	189	28.4883	26.1782	16.1134	16.5388	27.3332	16.3261	Distal Intergenic	34	6412831	6424558	11728	2	ENSGALG00000055071	ENSGALT00000098170	-6805	620
5	40487	40849	363	0	0	17.5145	15.2666	0	16.3906	Promoter (<=1kb)	5	40114	57946	17833	1	ENSGALG00000054033	ENSGALT00000098376	373	621
KZ626837.1	1237758	1238217	460	52.2285	14.9589	17.5145	15.2666	33.5937	16.3906	Distal Intergenic	462	1362696	1363994	1299	2	ENSGALG00000047697	ENSGALT00000094514	125777	622
12	310985	311135	151	14.2441	7.47947	11.2093	21.6276	10.8618	16.4185	Distal Intergenic	12	345178	347087	1910	2	ENSGALG00000051291	ENSGALT00000066956	35952	623
2	13350899	13351014	116	9.49609	7.47947	11.2093	21.6276	8.48778	16.4185	Intron (ENSGALT00000011542/ENSGALG00000007125, intron 5 of 23)	2	13487193	13527921	40729	2	ENSGALG00000052446	ENSGALT00000107234	176907	624
2	131030459	131030704	246	28.4883	18.6987	11.2093	21.6276	23.5935	16.4185	Distal Intergenic	2	131036609	131040316	3708	1	ENSGALG00000048571	ENSGALT00000098047	-5905	625
2	131036916	131037108	193	28.4883	11.2192	11.2093	21.6276	19.8537	16.4185	Promoter (<=1kb)	2	131036609	131040316	3708	1	ENSGALG00000048571	ENSGALT00000098047	307	626
2	147575487	147575624	138	14.2441	26.1782	18.9157	13.9944	20.2111	16.455	Intron (ENSGALT00000096952/ENSGALG00000033960, intron 1 of 30)	2	147556277	147834791	278515	1	ENSGALG00000033960	ENSGALT00000095285	19210	627
1	190309942	190310100	159	9.49609	7.47947	12.6105	20.3554	8.48778	16.4829	Intron (ENSGALT00000078788/ENSGALG00000037521, intron 1 of 8)	1	190297679	190326959	29281	2	ENSGALG00000037521	ENSGALT00000078788	16859	628
11	15625300	15625421	122	14.2441	7.47947	12.6105	20.3554	10.8618	16.4829	Intron (ENSGALT00000079712/ENSGALG00000038494, intron 7 of 20)	11	15602380	15651941	49562	1	ENSGALG00000038494	ENSGALT00000099173	22920	629
33	269107	269219	113	9.49609	7.47947	12.6105	20.3554	8.48778	16.4829	Distal Intergenic	32	274851	275825	975	2	ENSGALG00000050336	ENSGALT00000104087	6606	630
9	7968110	7968270	161	33.2363	22.4384	12.6105	20.3554	27.8374	16.4829	Distal Intergenic	9	8022049	8027167	5119	2	ENSGALG00000055073	ENSGALT00000097336	58897	631
1	142528863	142529023	161	23.7402	11.2192	20.3169	12.7221	17.4797	16.5195	Intron (ENSGALT00000043657/ENSGALG00000029175, intron 1 of 3)	1	142513096	142555148	42053	1	ENSGALG00000029175	ENSGALT00000099013	15767	632
1	796720	796852	133	0	7.47947	14.0116	19.0832	3.73974	16.5474	Promoter (1-2kb)	1	793067	795368	2302	2	ENSGALG00000051631	ENSGALT00000092837	-1352	633
10	14796465	14796638	174	18.9922	18.6987	14.0116	19.0832	18.8454	16.5474	Intron (ENSGALT00000033975/ENSGALG00000006871, intron 1 of 9)	10	14786967	14897705	110739	1	ENSGALG00000006871	ENSGALT00000033975	9498	634
10	21030556	21030677	122	47.4804	29.9179	14.0116	19.0832	38.6992	16.5474	Distal Intergenic	10	21072115	21074226	2112	2	ENSGALG00000048419	ENSGALT00000083382	43549	635
30	1307283	1307482	200	66.4726	71.055	14.0116	19.0832	68.7638	16.5474	Promoter (1-2kb)	29	1309010	1316496	7487	1	ENSGALG00000051342	ENSGALT00000098123	-1528	636
31	4603337	4603569	233	28.4883	29.9179	14.0116	19.0832	29.2031	16.5474	Distal Intergenic	30	4746395	4748172	1778	1	ENSGALG00000055127	ENSGALT00000083574	-142826	637
33	4432398	4432586	189	75.9687	29.9179	14.0116	19.0832	52.9433	16.5474	Intron (ENSGALT00000093488/ENSGALG00000050277, intron 1 of 1)	32	4425332	4433735	8404	1	ENSGALG00000050277	ENSGALT00000093488	7066	638
6	25031737	25031885	149	18.9922	48.6166	14.0116	19.0832	33.8044	16.5474	Promoter (<=1kb)	6	25000476	25030819	30344	2	ENSGALG00000008304	ENSGALT00000094073	-918	639
7	13761693	13761806	114	9.49609	22.4384	14.0116	19.0832	15.9673	16.5474	Intron (ENSGALT00000014289/ENSGALG00000008786, intron 1 of 54)	7	13692234	13766299	74066	2	ENSGALG00000008786	ENSGALT00000014289	4493	640
1	69969379	69969565	187	23.7402	22.4384	15.4128	17.811	23.0893	16.6119	Intron (ENSGALT00000052574/ENSGALG00000014218, intron 1 of 11)	1	69921526	69983708	62183	2	ENSGALG00000014218	ENSGALT00000052574	14143	641
5	21328778	21329007	230	18.9922	37.3974	15.4128	17.811	28.1948	16.6119	Intron (ENSGALT00000097733/ENSGALG00000048395, intron 2 of 3)	5	21253640	21377646	124007	2	ENSGALG00000048395	ENSGALT00000097733	48639	642
KZ626834.1	655389	655490	102	42.7324	44.8768	15.4128	17.811	43.8046	16.6119	Distal Intergenic	459	556752	583886	27135	1	ENSGALG00000054443	ENSGALT00000108184	98637	643
Z	74293299	74293434	136	28.4883	41.1371	15.4128	17.811	34.8127	16.6119	Intron (ENSGALT00000102137/ENSGALG00000053314, intron 1 of 1)	34	74236914	74268851	31938	2	ENSGALG00000048964	ENSGALT00000097108	-24448	644
2	37689645	37689775	131	28.4883	11.2192	16.814	16.5388	19.8537	16.6764	Intron (ENSGALT00000049834/ENSGALG00000011298, intron 3 of 9)	2	37693568	37785654	92087	1	ENSGALG00000011298	ENSGALT00000054548	-3793	645
3	65815612	65815799	188	18.9922	11.2192	16.814	16.5388	15.1057	16.6764	Promoter (<=1kb)	3	65815585	65823074	7490	1	ENSGALG00000030968	ENSGALT00000061762	27	646
31	2696527	2696687	161	14.2441	0	16.814	16.5388	7.12207	16.6764	Intron (ENSGALT00000107454/ENSGALG00000054366, intron 6 of 9)	30	2664638	2671825	7188	2	ENSGALG00000052971	ENSGALT00000090871	-24702	647
1	138723395	138723517	123	0	0	10.5087	22.8999	0	16.7043	Intron (ENSGALT00000043071/ENSGALG00000016824, intron 2 of 12)	1	138696217	138727548	31332	2	ENSGALG00000016824	ENSGALT00000043071	4031	648
1	100219089	100219270	182	37.9844	48.6166	18.2151	15.2666	43.3005	16.7408	Distal Intergenic	1	100247116	100280134	33019	1	ENSGALG00000049095	ENSGALT00000103037	-27846	649
33	6246216	6246344	129	14.2441	11.2192	18.2151	15.2666	12.7317	16.7408	Distal Intergenic	32	6241463	6244222	2760	1	ENSGALG00000055106	ENSGALT00000108043	4753	650
26	5302594	5302825	232	23.7402	7.47947	11.9099	21.6276	15.6098	16.7688	Distal Intergenic	26	5290122	5291462	1341	1	ENSGALG00000052313	ENSGALT00000096591	12472	651
31	2277012	2277241	230	14.2441	0	11.9099	21.6276	7.12207	16.7688	3' UTR	30	2270925	2278348	7424	1	ENSGALG00000048625	ENSGALT00000098366	6087	652
32	13127	13242	116	9.49609	3.73974	11.9099	21.6276	6.61791	16.7688	Intron (ENSGALT00000094580/ENSGALG00000049533, intron 7 of 80)	31	7402	57402	50001	1	ENSGALG00000049533	ENSGALT00000094580	5725	653
33	7820803	7820933	131	18.9922	3.73974	11.9099	21.6276	11.366	16.7688	Promoter (<=1kb)	32	7813699	7821294	7596	2	ENSGALG00000049987	ENSGALT00000093834	361	654
2	42828876	42829052	177	4.74804	18.6987	19.6163	13.9944	11.7234	16.8053	Distal Intergenic	2	42801514	42824483	22970	2	ENSGALG00000035623	ENSGALT00000048524	-4393	655
2	142722772	142722940	169	52.2285	22.4384	19.6163	13.9944	37.3335	16.8053	Distal Intergenic	2	142737347	142739711	2365	1	ENSGALG00000055045	ENSGALT00000094089	-14407	656
Z	25802766	25802954	189	9.49609	26.1782	19.6163	13.9944	17.8371	16.8053	Intron (ENSGALT00000016509/ENSGALG00000010156, intron 43 of 45)	34	25835638	25933010	97373	1	ENSGALG00000010158	ENSGALT00000065269	-32684	657
1	753890	754067	178	0	0	13.311	20.3554	0	16.8332	Distal Intergenic	1	733396	734964	1569	2	ENSGALG00000053146	ENSGALT00000103957	-18926	658
1	1022659	1022916	258	9.49609	11.2192	13.311	20.3554	10.3577	16.8332	Promoter (<=1kb)	1	1021865	1023345	1481	2	ENSGALG00000049687	ENSGALT00000097239	429	659
27	752444	752916	473	28.4883	7.47947	13.311	20.3554	17.9839	16.8332	Distal Intergenic	27	305462	308916	3455	2	ENSGALG00000047446	ENSGALT00000091377	-443528	660
33	1309838	1309974	137	18.9922	3.73974	13.311	20.3554	11.366	16.8332	Promoter (1-2kb)	32	1308171	1309106	936	1	ENSGALG00000046926	ENSGALT00000104509	1667	661
KZ626837.1	1072249	1072729	481	0	3.73974	13.311	20.3554	1.86987	16.8332	Distal Intergenic	462	935008	937032	2025	1	ENSGALG00000045994	ENSGALT00000087051	137241	662
3	104548683	104549010	328	14.2441	18.6987	7.00581	26.7165	16.4714	16.8612	Promoter (1-2kb)	3	104543182	104547654	4473	2	ENSGALG00000031726	ENSGALT00000077336	-1029	663
18	841266	841390	125	14.2441	11.2192	14.7122	19.0832	12.7317	16.8977	Promoter (<=1kb)	18	808175	840959	32785	2	ENSGALG00000001021	ENSGALT00000001507	-307	664
20	12429659	12429798	140	23.7402	18.6987	14.7122	19.0832	21.2195	16.8977	Distal Intergenic	20	12443665	12445700	2036	2	ENSGALG00000054528	ENSGALT00000097455	15902	665
31	3137746	3137887	142	14.2441	14.9589	14.7122	19.0832	14.6015	16.8977	Distal Intergenic	30	3145865	3146927	1063	1	ENSGALG00000031624	ENSGALT00000047140	-7978	666
31	2540869	2541056	188	9.49609	7.47947	8.40698	25.4443	8.48778	16.9256	Intron (ENSGALT00000076677/ENSGALG00000036191, intron 8 of 10)	30	2520904	2557318	36415	2	ENSGALG00000036191	ENSGALT00000076677	16262	667
1	73425419	73425524	106	0	18.6987	16.1134	17.811	9.34934	16.9622	Promoter (<=1kb)	1	73425405	73429018	3614	1	ENSGALG00000027791	ENSGALT00000042711	14	668
1	76469205	76469367	163	18.9922	3.73974	16.1134	17.811	11.366	16.9622	Distal Intergenic	1	76464751	76464859	109	2	ENSGALG00000026901	ENSGALT00000044154	-4346	669
14	15995972	15996311	340	23.7402	7.47947	16.1134	17.811	15.6098	16.9622	Distal Intergenic	14	15984884	15986289	1406	2	ENSGALG00000047779	ENSGALT00000104813	-9683	670
2	69364832	69364999	168	23.7402	29.9179	16.1134	17.811	26.8291	16.9622	Promoter (<=1kb)	2	69267185	69363889	96705	2	ENSGALG00000012917	ENSGALT00000031019	-943	671
24	6402417	6402556	140	18.9922	3.73974	16.1134	17.811	11.366	16.9622	Distal Intergenic	24	6426260	6427756	1497	1	ENSGALG00000052808	ENSGALT00000091940	-23704	672
3	21827726	21827870	145	18.9922	11.2192	16.1134	17.811	15.1057	16.9622	Promoter (<=1kb)	3	21827667	21839929	12263	1	ENSGALG00000009802	ENSGALT00000015943	59	673
5	22482867	22483021	155	9.49609	26.1782	16.1134	17.811	17.8371	16.9622	Downstream (<=300bp)	5	22478257	22482794	4538	1	ENSGALG00000052115	ENSGALT00000108334	4610	674
6	11801501	11801658	158	37.9844	11.2192	16.1134	17.811	24.6018	16.9622	Promoter (<=1kb)	6	11801208	11805457	4250	1	ENSGALG00000040195	ENSGALT00000098252	293	675
12	9581204	9581308	105	18.9922	18.6987	17.5145	16.5388	18.8454	17.0267	Distal Intergenic	12	9596109	9612130	16022	1	ENSGALG00000005909	ENSGALT00000030746	-14801	676
20	8760200	8760348	149	0	11.2192	17.5145	16.5388	5.60961	17.0267	Intron (ENSGALT00000055333/ENSGALG00000005774, intron 1 of 6)	20	8729917	8777657	47741	2	ENSGALG00000005774	ENSGALT00000055333	17309	677
33	1396267	1396402	136	23.7402	7.47947	11.2093	22.8999	15.6098	17.0546	Intron (ENSGALT00000094569/ENSGALG00000053200, intron 1 of 1)	32	1419180	1421887	2708	1	ENSGALG00000052981	ENSGALT00000051508	-22778	678
8	9181295	9181403	109	0	3.73974	11.2093	22.8999	1.86987	17.0546	Distal Intergenic	8	9152492	9152713	222	1	ENSGALG00000047348	ENSGALT00000095649	28803	679
KZ626839.1	1152135	1152243	109	9.49609	7.47947	11.2093	22.8999	8.48778	17.0546	Intron (ENSGALT00000094731/ENSGALG00000049594, intron 1 of 1)	464	1113989	1128985	14997	1	ENSGALG00000041325	ENSGALT00000059682	38146	680
10	9624769	9624900	132	4.74804	14.9589	18.9157	15.2666	9.8535	17.0911	Promoter (1-2kb)	10	9623694	9657741	34048	1	ENSGALG00000048838	ENSGALT00000106342	1075	681
19	105037	105410	374	33.2363	0	18.9157	15.2666	16.6182	17.0911	Intron (ENSGALT00000083394/ENSGALG00000033320, intron 1 of 6)	19	83860	85660	1801	1	ENSGALG00000052672	ENSGALT00000083321	21177	682
2	28651649	28651784	136	18.9922	29.9179	18.9157	15.2666	24.455	17.0911	Intron (ENSGALT00000090987/ENSGALG00000053932, intron 2 of 2)	2	28644304	28654159	9856	1	ENSGALG00000053932	ENSGALT00000090987	7345	683
2	69580343	69580505	163	14.2441	18.6987	18.9157	15.2666	16.4714	17.0911	Intron (ENSGALT00000095063/ENSGALG00000053827, intron 7 of 7)	2	69588996	69631955	42960	1	ENSGALG00000046990	ENSGALT00000091578	-8491	684
2	82187968	82188122	155	9.49609	7.47947	18.9157	15.2666	8.48778	17.0911	Distal Intergenic	2	82242204	82266005	23802	2	ENSGALG00000029252	ENSGALT00000103719	77883	685
9	16372755	16372989	235	18.9922	41.1371	18.9157	15.2666	30.0646	17.0911	Promoter (<=1kb)	9	16362069	16373062	10994	2	ENSGALG00000008703	ENSGALT00000084624	73	686
Z	32569829	32570061	233	28.4883	37.3974	18.9157	15.2666	32.9428	17.0911	Intron (ENSGALT00000051957/ENSGALG00000015101, intron 2 of 5)	34	32350839	32591104	240266	2	ENSGALG00000015101	ENSGALT00000051957	21043	687
18	4416915	4417080	166	23.7402	3.73974	12.6105	21.6276	13.74	17.1191	Intron (ENSGALT00000003062/ENSGALG00000001971, intron 11 of 17)	18	4429920	4435069	5150	2	ENSGALG00000023541	ENSGALT00000082303	17989	688
26	5422800	5422985	186	9.49609	18.6987	12.6105	21.6276	14.0974	17.1191	Distal Intergenic	26	5424890	5427010	2121	2	ENSGALG00000048961	ENSGALT00000106611	4025	689
5	1673971	1674100	130	4.74804	11.2192	12.6105	21.6276	7.98363	17.1191	Promoter (<=1kb)	5	1673838	1708602	34765	1	ENSGALG00000004328	ENSGALT00000006901	133	690
5	17826687	17826801	115	4.74804	11.2192	12.6105	21.6276	7.98363	17.1191	Distal Intergenic	5	17813609	17818546	4938	2	ENSGALG00000028376	ENSGALT00000045949	-8141	691
KZ626828.1	44307	44612	306	14.2441	11.2192	12.6105	21.6276	12.7317	17.1191	Distal Intergenic	453	51356	53696	2341	2	ENSGALG00000047421	ENSGALT00000106904	9084	692
KZ626839.1	1592801	1592945	145	14.2441	7.47947	12.6105	21.6276	10.8618	17.1191	Distal Intergenic	464	1615252	1792330	177079	1	ENSGALG00000051606	ENSGALT00000106404	-22307	693
24	6413793	6413982	190	28.4883	0	14.0116	20.3554	14.2441	17.1835	Distal Intergenic	24	6426260	6427756	1497	1	ENSGALG00000052808	ENSGALT00000091940	-12278	694
26	5478369	5478534	166	9.49609	11.2192	14.0116	20.3554	10.3577	17.1835	Intron (ENSGALT00000048146/ENSGALG00000036223, intron 2 of 4)	26	5482241	5488117	5877	1	ENSGALG00000051746	ENSGALT00000099332	-3707	695
33	1973042	1973211	170	14.2441	7.47947	14.0116	20.3554	10.8618	17.1835	Promoter (2-3kb)	32	1970239	1974748	4510	1	ENSGALG00000052602	ENSGALT00000094851	2803	696
5	58901219	58901443	225	14.2441	18.6987	14.0116	20.3554	16.4714	17.1835	Intron (ENSGALT00000103422/ENSGALG00000031182, intron 13 of 22)	5	58929202	58939830	10629	1	ENSGALG00000012464	ENSGALT00000020371	-27759	697
KZ626835.1	963694	963891	198	23.7402	7.47947	14.0116	20.3554	15.6098	17.1835	Intron (ENSGALT00000104442/ENSGALG00000054980, intron 2 of 2)	460	957061	996025	38965	1	ENSGALG00000054980	ENSGALT00000101181	6633	698
Z	78631483	78631584	102	23.7402	3.73974	14.0116	20.3554	13.74	17.1835	Intron (ENSGALT00000107904/ENSGALG00000050672, intron 2 of 8)	34	78477696	78636855	159160	2	ENSGALG00000053864	ENSGALT00000101153	5271	699
1	107087716	107087993	278	23.7402	26.1782	21.718	12.7221	24.9592	17.2201	Distal Intergenic	1	107048777	107062664	13888	2	ENSGALG00000050828	ENSGALT00000096758	-25052	700
13	2343040	2343450	411	28.4883	11.2192	15.4128	19.0832	19.8537	17.248	Distal Intergenic	13	2360366	2379044	18679	1	ENSGALG00000052987	ENSGALT00000091677	-16916	701
2	94347404	94347526	123	14.2441	3.73974	15.4128	19.0832	8.99194	17.248	Distal Intergenic	2	94275197	94289016	13820	1	ENSGALG00000013762	ENSGALT00000022354	72207	702
25	17560	17852	293	28.4883	22.4384	15.4128	19.0832	25.4633	17.248	Promoter (<=1kb)	25	11783	17838	6056	2	ENSGALG00000037595	ENSGALT00000053628	0	703
3	97862475	97862606	132	37.9844	41.1371	15.4128	19.0832	39.5607	17.248	Intron (ENSGALT00000099127/ENSGALG00000016457, intron 2 of 4)	3	97859114	97880210	21097	1	ENSGALG00000016457	ENSGALT00000036892	3361	704
3	104548206	104548632	427	4.74804	7.47947	15.4128	19.0832	6.11376	17.248	Promoter (<=1kb)	3	104543182	104547654	4473	2	ENSGALG00000031726	ENSGALT00000077336	-552	705
31	2329733	2329909	177	61.7246	0	15.4128	19.0832	30.8623	17.248	Promoter (1-2kb)	30	2310011	2328588	18578	2	ENSGALG00000049026	ENSGALT00000098038	-1145	706
8	30205098	30205232	135	47.4804	33.6576	15.4128	19.0832	40.569	17.248	Promoter (<=1kb)	8	30204184	30210819	6636	1	ENSGALG00000047931	ENSGALT00000093192	914	707
9	5460229	5460349	121	18.9922	22.4384	15.4128	19.0832	20.7153	17.248	Distal Intergenic	9	5465427	5466979	1553	2	ENSGALG00000050793	ENSGALT00000099823	6630	708
16	2754769	2754935	167	14.2441	3.73974	9.10756	25.4443	8.99194	17.2759	Distal Intergenic	16	2763003	2769392	6390	1	ENSGALG00000048705	ENSGALT00000103966	-8068	709
2	73605811	73605994	184	28.4883	22.4384	23.1192	11.4499	25.4633	17.2846	Distal Intergenic	2	73696019	73778074	82056	1	ENSGALG00000053024	ENSGALT00000101278	-90025	710
1	107294682	107294841	160	9.49609	18.6987	16.814	17.811	14.0974	17.3125	Promoter (2-3kb)	1	107251785	107292156	40372	2	ENSGALG00000016014	ENSGALT00000090680	-2526	711
5	17042393	17042563	171	23.7402	22.4384	16.814	17.811	23.0893	17.3125	Distal Intergenic	5	17046436	17193318	146883	1	ENSGALG00000053601	ENSGALT00000100490	-3873	712
2	149623589	149623760	172	9.49609	11.2192	10.5087	24.1721	10.3577	17.3404	Distal Intergenic	2	149627148	149629739	2592	1	ENSGALG00000052999	ENSGALT00000092239	-3388	713
33	82957	83079	123	33.2363	14.9589	10.5087	24.1721	24.0976	17.3404	Distal Intergenic	32	167477	168436	960	1	ENSGALG00000050708	ENSGALT00000098000	-84398	714
31	1737743	1737902	160	4.74804	11.2192	18.2151	16.5388	7.98363	17.3769	Distal Intergenic	30	1724996	1726030	1035	2	ENSGALG00000036455	ENSGALT00000048433	-11713	715
1	84095869	84095973	105	4.74804	14.9589	11.9099	22.8999	9.8535	17.4049	Distal Intergenic	1	84199422	84215058	15637	2	ENSGALG00000050659	ENSGALT00000098802	119085	716
17	10479611	10479719	109	18.9922	29.9179	11.9099	22.8999	24.455	17.4049	Distal Intergenic	17	10471333	10474053	2721	1	ENSGALG00000054928	ENSGALT00000091946	8278	717
2	130580102	130580302	201	4.74804	3.73974	11.9099	22.8999	4.24389	17.4049	Distal Intergenic	2	130588631	130594787	6157	1	ENSGALG00000053220	ENSGALT00000107522	-8329	718
2	149211395	149211501	107	28.4883	18.6987	19.6163	15.2666	23.5935	17.4414	Distal Intergenic	2	149260959	149267661	6703	1	ENSGALG00000053276	ENSGALT00000098075	-49458	719
1	38260992	38261092	101	4.74804	3.73974	13.311	21.6276	4.24389	17.4693	Intron (ENSGALT00000076437/ENSGALG00000010253, intron 1 of 7)	1	38250500	38316500	66001	1	ENSGALG00000010253	ENSGALT00000016674	10492	720
1	45144817	45144945	129	23.7402	11.2192	13.311	21.6276	17.4797	17.4693	Promoter (<=1kb)	1	45145109	45161493	16385	1	ENSGALG00000011309	ENSGALT00000091354	-164	721
18	11026862	11027120	259	4.74804	0	13.311	21.6276	2.37402	17.4693	Promoter (1-2kb)	18	11028549	11029993	1445	1	ENSGALG00000048729	ENSGALT00000090933	-1429	722
18	11204406	11204626	221	4.74804	3.73974	13.311	21.6276	4.24389	17.4693	Promoter (2-3kb)	18	11202373	11205618	3246	1	ENSGALG00000054310	ENSGALT00000104773	2033	723
19	10193058	10193436	379	4.74804	7.47947	13.311	21.6276	6.11376	17.4693	Promoter (<=1kb)	19	10159473	10194241	34769	2	ENSGALG00000048190	ENSGALT00000098267	805	724
21	2808928	2809048	121	9.49609	22.4384	13.311	21.6276	15.9673	17.4693	Promoter (2-3kb)	21	2806116	2808648	2533	1	ENSGALG00000002055	ENSGALT00000085574	2812	725
25	719168	719489	322	23.7402	11.2192	13.311	21.6276	17.4797	17.4693	Distal Intergenic	25	723875	738551	14677	1	ENSGALG00000014016	ENSGALT00000083041	-4386	726
3	80657383	80657528	146	18.9922	14.9589	13.311	21.6276	16.9756	17.4693	Distal Intergenic	3	80562641	80628792	66152	2	ENSGALG00000015901	ENSGALT00000067861	-28591	727
4	17690801	17690984	184	18.9922	26.1782	13.311	21.6276	22.5852	17.4693	Intron (ENSGALT00000091093/ENSGALG00000009075, intron 1 of 7)	4	17675272	17686155	10884	2	ENSGALG00000053047	ENSGALT00000104278	-4646	728
20	10218027	10218155	129	23.7402	14.9589	14.7122	20.3554	19.3496	17.5338	Intron (ENSGALT00000073288/ENSGALG00000041732, intron 1 of 10)	20	10179082	10225102	46021	2	ENSGALG00000041732	ENSGALT00000073288	6947	729
8	87071	87176	106	33.2363	14.9589	14.7122	20.3554	24.0976	17.5338	Distal Intergenic	8	158537	163057	4521	2	ENSGALG00000047113	ENSGALT00000093626	75881	730
14	4661074	4661350	277	23.7402	26.1782	16.1134	19.0832	24.9592	17.5983	Promoter (<=1kb)	14	4661676	4667269	5594	1	ENSGALG00000049658	ENSGALT00000106667	-326	731
2	112098890	112099051	162	42.7324	14.9589	16.1134	19.0832	28.8457	17.5983	Promoter (2-3kb)	2	112065704	112096272	30569	2	ENSGALG00000038838	ENSGALT00000104583	-2618	732
27	3951507	3951646	140	14.2441	0	16.1134	19.0832	7.12207	17.5983	Intron (ENSGALT00000103933/ENSGALG00000041556, intron 8 of 8)	27	3945854	3960190	14337	1	ENSGALG00000054766	ENSGALT00000102542	5653	733
5	9214042	9214202	161	18.9922	14.9589	16.1134	19.0832	16.9756	17.5983	Exon (ENSGALT00000096975/ENSGALG00000049388, exon 3 of 3)	5	9213103	9222228	9126	2	ENSGALG00000049388	ENSGALT00000096975	8026	734
Z	77151600	77151726	127	9.49609	14.9589	16.1134	19.0832	12.2275	17.5983	Intron (ENSGALT00000089904/ENSGALG00000047454, intron 1 of 1)	34	77158999	77159946	948	2	ENSGALG00000053248	ENSGALT00000097557	8220	735
1	148373981	148374148	168	14.2441	7.47947	9.80814	25.4443	10.8618	17.6262	Intron (ENSGALT00000055937/ENSGALG00000049165, intron 1 of 3)	1	148079071	148456368	377298	2	ENSGALG00000049165	ENSGALT00000055937	82220	736
KZ626838.1	46775	46886	112	14.2441	3.73974	9.80814	25.4443	8.99194	17.6262	Distal Intergenic	463	39547	41171	1625	2	ENSGALG00000053895	ENSGALT00000104140	-5604	737
KZ626838.1	1880370	1880486	117	18.9922	7.47947	9.80814	25.4443	13.2358	17.6262	Distal Intergenic	463	1839408	1863179	23772	1	ENSGALG00000054551	ENSGALT00000096318	40962	738
3	81456577	81456708	132	4.74804	14.9589	17.5145	17.811	9.8535	17.6628	Promoter (2-3kb)	3	81459037	81484756	25720	1	ENSGALG00000015916	ENSGALT00000025651	-2329	739
5	39305	39613	309	4.74804	0	17.5145	17.811	2.37402	17.6628	Promoter (<=1kb)	5	40114	57946	17833	1	ENSGALG00000054033	ENSGALT00000098376	-501	740
6	26016241	26016358	118	14.2441	26.1782	17.5145	17.811	20.2111	17.6628	Distal Intergenic	6	25933804	26011901	78098	1	ENSGALG00000048364	ENSGALT00000098279	82437	741
25	1575472	1575690	219	42.7324	37.3974	18.9157	16.5388	40.0649	17.7272	Distal Intergenic	25	1556410	1559091	2682	2	ENSGALG00000050392	ENSGALT00000097066	-16381	742
6	3283735	3283903	169	14.2441	29.9179	18.9157	16.5388	22.081	17.7272	Intron (ENSGALT00000003119/ENSGALG00000002003, intron 2 of 12)	6	3266503	3304793	38291	1	ENSGALG00000002003	ENSGALT00000065543	17232	743
13	2531107	2531305	199	33.2363	22.4384	12.6105	22.8999	27.8374	17.7552	Promoter (2-3kb)	13	2533383	2541409	8027	1	ENSGALG00000049363	ENSGALT00000056158	-2078	744
2	67913712	67913822	111	14.2441	14.9589	12.6105	22.8999	14.6015	17.7552	Intron (ENSGALT00000021014/ENSGALG00000012885, intron 1 of 1)	2	67877401	67890211	12811	2	ENSGALG00000051619	ENSGALT00000106266	-23501	745
5	344520	344649	130	18.9922	18.6987	12.6105	22.8999	18.8454	17.7552	Promoter (<=1kb)	5	344653	346332	1680	1	ENSGALG00000040632	ENSGALT00000050879	-4	746
1	54056178	54056341	164	18.9922	41.1371	20.3169	15.2666	30.0646	17.7917	Intron (ENSGALT00000090854/ENSGALG00000048001, intron 1 of 3)	1	53980544	54068135	87592	2	ENSGALG00000048001	ENSGALT00000090854	11794	747
1	113874242	113874363	122	14.2441	29.9179	14.0116	21.6276	22.081	17.8196	Distal Intergenic	1	113828932	113830912	1981	1	ENSGALG00000034279	ENSGALT00000064404	45310	748
2	59490916	59491165	250	52.2285	33.6576	14.0116	21.6276	42.9431	17.8196	Distal Intergenic	2	59420911	59461745	40835	2	ENSGALG00000012680	ENSGALT00000037320	-29171	749
2	131235003	131235117	115	52.2285	18.6987	14.0116	21.6276	35.4636	17.8196	Intron (ENSGALT00000075173/ENSGALG00000042375, intron 17 of 19)	2	131213171	131252088	38918	1	ENSGALG00000042375	ENSGALT00000095269	21832	750
9	1038113	1038372	260	0	0	14.0116	21.6276	0	17.8196	Promoter (1-2kb)	9	1039575	1039694	120	1	ENSGALG00000053235	ENSGALT00000079989	-1203	751
Z	38474374	38474557	184	14.2441	18.6987	14.0116	21.6276	16.4714	17.8196	Intron (ENSGALT00000101003/ENSGALG00000052137, intron 1 of 3)	34	38462585	38482711	20127	2	ENSGALG00000052137	ENSGALT00000101003	8154	752
1	97012094	97012241	148	18.9922	26.1782	15.4128	20.3554	22.5852	17.8841	Distal Intergenic	1	97024125	97024413	289	1	ENSGALG00000027248	ENSGALT00000044547	-11884	753
13	560363	560504	142	14.2441	18.6987	15.4128	20.3554	16.4714	17.8841	Promoter (<=1kb)	13	561378	568721	7344	1	ENSGALG00000053606	ENSGALT00000104484	-874	754
15	128015	128219	205	4.74804	3.73974	15.4128	20.3554	4.24389	17.8841	Promoter (2-3kb)	15	129348	131051	1704	2	ENSGALG00000052750	ENSGALT00000098110	2832	755
3	48612934	48613156	223	23.7402	14.9589	15.4128	20.3554	19.3496	17.8841	Distal Intergenic	3	48624389	48741485	117097	1	ENSGALG00000012395	ENSGALT00000037587	-11233	756
31	2130049	2130305	257	14.2441	7.47947	15.4128	20.3554	10.8618	17.8841	Intron (ENSGALT00000099982/ENSGALG00000048273, intron 2 of 3)	30	2126275	2138510	12236	2	ENSGALG00000048273	ENSGALT00000099982	8205	757
33	728166	728281	116	0	3.73974	15.4128	20.3554	1.86987	17.8841	Intron (ENSGALT00000059748/ENSGALG00000049158, intron 3 of 4)	32	746519	747490	972	1	ENSGALG00000052019	ENSGALT00000085960	-18238	758
1	53658524	53658672	149	9.49609	14.9589	16.814	19.0832	12.2275	17.9486	Distal Intergenic	1	53635743	53648531	12789	2	ENSGALG00000012640	ENSGALT00000020629	-9993	759
30	1360944	1361251	308	18.9922	11.2192	16.814	19.0832	15.1057	17.9486	Promoter (1-2kb)	29	1353993	1359010	5018	2	ENSGALG00000049399	ENSGALT00000106856	-1934	760
6	15549942	15550073	132	9.49609	14.9589	16.814	19.0832	12.2275	17.9486	Exon (ENSGALT00000102967/ENSGALG00000054358, exon 4 of 5)	6	15547565	15559268	11704	2	ENSGALG00000054358	ENSGALT00000102967	9195	761
8	14725650	14725866	217	61.7246	11.2192	10.5087	25.4443	36.4719	17.9765	Distal Intergenic	8	14736278	14740683	4406	1	ENSGALG00000052761	ENSGALT00000102934	-10412	762
21	6470752	6470866	115	14.2441	22.4384	18.2151	17.811	18.3413	18.0131	Intron (ENSGALT00000072050/ENSGALG00000004889, intron 2 of 9)	21	6460791	6475322	14532	2	ENSGALG00000004889	ENSGALT00000072050	4456	763
KZ626833.1	131071	131241	171	33.2363	11.2192	18.2151	17.811	22.2278	18.0131	Distal Intergenic	458	112024	112371	348	2	ENSGALG00000050515	ENSGALT00000093220	-18700	764
25	1247679	1247799	121	52.2285	7.47947	11.9099	24.1721	29.854	18.041	Distal Intergenic	25	1265439	1266269	831	1	ENSGALG00000050295	ENSGALT00000070356	-17640	765
1	57443028	57443206	179	9.49609	22.4384	19.6163	16.5388	15.9673	18.0775	Intron (ENSGALT00000021020/ENSGALG00000012890, intron 1 of 33)	1	57435331	57641794	206464	1	ENSGALG00000012890	ENSGALT00000103172	7697	766
32	416039	416315	277	18.9922	11.2192	19.6163	16.5388	15.1057	18.0775	Promoter (2-3kb)	31	414008	418243	4236	1	ENSGALG00000050819	ENSGALT00000099880	2031	767
33	6795998	6796482	485	14.2441	3.73974	19.6163	16.5388	8.99194	18.0775	Promoter (1-2kb)	32	6789248	6794824	5577	2	ENSGALG00000051702	ENSGALT00000100533	-1174	768
1	411639	411765	127	23.7402	18.6987	13.311	22.8999	21.2195	18.1055	Distal Intergenic	1	403384	404958	1575	2	ENSGALG00000034366	ENSGALT00000059027	-6681	769
32	186707	186881	175	14.2441	14.9589	13.311	22.8999	14.6015	18.1055	Promoter (2-3kb)	31	181451	189326	7876	2	ENSGALG00000038994	ENSGALT00000055341	2445	770
5	36339920	36340097	178	14.2441	26.1782	13.311	22.8999	20.2111	18.1055	Intron (ENSGALT00000055604/ENSGALG00000034264, intron 4 of 7)	5	36329809	36367941	38133	1	ENSGALG00000034264	ENSGALT00000052884	10111	771
22	1495203	1495376	174	9.49609	3.73974	7.00581	29.2609	6.61791	18.1334	Intron (ENSGALT00000093933/ENSGALG00000049236, intron 6 of 6)	22	1507943	1510090	2148	1	ENSGALG00000037437	ENSGALT00000069855	-12567	772
2	5976984	5977157	174	23.7402	14.9589	21.0174	15.2666	19.3496	18.142	Promoter (1-2kb)	2	5977318	5978873	1556	2	ENSGALG00000048688	ENSGALT00000091584	1716	773
2	34283829	34283984	156	18.9922	18.6987	21.0174	15.2666	18.8454	18.142	Distal Intergenic	2	34279641	34282103	2463	1	ENSGALG00000050604	ENSGALT00000096182	4188	774
5	14693359	14693579	221	33.2363	22.4384	21.0174	15.2666	27.8374	18.142	Intron (ENSGALT00000097916/ENSGALG00000006681, intron 1 of 22)	5	14527114	14822839	295726	2	ENSGALG00000006681	ENSGALT00000010803	129260	775
KZ626837.1	200883	201130	248	0	3.73974	21.0174	15.2666	1.86987	18.142	Distal Intergenic	462	21	8196	8176	2	ENSGALG00000051061	ENSGALT00000100031	-192687	776
2	19661164	19661274	111	18.9922	7.47947	14.7122	21.6276	13.2358	18.1699	Promoter (1-2kb)	2	19642963	19659497	16535	2	ENSGALG00000035287	ENSGALT00000052805	-1667	777
27	2031299	2031605	307	23.7402	26.1782	14.7122	21.6276	24.9592	18.1699	Distal Intergenic	27	2038836	2046860	8025	1	ENSGALG00000054455	ENSGALT00000096046	-7231	778
27	2454189	2454383	195	37.9844	22.4384	14.7122	21.6276	30.2114	18.1699	Promoter (<=1kb)	27	2434145	2453352	19208	2	ENSGALG00000044547	ENSGALT00000090201	-837	779
30	191591	191726	136	23.7402	11.2192	14.7122	21.6276	17.4797	18.1699	Intron (ENSGALT00000058693/ENSGALG00000030599, intron 18 of 23)	29	198020	210922	12903	1	ENSGALG00000050608	ENSGALT00000093939	-6294	780
33	6207725	6208127	403	18.9922	0	14.7122	21.6276	9.49609	18.1699	Promoter (<=1kb)	32	6207008	6208468	1461	2	ENSGALG00000053973	ENSGALT00000103066	341	781
5	189817	189949	133	23.7402	0	14.7122	21.6276	11.8701	18.1699	Promoter (<=1kb)	5	182102	189519	7418	2	ENSGALG00000047313	ENSGALT00000102651	-298	782
KZ626838.1	1520837	1521026	190	14.2441	14.9589	14.7122	21.6276	14.6015	18.1699	Distal Intergenic	463	1540711	1541790	1080	1	ENSGALG00000054945	ENSGALT00000095925	-19685	783
Z	77609821	77609956	136	18.9922	0	14.7122	21.6276	9.49609	18.1699	Intron (ENSGALT00000098084/ENSGALG00000050920, intron 1 of 1)	34	77542483	77587321	44839	2	ENSGALG00000046868	ENSGALT00000103674	-22500	784
Z	78678497	78678643	147	18.9922	18.6987	14.7122	21.6276	18.8454	18.1699	Intron (ENSGALT00000107904/ENSGALG00000050672, intron 1 of 8)	34	78527754	78666834	139081	2	ENSGALG00000051593	ENSGALT00000093473	-11663	785
33	6129681	6129825	145	14.2441	0	8.40698	27.9887	7.12207	18.1978	Promoter (1-2kb)	32	6122575	6131281	8707	2	ENSGALG00000052298	ENSGALT00000103543	1456	786
Z	17874554	17874760	207	4.74804	14.9589	22.4186	13.9944	9.8535	18.2065	Distal Intergenic	34	17900240	17927831	27592	2	ENSGALG00000045959	ENSGALT00000106733	53071	787
18	1903736	1903985	250	28.4883	3.73974	16.1134	20.3554	16.114	18.2344	Distal Intergenic	18	1866500	1887466	20967	2	ENSGALG00000053097	ENSGALT00000102997	-16270	788
3	39104495	39104715	221	52.2285	29.9179	16.1134	20.3554	41.0732	18.2344	Promoter (<=1kb)	3	39104462	39106051	1590	1	ENSGALG00000048291	ENSGALT00000104976	33	789
30	554099	554284	186	9.49609	14.9589	16.1134	20.3554	12.2275	18.2344	Promoter (2-3kb)	29	553832	556652	2821	2	ENSGALG00000046971	ENSGALT00000103935	2368	790
9	16275044	16275319	276	28.4883	48.6166	16.1134	20.3554	38.5524	18.2344	Distal Intergenic	9	16256712	16261108	4397	2	ENSGALG00000046767	ENSGALT00000094490	-13936	791
AADN05001498.1	5637	5747	111	71.2207	37.3974	16.1134	20.3554	54.309	18.2344	Promoter (2-3kb)	394	3586	15325	11740	1	ENSGALG00000053367	ENSGALT00000099287	2051	792
Z	73839541	73839677	137	18.9922	14.9589	16.1134	20.3554	16.9756	18.2344	Intron (ENSGALT00000086219/ENSGALG00000045877, intron 1 of 1)	34	73758494	73855377	96884	2	ENSGALG00000045877	ENSGALT00000086219	15700	793
24	6418001	6418142	142	14.2441	11.2192	9.80814	26.7165	12.7317	18.2623	Distal Intergenic	24	6426260	6427756	1497	1	ENSGALG00000052808	ENSGALT00000091940	-8118	794
30	1779410	1779724	315	18.9922	26.1782	17.5145	19.0832	22.5852	18.2989	Promoter (<=1kb)	29	1759676	1780337	20662	2	ENSGALG00000051260	ENSGALT00000090727	613	795
6	11797134	11797283	150	37.9844	22.4384	17.5145	19.0832	30.2114	18.2989	Intron (ENSGALT00000093466/ENSGALG00000053397, intron 1 of 2)	6	11801208	11805457	4250	1	ENSGALG00000040195	ENSGALT00000098252	-3925	796
6	27949554	27949700	147	14.2441	29.9179	17.5145	19.0832	22.081	18.2989	Distal Intergenic	6	27962136	27974667	12532	1	ENSGALG00000046948	ENSGALT00000099618	-12436	797
KZ626837.1	259639	259836	198	9.49609	3.73974	17.5145	19.0832	6.61791	18.2989	Distal Intergenic	462	504382	511317	6936	1	ENSGALG00000053064	ENSGALT00000095900	-244546	798
Z	77183195	77183359	165	28.4883	11.2192	17.5145	19.0832	19.8537	18.2989	Intron (ENSGALT00000089904/ENSGALG00000047454, intron 1 of 1)	34	77158999	77205057	46059	2	ENSGALG00000053248	ENSGALT00000103504	21698	799
KZ626835.1	495405	495700	296	14.2441	14.9589	18.9157	17.811	14.6015	18.3633	Distal Intergenic	460	531844	532497	654	1	ENSGALG00000049243	ENSGALT00000094129	-36144	800
Z	51623295	51623512	218	37.9844	37.3974	18.9157	17.811	37.6909	18.3633	Promoter (<=1kb)	34	51623297	51635725	12429	1	ENSGALG00000015288	ENSGALT00000024676	0	801
Z	75681566	75681719	154	18.9922	18.6987	18.9157	17.811	18.8454	18.3633	Intron (ENSGALT00000105654/ENSGALG00000049466, intron 3 of 10)	34	75736163	75762383	26221	1	ENSGALG00000044978	ENSGALT00000086701	-54444	802
2	116398310	116398536	227	4.74804	3.73974	12.6105	24.1721	4.24389	18.3913	Promoter (1-2kb)	2	116364952	116400250	35299	2	ENSGALG00000029842	ENSGALT00000070804	1714	803
2	13519268	13519417	150	18.9922	22.4384	20.3169	16.5388	20.7153	18.4278	Intron (ENSGALT00000011542/ENSGALG00000007125, intron 21 of 23)	2	13487193	13527921	40729	2	ENSGALG00000052446	ENSGALT00000107234	8504	804
3	68566646	68566827	182	37.9844	11.2192	20.3169	16.5388	24.6018	18.4278	Promoter (<=1kb)	3	68567573	68587600	20028	1	ENSGALG00000050574	ENSGALT00000090676	-746	805
8	4646445	4646582	138	23.7402	26.1782	20.3169	16.5388	24.9592	18.4278	Promoter (1-2kb)	8	4645426	4658534	13109	1	ENSGALG00000036783	ENSGALT00000068643	1019	806
Z	21990509	21990791	283	14.2441	22.4384	20.3169	16.5388	18.3413	18.4278	Intron (ENSGALT00000107141/ENSGALG00000014798, intron 2 of 11)	34	21984823	22006562	21740	1	ENSGALG00000014798	ENSGALT00000103288	5686	807
31	2676643	2676854	212	4.74804	0	14.0116	22.8999	2.37402	18.4557	Distal Intergenic	30	2664638	2671825	7188	2	ENSGALG00000052971	ENSGALT00000090871	-4818	808
8	14925815	14925964	150	28.4883	18.6987	14.0116	22.8999	23.5935	18.4557	Promoter (2-3kb)	8	14928436	14930998	2563	1	ENSGALG00000053234	ENSGALT00000096786	-2472	809
Z	78354786	78354904	119	28.4883	3.73974	14.0116	22.8999	16.114	18.4557	Intron (ENSGALT00000107904/ENSGALG00000050672, intron 4 of 8)	34	78318087	78455672	137586	2	ENSGALG00000053781	ENSGALT00000096129	100768	810
2	149505831	149506129	299	9.49609	14.9589	21.718	15.2666	12.2275	18.4923	Promoter (<=1kb)	2	149506202	149507719	1518	1	ENSGALG00000048958	ENSGALT00000090807	-73	811
26	399862	400053	192	14.2441	22.4384	15.4128	21.6276	18.3413	18.5202	Intron (ENSGALT00000107366/ENSGALG00000000584, intron 22 of 39)	26	409740	411019	1280	2	ENSGALG00000046855	ENSGALT00000101043	10966	812
26	1491119	1491265	147	4.74804	11.2192	15.4128	21.6276	7.98363	18.5202	Promoter (2-3kb)	26	1492029	1493771	1743	2	ENSGALG00000036942	ENSGALT00000076429	2506	813
4	65316770	65316918	149	14.2441	18.6987	15.4128	21.6276	16.4714	18.5202	Intron (ENSGALT00000047850/ENSGALG00000038634, intron 1 of 20)	4	65269770	65321836	52067	2	ENSGALG00000038634	ENSGALT00000047850	4918	814
KZ626838.1	1880647	1880751	105	37.9844	26.1782	15.4128	21.6276	32.0813	18.5202	Distal Intergenic	463	1839408	1863179	23772	1	ENSGALG00000054551	ENSGALT00000096318	41239	815
KZ626833.1	72477	72686	210	47.4804	11.2192	23.1192	13.9944	29.3498	18.5568	Intron (ENSGALT00000105489/ENSGALG00000053785, intron 1 of 1)	458	43335	62667	19333	2	ENSGALG00000053785	ENSGALT00000101076	-9810	816
1	115885747	115885856	110	33.2363	41.1371	16.814	20.3554	37.1867	18.5847	Promoter (<=1kb)	1	115886252	115906399	20148	1	ENSGALG00000048023	ENSGALT00000094842	-396	817
19	10106935	10107600	666	9.49609	0	16.814	20.3554	4.74804	18.5847	Distal Intergenic	19	10120022	10123251	3230	1	ENSGALG00000050465	ENSGALT00000096689	-12422	818
2	89487534	89487680	147	23.7402	18.6987	16.814	20.3554	21.2195	18.5847	Distal Intergenic	2	89495598	89504011	8414	1	ENSGALG00000052462	ENSGALT00000106084	-7918	819
Z	11303280	11303382	103	4.74804	3.73974	16.814	20.3554	4.24389	18.5847	Distal Intergenic	34	11258541	11258703	163	2	ENSGALG00000017953	ENSGALT00000028660	-44577	820
Z	64412057	64412267	211	14.2441	26.1782	16.814	20.3554	20.2111	18.5847	Distal Intergenic	34	64369270	64385468	16199	1	ENSGALG00000015571	ENSGALT00000096218	42787	821
1	906849	906968	120	0	0	10.5087	26.7165	0	18.6126	Promoter (<=1kb)	1	904386	906717	2332	2	ENSGALG00000051962	ENSGALT00000101217	-132	822
8	19934899	19935002	104	14.2441	3.73974	10.5087	26.7165	8.99194	18.6126	Distal Intergenic	8	19735941	19930919	194979	2	ENSGALG00000009027	ENSGALT00000046891	-3980	823
8	9326440	9326587	148	4.74804	7.47947	11.9099	25.4443	6.11376	18.6771	Distal Intergenic	8	9277285	9280252	2968	1	ENSGALG00000048835	ENSGALT00000093138	49155	824
1	79083299	79083430	132	4.74804	14.9589	19.6163	17.811	9.8535	18.7136	Intron (ENSGALT00000072603/ENSGALG00000031890, intron 3 of 8)	1	79075430	79099949	24520	1	ENSGALG00000031890	ENSGALT00000072603	7869	825
12	14657728	14657844	117	23.7402	11.2192	19.6163	17.811	17.4797	18.7136	Intron (ENSGALT00000074697/ENSGALG00000007431, intron 1 of 21)	12	14398620	14690794	292175	2	ENSGALG00000007431	ENSGALT00000074697	32950	826
19	3879	4125	247	9.49609	3.73974	13.311	24.1721	6.61791	18.7416	Distal Intergenic	19	21	1727	1707	1	ENSGALG00000054633	ENSGALT00000099748	3858	827
33	1938934	1939050	117	28.4883	11.2192	13.311	24.1721	19.8537	18.7416	Intron (ENSGALT00000094353/ENSGALG00000048175, intron 3 of 3)	32	1970239	1974748	4510	1	ENSGALG00000052602	ENSGALT00000094851	-31189	828
33	2004627	2004853	227	0	18.6987	13.311	24.1721	9.34934	18.7416	Intron (ENSGALT00000104100/ENSGALG00000049748, intron 1 of 1)	32	1988860	2023645	34786	1	ENSGALG00000049748	ENSGALT00000104100	15767	829
8	15781049	15781223	175	18.9922	3.73974	13.311	24.1721	11.366	18.7416	Intron (ENSGALT00000103600/ENSGALG00000050989, intron 1 of 2)	8	15776345	15869752	93408	1	ENSGALG00000050989	ENSGALT00000093178	4704	830
5	39782	39936	155	4.74804	0	7.00581	30.5331	2.37402	18.7695	Promoter (<=1kb)	5	40114	57946	17833	1	ENSGALG00000054033	ENSGALT00000098376	-178	831
23	2141172	2141286	115	42.7324	18.6987	14.7122	22.8999	30.7155	18.806	Intron (ENSGALT00000107049/ENSGALG00000047887, intron 1 of 1)	23	2115021	2146659	31639	1	ENSGALG00000047887	ENSGALT00000101890	26151	832
25	3111720	3112371	652	18.9922	7.47947	14.7122	22.8999	13.2358	18.806	Promoter (1-2kb)	25	3113868	3119343	5476	1	ENSGALG00000052095	ENSGALT00000092894	-1497	833
4	15982059	15982195	137	14.2441	37.3974	14.7122	22.8999	25.8208	18.806	Intron (ENSGALT00000106200/ENSGALG00000047852, intron 3 of 4)	4	15886800	16039504	152705	2	ENSGALG00000047852	ENSGALT00000099103	57309	834
KZ626826.1	25577	25901	325	9.49609	14.9589	14.7122	22.8999	12.2275	18.806	Intron (ENSGALT00000102388/ENSGALG00000047019, intron 2 of 9)	451	22408	32800	10393	1	ENSGALG00000047019	ENSGALT00000102388	3169	835
1	45658651	45658859	209	14.2441	29.9179	16.1134	21.6276	22.081	18.8705	Intron (ENSGALT00000018613/ENSGALG00000011406, intron 2 of 9)	1	45630400	45665253	34854	2	ENSGALG00000011406	ENSGALT00000018613	6394	836
25	3952616	3952757	142	4.74804	11.2192	16.1134	21.6276	7.98363	18.8705	Promoter (2-3kb)	25	3951607	3955011	3405	2	ENSGALG00000030605	ENSGALT00000046260	2254	837
31	5563841	5563999	159	14.2441	7.47947	16.1134	21.6276	10.8618	18.8705	Promoter (<=1kb)	30	5563312	5564800	1489	1	ENSGALG00000046943	ENSGALT00000102099	529	838
30	8034	8180	147	28.4883	7.47947	9.80814	27.9887	17.9839	18.8984	Promoter (<=1kb)	29	8928	11056	2129	1	ENSGALG00000054240	ENSGALT00000099679	-748	839
31	2708297	2708468	172	23.7402	3.73974	9.80814	27.9887	13.74	18.8984	Intron (ENSGALT00000107454/ENSGALG00000054366, intron 5 of 9)	30	2687700	2721876	34177	2	ENSGALG00000054366	ENSGALT00000107454	13408	840
4	85842253	85842397	145	14.2441	18.6987	9.80814	27.9887	16.4714	18.8984	Promoter (2-3kb)	4	85838109	85840124	2016	2	ENSGALG00000048572	ENSGALT00000084577	-2129	841
1	1085305	1085463	159	0	7.47947	17.5145	20.3554	3.73974	18.935	Distal Intergenic	1	1078034	1080772	2739	1	ENSGALG00000049264	ENSGALT00000092469	7271	842
1	37803436	37803664	229	28.4883	14.9589	17.5145	20.3554	21.7236	18.935	Intron (ENSGALT00000095053/ENSGALG00000010204, intron 1 of 2)	1	37712525	37807984	95460	2	ENSGALG00000010204	ENSGALT00000095053	4320	843
1	157685294	157685457	164	18.9922	22.4384	17.5145	20.3554	20.7153	18.935	Distal Intergenic	1	157641512	157647997	6486	1	ENSGALG00000016932	ENSGALT00000027372	43782	844
2	130737106	130737322	217	4.74804	3.73974	17.5145	20.3554	4.24389	18.935	Intron (ENSGALT00000097318/ENSGALG00000029867, intron 1 of 26)	2	130731663	130807659	75997	1	ENSGALG00000029867	ENSGALT00000068092	5443	845
5	6578393	6578599	207	9.49609	3.73974	17.5145	20.3554	6.61791	18.935	Distal Intergenic	5	6560242	6561636	1395	1	ENSGALG00000054228	ENSGALT00000094124	18151	846
5	6578948	6579124	177	42.7324	3.73974	17.5145	20.3554	23.2361	18.935	Distal Intergenic	5	6560242	6561636	1395	1	ENSGALG00000054228	ENSGALT00000094124	18706	847
9	16696186	16696402	217	18.9922	7.47947	17.5145	20.3554	13.2358	18.935	Exon (ENSGALT00000107865/ENSGALG00000052787, exon 2 of 3)	9	16688016	16691868	3853	1	ENSGALG00000046745	ENSGALT00000094209	8170	848
33	5000482	5000669	188	9.49609	0	11.2093	26.7165	4.74804	18.9629	Intron (ENSGALT00000078466/ENSGALG00000043072, intron 5 of 5)	32	4984673	4997389	12717	2	ENSGALG00000035530	ENSGALT00000082550	-3093	849
AADN05001294.1	2661	2928	268	14.2441	14.9589	11.2093	26.7165	14.6015	18.9629	Promoter (<=1kb)	190	21	2112	2092	2	ENSGALG00000054438	ENSGALT00000104858	-549	850
6	26865653	26865829	177	23.7402	44.8768	18.9157	19.0832	34.3085	18.9995	Promoter (1-2kb)	6	26867323	26898489	31167	1	ENSGALG00000054720	ENSGALT00000099015	-1494	851
KZ626839.1	804581	804903	323	4.74804	0	18.9157	19.0832	2.37402	18.9995	Promoter (2-3kb)	464	797541	807290	9750	2	ENSGALG00000053449	ENSGALT00000099208	2387	852
Z	16103585	16103817	233	14.2441	52.3563	18.9157	19.0832	33.3002	18.9995	Promoter (<=1kb)	34	16103569	16149274	45706	1	ENSGALG00000028026	ENSGALT00000085963	16	853
KZ626834.1	428605	428738	134	9.49609	3.73974	12.6105	25.4443	6.61791	19.0274	Intron (ENSGALT00000107295/ENSGALG00000054443, intron 1 of 1)	459	413370	563724	150355	1	ENSGALG00000054443	ENSGALT00000107295	15235	854
Z	75540716	75540823	108	18.9922	3.73974	12.6105	25.4443	11.366	19.0274	Intron (ENSGALT00000105654/ENSGALG00000049466, intron 1 of 10)	34	75481646	75621797	140152	1	ENSGALG00000050712	ENSGALT00000104885	59070	855
27	1176586	1176720	135	85.4648	33.6576	20.3169	17.811	59.5612	19.0639	Distal Intergenic	27	1716776	1737699	20924	1	ENSGALG00000050871	ENSGALT00000095605	-540056	856
4	26788490	26788695	206	14.2441	26.1782	20.3169	17.811	20.2111	19.0639	Distal Intergenic	4	26829765	26838084	8320	2	ENSGALG00000029613	ENSGALT00000077834	49389	857
17	7556257	7556379	123	18.9922	7.47947	14.0116	24.1721	13.2358	19.0918	Distal Intergenic	17	7551143	7552498	1356	1	ENSGALG00000054031	ENSGALT00000102168	5114	858
2	147661336	147661468	133	28.4883	33.6576	14.0116	24.1721	31.073	19.0918	Intron (ENSGALT00000096952/ENSGALG00000033960, intron 2 of 30)	2	147673882	147674211	330	1	ENSGALG00000025607	ENSGALT00000042520	-12414	859
27	1689852	1689997	146	33.2363	18.6987	14.0116	24.1721	25.9675	19.0918	Distal Intergenic	27	1716776	1737699	20924	1	ENSGALG00000050871	ENSGALT00000095605	-26779	860
31	2316407	2316689	283	4.74804	3.73974	14.0116	24.1721	4.24389	19.0918	Intron (ENSGALT00000102952/ENSGALG00000049026, intron 8 of 11)	30	2286522	2308559	22038	2	ENSGALG00000047610	ENSGALT00000082934	-7848	861
KZ626835.1	516295	516435	141	4.74804	3.73974	14.0116	24.1721	4.24389	19.0918	Distal Intergenic	460	531844	532497	654	1	ENSGALG00000049243	ENSGALT00000094129	-15409	862
31	5315885	5316039	155	23.7402	14.9589	21.718	16.5388	19.3496	19.1284	Intron (ENSGALT00000083234/ENSGALG00000044436, intron 3 of 3)	30	5308539	5311883	3345	2	ENSGALG00000047034	ENSGALT00000100253	-4002	863
4	3586796	3586987	192	28.4883	22.4384	21.718	16.5388	25.4633	19.1284	Distal Intergenic	4	3496153	3553962	57810	2	ENSGALG00000053597	ENSGALT00000087532	-32834	864
9	17364627	17364858	232	9.49609	22.4384	21.718	16.5388	15.9673	19.1284	Distal Intergenic	9	17345389	17354004	8616	2	ENSGALG00000008889	ENSGALT00000014450	-10623	865
1	90819816	90820085	270	28.4883	3.73974	15.4128	22.8999	16.114	19.1563	Distal Intergenic	1	90736285	90742330	6046	2	ENSGALG00000052286	ENSGALT00000107986	-77486	866
13	13528050	13528208	159	28.4883	26.1782	15.4128	22.8999	27.3332	19.1563	Distal Intergenic	13	13550385	13574271	23887	1	ENSGALG00000004134	ENSGALT00000034504	-22177	867
14	18905	19031	127	23.7402	37.3974	15.4128	22.8999	30.5688	19.1563	Distal Intergenic	14	146474	154290	7817	1	ENSGALG00000052735	ENSGALT00000092724	-127443	868
4	24793527	24793704	178	33.2363	33.6576	15.4128	22.8999	33.447	19.1563	Distal Intergenic	4	24804766	24816001	11236	2	ENSGALG00000047153	ENSGALT00000093510	22297	869
KZ626837.1	255263	255427	165	4.74804	7.47947	15.4128	22.8999	6.11376	19.1563	Distal Intergenic	462	21	8196	8176	2	ENSGALG00000051061	ENSGALT00000100031	-247067	870
25	1924134	1924350	217	9.49609	14.9589	23.1192	15.2666	12.2275	19.1929	Distal Intergenic	25	1930891	1932435	1545	1	ENSGALG00000052250	ENSGALT00000095856	-6541	871
27	154550	154794	245	52.2285	29.9179	23.1192	15.2666	41.0732	19.1929	Distal Intergenic	27	122353	125376	3024	1	ENSGALG00000052431	ENSGALT00000096148	32197	872
31	2716779	2717017	239	18.9922	11.2192	23.1192	15.2666	15.1057	19.1929	Intron (ENSGALT00000107454/ENSGALG00000054366, intron 3 of 9)	30	2687700	2721876	34177	2	ENSGALG00000054366	ENSGALT00000107454	4859	873
1	126999112	126999236	125	14.2441	14.9589	16.814	21.6276	14.6015	19.2208	Distal Intergenic	1	127043815	127168215	124401	1	ENSGALG00000035266	ENSGALT00000103519	-44579	874
1	190450988	190451181	194	0	14.9589	16.814	21.6276	7.47947	19.2208	Intron (ENSGALT00000085748/ENSGALG00000037072, intron 3 of 8)	1	190445981	190454198	8218	2	ENSGALG00000037072	ENSGALT00000085748	3017	875
2	49126173	49126324	152	28.4883	29.9179	16.814	21.6276	29.2031	19.2208	Promoter (<=1kb)	2	49033552	49126360	92809	2	ENSGALG00000031978	ENSGALT00000088884	36	876
2	148246878	148247037	160	14.2441	7.47947	16.814	21.6276	10.8618	19.2208	Intron (ENSGALT00000097742/ENSGALG00000048947, intron 3 of 5)	2	148270497	148274492	3996	1	ENSGALG00000045875	ENSGALT00000087947	-23460	877
KZ626838.1	1544161	1544465	305	4.74804	11.2192	16.814	21.6276	7.98363	19.2208	Distal Intergenic	463	1540711	1541790	1080	1	ENSGALG00000054945	ENSGALT00000095925	3450	878
1	12802638	12802860	223	28.4883	22.4384	18.2151	20.3554	25.4633	19.2853	Distal Intergenic	1	12812195	12814602	2408	2	ENSGALG00000055027	ENSGALT00000102931	11742	879
1	91277735	91277947	213	23.7402	14.9589	18.2151	20.3554	19.3496	19.2853	Distal Intergenic	1	91326119	91341348	15230	2	ENSGALG00000048846	ENSGALT00000093162	63401	880
18	11202817	11203300	484	4.74804	3.73974	18.2151	20.3554	4.24389	19.2853	Promoter (<=1kb)	18	11202373	11205618	3246	1	ENSGALG00000054310	ENSGALT00000104773	444	881
33	4199574	4199789	216	28.4883	22.4384	18.2151	20.3554	25.4633	19.2853	Intron (ENSGALT00000094643/ENSGALG00000047225, intron 1 of 1)	32	4188743	4220718	31976	1	ENSGALG00000047225	ENSGALT00000105805	10831	882
Z	78428522	78428640	119	28.4883	29.9179	18.2151	20.3554	29.2031	19.2853	Intron (ENSGALT00000107904/ENSGALG00000050672, intron 3 of 8)	34	78318087	78455672	137586	2	ENSGALG00000053781	ENSGALT00000096129	27032	883
1	62500331	62500474	144	14.2441	18.6987	11.9099	26.7165	16.4714	19.3132	Distal Intergenic	1	62524212	62548028	23817	1	ENSGALG00000048668	ENSGALT00000092199	-23738	884
1	126447806	126447937	132	18.9922	22.4384	11.9099	26.7165	20.7153	19.3132	Intron (ENSGALT00000071858/ENSGALG00000030802, intron 2 of 9)	1	126382713	126504702	121990	2	ENSGALG00000030802	ENSGALT00000071858	56765	885
24	6451785	6452022	238	28.4883	14.9589	11.9099	26.7165	21.7236	19.3132	Promoter (2-3kb)	24	6449416	6470658	21243	1	ENSGALG00000048829	ENSGALT00000100599	2369	886
32	8604	8766	163	0	0	19.6163	19.0832	0	19.3497	Promoter (1-2kb)	31	7402	57402	50001	1	ENSGALG00000049533	ENSGALT00000094580	1202	887
18	11349717	11349978	262	4.74804	3.73974	13.311	25.4443	4.24389	19.3777	Distal Intergenic	18	11342654	11345814	3161	1	ENSGALG00000052797	ENSGALT00000104460	7063	888
32	588458	588583	126	9.49609	3.73974	13.311	25.4443	6.61791	19.3777	Exon (ENSGALT00000093409/ENSGALG00000047782, exon 5 of 6)	31	585791	592586	6796	2	ENSGALG00000047782	ENSGALT00000093409	4003	889
AADN05001433.1	7969	8113	145	33.2363	0	13.311	25.4443	16.6182	19.3777	Intron (ENSGALT00000093561/ENSGALG00000049725, intron 1 of 2)	329	1592	19626	18035	1	ENSGALG00000049725	ENSGALT00000093561	6377	890
16	1972814	1972999	186	0	0	14.7122	24.1721	0	19.4421	Promoter (<=1kb)	16	1967921	1972651	4731	2	ENSGALG00000051088	ENSGALT00000098059	-163	891
2	100870272	100870413	142	18.9922	18.6987	14.7122	24.1721	18.8454	19.4421	Promoter (1-2kb)	2	100866702	100872295	5594	2	ENSGALG00000038635	ENSGALT00000087108	1882	892
3	92365913	92366067	155	33.2363	29.9179	14.7122	24.1721	31.5771	19.4421	Intron (ENSGALT00000106179/ENSGALG00000051172, intron 1 of 2)	3	92325140	92478368	153229	1	ENSGALG00000051172	ENSGALT00000106179	40773	893
33	1915557	1915670	114	37.9844	0	14.7122	24.1721	18.9922	19.4421	Intron (ENSGALT00000094353/ENSGALG00000048175, intron 3 of 3)	32	1902503	1903543	1041	1	ENSGALG00000048673	ENSGALT00000102265	13054	894
1	8490180	8490330	151	37.9844	22.4384	22.4186	16.5388	30.2114	19.4787	Distal Intergenic	1	8625872	8654721	28850	1	ENSGALG00000047509	ENSGALT00000107808	-135542	895
33	2302929	2303116	188	23.7402	26.1782	22.4186	16.5388	24.9592	19.4787	Distal Intergenic	32	2297966	2299718	1753	2	ENSGALG00000052821	ENSGALT00000068870	-3211	896
1	124423093	124423374	282	28.4883	7.47947	16.1134	22.8999	17.9839	19.5066	Distal Intergenic	1	124459466	124485720	26255	1	ENSGALG00000016592	ENSGALT00000026780	-36092	897
2	73879456	73879834	379	0	0	16.1134	22.8999	0	19.5066	Distal Intergenic	2	73909214	73909262	49	2	ENSGALG00000051616	ENSGALT00000102787	29428	898
22	3627831	3627956	126	4.74804	11.2192	16.1134	22.8999	7.98363	19.5066	Distal Intergenic	22	3621116	3626368	5253	1	ENSGALG00000044018	ENSGALT00000088078	6715	899
3	105857267	105857396	130	23.7402	22.4384	16.1134	22.8999	23.0893	19.5066	Intron (ENSGALT00000070540/ENSGALG00000042308, intron 2 of 6)	3	105834156	105886228	52073	1	ENSGALG00000042308	ENSGALT00000070540	23111	900
4	23302172	23302367	196	4.74804	7.47947	16.1134	22.8999	6.11376	19.5066	Promoter (<=1kb)	4	23302723	23304696	1974	1	ENSGALG00000050826	ENSGALT00000096473	-356	901
4	77930532	77930744	213	28.4883	33.6576	16.1134	22.8999	31.073	19.5066	Intron (ENSGALT00000101525/ENSGALG00000050913, intron 3 of 3)	4	77986487	78015949	29463	2	ENSGALG00000050913	ENSGALT00000106605	85205	902
16	553313	553631	319	18.9922	7.47947	17.5145	21.6276	13.2358	19.5711	Distal Intergenic	16	560397	562579	2183	1	ENSGALG00000050490	ENSGALT00000105325	-6766	903
27	1392507	1392656	150	37.9844	29.9179	17.5145	21.6276	33.9511	19.5711	Distal Intergenic	27	1716776	1737699	20924	1	ENSGALG00000050871	ENSGALT00000095605	-324120	904
5	40725234	40725397	164	14.2441	37.3974	17.5145	21.6276	25.8208	19.5711	Distal Intergenic	5	40725823	40739661	13839	2	ENSGALG00000049480	ENSGALT00000100747	14264	905
4	22277147	22277294	148	18.9922	11.2192	18.9157	20.3554	15.1057	19.6356	Distal Intergenic	4	22272171	22272262	92	2	ENSGALG00000052093	ENSGALT00000044424	-4885	906
4	65891569	65891681	113	14.2441	7.47947	18.9157	20.3554	10.8618	19.6356	Intron (ENSGALT00000080635/ENSGALG00000039168, intron 5 of 8)	4	65881899	65885768	3870	2	ENSGALG00000052454	ENSGALT00000107324	-5801	907
Z	80639074	80639224	151	42.7324	14.9589	18.9157	20.3554	28.8457	19.6356	Intron (ENSGALT00000094720/ENSGALG00000050678, intron 1 of 1)	34	80616187	80743416	127230	1	ENSGALG00000053589	ENSGALT00000096690	22887	908
26	5340735	5340836	102	9.49609	0	12.6105	26.7165	4.74804	19.6635	Distal Intergenic	26	5290122	5291462	1341	1	ENSGALG00000052313	ENSGALT00000096591	50613	909
4	91290352	91290494	143	4.74804	0	12.6105	26.7165	2.37402	19.6635	Intron (ENSGALT00000106858/ENSGALG00000051660, intron 2 of 3)	4	91286263	91300812	14550	2	ENSGALG00000051660	ENSGALT00000106858	10318	910
KZ626831.1	345875	346226	352	28.4883	11.2192	12.6105	26.7165	19.8537	19.6635	Promoter (<=1kb)	456	336394	345351	8958	2	ENSGALG00000046705	ENSGALT00000102867	-524	911
27	1531727	1531880	154	14.2441	7.47947	14.0116	25.4443	10.8618	19.728	Distal Intergenic	27	1716776	1737699	20924	1	ENSGALG00000050871	ENSGALT00000095605	-184896	912
10	7599107	7599282	176	23.7402	18.6987	15.4128	24.1721	21.2195	19.7924	Intron (ENSGALT00000084591/ENSGALG00000004270, intron 7 of 12)	10	7557497	7611673	54177	1	ENSGALG00000004270	ENSGALT00000084591	41610	913
2	73881361	73881582	222	37.9844	7.47947	15.4128	24.1721	22.7319	19.7924	Distal Intergenic	2	73909214	73909262	49	2	ENSGALG00000051616	ENSGALT00000102787	27680	914
3	68703226	68703349	124	14.2441	14.9589	15.4128	24.1721	14.6015	19.7924	Distal Intergenic	3	68717965	68811461	93497	1	ENSGALG00000015405	ENSGALT00000024849	-14616	915
5	48594751	48594907	157	14.2441	26.1782	15.4128	24.1721	20.2111	19.7924	Distal Intergenic	5	48603440	48669491	66052	1	ENSGALG00000011209	ENSGALT00000018280	-8533	916
KZ626839.1	1386313	1386455	143	9.49609	7.47947	15.4128	24.1721	8.48778	19.7924	Distal Intergenic	464	1394664	1402442	7779	1	ENSGALG00000051800	ENSGALT00000096888	-8209	917
11	15978823	15979020	198	18.9922	11.2192	23.1192	16.5388	15.1057	19.829	Intron (ENSGALT00000008808/ENSGALG00000005483, intron 1 of 13)	11	15966487	16395265	428779	1	ENSGALG00000005483	ENSGALT00000008808	12336	918
1	45591171	45591298	128	14.2441	11.2192	16.814	22.8999	12.7317	19.8569	Intron (ENSGALT00000018595/ENSGALG00000011400, intron 1 of 4)	1	45585772	45597222	11451	2	ENSGALG00000011400	ENSGALT00000018595	5924	919
1	188502123	188502286	164	14.2441	3.73974	16.814	22.8999	8.99194	19.8569	Distal Intergenic	1	188531441	188534800	3360	1	ENSGALG00000053996	ENSGALT00000102677	-29155	920
2	31683515	31683658	144	4.74804	7.47947	16.814	22.8999	6.11376	19.8569	Intron (ENSGALT00000104109/ENSGALG00000011007, intron 2 of 22)	2	31647411	31708249	60839	2	ENSGALG00000011007	ENSGALT00000104109	24591	921
33	6011401	6011599	199	9.49609	0	16.814	22.8999	4.74804	19.8569	Promoter (<=1kb)	32	6012282	6018739	6458	1	ENSGALG00000051279	ENSGALT00000106927	-683	922
6	17500308	17500472	165	9.49609	26.1782	16.814	22.8999	17.8371	19.8569	Distal Intergenic	6	17425485	17478708	53224	2	ENSGALG00000005519	ENSGALT00000061149	-21600	923
7	24250879	24251007	129	28.4883	33.6576	16.814	22.8999	31.073	19.8569	Intron (ENSGALT00000100708/ENSGALG00000048049, intron 1 of 1)	7	24225600	24328531	102932	1	ENSGALG00000048049	ENSGALT00000100708	25279	924
6	20873314	20873437	124	128.197	48.6166	10.5087	29.2609	88.4069	19.8848	Promoter (2-3kb)	6	20868111	20875710	7600	2	ENSGALG00000037070	ENSGALT00000076586	2273	925
22	1552831	1553034	204	33.2363	29.9179	18.2151	21.6276	31.5771	19.9214	Promoter (<=1kb)	22	1550046	1553924	3879	2	ENSGALG00000052840	ENSGALT00000107450	890	926
23	1314588	1314726	139	47.4804	18.6987	18.2151	21.6276	33.0896	19.9214	Intron (ENSGALT00000042834/ENSGALG00000026153, intron 1 of 1)	23	1303681	1319424	15744	2	ENSGALG00000026153	ENSGALT00000042834	4698	927
31	3002419	3002790	372	0	0	18.2151	21.6276	0	19.9214	Promoter (2-3kb)	30	3004302	3005391	1090	2	ENSGALG00000053004	ENSGALT00000101983	2601	928
5	52956223	52956410	188	33.2363	7.47947	18.2151	21.6276	20.3579	19.9214	Intron (ENSGALT00000019132/ENSGALG00000011705, intron 3 of 17)	5	52935364	52938063	2700	1	ENSGALG00000033813	ENSGALT00000057576	20859	929
Z	8467559	8467678	120	14.2441	14.9589	18.2151	21.6276	14.6015	19.9214	Distal Intergenic	34	8425829	8456048	30220	2	ENSGALG00000045914	ENSGALT00000095494	-11511	930
KZ626838.1	177652	177825	174	9.49609	0	11.9099	27.9887	4.74804	19.9493	Intron (ENSGALT00000049432/ENSGALG00000030075, intron 13 of 16)	463	144669	159138	14470	2	ENSGALG00000043610	ENSGALT00000062132	-18514	931
1	125597260	125597452	193	37.9844	41.1371	19.6163	20.3554	39.5607	19.9859	Intron (ENSGALT00000036617/ENSGALG00000016602, intron 1 of 9)	1	125571190	125715142	143953	1	ENSGALG00000016602	ENSGALT00000036617	26070	932
3	24328764	24328905	142	14.2441	26.1782	19.6163	20.3554	20.2111	19.9859	Distal Intergenic	3	24223735	24254972	31238	2	ENSGALG00000009926	ENSGALT00000016138	-73792	933
Z	41847006	41847130	125	23.7402	22.4384	19.6163	20.3554	23.0893	19.9859	Promoter (<=1kb)	34	41783741	41846293	62553	2	ENSGALG00000012620	ENSGALT00000020601	-713	934
2	130871399	130871561	163	14.2441	14.9589	13.311	26.7165	14.6015	20.0138	Intron (ENSGALT00000096985/ENSGALG00000053353, intron 3 of 15)	2	130809697	130889647	79951	2	ENSGALG00000053353	ENSGALT00000096985	18086	935
20	1816328	1816476	149	14.2441	0	13.311	26.7165	7.12207	20.0138	Distal Intergenic	20	1689083	1801951	112869	2	ENSGALG00000033696	ENSGALT00000054391	-14377	936
3	76503682	76503790	109	9.49609	18.6987	21.0174	19.0832	14.0974	20.0503	Distal Intergenic	3	76505605	76508146	2542	2	ENSGALG00000015812	ENSGALT00000025493	4356	937
33	6235220	6235546	327	37.9844	26.1782	21.0174	19.0832	32.0813	20.0503	Promoter (2-3kb)	32	6237988	6238263	276	1	ENSGALG00000054895	ENSGALT00000100905	-2442	938
Z	42374102	42374321	220	28.4883	33.6576	21.0174	19.0832	31.073	20.0503	Distal Intergenic	34	42336632	42348496	11865	2	ENSGALG00000029073	ENSGALT00000045808	-25606	939
1	14650181	14650296	116	14.2441	3.73974	14.7122	25.4443	8.99194	20.0782	Intron (ENSGALT00000013087/ENSGALG00000008060, intron 3 of 11)	1	14682620	14697934	15315	1	ENSGALG00000008050	ENSGALT00000013062	-32324	940
1	50929897	50930095	199	4.74804	14.9589	14.7122	25.4443	9.8535	20.0782	Promoter (1-2kb)	1	50927995	50948440	20446	1	ENSGALG00000032257	ENSGALT00000053457	1902	941
1	64921160	64921277	118	4.74804	29.9179	14.7122	25.4443	17.333	20.0782	Intron (ENSGALT00000037438/ENSGALG00000013143, intron 1 of 15)	1	64882883	65118721	235839	1	ENSGALG00000013143	ENSGALT00000037438	38277	942
13	13527574	13527777	204	42.7324	44.8768	14.7122	25.4443	43.8046	20.0782	Distal Intergenic	13	13550385	13574271	23887	1	ENSGALG00000004134	ENSGALT00000034504	-22608	943
31	5563570	5563762	193	42.7324	14.9589	14.7122	25.4443	28.8457	20.0782	Promoter (<=1kb)	30	5563312	5564800	1489	1	ENSGALG00000046943	ENSGALT00000102099	258	944
Z	82392515	82392615	101	47.4804	29.9179	14.7122	25.4443	38.6992	20.0782	Distal Intergenic	34	82333364	82335345	1982	2	ENSGALG00000047385	ENSGALT00000098546	-57170	945
12	7667791	7667928	138	9.49609	22.4384	16.1134	24.1721	15.9673	20.1427	Promoter (2-3kb)	12	7664816	7695106	30291	1	ENSGALG00000048434	ENSGALT00000093245	2975	946
4	42131884	42132022	139	28.4883	18.6987	16.1134	24.1721	23.5935	20.1427	Promoter (<=1kb)	4	42129715	42131401	1687	2	ENSGALG00000054340	ENSGALT00000093340	-483	947
5	54786526	54786728	203	23.7402	18.6987	16.1134	24.1721	21.2195	20.1427	Promoter (1-2kb)	5	54775094	54784642	9549	2	ENSGALG00000011922	ENSGALT00000019451	-1884	948
KZ626834.1	508149	508310	162	28.4883	11.2192	16.1134	24.1721	19.8537	20.1427	Intron (ENSGALT00000107295/ENSGALG00000054443, intron 1 of 1)	459	556752	563513	6762	1	ENSGALG00000054443	ENSGALT00000097348	-48442	949
12	356114	356246	133	9.49609	3.73974	9.80814	30.5331	6.61791	20.1706	Promoter (2-3kb)	12	352992	354063	1072	2	ENSGALG00000029985	ENSGALT00000058098	-2051	950
1	182033738	182033881	144	14.2441	11.2192	17.5145	22.8999	12.7317	20.2072	Distal Intergenic	1	182027457	182033307	5851	1	ENSGALG00000051451	ENSGALT00000099360	6281	951
4	83325012	83325205	194	18.9922	29.9179	17.5145	22.8999	24.455	20.2072	Intron (ENSGALT00000025330/ENSGALG00000015706, intron 3 of 13)	4	83316611	83339735	23125	1	ENSGALG00000015706	ENSGALT00000025330	8401	952
Z	9802240	9802466	227	23.7402	14.9589	17.5145	22.8999	19.3496	20.2072	Promoter (<=1kb)	34	9801245	9816238	14994	1	ENSGALG00000003248	ENSGALT00000005135	995	953
7	21091020	21091199	180	14.2441	18.6987	25.2209	15.2666	16.4714	20.2437	Intron (ENSGALT00000018083/ENSGALG00000011099, intron 8 of 25)	7	21075293	21113292	38000	1	ENSGALG00000011099	ENSGALT00000018083	15727	954
3	78947077	78947336	260	71.2207	33.6576	18.9157	21.6276	52.4392	20.2717	Distal Intergenic	3	78977351	78979075	1725	1	ENSGALG00000050388	ENSGALT00000090520	-30015	955
5	6510269	6510613	345	47.4804	44.8768	18.9157	21.6276	46.1786	20.2717	Distal Intergenic	5	6554256	6556838	2583	1	ENSGALG00000052968	ENSGALT00000098543	-43643	956
KZ626833.1	148269	148453	185	23.7402	14.9589	12.6105	27.9887	19.3496	20.2996	Distal Intergenic	458	171379	172602	1224	2	ENSGALG00000051907	ENSGALT00000104295	24149	957
4	34529811	34529990	180	37.9844	3.73974	26.6221	13.9944	20.862	20.3082	Intron (ENSGALT00000103980/ENSGALG00000051981, intron 4 of 4)	4	34542785	34549172	6388	1	ENSGALG00000042969	ENSGALT00000058575	-12795	958
1	110366163	110366383	221	9.49609	7.47947	20.3169	20.3554	8.48778	20.3361	Distal Intergenic	1	110342171	110362181	20011	2	ENSGALG00000040189	ENSGALT00000070155	-3982	959
10	529045	529347	303	4.74804	3.73974	20.3169	20.3554	4.24389	20.3361	Promoter (<=1kb)	10	519307	530171	10865	2	ENSGALG00000048865	ENSGALT00000101644	824	960
16	2394626	2394843	218	18.9922	37.3974	20.3169	20.3554	28.1948	20.3361	Promoter (2-3kb)	16	2397112	2437757	40646	1	ENSGALG00000046794	ENSGALT00000095967	-2269	961
2	25830481	25830669	189	37.9844	11.2192	20.3169	20.3554	24.6018	20.3361	Intron (ENSGALT00000058160/ENSGALG00000043637, intron 1 of 3)	2	25813055	25858502	45448	1	ENSGALG00000043637	ENSGALT00000058160	17426	962
33	423158	423336	179	18.9922	26.1782	20.3169	20.3554	22.5852	20.3361	Promoter (2-3kb)	32	425129	426064	936	2	ENSGALG00000054852	ENSGALT00000095200	2728	963
2	48544341	48544523	183	18.9922	22.4384	21.718	19.0832	20.7153	20.4006	Distal Intergenic	2	48553369	48578636	25268	1	ENSGALG00000030287	ENSGALT00000098672	-8846	964
4	87753403	87753674	272	18.9922	26.1782	21.718	19.0832	22.5852	20.4006	Intron (ENSGALT00000025728/ENSGALG00000027853, intron 5 of 16)	4	87427085	87823826	396742	2	ENSGALG00000027853	ENSGALT00000025728	70152	965
19	10309821	10309936	116	37.9844	18.6987	15.4128	25.4443	28.3415	20.4285	Distal Intergenic	19	10159473	10194241	34769	2	ENSGALG00000048190	ENSGALT00000098267	-115580	966
31	5243104	5243271	168	18.9922	18.6987	16.814	24.1721	18.8454	20.493	Distal Intergenic	30	5232274	5239342	7069	1	ENSGALG00000048870	ENSGALT00000094261	10830	967
4	46603559	46603742	184	37.9844	7.47947	16.814	24.1721	22.7319	20.493	Intron (ENSGALT00000101146/ENSGALG00000049941, intron 1 of 1)	4	46573898	46594425	20528	1	ENSGALG00000049941	ENSGALT00000104437	29661	968
KZ626839.1	932414	932738	325	0	11.2192	16.814	24.1721	5.60961	20.493	Promoter (1-2kb)	464	922692	931094	8403	2	ENSGALG00000048682	ENSGALT00000108022	-1320	969
1	149490793	149491011	219	28.4883	26.1782	18.2151	22.8999	27.3332	20.5575	Distal Intergenic	1	149443813	149445663	1851	1	ENSGALG00000038284	ENSGALT00000078066	46980	970
4	86608758	86608907	150	9.49609	33.6576	18.2151	22.8999	21.5769	20.5575	Distal Intergenic	4	86497695	86521515	23821	2	ENSGALG00000049584	ENSGALT00000093491	-87243	971
23	5982584	5982694	111	56.9765	26.1782	11.9099	29.2609	41.5773	20.5854	Intron (ENSGALT00000094228/ENSGALG00000051101, intron 1 of 1)	23	6000981	6002977	1997	1	ENSGALG00000047337	ENSGALT00000101703	-18287	972
25	1780514	1780771	258	28.4883	18.6987	19.6163	21.6276	23.5935	20.622	Intron (ENSGALT00000103737/ENSGALG00000048441, intron 1 of 7)	25	1638178	1776734	138557	2	ENSGALG00000048441	ENSGALT00000107594	-3780	973
33	6029265	6029414	150	18.9922	7.47947	19.6163	21.6276	13.2358	20.622	Promoter (<=1kb)	32	6022235	6029662	7428	2	ENSGALG00000039022	ENSGALT00000080959	248	974
9	23212587	23212758	172	14.2441	18.6987	19.6163	21.6276	16.4714	20.622	Distal Intergenic	9	23214990	23250380	35391	2	ENSGALG00000010331	ENSGALT00000016815	37622	975
W	6504468	6504638	171	9.49609	14.9589	19.6163	21.6276	12.2275	20.622	Distal Intergenic	33	6510214	6511884	1671	1	ENSGALG00000052752	ENSGALT00000104851	-5576	976
2	11178414	11178574	161	33.2363	14.9589	21.0174	20.3554	24.0976	20.6864	Promoter (<=1kb)	2	11173536	11178364	4829	2	ENSGALG00000052864	ENSGALT00000105261	-50	977
5	15590623	15590757	135	4.74804	14.9589	21.0174	20.3554	9.8535	20.6864	Intron (ENSGALT00000108376/ENSGALG00000006837, intron 5 of 10)	5	15478798	15571730	92933	2	ENSGALG00000006837	ENSGALT00000101208	-18893	978
KZ626830.1	61864	62079	216	99.7089	37.3974	21.0174	20.3554	68.5532	20.6864	Distal Intergenic	455	2805	12180	9376	2	ENSGALG00000052768	ENSGALT00000103704	-49684	979
W	6501778	6501931	154	28.4883	0	21.0174	20.3554	14.2441	20.6864	Distal Intergenic	33	6510214	6511884	1671	1	ENSGALG00000052752	ENSGALT00000104851	-8283	980
3	103167989	103168107	119	0	3.73974	14.7122	26.7165	1.86987	20.7144	Distal Intergenic	3	103237108	103274098	36991	1	ENSGALG00000016494	ENSGALT00000096521	-69001	981
30	1527642	1527913	272	33.2363	3.73974	14.7122	26.7165	18.488	20.7144	Promoter (1-2kb)	29	1526027	1530175	4149	1	ENSGALG00000049500	ENSGALT00000093241	1615	982
11	1329729	1329944	216	9.49609	26.1782	22.4186	19.0832	17.8371	20.7509	Distal Intergenic	11	1279277	1321969	42693	2	ENSGALG00000023898	ENSGALT00000075255	-7760	983
2	96302823	96302991	169	4.74804	0	22.4186	19.0832	2.37402	20.7509	Intron (ENSGALT00000106497/ENSGALG00000054008, intron 1 of 2)	2	96297488	96299713	2226	2	ENSGALG00000050698	ENSGALT00000092612	-3110	984
2	146642202	146642409	208	37.9844	41.1371	22.4186	19.0832	39.5607	20.7509	Distal Intergenic	2	146577321	146580754	3434	2	ENSGALG00000052258	ENSGALT00000091923	-61448	985
KZ626838.1	39834	40064	231	9.49609	14.9589	16.1134	25.4443	12.2275	20.7788	Promoter (<=1kb)	463	39547	44647	5101	1	ENSGALG00000052406	ENSGALT00000093430	287	986
Z	3369285	3369445	161	75.9687	26.1782	16.1134	25.4443	51.0734	20.7788	Distal Intergenic	34	3354209	3359335	5127	1	ENSGALG00000050174	ENSGALT00000106490	15076	987
25	1873397	1873542	146	37.9844	33.6576	9.80814	31.8054	35.821	20.8067	Promoter (<=1kb)	25	1872428	1880902	8475	1	ENSGALG00000050830	ENSGALT00000098205	969	988
Z	10346089	10346279	191	18.9922	18.6987	23.8198	17.811	18.8454	20.8154	Promoter (<=1kb)	34	10331208	10346031	14824	2	ENSGALG00000003310	ENSGALT00000005245	-58	989
25	1879239	1879414	176	42.7324	22.4384	17.5145	24.1721	32.5854	20.8433	Intron (ENSGALT00000101950/ENSGALG00000050830, intron 11 of 11)	25	1872428	1880902	8475	1	ENSGALG00000050830	ENSGALT00000098205	6811	990
4	70247704	70247843	140	23.7402	18.6987	17.5145	24.1721	21.2195	20.8433	Intron (ENSGALT00000052752/ENSGALG00000041373, intron 8 of 30)	4	70204006	70312564	108559	1	ENSGALG00000041373	ENSGALT00000064650	43698	991
Z	68069743	68069926	184	33.2363	14.9589	17.5145	24.1721	24.0976	20.8433	Intron (ENSGALT00000098602/ENSGALG00000052291, intron 1 of 1)	34	68058282	68081498	23217	2	ENSGALG00000046399	ENSGALT00000086341	11572	992
14	182213	182326	114	14.2441	14.9589	11.2093	30.5331	14.6015	20.8712	Distal Intergenic	14	144979	154286	9308	2	ENSGALG00000054141	ENSGALT00000099511	-27927	993
4	24427783	24428077	295	47.4804	26.1782	18.9157	22.8999	36.8293	20.9078	Distal Intergenic	4	24471792	24476607	4816	2	ENSGALG00000051758	ENSGALT00000098621	48530	994
1	79287764	79287979	216	52.2285	7.47947	12.6105	29.2609	29.854	20.9357	Promoter (1-2kb)	1	79206807	79285987	79181	2	ENSGALG00000039529	ENSGALT00000064042	-1777	995
25	3406235	3406346	112	14.2441	18.6987	12.6105	29.2609	16.4714	20.9357	Intron (ENSGALT00000097408/ENSGALG00000048178, intron 7 of 9)	25	3397146	3409077	11932	1	ENSGALG00000048178	ENSGALT00000097408	9089	996
2	138980038	138980321	284	4.74804	7.47947	26.6221	15.2666	6.11376	20.9443	Distal Intergenic	2	138859505	138862431	2927	1	ENSGALG00000036456	ENSGALT00000060923	120533	997
1	77257221	77257392	172	33.2363	29.9179	20.3169	21.6276	31.5771	20.9723	Intron (ENSGALT00000072107/ENSGALG00000041564, intron 1 of 12)	1	77147561	77281468	133908	2	ENSGALG00000041564	ENSGALT00000072107	24076	998
2	33124362	33124588	227	23.7402	29.9179	20.3169	21.6276	26.8291	20.9723	Intron (ENSGALT00000064064/ENSGALG00000030455, intron 1 of 4)	2	32989347	33140508	151162	2	ENSGALG00000030455	ENSGALT00000107388	15920	999
8	352736	352903	168	28.4883	11.2192	20.3169	21.6276	19.8537	20.9723	Distal Intergenic	8	346792	347799	1008	2	ENSGALG00000055072	ENSGALT00000095804	-4937	1000
Z	11162478	11162674	197	28.4883	33.6576	20.3169	21.6276	31.073	20.9723	Distal Intergenic	34	11170515	11234911	64397	1	ENSGALG00000003582	ENSGALT00000107958	-7841	1001
1	107569565	107569699	135	14.2441	26.1782	21.718	20.3554	20.2111	21.0367	Distal Intergenic	1	107560852	107564125	3274	2	ENSGALG00000051017	ENSGALT00000093604	-5440	1002
2	29718224	29718370	147	23.7402	22.4384	21.718	20.3554	23.0893	21.0367	Distal Intergenic	2	29750694	29754175	3482	2	ENSGALG00000010863	ENSGALT00000017661	35805	1003
Z	76717581	76717727	147	61.7246	37.3974	21.718	20.3554	49.561	21.0367	Distal Intergenic	34	76735194	76738671	3478	1	ENSGALG00000048070	ENSGALT00000105943	-17467	1004
1	98267872	98268007	136	33.2363	18.6987	15.4128	26.7165	25.9675	21.0646	Distal Intergenic	1	98103420	98211183	107764	1	ENSGALG00000040870	ENSGALT00000057109	164452	1005
16	2721859	2721961	103	4.74804	0	15.4128	26.7165	2.37402	21.0646	Distal Intergenic	16	2727011	2738445	11435	1	ENSGALG00000040703	ENSGALT00000062899	-5050	1006
2	16444041	16444152	112	28.4883	3.73974	15.4128	26.7165	16.114	21.0646	Distal Intergenic	2	16362676	16395715	33040	2	ENSGALG00000007647	ENSGALT00000101637	-48326	1007
4	4473996	4474109	114	14.2441	3.73974	15.4128	26.7165	8.99194	21.0646	Distal Intergenic	4	4425299	4452400	27102	1	ENSGALG00000006487	ENSGALT00000010487	48697	1008
Z	76126560	76126691	132	18.9922	7.47947	15.4128	26.7165	13.2358	21.0646	Intron (ENSGALT00000105528/ENSGALG00000048135, intron 4 of 11)	34	76141197	76144564	3368	1	ENSGALG00000052345	ENSGALT00000096512	-14506	1009
17	2799898	2800064	167	0	22.4384	16.814	25.4443	11.2192	21.1291	Promoter (1-2kb)	17	2779814	2798309	18496	2	ENSGALG00000023872	ENSGALT00000093365	-1589	1010
19	1574263	1574423	161	14.2441	29.9179	16.814	25.4443	22.081	21.1291	Intron (ENSGALT00000001731/ENSGALG00000001153, intron 6 of 18)	19	1259310	1444843	185534	2	ENSGALG00000001130	ENSGALT00000001706	-129420	1011
8	9305988	9306120	133	28.4883	18.6987	24.5203	17.811	23.5935	21.1657	Distal Intergenic	8	9277285	9280252	2968	1	ENSGALG00000048835	ENSGALT00000093138	28703	1012
1	76025377	76025484	108	18.9922	26.1782	18.2151	24.1721	22.5852	21.1936	Distal Intergenic	1	76003386	76006578	3193	2	ENSGALG00000048910	ENSGALT00000100417	-18799	1013
2	149638189	149638455	267	52.2285	18.6987	18.2151	24.1721	35.4636	21.1936	Distal Intergenic	2	149627148	149629739	2592	1	ENSGALG00000052999	ENSGALT00000092239	11041	1014
4	71858916	71859107	192	28.4883	14.9589	18.2151	24.1721	21.7236	21.1936	Distal Intergenic	4	71831298	71856479	25182	1	ENSGALG00000048636	ENSGALT00000099505	27618	1015
13	5219072	5219228	157	33.2363	18.6987	19.6163	22.8999	25.9675	21.2581	Intron (ENSGALT00000093565/ENSGALG00000001916, intron 6 of 36)	13	5314120	5314214	95	1	ENSGALG00000018269	ENSGALT00000028976	-94892	1016
3	101715427	101715628	202	47.4804	26.1782	19.6163	22.8999	36.8293	21.2581	Promoter (<=1kb)	3	101705457	101714460	9004	2	ENSGALG00000037194	ENSGALT00000094248	-967	1017
KZ626833.1	239151	239292	142	14.2441	7.47947	13.311	29.2609	10.8618	21.286	Distal Intergenic	458	219368	219425	58	1	ENSGALG00000051356	ENSGALT00000102163	19783	1018
1	2639380	2639537	158	18.9922	26.1782	21.0174	21.6276	22.5852	21.3225	Intron (ENSGALT00000089031/ENSGALG00000006489, intron 3 of 7)	1	2596212	2783089	186878	1	ENSGALG00000006489	ENSGALT00000089031	43168	1019
5	58785366	58785553	188	14.2441	26.1782	21.0174	21.6276	20.2111	21.3225	Distal Intergenic	5	58749404	58780533	31130	2	ENSGALG00000054128	ENSGALT00000096707	-4833	1020
7	30120218	30120377	160	14.2441	26.1782	21.0174	21.6276	20.2111	21.3225	Distal Intergenic	7	29785117	30106820	321704	2	ENSGALG00000012177	ENSGALT00000019884	-13398	1021
KZ626835.1	81863	82433	571	33.2363	44.8768	21.0174	21.6276	39.0566	21.3225	Distal Intergenic	460	99172	121729	22558	1	ENSGALG00000039919	ENSGALT00000106449	-16739	1022
Z	33552823	33553054	232	33.2363	37.3974	21.0174	21.6276	35.3168	21.3225	Distal Intergenic	34	33559770	33565062	5293	2	ENSGALG00000027314	ENSGALT00000024343	12008	1023
2	56209262	56209440	179	18.9922	14.9589	14.7122	27.9887	16.9756	21.3505	Promoter (2-3kb)	2	56206795	56206858	64	2	ENSGALG00000049847	ENSGALT00000091058	-2404	1024
1	10252996	10253177	182	23.7402	37.3974	22.4186	20.3554	30.5688	21.387	Distal Intergenic	1	10360153	10374632	14480	2	ENSGALG00000039355	ENSGALT00000074224	121455	1025
3	27512467	27512591	125	18.9922	14.9589	22.4186	20.3554	16.9756	21.387	Promoter (1-2kb)	3	27500695	27510879	10185	2	ENSGALG00000010036	ENSGALT00000016303	-1588	1026
3	73654040	73654145	106	14.2441	26.1782	22.4186	20.3554	20.2111	21.387	Distal Intergenic	3	73803201	73803302	102	1	ENSGALG00000026577	ENSGALT00000046032	-149056	1027
19	10221996	10222127	132	42.7324	11.2192	16.1134	26.7165	26.9758	21.4149	Distal Intergenic	19	10159473	10194241	34769	2	ENSGALG00000048190	ENSGALT00000098267	-27755	1028
21	4988818	4988972	155	23.7402	7.47947	16.1134	26.7165	15.6098	21.4149	Intron (ENSGALT00000083641/ENSGALG00000013642, intron 2 of 8)	21	4968293	4978658	10366	2	ENSGALG00000013642	ENSGALT00000095328	-10160	1029
31	2228087	2228232	146	0	0	16.1134	26.7165	0	21.4149	Intron (ENSGALT00000102411/ENSGALG00000050001, intron 3 of 3)	30	2219418	2224436	5019	2	ENSGALG00000050005	ENSGALT00000103042	-3651	1030
33	38128	38253	126	37.9844	18.6987	16.1134	26.7165	28.3415	21.4149	Distal Intergenic	32	167477	168436	960	1	ENSGALG00000050708	ENSGALT00000098000	-129224	1031
5	59808578	59808778	201	9.49609	3.73974	16.1134	26.7165	6.61791	21.4149	Promoter (1-2kb)	5	59807223	59809062	1840	1	ENSGALG00000050191	ENSGALT00000097650	1355	1032
1	11573591	11573763	173	18.9922	14.9589	23.8198	19.0832	16.9756	21.4515	Distal Intergenic	1	11521697	11555109	33413	2	ENSGALG00000008382	ENSGALT00000066806	-18482	1033
1	171844335	171844545	211	4.74804	18.6987	23.8198	19.0832	11.7234	21.4515	Promoter (<=1kb)	1	171829720	171844773	15054	2	ENSGALG00000017032	ENSGALT00000027519	228	1034
18	10590708	10591014	307	18.9922	44.8768	23.8198	19.0832	31.9345	21.4515	Promoter (<=1kb)	18	10590779	10590851	73	2	ENSGALG00000025554	ENSGALT00000042467	0	1035
4	19833128	19833306	179	28.4883	18.6987	23.8198	19.0832	23.5935	21.4515	Promoter (2-3kb)	4	19831036	19870165	39130	1	ENSGALG00000009207	ENSGALT00000094692	2092	1036
7	30734098	30734261	164	37.9844	26.1782	23.8198	19.0832	32.0813	21.4515	Distal Intergenic	7	30683554	30721164	37611	2	ENSGALG00000012355	ENSGALT00000050094	-12934	1037
2	36189488	36189698	211	28.4883	44.8768	17.5145	25.4443	36.6826	21.4794	Promoter (1-2kb)	2	36187069	36188205	1137	2	ENSGALG00000054026	ENSGALT00000054851	-1283	1038
25	3047031	3047196	166	14.2441	7.47947	17.5145	25.4443	10.8618	21.4794	Distal Intergenic	25	3050090	3051652	1563	2	ENSGALG00000047551	ENSGALT00000100951	4456	1039
6	24088764	24088869	106	0	29.9179	17.5145	25.4443	14.9589	21.4794	Promoter (<=1kb)	6	24063674	24088541	24868	2	ENSGALG00000008025	ENSGALT00000013021	-223	1040
27	1886092	1886257	166	14.2441	3.73974	11.2093	31.8054	8.99194	21.5073	Distal Intergenic	27	1872745	1872969	225	2	ENSGALG00000048324	ENSGALT00000094609	-13123	1041
10	3395639	3395799	161	0	26.1782	18.9157	24.1721	13.0891	21.5439	Distal Intergenic	10	3365307	3385815	20509	2	ENSGALG00000049128	ENSGALT00000090991	-9824	1042
10	13473184	13473428	245	28.4883	26.1782	18.9157	24.1721	27.3332	21.5439	Promoter (1-2kb)	10	13474537	13481834	7298	1	ENSGALG00000006702	ENSGALT00000010834	-1109	1043
14	215076	215291	216	14.2441	3.73974	18.9157	24.1721	8.99194	21.5439	Distal Intergenic	14	144979	154286	9308	2	ENSGALG00000054141	ENSGALT00000099511	-60790	1044
25	1456816	1457102	287	0	7.47947	18.9157	24.1721	3.73974	21.5439	Promoter (<=1kb)	25	1455888	1463289	7402	1	ENSGALG00000055092	ENSGALT00000103145	928	1045
27	1550667	1550889	223	61.7246	26.1782	18.9157	24.1721	43.9514	21.5439	Distal Intergenic	27	1716776	1737699	20924	1	ENSGALG00000050871	ENSGALT00000095605	-165887	1046
5	56490812	56490976	165	23.7402	29.9179	18.9157	24.1721	26.8291	21.5439	Intron (ENSGALT00000083456/ENSGALG00000012179, intron 1 of 1)	5	56487887	56495757	7871	2	ENSGALG00000012179	ENSGALT00000019886	4781	1047
4	10552974	10553158	185	18.9922	52.3563	26.6221	16.5388	35.6742	21.5804	Promoter (2-3kb)	4	10550733	10550817	85	1	ENSGALG00000025286	ENSGALT00000042199	2241	1048
1	137516533	137516679	147	9.49609	11.2192	20.3169	22.8999	10.3577	21.6084	Promoter (1-2kb)	1	137515331	137578446	63116	1	ENSGALG00000029970	ENSGALT00000066310	1202	1049
3	100411980	100412183	204	28.4883	14.9589	20.3169	22.8999	21.7236	21.6084	Distal Intergenic	3	100529313	100534481	5169	2	ENSGALG00000019873	ENSGALT00000031591	122298	1050
32	340450	340589	140	9.49609	14.9589	14.0116	29.2609	12.2275	21.6363	Promoter (<=1kb)	31	341421	345165	3745	1	ENSGALG00000049727	ENSGALT00000098751	-832	1051
33	2156451	2156604	154	18.9922	3.73974	21.718	21.6276	11.366	21.6728	Distal Intergenic	32	2161127	2162062	936	1	ENSGALG00000050443	ENSGALT00000083150	-4523	1052
4	91286357	91286783	427	37.9844	29.9179	21.718	21.6276	33.9511	21.6728	3' UTR	4	91267755	91278824	11070	2	ENSGALG00000051068	ENSGALT00000095336	-7533	1053
KZ626835.1	239217	240004	788	42.7324	63.5755	21.718	21.6276	53.154	21.6728	Intron (ENSGALT00000098943/ENSGALG00000050538, intron 1 of 1)	460	210614	379795	169182	2	ENSGALG00000050538	ENSGALT00000098943	139791	1054
10	7465541	7465642	102	18.9922	14.9589	15.4128	27.9887	16.9756	21.7008	Distal Intergenic	10	7430735	7445902	15168	2	ENSGALG00000004230	ENSGALT00000006735	-19639	1055
33	6085784	6085943	160	14.2441	11.2192	15.4128	27.9887	12.7317	21.7008	Promoter (2-3kb)	32	6060827	6082920	22094	2	ENSGALG00000053196	ENSGALT00000107087	-2864	1056
5	13365356	13365560	205	23.7402	18.6987	23.1192	20.3554	21.2195	21.7373	Intron (ENSGALT00000010421/ENSGALG00000006454, intron 6 of 9)	5	13345327	13346837	1511	1	ENSGALG00000032687	ENSGALT00000067796	20029	1057
KZ626838.1	1062837	1063256	420	9.49609	11.2192	23.1192	20.3554	10.3577	21.7373	Promoter (2-3kb)	463	1060353	1067162	6810	1	ENSGALG00000047060	ENSGALT00000107461	2484	1058
11	9072294	9072481	188	33.2363	26.1782	16.814	26.7165	29.7072	21.7652	Distal Intergenic	11	9079302	9087773	8472	1	ENSGALG00000048199	ENSGALT00000095914	-6821	1059
KZ626839.1	727901	728030	130	14.2441	7.47947	16.814	26.7165	10.8618	21.7652	Distal Intergenic	464	681601	721084	39484	2	ENSGALG00000031341	ENSGALT00000067402	-6817	1060
14	16007759	16008352	594	18.9922	14.9589	10.5087	33.0776	16.9756	21.7931	Promoter (<=1kb)	14	16007197	16010781	3585	1	ENSGALG00000036751	ENSGALT00000056250	562	1061
13	1429494	1429749	256	47.4804	29.9179	24.5203	19.0832	38.6992	21.8018	Promoter (<=1kb)	13	1429210	1432828	3619	1	ENSGALG00000051847	ENSGALT00000093504	284	1062
4	65569592	65569776	185	23.7402	26.1782	24.5203	19.0832	24.9592	21.8018	Exon (ENSGALT00000104645/ENSGALG00000049328, exon 4 of 4)	4	65619705	65621408	1704	2	ENSGALG00000050990	ENSGALT00000092749	51632	1063
Z	76522590	76522772	183	18.9922	33.6576	24.5203	19.0832	26.3249	21.8018	Intron (ENSGALT00000105528/ENSGALG00000048135, intron 11 of 11)	34	76460592	76619930	159339	1	ENSGALG00000046148	ENSGALT00000083759	61998	1064
10	538942	539233	292	14.2441	11.2192	18.2151	25.4443	12.7317	21.8297	Distal Intergenic	10	519307	530171	10865	2	ENSGALG00000048865	ENSGALT00000101644	-8771	1065
2	64928565	64928761	197	9.49609	3.73974	18.2151	25.4443	6.61791	21.8297	Distal Intergenic	2	64890327	64914270	23944	2	ENSGALG00000012801	ENSGALT00000020885	-14295	1066
2	142728441	142728626	186	56.9765	7.47947	18.2151	25.4443	32.228	21.8297	Distal Intergenic	2	142737347	142739711	2365	1	ENSGALG00000055045	ENSGALT00000094089	-8721	1067
31	2879686	2879824	139	9.49609	7.47947	18.2151	25.4443	8.48778	21.8297	Distal Intergenic	30	2882968	2884757	1790	2	ENSGALG00000052805	ENSGALT00000105756	4933	1068
8	30210467	30210648	182	23.7402	3.73974	18.2151	25.4443	13.74	21.8297	Exon (ENSGALT00000099160/ENSGALG00000047931, exon 2 of 2)	8	30204184	30210819	6636	1	ENSGALG00000047931	ENSGALT00000093192	6283	1069
KZ626832.1	105228	105390	163	37.9844	11.2192	18.2151	25.4443	24.6018	21.8297	Distal Intergenic	457	84417	86732	2316	2	ENSGALG00000052578	ENSGALT00000099700	-18496	1070
1	176175738	176175896	159	28.4883	11.2192	19.6163	24.1721	19.8537	21.8942	Distal Intergenic	1	175943342	176107764	164423	2	ENSGALG00000017075	ENSGALT00000069518	-67974	1071
15	678432	678575	144	9.49609	18.6987	19.6163	24.1721	14.0974	21.8942	Promoter (<=1kb)	15	678727	684344	5618	1	ENSGALG00000031982	ENSGALT00000087167	-152	1072
2	13589180	13589287	108	33.2363	3.73974	19.6163	24.1721	18.488	21.8942	Intron (ENSGALT00000102670/ENSGALG00000047831, intron 3 of 6)	2	13584532	13598134	13603	1	ENSGALG00000047831	ENSGALT00000092594	4648	1073
20	11670949	11671160	212	47.4804	11.2192	19.6163	24.1721	29.3498	21.8942	Distal Intergenic	20	11682314	11723878	41565	1	ENSGALG00000007668	ENSGALT00000012430	-11154	1074
31	2485587	2485787	201	23.7402	29.9179	19.6163	24.1721	26.8291	21.8942	Intron (ENSGALT00000087939/ENSGALG00000044213, intron 7 of 12)	30	2473736	2495431	21696	1	ENSGALG00000044213	ENSGALT00000087939	11851	1075
5	48310175	48310335	161	28.4883	29.9179	19.6163	24.1721	29.2031	21.8942	Promoter (2-3kb)	5	48214228	48312719	98492	2	ENSGALG00000011139	ENSGALT00000018168	2384	1076
13	591509	591676	168	0	3.73974	13.311	30.5331	1.86987	21.9221	Distal Intergenic	13	563731	567380	3650	2	ENSGALG00000050041	ENSGALT00000097981	-24129	1077
31	2069339	2069684	346	23.7402	18.6987	13.311	30.5331	21.2195	21.9221	Distal Intergenic	30	2090761	2111654	20894	1	ENSGALG00000047407	ENSGALT00000103740	-21077	1078
31	2730659	2731107	449	4.74804	3.73974	13.311	30.5331	4.24389	21.9221	Intron (ENSGALT00000098705/ENSGALG00000054366, intron 1 of 6)	30	2687700	2725815	38116	2	ENSGALG00000054366	ENSGALT00000091723	-4844	1079
14	94746	94916	171	37.9844	14.9589	21.0174	22.8999	26.4717	21.9586	Distal Intergenic	14	146474	154290	7817	1	ENSGALG00000052735	ENSGALT00000092724	-51558	1080
2	109133579	109133824	246	33.2363	29.9179	21.0174	22.8999	31.5771	21.9586	Distal Intergenic	2	109285498	109296115	10618	2	ENSGALG00000053102	ENSGALT00000095741	162291	1081
33	4308493	4308649	157	9.49609	14.9589	21.0174	22.8999	12.2275	21.9586	Distal Intergenic	32	4262152	4264046	1895	1	ENSGALG00000050775	ENSGALT00000093659	46341	1082
6	30606580	30606795	216	33.2363	22.4384	21.0174	22.8999	27.8374	21.9586	Promoter (<=1kb)	6	30590365	30606795	16431	2	ENSGALG00000009307	ENSGALT00000033057	0	1083
3	65620115	65620358	244	28.4883	29.9179	22.4186	21.6276	29.2031	22.0231	Intron (ENSGALT00000092962/ENSGALG00000048352, intron 2 of 4)	3	65586728	65628635	41908	2	ENSGALG00000048352	ENSGALT00000092962	8277	1084
8	30201575	30201708	134	18.9922	11.2192	16.1134	27.9887	15.1057	22.051	Promoter (1-2kb)	8	30199629	30210819	11191	1	ENSGALG00000047931	ENSGALT00000099160	1946	1085
Z	80958725	80958840	116	42.7324	14.9589	16.1134	27.9887	28.8457	22.051	Promoter (<=1kb)	34	80958522	81024852	66331	1	ENSGALG00000048041	ENSGALT00000098597	203	1086
3	5726736	5727344	609	52.2285	71.055	23.8198	20.3554	61.6417	22.0876	Intron (ENSGALT00000059915/ENSGALG00000042786, intron 2 of 2)	3	5705855	5729959	24105	1	ENSGALG00000042786	ENSGALT00000059915	20881	1087
33	1946940	1947075	136	28.4883	11.2192	17.5145	26.7165	19.8537	22.1155	Intron (ENSGALT00000094353/ENSGALG00000048175, intron 3 of 3)	32	1970239	1974748	4510	1	ENSGALG00000052602	ENSGALT00000094851	-23164	1088
8	23195542	23195763	222	14.2441	26.1782	17.5145	26.7165	20.2111	22.1155	Intron (ENSGALT00000057265/ENSGALG00000036909, intron 8 of 12)	8	23081011	23081040	30	1	ENSGALG00000049944	ENSGALT00000106474	114531	1089
KZ626835.1	15267	15440	174	23.7402	3.73974	11.2093	33.0776	13.74	22.1434	Promoter (1-2kb)	460	7537	13910	6374	2	ENSGALG00000048111	ENSGALT00000091974	-1357	1090
1	191504998	191505125	128	9.49609	7.47947	25.2209	19.0832	8.48778	22.1521	Distal Intergenic	1	191518146	191518289	144	2	ENSGALG00000049171	ENSGALT00000095199	13164	1091
11	19980448	19981129	682	9.49609	0	25.2209	19.0832	4.74804	22.1521	Distal Intergenic	11	20003999	20143417	139419	1	ENSGALG00000049187	ENSGALT00000103116	-22870	1092
4	26546326	26546585	260	18.9922	44.8768	25.2209	19.0832	31.9345	22.1521	Distal Intergenic	4	26576904	26607424	30521	2	ENSGALG00000053826	ENSGALT00000095692	60839	1093
12	212410	212566	157	52.2285	29.9179	18.9157	25.4443	41.0732	22.18	Distal Intergenic	12	223413	284342	60930	1	ENSGALG00000052749	ENSGALT00000099988	-10847	1094
2	67477000	67477136	137	23.7402	41.1371	18.9157	25.4443	32.4387	22.18	Distal Intergenic	2	67495549	67516535	20987	1	ENSGALG00000050688	ENSGALT00000101643	-18413	1095
Z	16683524	16683713	190	9.49609	14.9589	18.9157	25.4443	12.2275	22.18	Intron (ENSGALT00000094114/ENSGALG00000046188, intron 3 of 8)	34	16671494	16690809	19316	2	ENSGALG00000046188	ENSGALT00000094114	7096	1096
2	46791755	46792006	252	18.9922	11.2192	26.6221	17.811	15.1057	22.2165	Intron (ENSGALT00000055028/ENSGALG00000039983, intron 1 of 6)	2	46739295	46798842	59548	2	ENSGALG00000039983	ENSGALT00000055028	6836	1097
1	62475003	62475177	175	33.2363	14.9589	20.3169	24.1721	24.0976	22.2445	Distal Intergenic	1	62458428	62466587	8160	2	ENSGALG00000013072	ENSGALT00000021346	-8416	1098
2	137041363	137041547	185	28.4883	29.9179	20.3169	24.1721	29.2031	22.2445	Intron (ENSGALT00000049776/ENSGALG00000034528, intron 1 of 6)	2	137065543	137065629	87	2	ENSGALG00000025469	ENSGALT00000042382	24082	1099
33	2225971	2226194	224	23.7402	26.1782	20.3169	24.1721	24.9592	22.2445	Intron (ENSGALT00000088450/ENSGALG00000049845, intron 1 of 1)	32	2237606	2238571	966	1	ENSGALG00000047633	ENSGALT00000095183	-11412	1100
AADN05001432.1	10	153	144	33.2363	18.6987	20.3169	24.1721	25.9675	22.2445	Distal Intergenic	328	10334	24295	13962	1	ENSGALG00000054587	ENSGALT00000095638	-10181	1101
6	519537	520016	480	47.4804	18.6987	14.0116	30.5331	33.0896	22.2724	Distal Intergenic	6	545042	557647	12606	2	ENSGALG00000049625	ENSGALT00000096048	37631	1102
18	2621278	2621541	264	37.9844	52.3563	21.718	22.8999	45.1703	22.3089	Intron (ENSGALT00000002095/ENSGALG00000001375, intron 5 of 6)	18	2562954	2584860	21907	2	ENSGALG00000031058	ENSGALT00000073611	-36418	1103
2	33890934	33891098	165	4.74804	7.47947	21.718	22.8999	6.11376	22.3089	Intron (ENSGALT00000037800/ENSGALG00000011176, intron 2 of 8)	2	33868370	33901843	33474	2	ENSGALG00000011176	ENSGALT00000066828	10745	1104
3	101639690	101639914	225	37.9844	48.6166	21.718	22.8999	43.3005	22.3089	Distal Intergenic	3	101650872	101660693	9822	1	ENSGALG00000016483	ENSGALT00000026593	-10958	1105
9	7896983	7897144	162	42.7324	33.6576	21.718	22.8999	38.195	22.3089	Distal Intergenic	9	7785575	7875161	89587	2	ENSGALG00000005256	ENSGALT00000047480	-21822	1106
Z	11804809	11805073	265	28.4883	29.9179	21.718	22.8999	29.2031	22.3089	Distal Intergenic	34	11726876	11742913	16038	2	ENSGALG00000003716	ENSGALT00000005897	-61896	1107
1	156739825	156740081	257	18.9922	0	23.1192	21.6276	9.49609	22.3734	Distal Intergenic	1	156687943	156691273	3331	1	ENSGALG00000046884	ENSGALT00000090529	51882	1108
2	99358749	99358859	111	23.7402	14.9589	23.1192	21.6276	19.3496	22.3734	Intron (ENSGALT00000053198/ENSGALG00000031284, intron 1 of 30)	2	98933235	99391525	458291	2	ENSGALG00000031284	ENSGALT00000062288	32666	1109
30	573081	573381	301	37.9844	11.2192	16.814	27.9887	24.6018	22.4013	3' UTR	29	561818	589313	27496	2	ENSGALG00000051144	ENSGALT00000097817	15932	1110
KZ626837.1	1073872	1074139	268	9.49609	0	16.814	27.9887	4.74804	22.4013	Distal Intergenic	462	935008	937032	2025	1	ENSGALG00000045994	ENSGALT00000087051	138864	1111
10	12327048	12327261	214	9.49609	41.1371	24.5203	20.3554	25.3166	22.4379	Promoter (2-3kb)	10	12306321	12329895	23575	2	ENSGALG00000047739	ENSGALT00000096297	2634	1112
23	3830132	3830305	174	18.9922	26.1782	24.5203	20.3554	22.5852	22.4379	Promoter (<=1kb)	23	3826468	3830002	3535	2	ENSGALG00000048967	ENSGALT00000106792	-130	1113
27	2133607	2133790	184	18.9922	22.4384	24.5203	20.3554	20.7153	22.4379	Intron (ENSGALT00000094130/ENSGALG00000050614, intron 1 of 1)	27	2116537	2119895	3359	1	ENSGALG00000054529	ENSGALT00000093026	17070	1114
1	6686127	6686280	154	18.9922	18.6987	18.2151	26.7165	18.8454	22.4658	Distal Intergenic	1	6569105	6679372	110268	2	ENSGALG00000035563	ENSGALT00000071983	-6755	1115
KZ626838.1	1787834	1787986	153	14.2441	26.1782	18.2151	26.7165	20.2111	22.4658	Intron (ENSGALT00000101448/ENSGALG00000052716, intron 1 of 1)	463	1756805	1758508	1704	1	ENSGALG00000050627	ENSGALT00000096776	31029	1116
5	17089442	17089672	231	0	0	11.9099	33.0776	0	22.4937	Intron (ENSGALT00000100490/ENSGALG00000053601, intron 1 of 7)	5	17090422	17094197	3776	2	ENSGALG00000051890	ENSGALT00000092233	4525	1117
AADN05001476.1	1199	1409	211	71.2207	26.1782	25.9215	19.0832	48.6994	22.5024	Distal Intergenic	372	6509	14445	7937	1	ENSGALG00000049148	ENSGALT00000095505	-5100	1118
1	36356888	36357128	241	14.2441	37.3974	19.6163	25.4443	25.8208	22.5303	Intron (ENSGALT00000016526/ENSGALG00000010163, intron 1 of 17)	1	36352208	36436218	84011	1	ENSGALG00000010163	ENSGALT00000016526	4680	1119
1	140235998	140236213	216	23.7402	37.3974	19.6163	25.4443	30.5688	22.5303	Intron (ENSGALT00000053661/ENSGALG00000036798, intron 1 of 51)	1	140248816	140389823	141008	1	ENSGALG00000016843	ENSGALT00000100687	-12603	1120
1	170144378	170144574	197	18.9922	14.9589	19.6163	25.4443	16.9756	22.5303	Intron (ENSGALT00000085752/ENSGALG00000016997, intron 21 of 26)	1	170117172	170118599	1428	2	ENSGALG00000016998	ENSGALT00000027460	-25779	1121
12	8180636	8180819	184	14.2441	41.1371	19.6163	25.4443	27.6906	22.5303	Distal Intergenic	12	8191479	8206741	15263	1	ENSGALG00000050673	ENSGALT00000105383	-10660	1122
22	1564767	1564918	152	56.9765	22.4384	19.6163	25.4443	39.7075	22.5303	Promoter (2-3kb)	22	1564499	1567044	2546	2	ENSGALG00000050260	ENSGALT00000106712	2126	1123
30	342923	343313	391	14.2441	18.6987	19.6163	25.4443	16.4714	22.5303	Promoter (<=1kb)	29	337574	342012	4439	2	ENSGALG00000050937	ENSGALT00000093789	-911	1124
KZ626839.1	1641211	1641480	270	52.2285	29.9179	19.6163	25.4443	41.0732	22.5303	Intron (ENSGALT00000106404/ENSGALG00000051606, intron 1 of 1)	464	1615252	1792330	177079	1	ENSGALG00000051606	ENSGALT00000106404	25959	1125
KZ626837.1	1749644	1749797	154	9.49609	11.2192	13.311	31.8054	10.3577	22.5582	Distal Intergenic	462	1753592	1755591	2000	2	ENSGALG00000047468	ENSGALT00000102783	5794	1126
KZ626838.1	1055609	1055818	210	9.49609	0	13.311	31.8054	4.74804	22.5582	Promoter (1-2kb)	463	1057343	1072354	15012	1	ENSGALG00000047060	ENSGALT00000097699	-1525	1127
11	4979528	4979709	182	37.9844	26.1782	21.0174	24.1721	32.0813	22.5948	Promoter (<=1kb)	11	4979556	4987804	8249	1	ENSGALG00000033378	ENSGALT00000067201	0	1128
25	1288376	1288689	314	28.4883	22.4384	21.0174	24.1721	25.4633	22.5948	Distal Intergenic	25	1303643	1306226	2584	2	ENSGALG00000049003	ENSGALT00000095021	17537	1129
33	5573972	5574240	269	28.4883	11.2192	14.7122	30.5331	19.8537	22.6227	Promoter (1-2kb)	32	5570558	5572761	2204	2	ENSGALG00000051871	ENSGALT00000098293	-1211	1130
27	1434888	1435032	145	28.4883	29.9179	22.4186	22.8999	29.2031	22.6592	Distal Intergenic	27	1716776	1737699	20924	1	ENSGALG00000050871	ENSGALT00000095605	-281744	1131
KZ626838.1	64744	64918	175	18.9922	11.2192	22.4186	22.8999	15.1057	22.6592	3' UTR	463	68411	71548	3138	1	ENSGALG00000052073	ENSGALT00000090594	-3493	1132
1	76013319	76013461	143	37.9844	14.9589	16.1134	29.2609	26.4717	22.6871	Distal Intergenic	1	76003386	76006578	3193	2	ENSGALG00000048910	ENSGALT00000100417	-6741	1133
5	52200	52631	432	4.74804	0	16.1134	29.2609	2.37402	22.6871	Intron (ENSGALT00000098376/ENSGALG00000054033, intron 3 of 3)	5	56621	58105	1485	1	ENSGALG00000054033	ENSGALT00000090865	-3990	1134
5	55921828	55921950	123	4.74804	22.4384	16.1134	29.2609	13.5932	22.6871	Distal Intergenic	5	55970260	55970329	70	1	ENSGALG00000025289	ENSGALT00000042202	-48310	1135
6	562582	562910	329	9.49609	3.73974	16.1134	29.2609	6.61791	22.6871	Distal Intergenic	6	555841	557647	1807	2	ENSGALG00000049625	ENSGALT00000102857	-4935	1136
27	447763	447935	173	118.701	48.6166	23.8198	21.6276	83.6588	22.7237	Distal Intergenic	27	305462	308916	3455	2	ENSGALG00000047446	ENSGALT00000091377	-138847	1137
3	24792567	24792776	210	14.2441	22.4384	23.8198	21.6276	18.3413	22.7237	Distal Intergenic	3	24803650	24813870	10221	1	ENSGALG00000054263	ENSGALT00000096770	-10874	1138
6	18979832	18980024	193	61.7246	56.0961	23.8198	21.6276	58.9103	22.7237	Distal Intergenic	6	18988964	18994085	5122	2	ENSGALG00000050857	ENSGALT00000091612	14061	1139
Z	77081666	77081811	146	33.2363	33.6576	25.2209	20.3554	33.447	22.7882	Intron (ENSGALT00000093461/ENSGALG00000053316, intron 1 of 1)	34	76953546	77087569	134024	2	ENSGALG00000053316	ENSGALT00000093461	5758	1140
12	16643362	16643547	186	28.4883	44.8768	18.9157	26.7165	36.6826	22.8161	Promoter (<=1kb)	12	16583878	16643856	59979	2	ENSGALG00000041405	ENSGALT00000062284	309	1141
28	1990349	1990472	124	14.2441	3.73974	18.9157	26.7165	8.99194	22.8161	Distal Intergenic	28	1967443	1976068	8626	2	ENSGALG00000044471	ENSGALT00000087602	-14281	1142
KZ626839.1	1431316	1431481	166	28.4883	14.9589	18.9157	26.7165	21.7236	22.8161	Distal Intergenic	464	1415673	1419710	4038	1	ENSGALG00000046421	ENSGALT00000089083	15643	1143
1	173881294	173881460	167	23.7402	18.6987	20.3169	25.4443	21.2195	22.8806	Distal Intergenic	1	173838414	173854684	16271	2	ENSGALG00000032028	ENSGALT00000077535	-26610	1144
33	899373	899569	197	14.2441	18.6987	20.3169	25.4443	16.4714	22.8806	Intron (ENSGALT00000069566/ENSGALG00000053420, intron 1 of 1)	32	854404	916156	61753	2	ENSGALG00000053077	ENSGALT00000103733	16587	1145
AADN05001351.1	7963	8159	197	4.74804	3.73974	20.3169	25.4443	4.24389	22.8806	Distal Intergenic	247	21	6448	6428	1	ENSGALG00000052378	ENSGALT00000096694	7942	1146
Z	68054414	68054624	211	37.9844	26.1782	20.3169	25.4443	32.0813	22.8806	Promoter (<=1kb)	34	68055151	68077089	21939	1	ENSGALG00000052291	ENSGALT00000098602	-527	1147
Z	80594933	80595074	142	61.7246	14.9589	20.3169	25.4443	38.3418	22.8806	Intron (ENSGALT00000094720/ENSGALG00000050678, intron 1 of 1)	34	80615695	80647009	31315	1	ENSGALG00000050678	ENSGALT00000102147	-20621	1148
Z	80976086	80976272	187	9.49609	18.6987	20.3169	25.4443	14.0974	22.8806	Intron (ENSGALT00000098597/ENSGALG00000048041, intron 1 of 2)	34	80958522	81024852	66331	1	ENSGALG00000048041	ENSGALT00000098597	17564	1149
2	14361309	14361520	212	33.2363	22.4384	28.0233	17.811	27.8374	22.9171	Distal Intergenic	2	14277537	14339863	62327	1	ENSGALG00000007254	ENSGALT00000106735	83772	1150
31	1085683	1085921	239	4.74804	11.2192	21.718	24.1721	7.98363	22.945	Distal Intergenic	30	1121591	1126402	4812	1	ENSGALG00000048477	ENSGALT00000107714	-35670	1151
33	1712786	1712966	181	18.9922	18.6987	21.718	24.1721	18.8454	22.945	Intron (ENSGALT00000091827/ENSGALG00000054897, intron 1 of 1)	32	1708140	1725146	17007	1	ENSGALG00000054897	ENSGALT00000091827	4646	1152
30	1184486	1184770	285	42.7324	14.9589	15.4128	30.5331	28.8457	22.973	Promoter (2-3kb)	29	1178036	1181513	3478	2	ENSGALG00000047805	ENSGALT00000098364	-2973	1153
8	28852508	28852806	299	18.9922	26.1782	15.4128	30.5331	22.5852	22.973	Promoter (1-2kb)	8	28854640	28875786	21147	1	ENSGALG00000011094	ENSGALT00000018074	-1834	1154
1	8841930	8842145	216	14.2441	26.1782	23.1192	22.8999	20.2111	23.0095	Promoter (<=1kb)	1	8841295	8982974	141680	1	ENSGALG00000006563	ENSGALT00000010596	635	1155
1	16057851	16058016	166	23.7402	26.1782	23.1192	22.8999	24.9592	23.0095	Distal Intergenic	1	16048896	16049276	381	2	ENSGALG00000054287	ENSGALT00000100610	-8575	1156
12	6196023	6196254	232	42.7324	33.6576	23.1192	22.8999	38.195	23.0095	Distal Intergenic	12	6210165	6279431	69267	1	ENSGALG00000005120	ENSGALT00000008222	-13911	1157
12	16072953	16073117	165	37.9844	22.4384	23.1192	22.8999	30.2114	23.0095	Distal Intergenic	12	16053940	16058208	4269	2	ENSGALG00000007741	ENSGALT00000012550	-14745	1158
2	42826048	42826286	239	23.7402	22.4384	23.1192	22.8999	23.0893	23.0095	Promoter (1-2kb)	2	42801514	42824483	22970	2	ENSGALG00000035623	ENSGALT00000048524	-1565	1159
23	6019234	6019378	145	56.9765	14.9589	16.814	29.2609	35.9677	23.0374	Intron (ENSGALT00000094228/ENSGALG00000051101, intron 1 of 1)	23	6036756	6053909	17154	1	ENSGALG00000052196	ENSGALT00000090942	-17378	1160
Z	25681606	25681743	138	9.49609	11.2192	16.814	29.2609	10.3577	23.0374	Intron (ENSGALT00000107449/ENSGALG00000053498, intron 1 of 1)	34	25673879	25685060	11182	2	ENSGALG00000053498	ENSGALT00000107449	3317	1161
33	3907489	3907726	238	37.9844	29.9179	24.5203	21.6276	33.9511	23.074	Distal Intergenic	32	3876618	3899018	22401	1	ENSGALG00000054041	ENSGALT00000105997	30871	1162
KZ626835.1	1170146	1170423	278	33.2363	7.47947	24.5203	21.6276	20.3579	23.074	Promoter (2-3kb)	460	1168114	1178031	9918	1	ENSGALG00000048475	ENSGALT00000097155	2032	1163
26	5380395	5380527	133	14.2441	3.73974	18.2151	27.9887	8.99194	23.1019	Distal Intergenic	26	5400955	5403822	2868	2	ENSGALG00000048306	ENSGALT00000091990	23295	1164
9	5894783	5894972	190	23.7402	37.3974	18.2151	27.9887	30.5688	23.1019	Distal Intergenic	9	5874581	5875710	1130	2	ENSGALG00000029282	ENSGALT00000082274	-19073	1165
KZ626826.1	801	973	173	28.4883	26.1782	18.2151	27.9887	27.3332	23.1019	Promoter (<=1kb)	451	614	3050	2437	1	ENSGALG00000052421	ENSGALT00000105506	187	1166
11	7079369	7079566	198	28.4883	29.9179	25.9215	20.3554	29.2031	23.1385	Distal Intergenic	11	7039119	7041568	2450	1	ENSGALG00000042664	ENSGALT00000066199	40250	1167
3	36193133	36193369	237	42.7324	41.1371	25.9215	20.3554	41.9348	23.1385	Intron (ENSGALT00000100331/ENSGALG00000039772, intron 14 of 17)	3	36252106	36294690	42585	1	ENSGALG00000055021	ENSGALT00000091095	-58737	1168
1	135587479	135587597	119	4.74804	14.9589	19.6163	26.7165	9.8535	23.1664	Distal Intergenic	1	135815461	135860676	45216	1	ENSGALG00000051186	ENSGALT00000096488	-227864	1169
KZ626834.1	224223	224328	106	56.9765	59.8358	19.6163	26.7165	58.4062	23.1664	Intron (ENSGALT00000100135/ENSGALG00000050624, intron 7 of 7)	459	219301	225463	6163	1	ENSGALG00000050624	ENSGALT00000100135	4922	1170
KZ626839.1	844985	845161	177	9.49609	11.2192	19.6163	26.7165	10.3577	23.1664	3' UTR	464	836658	839658	3001	2	ENSGALG00000053903	ENSGALT00000101942	-5327	1171
1	759255	759467	213	14.2441	37.3974	21.0174	25.4443	25.8208	23.2309	Distal Intergenic	1	733396	734964	1569	2	ENSGALG00000053146	ENSGALT00000103957	-24291	1172
1	1217667	1217877	211	37.9844	3.73974	21.0174	25.4443	20.862	23.2309	Intron (ENSGALT00000066854/ENSGALG00000043178, intron 36 of 40)	1	1178464	1178547	84	1	ENSGALG00000035085	ENSGALT00000060014	39203	1173
1	101139680	101139807	128	9.49609	26.1782	21.0174	25.4443	17.8371	23.2309	Distal Intergenic	1	101186723	101205362	18640	1	ENSGALG00000046773	ENSGALT00000098419	-46916	1174
1	146481481	146481606	126	18.9922	29.9179	21.0174	25.4443	24.455	23.2309	Intron (ENSGALT00000043098/ENSGALG00000016886, intron 1 of 25)	1	146337724	146498229	160506	2	ENSGALG00000016886	ENSGALT00000043098	16623	1175
1	171371272	171371484	213	28.4883	29.9179	21.0174	25.4443	29.2031	23.2309	Intron (ENSGALT00000070399/ENSGALG00000017016, intron 3 of 3)	1	171398869	171415010	16142	1	ENSGALG00000017017	ENSGALT00000027487	-27385	1176
26	5304480	5304721	242	37.9844	18.6987	21.0174	25.4443	28.3415	23.2309	Distal Intergenic	26	5290122	5291462	1341	1	ENSGALG00000052313	ENSGALT00000096591	14358	1177
3	56411930	56412125	196	28.4883	33.6576	21.0174	25.4443	31.073	23.2309	Intron (ENSGALT00000105339/ENSGALG00000049196, intron 2 of 3)	3	56397173	56415505	18333	1	ENSGALG00000049196	ENSGALT00000105339	14757	1178
15	41438	41563	126	18.9922	3.73974	14.7122	31.8054	11.366	23.2588	Distal Intergenic	15	33742	34598	857	1	ENSGALG00000049290	ENSGALT00000099896	7696	1179
2	96299271	96299453	183	37.9844	18.6987	14.7122	31.8054	28.3415	23.2588	Promoter (<=1kb)	2	96295556	96299713	4158	2	ENSGALG00000050698	ENSGALT00000101730	260	1180
27	1898173	1898382	210	23.7402	11.2192	14.7122	31.8054	17.4797	23.2588	Distal Intergenic	27	1900324	1922531	22208	2	ENSGALG00000054753	ENSGALT00000095997	24149	1181
1	161384967	161385108	142	33.2363	22.4384	22.4186	24.1721	27.8374	23.2953	Promoter (2-3kb)	1	161382531	161384003	1473	1	ENSGALG00000052244	ENSGALT00000104675	2436	1182
11	7050193	7050324	132	42.7324	56.0961	22.4186	24.1721	49.4142	23.2953	Distal Intergenic	11	7039119	7041568	2450	1	ENSGALG00000042664	ENSGALT00000066199	11074	1183
14	4327724	4327933	210	18.9922	37.3974	22.4186	24.1721	28.1948	23.2953	Intron (ENSGALT00000007080/ENSGALG00000004449, intron 4 of 12)	14	4323045	4332386	9342	2	ENSGALG00000004449	ENSGALT00000007080	4453	1184
Z	80922625	80922803	179	37.9844	14.9589	22.4186	24.1721	26.4717	23.2953	Distal Intergenic	34	80958522	81024852	66331	1	ENSGALG00000048041	ENSGALT00000098597	-35719	1185
12	2757979	2758158	180	37.9844	18.6987	16.1134	30.5331	28.3415	23.3233	Promoter (2-3kb)	12	2761134	2804947	43814	1	ENSGALG00000002486	ENSGALT00000003917	-2976	1186
27	549933	550078	146	14.2441	11.2192	16.1134	30.5331	12.7317	23.3233	Distal Intergenic	27	305462	308916	3455	2	ENSGALG00000047446	ENSGALT00000091377	-241017	1187
33	6082872	6083100	229	23.7402	7.47947	16.1134	30.5331	15.6098	23.3233	Promoter (<=1kb)	32	6060827	6082920	22094	2	ENSGALG00000053196	ENSGALT00000107087	0	1188
2	127627239	127627343	105	18.9922	33.6576	23.8198	22.8999	26.3249	23.3598	Intron (ENSGALT00000050090/ENSGALG00000032850, intron 7 of 10)	2	127559850	127690679	130830	2	ENSGALG00000032850	ENSGALT00000050090	63336	1189
4	74595135	74595328	194	18.9922	29.9179	23.8198	22.8999	24.455	23.3598	Distal Intergenic	4	74605580	74611930	6351	1	ENSGALG00000051973	ENSGALT00000091631	-10252	1190
Z	77333850	77334031	182	56.9765	26.1782	23.8198	22.8999	41.5773	23.3598	Intron (ENSGALT00000097147/ENSGALG00000053248, intron 1 of 1)	34	77158999	77351578	192580	2	ENSGALG00000053248	ENSGALT00000097147	17547	1191
7	16884514	16884656	143	9.49609	29.9179	17.5145	29.2609	19.707	23.3877	Promoter (2-3kb)	7	16882459	16902727	20269	1	ENSGALG00000014209	ENSGALT00000022979	2055	1192
KZ626833.1	73021	73127	107	14.2441	7.47947	17.5145	29.2609	10.8618	23.3877	Intron (ENSGALT00000105489/ENSGALG00000053785, intron 1 of 1)	458	43335	62667	19333	2	ENSGALG00000053785	ENSGALT00000101076	-10354	1193
KZ626837.1	1661572	1661790	219	4.74804	14.9589	17.5145	29.2609	9.8535	23.3877	Distal Intergenic	462	1652056	1658076	6021	1	ENSGALG00000051771	ENSGALT00000107870	9516	1194
10	20914726	20914832	107	9.49609	11.2192	25.2209	21.6276	10.3577	23.4243	Distal Intergenic	10	20845911	20862864	16954	1	ENSGALG00000042165	ENSGALT00000074449	68815	1195
Z	4693240	4693466	227	23.7402	0	25.2209	21.6276	11.8701	23.4243	Distal Intergenic	34	4342416	4353388	10973	2	ENSGALG00000050161	ENSGALT00000104044	-339852	1196
2	49129634	49129818	185	52.2285	22.4384	18.9157	27.9887	37.3335	23.4522	Distal Intergenic	2	49033552	49126360	92809	2	ENSGALG00000031978	ENSGALT00000088884	-3274	1197
27	556597	556740	144	18.9922	7.47947	18.9157	27.9887	13.2358	23.4522	Distal Intergenic	27	305462	308916	3455	2	ENSGALG00000047446	ENSGALT00000091377	-247681	1198
31	2132672	2132858	187	42.7324	29.9179	18.9157	27.9887	36.3251	23.4522	Intron (ENSGALT00000099982/ENSGALG00000048273, intron 1 of 3)	30	2126275	2138510	12236	2	ENSGALG00000048273	ENSGALT00000099982	5652	1199
4	91149899	91150262	364	23.7402	29.9179	18.9157	27.9887	26.8291	23.4522	Intron (ENSGALT00000102061/ENSGALG00000047323, intron 11 of 12)	4	91140058	91151289	11232	1	ENSGALG00000047323	ENSGALT00000102061	9841	1200
1	2274298	2274443	146	33.2363	14.9589	20.3169	26.7165	24.0976	23.5167	Intron (ENSGALT00000013813/ENSGALG00000008477, intron 9 of 17)	1	2368745	2368854	110	2	ENSGALG00000028216	ENSGALT00000044132	94411	1201
1	134005729	134005957	229	18.9922	22.4384	20.3169	26.7165	20.7153	23.5167	Exon (ENSGALT00000027071/ENSGALG00000016767, exon 10 of 20)	1	133979056	133979173	118	2	ENSGALG00000025192	ENSGALT00000042105	-26556	1202
2	43996928	43997102	175	4.74804	7.47947	20.3169	26.7165	6.11376	23.5167	Distal Intergenic	2	43944478	43986021	41544	2	ENSGALG00000041372	ENSGALT00000081581	-10907	1203
2	106571562	106571748	187	23.7402	11.2192	20.3169	26.7165	17.4797	23.5167	Intron (ENSGALT00000101260/ENSGALG00000054929, intron 1 of 2)	2	106558120	106587050	28931	1	ENSGALG00000054929	ENSGALT00000101260	13442	1204
4	58188279	58188447	169	14.2441	18.6987	20.3169	26.7165	16.4714	23.5167	Promoter (<=1kb)	4	58154371	58188683	34313	2	ENSGALG00000012196	ENSGALT00000101716	236	1205
1	175469156	175469283	128	0	7.47947	14.0116	33.0776	3.73974	23.5446	Intron (ENSGALT00000048044/ENSGALG00000042339, intron 1 of 3)	1	175449309	175545587	96279	1	ENSGALG00000042339	ENSGALT00000048044	19847	1206
9	16255094	16255314	221	66.4726	52.3563	28.0233	19.0832	59.4145	23.5532	Distal Intergenic	9	16246467	16249537	3071	2	ENSGALG00000049445	ENSGALT00000103630	-5557	1207
KZ626837.1	1269965	1270227	263	0	3.73974	28.0233	19.0832	1.86987	23.5532	Distal Intergenic	462	1362696	1363994	1299	2	ENSGALG00000047697	ENSGALT00000094514	93767	1208
19	10248546	10248714	169	23.7402	33.6576	21.718	25.4443	28.6989	23.5812	Distal Intergenic	19	10159473	10194241	34769	2	ENSGALG00000048190	ENSGALT00000098267	-54305	1209
33	1207737	1207900	164	9.49609	22.4384	21.718	25.4443	15.9673	23.5812	Intron (ENSGALT00000108044/ENSGALG00000049458, intron 1 of 1)	32	1202075	1221237	19163	1	ENSGALG00000049458	ENSGALT00000108044	5662	1210
33	2773064	2773216	153	4.74804	33.6576	21.718	25.4443	19.2028	23.5812	Distal Intergenic	32	2768433	2768794	362	2	ENSGALG00000051131	ENSGALT00000094342	-4270	1211
Z	74241429	74241622	194	33.2363	18.6987	21.718	25.4443	25.9675	23.5812	Promoter (<=1kb)	34	74111391	74241169	129779	2	ENSGALG00000048964	ENSGALT00000104056	-260	1212
Z	75436968	75437165	198	9.49609	18.6987	21.718	25.4443	14.0974	23.5812	Distal Intergenic	34	75444334	76026345	582012	1	ENSGALG00000049466	ENSGALT00000105654	-7169	1213
1	32860899	32861073	175	33.2363	14.9589	23.1192	24.1721	24.0976	23.6456	Intron (ENSGALT00000030682/ENSGALG00000019361, intron 1 of 3)	1	32828666	32879723	51058	2	ENSGALG00000019361	ENSGALT00000030682	18650	1214
1	119466879	119467032	154	18.9922	29.9179	23.1192	24.1721	24.455	23.6456	Promoter (<=1kb)	1	119466920	119507230	40311	1	ENSGALG00000016318	ENSGALT00000026327	0	1215
1	87296816	87297179	364	14.2441	3.73974	30.8256	16.5388	8.99194	23.6822	Distal Intergenic	1	87362293	87533270	170978	1	ENSGALG00000048148	ENSGALT00000107081	-65114	1216
1	84271080	84271250	171	18.9922	7.47947	24.5203	22.8999	13.2358	23.7101	Intron (ENSGALT00000101922/ENSGALG00000049761, intron 3 of 3)	1	84266207	84280529	14323	2	ENSGALG00000049761	ENSGALT00000101922	9279	1217
2	41428202	41428458	257	28.4883	29.9179	24.5203	22.8999	29.2031	23.7101	Intron (ENSGALT00000073498/ENSGALG00000039337, intron 5 of 8)	2	41438871	41443278	4408	2	ENSGALG00000052604	ENSGALT00000107297	14820	1218
2	119261822	119262042	221	28.4883	29.9179	24.5203	22.8999	29.2031	23.7101	Distal Intergenic	2	119293610	119306556	12947	1	ENSGALG00000038580	ENSGALT00000080876	-31568	1219
3	41485718	41485959	242	9.49609	18.6987	24.5203	22.8999	14.0974	23.7101	Intron (ENSGALT00000101574/ENSGALG00000050646, intron 2 of 2)	3	41471498	41492669	21172	1	ENSGALG00000050646	ENSGALT00000093325	14220	1220
6	551348	551597	250	33.2363	14.9589	24.5203	22.8999	24.0976	23.7101	Intron (ENSGALT00000096048/ENSGALG00000049625, intron 2 of 3)	6	545042	557647	12606	2	ENSGALG00000049625	ENSGALT00000096048	6050	1221
AADN05001509.1	989	1215	227	37.9844	7.47947	24.5203	22.8999	22.7319	23.7101	Promoter (<=1kb)	405	21	1717	1697	2	ENSGALG00000049605	ENSGALT00000095815	502	1222
Z	13857	14102	246	4.74804	7.47947	24.5203	22.8999	6.11376	23.7101	Intron (ENSGALT00000105416/ENSGALG00000055022, intron 2 of 4)	34	431	31487	31057	2	ENSGALG00000055022	ENSGALT00000105416	17385	1223
Z	23540691	23540850	160	18.9922	22.4384	24.5203	22.8999	20.7153	23.7101	Intron (ENSGALT00000081192/ENSGALG00000014978, intron 2 of 35)	34	23462264	23576197	113934	2	ENSGALG00000014978	ENSGALT00000092965	35347	1224
14	90211	90388	178	23.7402	11.2192	18.2151	29.2609	17.4797	23.738	Distal Intergenic	14	146474	154290	7817	1	ENSGALG00000052735	ENSGALT00000092724	-56086	1225
17	6949665	6949832	168	23.7402	18.6987	18.2151	29.2609	21.2195	23.738	Distal Intergenic	17	6935885	6942642	6758	1	ENSGALG00000031016	ENSGALT00000079382	13780	1226
33	365137	365371	235	33.2363	7.47947	18.2151	29.2609	20.3579	23.738	Promoter (2-3kb)	32	361711	362250	540	2	ENSGALG00000054847	ENSGALT00000101328	-2887	1227
33	6229356	6229586	231	14.2441	33.6576	18.2151	29.2609	23.9509	23.738	Promoter (2-3kb)	32	6232509	6234653	2145	1	ENSGALG00000036042	ENSGALT00000079009	-2923	1228
Z	81003816	81003937	122	33.2363	22.4384	18.2151	29.2609	27.8374	23.738	Intron (ENSGALT00000098597/ENSGALG00000048041, intron 2 of 2)	34	80968511	81007160	38650	2	ENSGALG00000048284	ENSGALT00000100185	3223	1229
1	39598622	39598731	110	14.2441	14.9589	25.9215	21.6276	14.6015	23.7746	Intron (ENSGALT00000016802/ENSGALG00000010320, intron 1 of 6)	1	39588791	39588843	53	1	ENSGALG00000046717	ENSGALT00000095127	9831	1230
3	14452409	14452688	280	33.2363	26.1782	25.9215	21.6276	29.7072	23.7746	Intron (ENSGALT00000051969/ENSGALG00000008875, intron 4 of 32)	3	14255799	14297186	41388	1	ENSGALG00000048955	ENSGALT00000104529	196610	1231
4	32968904	32969052	149	23.7402	29.9179	25.9215	21.6276	26.8291	23.7746	Intron (ENSGALT00000056918/ENSGALG00000010061, intron 40 of 56)	4	33007990	33009211	1222	1	ENSGALG00000044235	ENSGALT00000087558	-38938	1232
1	35443235	35443391	157	4.74804	22.4384	19.6163	27.9887	13.5932	23.8025	Intron (ENSGALT00000016170/ENSGALG00000009945, intron 3 of 8)	1	35432767	35464430	31664	2	ENSGALG00000009945	ENSGALT00000016170	21039	1233
19	10276163	10276326	164	52.2285	22.4384	19.6163	27.9887	37.3335	23.8025	Distal Intergenic	19	10159473	10194241	34769	2	ENSGALG00000048190	ENSGALT00000098267	-81922	1234
1	1306003	1306330	328	14.2441	11.2192	21.0174	26.7165	12.7317	23.867	Promoter (2-3kb)	1	1303775	1313361	9587	1	ENSGALG00000039982	ENSGALT00000068201	2228	1235
1	47647950	47648222	273	14.2441	18.6987	21.0174	26.7165	16.4714	23.867	Promoter (<=1kb)	1	47648410	47707994	59585	1	ENSGALG00000011643	ENSGALT00000019028	-188	1236
2	142725846	142726038	193	18.9922	29.9179	21.0174	26.7165	24.455	23.867	Distal Intergenic	2	142737347	142739711	2365	1	ENSGALG00000055045	ENSGALT00000094089	-11309	1237
3	50983433	50983709	277	33.2363	48.6166	21.0174	26.7165	40.9264	23.867	Intron (ENSGALT00000081856/ENSGALG00000032638, intron 2 of 2)	3	50966932	50992353	25422	2	ENSGALG00000032638	ENSGALT00000081856	8644	1238
33	1457373	1457602	230	47.4804	14.9589	21.0174	26.7165	31.2197	23.867	Intron (ENSGALT00000094004/ENSGALG00000047841, intron 1 of 1)	32	1421217	1462451	41235	2	ENSGALG00000047841	ENSGALT00000094004	4849	1239
Z	54154868	54155041	174	42.7324	29.9179	21.0174	26.7165	36.3251	23.867	Distal Intergenic	34	54043441	54141518	98078	2	ENSGALG00000015422	ENSGALT00000084948	-13350	1240
1	151712704	151713090	387	56.9765	33.6576	28.7238	19.0832	45.3171	23.9035	Distal Intergenic	1	151668738	151671260	2523	1	ENSGALG00000016904	ENSGALT00000027325	43966	1241
10	2834781	2835060	280	42.7324	29.9179	22.4186	25.4443	36.3251	23.9314	Promoter (<=1kb)	10	2810721	2835077	24357	2	ENSGALG00000001711	ENSGALT00000086692	17	1242
11	19317439	19317594	156	14.2441	11.2192	22.4186	25.4443	12.7317	23.9314	Distal Intergenic	11	19199511	19225529	26019	1	ENSGALG00000053123	ENSGALT00000107951	117928	1243
9	3564268	3564444	177	4.74804	14.9589	22.4186	25.4443	9.8535	23.9314	Promoter (<=1kb)	9	3564851	3565963	1113	1	ENSGALG00000045030	ENSGALT00000086194	-407	1244
KZ626838.1	1191331	1191499	169	42.7324	3.73974	22.4186	25.4443	23.2361	23.9314	Distal Intergenic	463	1213239	1224499	11261	1	ENSGALG00000053425	ENSGALT00000094194	-21740	1245
33	1024490	1024719	230	9.49609	11.2192	16.1134	31.8054	10.3577	23.9594	Intron (ENSGALT00000059748/ENSGALG00000049158, intron 2 of 4)	32	1000647	1021113	20467	2	ENSGALG00000048915	ENSGALT00000089545	-3377	1246
4	1097500	1097746	247	37.9844	22.4384	16.1134	31.8054	30.2114	23.9594	Distal Intergenic	4	1105128	1120637	15510	1	ENSGALG00000041437	ENSGALT00000054616	-7382	1247
28	1809165	1809363	199	61.7246	26.1782	23.8198	24.1721	43.9514	23.9959	Intron (ENSGALT00000002417/ENSGALG00000001592, intron 4 of 6)	28	1807297	1815894	8598	2	ENSGALG00000001592	ENSGALT00000002417	6531	1248
3	3848058	3848323	266	47.4804	26.1782	23.8198	24.1721	36.8293	23.9959	Intron (ENSGALT00000069318/ENSGALG00000008416, intron 6 of 8)	3	3828889	3830091	1203	2	ENSGALG00000048241	ENSGALT00000092425	-17967	1249
11	5962856	5963023	168	14.2441	14.9589	25.2209	22.8999	14.6015	24.0604	Distal Intergenic	11	5935282	5950003	14722	1	ENSGALG00000039238	ENSGALT00000065986	27574	1250
33	739260	739466	207	33.2363	18.6987	25.2209	22.8999	25.9675	24.0604	Intron (ENSGALT00000059748/ENSGALG00000049158, intron 3 of 4)	32	746519	747490	972	1	ENSGALG00000052019	ENSGALT00000085960	-7053	1251
Z	74058153	74058334	182	28.4883	37.3974	25.2209	22.8999	32.9428	24.0604	Intron (ENSGALT00000105083/ENSGALG00000047088, intron 2 of 2)	34	74111391	74241169	129779	2	ENSGALG00000048964	ENSGALT00000104056	182835	1252
1	1073	1361	289	33.2363	11.2192	18.9157	29.2609	22.2278	24.0883	Distal Intergenic	1	5536	8775	3240	2	ENSGALG00000054818	ENSGALT00000102920	7414	1253
2	67942078	67942307	230	14.2441	22.4384	18.9157	29.2609	18.3413	24.0883	Distal Intergenic	2	67949988	67966187	16200	1	ENSGALG00000012886	ENSGALT00000021016	-7681	1254
4	74930453	74930624	172	23.7402	44.8768	26.6221	21.6276	34.3085	24.1249	Intron (ENSGALT00000050887/ENSGALG00000034621, intron 2 of 7)	4	74903591	74948420	44830	1	ENSGALG00000034621	ENSGALT00000104764	26862	1255
1	900652	901003	352	42.7324	18.6987	20.3169	27.9887	30.7155	24.1528	Promoter (1-2kb)	1	898103	902842	4740	2	ENSGALG00000054163	ENSGALT00000104330	1839	1256
13	19088529	19088826	298	85.4648	59.8358	20.3169	27.9887	72.6503	24.1528	Distal Intergenic	13	19075294	19080228	4935	2	ENSGALG00000054936	ENSGALT00000099404	-8301	1257
15	12984311	12984449	139	52.2285	37.3974	20.3169	27.9887	44.8129	24.1528	Distal Intergenic	15	12879143	12931736	52594	2	ENSGALG00000008357	ENSGALT00000013608	-52575	1258
2	115061454	115061646	193	42.7324	22.4384	20.3169	27.9887	32.5854	24.1528	Promoter (1-2kb)	2	115062643	115062700	58	2	ENSGALG00000037701	ENSGALT00000071281	1054	1259
8	28852857	28853075	219	18.9922	22.4384	20.3169	27.9887	20.7153	24.1528	Promoter (1-2kb)	8	28854640	28875786	21147	1	ENSGALG00000011094	ENSGALT00000018074	-1565	1260
KZ626837.1	357923	358098	176	23.7402	26.1782	20.3169	27.9887	24.9592	24.1528	Distal Intergenic	462	504382	511317	6936	1	ENSGALG00000053064	ENSGALT00000095900	-146284	1261
Z	75141825	75142010	186	14.2441	7.47947	20.3169	27.9887	10.8618	24.1528	Intron (ENSGALT00000100639/ENSGALG00000049714, intron 1 of 1)	34	75047073	75121136	74064	2	ENSGALG00000046046	ENSGALT00000087512	-20689	1262
1	1048833	1049132	300	14.2441	26.1782	14.0116	34.3498	20.2111	24.1807	Intron (ENSGALT00000101348/ENSGALG00000054297, intron 1 of 3)	1	1045168	1071292	26125	1	ENSGALG00000054297	ENSGALT00000101348	3665	1263
12	2739141	2739274	134	33.2363	56.0961	14.0116	34.3498	44.6662	24.1807	Distal Intergenic	12	2745465	2751894	6430	1	ENSGALG00000047089	ENSGALT00000095168	-6191	1264
Z	31230102	31230286	185	66.4726	37.3974	14.0116	34.3498	51.935	24.1807	Promoter (1-2kb)	34	31231952	31244487	12536	1	ENSGALG00000054349	ENSGALT00000094294	-1666	1265
Z	74294508	74294668	161	37.9844	29.9179	28.0233	20.3554	33.9511	24.1893	Intron (ENSGALT00000102137/ENSGALG00000053314, intron 1 of 1)	34	74236914	74268851	31938	2	ENSGALG00000048964	ENSGALT00000097108	-25657	1266
14	1997269	1997440	172	18.9922	14.9589	21.718	26.7165	16.9756	24.2173	Promoter (1-2kb)	14	1984137	1995646	11510	2	ENSGALG00000050196	ENSGALT00000094966	-1623	1267
2	14187375	14187593	219	9.49609	18.6987	21.718	26.7165	14.0974	24.2173	Promoter (<=1kb)	2	14188340	14194008	5669	1	ENSGALG00000051873	ENSGALT00000102335	-747	1268
33	2409363	2409613	251	14.2441	7.47947	21.718	26.7165	10.8618	24.2173	Intron (ENSGALT00000108164/ENSGALG00000048811, intron 1 of 1)	32	2414676	2607189	192514	1	ENSGALG00000036079	ENSGALT00000055994	-5063	1269
Z	75460109	75460335	227	52.2285	22.4384	21.718	26.7165	37.3335	24.2173	Intron (ENSGALT00000105654/ENSGALG00000049466, intron 1 of 10)	34	75444334	76026345	582012	1	ENSGALG00000049466	ENSGALT00000105654	15775	1270
5	37205796	37206060	265	37.9844	29.9179	23.1192	25.4443	33.9511	24.2817	Intron (ENSGALT00000016459/ENSGALG00000010118, intron 1 of 11)	5	37196946	37355299	158354	1	ENSGALG00000010118	ENSGALT00000058228	8850	1271
Z	55543321	55543576	256	18.9922	29.9179	23.1192	25.4443	24.455	24.2817	Distal Intergenic	34	55574822	55632574	57753	1	ENSGALG00000015451	ENSGALT00000024915	-31246	1272
4	80521815	80522082	268	23.7402	7.47947	16.814	31.8054	15.6098	24.3097	Distal Intergenic	4	80531202	80589180	57979	2	ENSGALG00000015556	ENSGALT00000037240	67098	1273
W	4736746	4736923	178	0	3.73974	16.814	31.8054	1.86987	24.3097	Distal Intergenic	33	4704235	4724025	19791	2	ENSGALG00000040086	ENSGALT00000089227	-12721	1274
1	10946364	10946599	236	33.2363	37.3974	24.5203	24.1721	35.3168	24.3462	Distal Intergenic	1	10932924	10934159	1236	1	ENSGALG00000052917	ENSGALT00000099084	13440	1275
1	12331043	12331252	210	37.9844	33.6576	24.5203	24.1721	35.821	24.3462	Intron (ENSGALT00000091933/ENSGALG00000038834, intron 6 of 22)	1	12258643	12556083	297441	1	ENSGALG00000038834	ENSGALT00000072390	72400	1276
22	5125365	5125524	160	23.7402	33.6576	24.5203	24.1721	28.6989	24.3462	Distal Intergenic	22	5139565	5147988	8424	1	ENSGALG00000038783	ENSGALT00000105380	-14041	1277
3	37571531	37571716	186	18.9922	18.6987	24.5203	24.1721	18.8454	24.3462	Distal Intergenic	3	37545247	37545313	67	1	ENSGALG00000047885	ENSGALT00000099521	26284	1278
26	5395528	5395877	350	37.9844	7.47947	18.2151	30.5331	22.7319	24.3741	Distal Intergenic	26	5400955	5403822	2868	2	ENSGALG00000048306	ENSGALT00000091990	7945	1279
30	936344	936533	190	18.9922	22.4384	18.2151	30.5331	20.7153	24.3741	Promoter (<=1kb)	29	935930	936028	99	2	ENSGALG00000047425	ENSGALT00000097146	-316	1280
3	70437077	70437392	316	56.9765	26.1782	32.2267	16.5388	41.5773	24.3828	Intron (ENSGALT00000066001/ENSGALG00000015434, intron 1 of 15)	3	70489632	70490672	1041	1	ENSGALG00000052227	ENSGALT00000105093	-52240	1281
1	51760916	51761025	110	14.2441	18.6987	25.9215	22.8999	16.4714	24.4107	Intron (ENSGALT00000046939/ENSGALG00000043092, intron 1 of 40)	1	51752609	51820554	67946	1	ENSGALG00000043092	ENSGALT00000046939	8307	1282
3	101885980	101886192	213	18.9922	41.1371	25.9215	22.8999	30.0646	24.4107	Intron (ENSGALT00000026596/ENSGALG00000016486, intron 4 of 7)	3	101863127	101906907	43781	2	ENSGALG00000016486	ENSGALT00000026596	20715	1283
7	11401161	11401391	231	42.7324	33.6576	25.9215	22.8999	38.195	24.4107	Promoter (<=1kb)	7	11400646	11419712	19067	1	ENSGALG00000008240	ENSGALT00000013409	515	1284
11	17761601	17761750	150	37.9844	29.9179	19.6163	29.2609	33.9511	24.4386	Promoter (1-2kb)	11	17751603	17760523	8921	2	ENSGALG00000025938	ENSGALT00000047237	-1078	1285
2	142774166	142774377	212	33.2363	26.1782	19.6163	29.2609	29.7072	24.4386	Distal Intergenic	2	142794595	142818780	24186	1	ENSGALG00000048664	ENSGALT00000105664	-20218	1286
33	2121331	2121574	244	42.7324	11.2192	19.6163	29.2609	26.9758	24.4386	Intron (ENSGALT00000103685/ENSGALG00000049312, intron 1 of 1)	32	2129243	2130995	1753	1	ENSGALG00000049312	ENSGALT00000079320	-7669	1287
26	1913189	1913378	190	23.7402	14.9589	27.3227	21.6276	19.3496	24.4752	Promoter (1-2kb)	26	1914979	1972661	57683	1	ENSGALG00000031776	ENSGALT00000050508	-1601	1288
28	882731	883050	320	33.2363	14.9589	27.3227	21.6276	24.0976	24.4752	Distal Intergenic	28	877381	880062	2682	1	ENSGALG00000052918	ENSGALT00000103555	5350	1289
16	2285267	2285473	207	9.49609	7.47947	21.0174	27.9887	8.48778	24.5031	Promoter (2-3kb)	16	2283023	2395888	112866	1	ENSGALG00000049461	ENSGALT00000042868	2244	1290
2	19630741	19630948	208	42.7324	26.1782	21.0174	27.9887	34.4553	24.5031	Distal Intergenic	2	19573334	19621981	48648	2	ENSGALG00000008629	ENSGALT00000014063	-8760	1291
2	84295208	84295407	200	14.2441	14.9589	21.0174	27.9887	14.6015	24.5031	Promoter (<=1kb)	2	84289093	84296115	7023	2	ENSGALG00000025792	ENSGALT00000044337	708	1292
15	53684	53951	268	9.49609	0	22.4186	26.7165	4.74804	24.5676	Distal Intergenic	15	33742	34598	857	1	ENSGALG00000049290	ENSGALT00000099896	19942	1293
Z	1259229	1259445	217	33.2363	22.4384	22.4186	26.7165	27.8374	24.5676	Intron (ENSGALT00000050099/ENSGALG00000037160, intron 3 of 3)	34	1243251	1267913	24663	1	ENSGALG00000037160	ENSGALT00000050099	15978	1294
Z	74512384	74512583	200	33.2363	41.1371	22.4186	26.7165	37.1867	24.5676	Intron (ENSGALT00000103025/ENSGALG00000049550, intron 1 of 1)	34	74469746	74539871	70126	2	ENSGALG00000045708	ENSGALT00000087962	27288	1295
31	2552931	2553174	244	28.4883	26.1782	16.1134	33.0776	27.3332	24.5955	Intron (ENSGALT00000076677/ENSGALG00000036191, intron 5 of 10)	30	2520904	2557318	36415	2	ENSGALG00000036191	ENSGALT00000076677	4144	1296
KZ626839.1	125430	125777	348	0	7.47947	16.1134	33.0776	3.73974	24.5955	3' UTR	464	118839	126144	7306	1	ENSGALG00000055105	ENSGALT00000096627	6591	1297
1	26278322	26278471	150	9.49609	26.1782	23.8198	25.4443	17.8371	24.632	Distal Intergenic	1	26112068	26239455	127388	2	ENSGALG00000053114	ENSGALT00000107112	-38867	1298
2	47335106	47335342	237	28.4883	33.6576	23.8198	25.4443	31.073	24.632	Intron (ENSGALT00000067617/ENSGALG00000041820, intron 4 of 8)	2	47315630	47378660	63031	2	ENSGALG00000041820	ENSGALT00000067617	43318	1299
2	120034153	120034396	244	14.2441	11.2192	23.8198	25.4443	12.7317	24.632	Distal Intergenic	2	119938214	119940145	1932	1	ENSGALG00000054098	ENSGALT00000094240	95939	1300
4	67267474	67267662	189	33.2363	11.2192	23.8198	25.4443	22.2278	24.632	Intron (ENSGALT00000102417/ENSGALG00000054606, intron 1 of 5)	4	67258873	67334913	76041	1	ENSGALG00000054606	ENSGALT00000099871	8601	1301
4	91102671	91103401	731	71.2207	33.6576	23.8198	25.4443	52.4392	24.632	Intron (ENSGALT00000100202/ENSGALG00000047979, intron 4 of 12)	4	91093743	91112944	19202	2	ENSGALG00000047979	ENSGALT00000100202	9543	1302
7	25241817	25242088	272	14.2441	18.6987	23.8198	25.4443	16.4714	24.632	Intron (ENSGALT00000018925/ENSGALG00000011592, intron 2 of 6)	7	25229280	25263454	34175	1	ENSGALG00000011592	ENSGALT00000056206	12537	1303
AADN05001333.1	971	1526	556	14.2441	18.6987	17.5145	31.8054	16.4714	24.6599	Promoter (<=1kb)	229	21	2067	2047	2	ENSGALG00000050630	ENSGALT00000092283	541	1304
KZ626834.1	336064	336172	109	75.9687	37.3974	17.5145	31.8054	56.683	24.6599	Distal Intergenic	459	377080	384158	7079	1	ENSGALG00000054581	ENSGALT00000101120	-40908	1305
3	5752809	5752962	154	52.2285	14.9589	31.5262	17.811	33.5937	24.6686	Distal Intergenic	3	5765547	5790556	25010	2	ENSGALG00000047260	ENSGALT00000107785	37594	1306
18	11320565	11320761	197	4.74804	0	25.2209	24.1721	2.37402	24.6965	Distal Intergenic	18	11312014	11317535	5522	2	ENSGALG00000051337	ENSGALT00000098893	-3030	1307
9	1486472	1486748	277	0	44.8768	25.2209	24.1721	22.4384	24.6965	Distal Intergenic	9	1466236	1483201	16966	2	ENSGALG00000001803	ENSGALT00000002785	-3271	1308
Z	73850580	73850734	155	52.2285	3.73974	25.2209	24.1721	27.9841	24.6965	Intron (ENSGALT00000086219/ENSGALG00000045877, intron 1 of 1)	34	73758494	73855377	96884	2	ENSGALG00000045877	ENSGALT00000086219	4643	1309
4	74430315	74430460	146	14.2441	29.9179	18.9157	30.5331	22.081	24.7244	Promoter (<=1kb)	4	74430815	74457311	26497	1	ENSGALG00000048082	ENSGALT00000094187	-355	1310
Z	76449497	76449700	204	47.4804	18.6987	18.9157	30.5331	33.0896	24.7244	Intron (ENSGALT00000105528/ENSGALG00000048135, intron 9 of 11)	34	76460592	76619930	159339	1	ENSGALG00000046148	ENSGALT00000083759	-10892	1311
21	945416	945715	300	42.7324	7.47947	26.6221	22.8999	25.1059	24.761	Promoter (<=1kb)	21	941968	945322	3355	2	ENSGALG00000043926	ENSGALT00000097905	-94	1312
Z	55279002	55279235	234	28.4883	33.6576	26.6221	22.8999	31.073	24.761	Distal Intergenic	34	55253907	55269874	15968	1	ENSGALG00000046780	ENSGALT00000106480	25095	1313
15	12979971	12980132	162	52.2285	44.8768	20.3169	29.2609	48.5527	24.7889	Distal Intergenic	15	12879143	12931736	52594	2	ENSGALG00000008357	ENSGALT00000013608	-48235	1314
Z	74518650	74518827	178	52.2285	18.6987	20.3169	29.2609	35.4636	24.7889	Intron (ENSGALT00000103025/ENSGALG00000049550, intron 1 of 1)	34	74469746	74539871	70126	2	ENSGALG00000045708	ENSGALT00000087962	21044	1315
Z	77518211	77518403	193	4.74804	14.9589	20.3169	29.2609	9.8535	24.7889	Intron (ENSGALT00000100263/ENSGALG00000047802, intron 1 of 1)	34	77512937	77541493	28557	2	ENSGALG00000047802	ENSGALT00000100263	23090	1316
KZ626837.1	1684740	1684849	110	14.2441	11.2192	14.0116	35.622	12.7317	24.8168	Distal Intergenic	462	1652056	1658076	6021	1	ENSGALG00000051771	ENSGALT00000107870	32684	1317
Z	74439611	74439846	236	56.9765	29.9179	28.0233	21.6276	43.4472	24.8254	Intron (ENSGALT00000096383/ENSGALG00000054616, intron 1 of 1)	34	74323113	74445958	122846	2	ENSGALG00000054616	ENSGALT00000096383	6112	1318
1	854973	855193	221	18.9922	11.2192	21.718	27.9887	15.1057	24.8534	Distal Intergenic	1	843352	851783	8432	2	ENSGALG00000054662	ENSGALT00000107448	-3190	1319
23	5483626	5483838	213	37.9844	33.6576	21.718	27.9887	35.821	24.8534	Promoter (<=1kb)	23	5484215	5485837	1623	1	ENSGALG00000003625	ENSGALT00000005739	-377	1320
3	29057774	29057889	116	4.74804	26.1782	21.718	27.9887	15.4631	24.8534	Promoter (<=1kb)	3	29057896	29107789	49894	1	ENSGALG00000010057	ENSGALT00000099974	-7	1321
31	5827227	5827492	266	4.74804	0	21.718	27.9887	2.37402	24.8534	Distal Intergenic	30	5820364	5822476	2113	2	ENSGALG00000051004	ENSGALT00000091332	-4751	1322
8	17197234	17197509	276	33.2363	52.3563	21.718	27.9887	42.7963	24.8534	Promoter (<=1kb)	8	17196635	17196715	81	2	ENSGALG00000047493	ENSGALT00000105030	-519	1323
Z	36656160	36656349	190	14.2441	26.1782	21.718	27.9887	20.2111	24.8534	Exon (ENSGALT00000024445/ENSGALG00000015150, exon 3 of 10)	34	36554623	36687861	133239	1	ENSGALG00000015150	ENSGALT00000024445	101537	1324
3	57364933	57365212	280	42.7324	18.6987	29.4244	20.3554	30.7155	24.8899	Promoter (<=1kb)	3	57331049	57364433	33385	2	ENSGALG00000037587	ENSGALT00000080506	-500	1325
1	141848884	141849111	228	4.74804	26.1782	23.1192	26.7165	15.4631	24.9178	Distal Intergenic	1	141812286	141815233	2948	1	ENSGALG00000026994	ENSGALT00000044418	36598	1326
12	223045	223163	119	28.4883	18.6987	23.1192	26.7165	23.5935	24.9178	Promoter (<=1kb)	12	223413	284342	60930	1	ENSGALG00000052749	ENSGALT00000099988	-250	1327
7	12247291	12247434	144	9.49609	29.9179	23.1192	26.7165	19.707	24.9178	Exon (ENSGALT00000103944/ENSGALG00000054751, exon 5 of 5)	7	12236789	12247633	10845	1	ENSGALG00000054751	ENSGALT00000103944	10502	1328
Z	44628045	44628256	212	28.4883	44.8768	23.1192	26.7165	36.6826	24.9178	Intron (ENSGALT00000024539/ENSGALG00000015208, intron 1 of 8)	34	44480987	44631748	150762	2	ENSGALG00000015208	ENSGALT00000024539	3492	1329
Z	75570323	75570494	172	47.4804	22.4384	23.1192	26.7165	34.9594	24.9178	Intron (ENSGALT00000105654/ENSGALG00000049466, intron 1 of 10)	34	75481646	75621797	140152	1	ENSGALG00000050712	ENSGALT00000104885	88677	1330
Z	78458533	78458659	127	28.4883	7.47947	23.1192	26.7165	17.9839	24.9178	Promoter (2-3kb)	34	78318087	78455672	137586	2	ENSGALG00000053781	ENSGALT00000096129	-2861	1331
KZ626838.1	255585	255709	125	14.2441	7.47947	16.814	33.0776	10.8618	24.9458	Distal Intergenic	463	268710	274849	6140	1	ENSGALG00000050200	ENSGALT00000093721	-13001	1332
Z	60885713	60885889	177	9.49609	18.6987	24.5203	25.4443	14.0974	24.9823	Intron (ENSGALT00000102703/ENSGALG00000047966, intron 1 of 3)	34	60858109	60891958	33850	2	ENSGALG00000047966	ENSGALT00000102703	6069	1333
31	2661669	2662064	396	28.4883	14.9589	11.9099	38.1664	21.7236	25.0382	Distal Intergenic	30	2664638	2671825	7188	2	ENSGALG00000052971	ENSGALT00000090871	9761	1334
Z	76712659	76712841	183	37.9844	18.6987	25.9215	24.1721	28.3415	25.0468	Distal Intergenic	34	76735194	76738671	3478	1	ENSGALG00000048070	ENSGALT00000105943	-22353	1335
KZ626827.1	16443	16570	128	37.9844	14.9589	19.6163	30.5331	26.4717	25.0747	Distal Intergenic	452	54807	60401	5595	1	ENSGALG00000034697	ENSGALT00000080836	-38237	1336
Z	65528072	65528278	207	56.9765	18.6987	19.6163	30.5331	37.8376	25.0747	Distal Intergenic	34	65469594	65480295	10702	1	ENSGALG00000044491	ENSGALT00000084337	58478	1337
1	115584141	115584394	254	18.9922	3.73974	33.6279	16.5388	11.366	25.0833	Distal Intergenic	1	115607710	115609699	1990	2	ENSGALG00000045985	ENSGALT00000103474	25305	1338
1	100195698	100195901	204	37.9844	41.1371	27.3227	22.8999	39.5607	25.1113	Distal Intergenic	1	100158297	100159773	1477	1	ENSGALG00000049396	ENSGALT00000092035	37401	1339
3	45690906	45691139	234	23.7402	7.47947	27.3227	22.8999	15.6098	25.1113	Promoter (<=1kb)	3	45688652	45690918	2267	2	ENSGALG00000011625	ENSGALT00000089256	0	1340
3	100825747	100825960	214	94.9609	37.3974	27.3227	22.8999	66.1791	25.1113	Distal Intergenic	3	100889753	100910258	20506	1	ENSGALG00000047238	ENSGALT00000090761	-63793	1341
9	16373066	16373278	213	9.49609	29.9179	27.3227	22.8999	19.707	25.1113	Promoter (<=1kb)	9	16362069	16373062	10994	2	ENSGALG00000008703	ENSGALT00000084624	-4	1342
1	115944667	115944785	119	18.9922	41.1371	21.0174	29.2609	30.0646	25.1392	Distal Intergenic	1	115902737	115904114	1378	1	ENSGALG00000048023	ENSGALT00000102919	41930	1343
1	194090615	194090808	194	14.2441	3.73974	21.0174	29.2609	8.99194	25.1392	Distal Intergenic	1	194065687	194070589	4903	1	ENSGALG00000048893	ENSGALT00000104681	24928	1344
2	112168670	112168845	176	14.2441	3.73974	21.0174	29.2609	8.99194	25.1392	Intron (ENSGALT00000080434/ENSGALG00000039102, intron 6 of 8)	2	112065704	112096272	30569	2	ENSGALG00000038838	ENSGALT00000104583	-72398	1345
33	3089553	3089674	122	42.7324	14.9589	21.0174	29.2609	28.8457	25.1392	Intron (ENSGALT00000092273/ENSGALG00000035248, intron 1 of 1)	32	3086068	3109275	23208	1	ENSGALG00000035248	ENSGALT00000092273	3485	1346
33	4894684	4894885	202	14.2441	26.1782	21.0174	29.2609	20.2111	25.1392	Promoter (<=1kb)	32	4895192	4926729	31538	1	ENSGALG00000035818	ENSGALT00000069035	-307	1347
KZ626834.1	377969	378073	105	14.2441	0	21.0174	29.2609	7.12207	25.1392	Promoter (<=1kb)	459	377080	384158	7079	1	ENSGALG00000054581	ENSGALT00000101120	889	1348
W	1753018	1753147	130	33.2363	37.3974	21.0174	29.2609	35.3168	25.1392	Distal Intergenic	33	1742569	1744158	1590	2	ENSGALG00000054501	ENSGALT00000102282	-8860	1349
W	5464359	5464498	140	18.9922	37.3974	21.0174	29.2609	28.1948	25.1392	Distal Intergenic	33	5431786	5433729	1944	2	ENSGALG00000052405	ENSGALT00000102907	-30630	1350
KZ626835.1	631527	631683	157	18.9922	22.4384	28.7238	21.6276	20.7153	25.1757	Distal Intergenic	460	622332	623825	1494	1	ENSGALG00000054912	ENSGALT00000108007	9195	1351
1	115927733	115927940	208	28.4883	22.4384	22.4186	27.9887	25.4633	25.2037	Distal Intergenic	1	115902737	115904114	1378	1	ENSGALG00000048023	ENSGALT00000102919	24996	1352
1	119722587	119722733	147	4.74804	26.1782	22.4186	27.9887	15.4631	25.2037	Intron (ENSGALT00000026366/ENSGALG00000016345, intron 7 of 9)	1	119704495	119735643	31149	1	ENSGALG00000016345	ENSGALT00000087005	18092	1353
15	233300	233437	138	137.693	56.0961	22.4186	27.9887	96.8947	25.2037	Promoter (<=1kb)	15	225572	232491	6920	2	ENSGALG00000052048	ENSGALT00000091226	-809	1354
30	730020	730267	248	0	3.73974	22.4186	27.9887	1.86987	25.2037	Promoter (1-2kb)	29	718987	728715	9729	2	ENSGALG00000046729	ENSGALT00000093423	-1305	1355
4	4281207	4281469	263	18.9922	26.1782	22.4186	27.9887	22.5852	25.2037	Distal Intergenic	4	4234813	4268871	34059	2	ENSGALG00000041423	ENSGALT00000096177	-12336	1356
6	9017094	9017276	183	28.4883	52.3563	22.4186	27.9887	40.4223	25.2037	Intron (ENSGALT00000053154/ENSGALG00000031534, intron 3 of 8)	6	8954808	8968098	13291	2	ENSGALG00000047826	ENSGALT00000100940	-48996	1357
6	21715857	21715991	135	37.9844	33.6576	22.4186	27.9887	35.821	25.2037	Distal Intergenic	6	21719516	21764342	44827	1	ENSGALG00000038924	ENSGALT00000056288	-3525	1358
9	15141139	15141368	230	18.9922	22.4384	22.4186	27.9887	20.7153	25.2037	Intron (ENSGALT00000091753/ENSGALG00000048048, intron 24 of 26)	9	15142821	15152169	9349	2	ENSGALG00000051882	ENSGALT00000091751	10801	1359
4	6224275	6224504	230	47.4804	41.1371	30.125	20.3554	44.3088	25.2402	Intron (ENSGALT00000106451/ENSGALG00000050617, intron 1 of 2)	4	6283596	6299548	15953	2	ENSGALG00000054056	ENSGALT00000097679	75044	1360
2	131108992	131109574	583	0	0	23.8198	26.7165	0	25.2681	Distal Intergenic	2	131097427	131099728	2302	1	ENSGALG00000049028	ENSGALT00000092607	11565	1361
2	142735442	142735629	188	28.4883	18.6987	23.8198	26.7165	23.5935	25.2681	Promoter (1-2kb)	2	142737347	142739711	2365	1	ENSGALG00000055045	ENSGALT00000094089	-1718	1362
3	94838539	94838760	222	42.7324	41.1371	23.8198	26.7165	41.9348	25.2681	Intron (ENSGALT00000104015/ENSGALG00000047546, intron 2 of 4)	3	94789148	94905369	116222	2	ENSGALG00000047546	ENSGALT00000104015	66609	1363
33	2093257	2093501	245	18.9922	11.2192	23.8198	26.7165	15.1057	25.2681	Intron (ENSGALT00000094353/ENSGALG00000048175, intron 2 of 3)	32	1875538	2097068	221531	2	ENSGALG00000048175	ENSGALT00000094353	3567	1364
4	63076067	63076328	262	18.9922	18.6987	23.8198	26.7165	18.8454	25.2681	Distal Intergenic	4	63027358	63067114	39757	2	ENSGALG00000013627	ENSGALT00000022171	-8953	1365
5	24647248	24647551	304	14.2441	26.1782	23.8198	26.7165	20.2111	25.2681	Distal Intergenic	5	24634300	24643252	8953	1	ENSGALG00000008514	ENSGALT00000092172	12948	1366
6	16537221	16537435	215	14.2441	48.6166	23.8198	26.7165	31.4304	25.2681	Distal Intergenic	6	16558510	16661215	102706	1	ENSGALG00000005107	ENSGALT00000008188	-21075	1367
KZ626834.1	465481	465707	227	28.4883	11.2192	23.8198	26.7165	19.8537	25.2681	Intron (ENSGALT00000107295/ENSGALG00000054443, intron 1 of 1)	459	413370	563724	150355	1	ENSGALG00000054443	ENSGALT00000107295	52111	1368
Z	4764923	4765126	204	18.9922	33.6576	23.8198	26.7165	26.3249	25.2681	Distal Intergenic	34	4342416	4353388	10973	2	ENSGALG00000050161	ENSGALT00000104044	-411535	1369
Z	74902998	74903160	163	33.2363	14.9589	23.8198	26.7165	24.0976	25.2681	Intron (ENSGALT00000101378/ENSGALG00000053444, intron 1 of 1)	34	74894360	74981005	86646	1	ENSGALG00000053731	ENSGALT00000097173	8638	1370
2	130670935	130671074	140	18.9922	41.1371	17.5145	33.0776	30.0646	25.2961	Promoter (<=1kb)	2	130663345	130671635	8291	2	ENSGALG00000047359	ENSGALT00000108046	561	1371
31	1890739	1891253	515	28.4883	0	17.5145	33.0776	14.2441	25.2961	Distal Intergenic	30	1897267	1906569	9303	2	ENSGALG00000053404	ENSGALT00000105569	15316	1372
AADN05001272.1	3603	3719	117	56.9765	59.8358	17.5145	33.0776	58.4062	25.2961	Promoter (<=1kb)	168	1384	3585	2202	2	ENSGALG00000050245	ENSGALT00000090718	-18	1373
5	48739927	48740108	182	47.4804	18.6987	31.5262	19.0832	33.0896	25.3047	Promoter (<=1kb)	5	48730241	48739091	8851	2	ENSGALG00000011220	ENSGALT00000018296	-836	1374
1	118739687	118739908	222	28.4883	26.1782	25.2209	25.4443	27.3332	25.3326	Intron (ENSGALT00000097509/ENSGALG00000054586, intron 2 of 2)	1	118718131	118723083	4953	2	ENSGALG00000054881	ENSGALT00000095792	-16604	1375
33	4298780	4298984	205	52.2285	7.47947	25.2209	25.4443	29.854	25.3326	Distal Intergenic	32	4262152	4264046	1895	1	ENSGALG00000050775	ENSGALT00000093659	36628	1376
6	27089696	27089938	243	33.2363	22.4384	25.2209	25.4443	27.8374	25.3326	Distal Intergenic	6	27094512	27111651	17140	1	ENSGALG00000008700	ENSGALT00000107684	-4574	1377
Z	74502096	74502284	189	71.2207	7.47947	25.2209	25.4443	39.3501	25.3326	Intron (ENSGALT00000103025/ENSGALG00000049550, intron 1 of 1)	34	74417165	74471213	54049	2	ENSGALG00000054245	ENSGALT00000102682	-30883	1378
18	1862740	1862970	231	23.7402	14.9589	18.9157	31.8054	19.3496	25.3605	Intron (ENSGALT00000093394/ENSGALG00000053097, intron 1 of 1)	18	1836647	1887466	50820	2	ENSGALG00000053097	ENSGALT00000093394	24496	1379
2	149146609	149146902	294	14.2441	18.6987	18.9157	31.8054	16.4714	25.3605	Distal Intergenic	2	149148123	149149986	1864	2	ENSGALG00000040641	ENSGALT00000071065	3084	1380
AADN05001290.1	15777	16051	275	113.953	26.1782	18.9157	31.8054	70.0656	25.3605	Distal Intergenic	186	16804	20306	3503	2	ENSGALG00000050852	ENSGALT00000093921	4255	1381
KZ626839.1	1503056	1503249	194	56.9765	48.6166	18.9157	31.8054	52.7966	25.3605	Distal Intergenic	464	1481228	1496195	14968	2	ENSGALG00000048182	ENSGALT00000101047	-6861	1382
19	10138738	10139170	433	9.49609	7.47947	20.3169	30.5331	8.48778	25.425	Promoter (1-2kb)	19	10132697	10140915	8219	2	ENSGALG00000054505	ENSGALT00000097386	1745	1383
3	10776026	10776182	157	28.4883	3.73974	20.3169	30.5331	16.114	25.425	Distal Intergenic	3	10755194	10775470	20277	1	ENSGALG00000054777	ENSGALT00000107252	20832	1384
KZ626839.1	1482264	1482512	249	18.9922	29.9179	20.3169	30.5331	24.455	25.425	Exon (ENSGALT00000101047/ENSGALG00000048182, exon 2 of 2)	464	1469979	1496195	26217	2	ENSGALG00000048182	ENSGALT00000105152	13683	1385
Z	78659794	78660040	247	42.7324	41.1371	20.3169	30.5331	41.9348	25.425	Intron (ENSGALT00000107904/ENSGALG00000050672, intron 1 of 8)	34	78527754	78666834	139081	2	ENSGALG00000051593	ENSGALT00000093473	6794	1386
2	148981881	148982059	179	42.7324	14.9589	14.0116	36.8942	28.8457	25.4529	Promoter (<=1kb)	2	148981567	148981863	297	1	ENSGALG00000053818	ENSGALT00000098628	314	1387
3	59911416	59911691	276	37.9844	41.1371	21.718	29.2609	39.5607	25.4895	Distal Intergenic	3	59835089	59902821	67733	2	ENSGALG00000014834	ENSGALT00000031745	-8595	1388
33	314901	315129	229	14.2441	18.6987	21.718	29.2609	16.4714	25.4895	Promoter (1-2kb)	32	313720	314676	957	1	ENSGALG00000049509	ENSGALT00000104459	1181	1389
Z	80612846	80613009	164	42.7324	22.4384	21.718	29.2609	32.5854	25.4895	Promoter (2-3kb)	34	80615695	80647009	31315	1	ENSGALG00000050678	ENSGALT00000102147	-2686	1390
Z	80766502	80766641	140	37.9844	3.73974	21.718	29.2609	20.862	25.4895	Intron (ENSGALT00000093312/ENSGALG00000048153, intron 1 of 1)	34	80725830	80872510	146681	1	ENSGALG00000048153	ENSGALT00000096483	40672	1391
1	137669648	137669819	172	14.2441	18.6987	15.4128	35.622	16.4714	25.5174	Intron (ENSGALT00000093228/ENSGALG00000029970, intron 10 of 10)	1	137682471	137691704	9234	1	ENSGALG00000052731	ENSGALT00000083559	-12652	1392
Z	78583685	78583848	164	23.7402	18.6987	15.4128	35.622	21.2195	25.5174	Intron (ENSGALT00000107904/ENSGALG00000050672, intron 2 of 8)	34	77999777	78598394	598618	2	ENSGALG00000054645	ENSGALT00000101844	14546	1393
1	151203953	151204228	276	37.9844	22.4384	29.4244	21.6276	30.2114	25.526	Promoter (1-2kb)	1	151202922	151204367	1446	1	ENSGALG00000054281	ENSGALT00000090402	1031	1394
1	19377036	19377288	253	33.2363	44.8768	23.1192	27.9887	39.0566	25.5539	Distal Intergenic	1	19335370	19339085	3716	2	ENSGALG00000023576	ENSGALT00000039200	-37951	1395
30	1578706	1578872	167	14.2441	0	23.1192	27.9887	7.12207	25.5539	Distal Intergenic	29	1599599	1600433	835	1	ENSGALG00000048450	ENSGALT00000097902	-20727	1396
6	26058832	26059024	193	28.4883	18.6987	23.1192	27.9887	23.5935	25.5539	Distal Intergenic	6	25933804	26011901	78098	1	ENSGALG00000048364	ENSGALT00000098279	125028	1397
8	16522156	16522326	171	61.7246	22.4384	23.1192	27.9887	42.0815	25.5539	Exon (ENSGALT00000011110/ENSGALG00000006864, exon 38 of 60)	8	16551740	16579309	27570	1	ENSGALG00000008658	ENSGALT00000033316	-29414	1398
Z	15171849	15172112	264	104.457	26.1782	30.8256	20.3554	65.3176	25.5905	Distal Intergenic	34	15144193	15155463	11271	1	ENSGALG00000014884	ENSGALT00000044538	27656	1399
Z	75429725	75429926	202	61.7246	22.4384	30.8256	20.3554	42.0815	25.5905	Distal Intergenic	34	75444334	76026345	582012	1	ENSGALG00000049466	ENSGALT00000105654	-14408	1400
15	9296435	9296619	185	28.4883	22.4384	24.5203	26.7165	25.4633	25.6184	Distal Intergenic	15	9288091	9292779	4689	2	ENSGALG00000006921	ENSGALT00000038379	-3656	1401
5	12108276	12108456	181	4.74804	22.4384	24.5203	26.7165	13.5932	25.6184	Intron (ENSGALT00000009964/ENSGALG00000006172, intron 12 of 38)	5	12070315	12134884	64570	2	ENSGALG00000006172	ENSGALT00000009964	26428	1402
6	34200283	34200473	191	33.2363	26.1782	24.5203	26.7165	29.7072	25.6184	Distal Intergenic	6	34194984	34196368	1385	1	ENSGALG00000044849	ENSGALT00000089878	5299	1403
W	1256187	1256438	252	47.4804	29.9179	24.5203	26.7165	38.6992	25.6184	Distal Intergenic	33	1277783	1280134	2352	2	ENSGALG00000053798	ENSGALT00000094107	23696	1404
2	131010937	131011166	230	14.2441	26.1782	18.2151	33.0776	20.2111	25.6463	Distal Intergenic	2	131015321	131017405	2085	2	ENSGALG00000046833	ENSGALT00000108036	6239	1405
W	963619	963833	215	42.7324	22.4384	18.2151	33.0776	32.5854	25.6463	Distal Intergenic	33	993582	994667	1086	1	ENSGALG00000046864	ENSGALT00000102281	-29749	1406
3	13431136	13431415	280	33.2363	26.1782	25.9215	25.4443	29.7072	25.6829	Distal Intergenic	3	13411385	13427328	15944	2	ENSGALG00000050571	ENSGALT00000096432	-3808	1407
33	1575640	1575938	299	28.4883	14.9589	25.9215	25.4443	21.7236	25.6829	Distal Intergenic	32	1569661	1570677	1017	2	ENSGALG00000049681	ENSGALT00000098978	-4963	1408
9	12118615	12118818	204	42.7324	22.4384	25.9215	25.4443	32.5854	25.6829	Promoter (<=1kb)	9	12118640	12127288	8649	1	ENSGALG00000047197	ENSGALT00000106225	0	1409
33	579801	580041	241	33.2363	14.9589	19.6163	31.8054	24.0976	25.7108	Promoter (<=1kb)	32	580300	581262	963	1	ENSGALG00000043575	ENSGALT00000072470	-259	1410
6	1118693	1118955	263	94.9609	22.4384	19.6163	31.8054	58.6997	25.7108	Promoter (<=1kb)	6	1117823	1120599	2777	1	ENSGALG00000046703	ENSGALT00000072866	870	1411
1	125950653	125950914	262	37.9844	52.3563	27.3227	24.1721	45.1703	25.7474	Intron (ENSGALT00000065715/ENSGALG00000038504, intron 1 of 9)	1	125961329	126095986	134658	1	ENSGALG00000038504	ENSGALT00000099047	-10415	1412
7	24671946	24672141	196	18.9922	26.1782	27.3227	24.1721	22.5852	25.7474	Promoter (1-2kb)	7	24417886	24674006	256121	2	ENSGALG00000011577	ENSGALT00000018885	1865	1413
1	932228	932745	518	9.49609	7.47947	21.0174	30.5331	8.48778	25.7753	Promoter (1-2kb)	1	930902	935155	4254	1	ENSGALG00000047166	ENSGALT00000101370	1326	1414
1	8393368	8393566	199	9.49609	33.6576	21.0174	30.5331	21.5769	25.7753	Distal Intergenic	1	8188214	8295700	107487	2	ENSGALG00000006576	ENSGALT00000100188	-97668	1415
27	3943512	3943796	285	9.49609	3.73974	21.0174	30.5331	6.61791	25.7753	Promoter (1-2kb)	27	3941850	3956370	14521	1	ENSGALG00000054766	ENSGALT00000097059	1662	1416
31	1031103	1031248	146	28.4883	3.73974	21.0174	30.5331	16.114	25.7753	Distal Intergenic	30	964534	966826	2293	1	ENSGALG00000054325	ENSGALT00000089429	66569	1417
5	5615696	5615826	131	23.7402	44.8768	21.0174	30.5331	34.3085	25.7753	Intron (ENSGALT00000098742/ENSGALG00000054067, intron 1 of 2)	5	5490996	5647310	156315	2	ENSGALG00000054067	ENSGALT00000098742	31484	1418
9	17037270	17037408	139	14.2441	29.9179	21.0174	30.5331	22.081	25.7753	Promoter (1-2kb)	9	17035914	17036175	262	2	ENSGALG00000036195	ENSGALT00000068034	-1095	1419
2	80545917	80546256	340	23.7402	0	28.7238	22.8999	11.8701	25.8118	Intron (ENSGALT00000098152/ENSGALG00000013081, intron 3 of 3)	2	80557169	80583440	26272	2	ENSGALG00000013083	ENSGALT00000037078	37184	1420
1	182763131	182763940	810	61.7246	37.3974	22.4186	29.2609	49.561	25.8398	Distal Intergenic	1	182726403	182744240	17838	2	ENSGALG00000048693	ENSGALT00000106945	-18891	1421
27	2393366	2393618	253	33.2363	52.3563	22.4186	29.2609	42.7963	25.8398	Intron (ENSGALT00000076317/ENSGALG00000036395, intron 1 of 5)	27	2403703	2405760	2058	2	ENSGALG00000046177	ENSGALT00000098352	12142	1422
3	5732006	5732109	104	42.7324	41.1371	22.4186	29.2609	41.9348	25.8398	Distal Intergenic	3	5705855	5729959	24105	1	ENSGALG00000042786	ENSGALT00000059915	26151	1423
8	11773526	11773691	166	18.9922	29.9179	22.4186	29.2609	24.455	25.8398	Distal Intergenic	8	11753979	11755589	1611	2	ENSGALG00000052635	ENSGALT00000100336	-17937	1424
AADN05001379.1	438	724	287	28.4883	3.73974	22.4186	29.2609	16.114	25.8398	Promoter (<=1kb)	275	383	1918	1536	1	ENSGALG00000054249	ENSGALT00000105450	55	1425
KZ626838.1	301506	301761	256	9.49609	3.73974	22.4186	29.2609	6.61791	25.8398	Downstream (<=300bp)	463	291085	301414	10330	1	ENSGALG00000054776	ENSGALT00000102796	10421	1426
KZ626833.1	35920	36030	111	33.2363	26.1782	16.1134	35.622	29.7072	25.8677	Distal Intergenic	458	59272	60267	996	2	ENSGALG00000053785	ENSGALT00000099344	24237	1427
1	23931451	23931704	254	28.4883	41.1371	30.125	21.6276	34.8127	25.8763	Intron (ENSGALT00000055899/ENSGALG00000036488, intron 1 of 3)	1	23926940	23965360	38421	1	ENSGALG00000047604	ENSGALT00000092822	4511	1428
1	77128230	77128443	214	33.2363	33.6576	30.125	21.6276	33.447	25.8763	Promoter (2-3kb)	1	77125917	77132207	6291	1	ENSGALG00000029966	ENSGALT00000072019	2313	1429
1	182299411	182299769	359	14.2441	3.73974	30.125	21.6276	8.99194	25.8763	Intron (ENSGALT00000091108/ENSGALG00000046917, intron 3 of 4)	1	182304605	182304686	82	1	ENSGALG00000025213	ENSGALT00000042126	-4836	1430
11	20137511	20138173	663	56.9765	33.6576	30.125	21.6276	45.3171	25.8763	Intron (ENSGALT00000103116/ENSGALG00000049187, intron 2 of 2)	11	20161035	20165216	4182	2	ENSGALG00000052642	ENSGALT00000107846	27043	1431
12	10637827	10637975	149	37.9844	11.2192	23.8198	27.9887	24.6018	25.9042	Distal Intergenic	12	10654473	10658241	3769	2	ENSGALG00000052886	ENSGALT00000093057	20266	1432
18	11272776	11273948	1173	0	0	23.8198	27.9887	0	25.9042	Exon (ENSGALT00000101931/ENSGALG00000049838, exon 4 of 4)	18	11263581	11266356	2776	2	ENSGALG00000048413	ENSGALT00000101284	-6420	1433
2	75767592	75767799	208	80.7168	56.0961	23.8198	27.9887	68.4064	25.9042	Promoter (<=1kb)	2	75767746	75798868	31123	1	ENSGALG00000042584	ENSGALT00000079323	0	1434
2	81792684	81792874	191	28.4883	7.47947	23.8198	27.9887	17.9839	25.9042	Distal Intergenic	2	81796575	81796684	110	2	ENSGALG00000047568	ENSGALT00000101835	3810	1435
2	85918364	85918657	294	14.2441	33.6576	23.8198	27.9887	23.9509	25.9042	Distal Intergenic	2	85817469	85879564	62096	2	ENSGALG00000013189	ENSGALT00000021549	-38800	1436
20	4055517	4055706	190	9.49609	18.6987	23.8198	27.9887	14.0974	25.9042	Intron (ENSGALT00000102555/ENSGALG00000053447, intron 4 of 4)	20	4003531	4065487	61957	1	ENSGALG00000053447	ENSGALT00000092503	51986	1437
24	4152822	4153037	216	18.9922	33.6576	23.8198	27.9887	26.3249	25.9042	Distal Intergenic	24	4127168	4129626	2459	2	ENSGALG00000047923	ENSGALT00000104607	-23196	1438
33	1750115	1750329	215	42.7324	18.6987	23.8198	27.9887	30.7155	25.9042	Intron (ENSGALT00000081608/ENSGALG00000054846, intron 1 of 1)	32	1588326	1743386	155061	2	ENSGALG00000053747	ENSGALT00000084602	-6729	1439
4	80102430	80102659	230	37.9844	44.8768	23.8198	27.9887	41.4306	25.9042	Intron (ENSGALT00000091846/ENSGALG00000015554, intron 1 of 25)	4	80070750	80511445	440696	1	ENSGALG00000015554	ENSGALT00000025078	31680	1440
27	1539887	1540043	157	9.49609	11.2192	17.5145	34.3498	10.3577	25.9322	Distal Intergenic	27	1716776	1737699	20924	1	ENSGALG00000050871	ENSGALT00000095605	-176733	1441
1	155310481	155310668	188	0	37.3974	25.2209	26.7165	18.6987	25.9687	Distal Intergenic	1	155290926	155305744	14819	1	ENSGALG00000016912	ENSGALT00000036512	19555	1442
3	87480790	87481059	270	14.2441	26.1782	25.2209	26.7165	20.2111	25.9687	Promoter (<=1kb)	3	87481259	87553795	72537	1	ENSGALG00000016294	ENSGALT00000026278	-200	1443
5	58801613	58801756	144	14.2441	26.1782	25.2209	26.7165	20.2111	25.9687	Distal Intergenic	5	58749404	58780533	31130	2	ENSGALG00000054128	ENSGALT00000096707	-21080	1444
W	592040	592276	237	23.7402	18.6987	25.2209	26.7165	21.2195	25.9687	Intron (ENSGALT00000045252/ENSGALG00000027170, intron 2 of 12)	33	652442	652492	51	1	ENSGALG00000051029	ENSGALT00000105632	-60166	1445
Z	75866042	75866245	204	14.2441	18.6987	25.2209	26.7165	16.4714	25.9687	Intron (ENSGALT00000105654/ENSGALG00000049466, intron 4 of 10)	34	75858387	75940692	82306	1	ENSGALG00000053753	ENSGALT00000103377	7655	1446
30	1383180	1383378	199	33.2363	37.3974	18.9157	33.0776	35.3168	25.9966	Distal Intergenic	29	1371436	1377961	6526	2	ENSGALG00000041008	ENSGALT00000104546	-5219	1447
6	4321998	4322207	210	4.74804	18.6987	18.9157	33.0776	11.7234	25.9966	Intron (ENSGALT00000108211/ENSGALG00000047881, intron 2 of 2)	6	4214809	4259494	44686	2	ENSGALG00000054100	ENSGALT00000090618	-62504	1448
KZ626837.1	1876721	1876829	109	56.9765	7.47947	18.9157	33.0776	32.228	25.9966	Intron (ENSGALT00000061842/ENSGALG00000043225, intron 1 of 1)	462	1841875	1854801	12927	2	ENSGALG00000043225	ENSGALT00000102745	-21920	1449
16	1084624	1084937	314	9.49609	11.2192	26.6221	25.4443	10.3577	26.0332	Intron (ENSGALT00000096644/ENSGALG00000050222, intron 4 of 5)	16	1077028	1078980	1953	1	ENSGALG00000054162	ENSGALT00000099800	7596	1450
2	6324040	6324421	382	14.2441	0	26.6221	25.4443	7.12207	26.0332	Distal Intergenic	2	6325398	6329886	4489	2	ENSGALG00000006189	ENSGALT00000009986	5465	1451
24	6449500	6449762	263	9.49609	11.2192	20.3169	31.8054	10.3577	26.0611	Promoter (<=1kb)	24	6449416	6470658	21243	1	ENSGALG00000048829	ENSGALT00000100599	84	1452
6	18184719	18184843	125	28.4883	18.6987	20.3169	31.8054	23.5935	26.0611	Distal Intergenic	6	18236535	18246423	9889	2	ENSGALG00000005698	ENSGALT00000009141	61580	1453
Z	19233008	19233198	191	14.2441	22.4384	20.3169	31.8054	18.3413	26.0611	Intron (ENSGALT00000108208/ENSGALG00000049826, intron 4 of 5)	34	19215199	19266035	50837	1	ENSGALG00000049826	ENSGALT00000108208	17809	1454
Z	74231728	74231892	165	23.7402	22.4384	20.3169	31.8054	23.0893	26.0611	Intron (ENSGALT00000105083/ENSGALG00000047088, intron 1 of 2)	34	74111391	74241169	129779	2	ENSGALG00000048964	ENSGALT00000104056	9277	1455
2	88438502	88438856	355	37.9844	7.47947	28.0233	24.1721	22.7319	26.0977	Promoter (1-2kb)	2	88407284	88439989	32706	2	ENSGALG00000039034	ENSGALT00000056633	1133	1456
6	1752433	1752622	190	28.4883	22.4384	28.0233	24.1721	25.4633	26.0977	Distal Intergenic	6	1770457	1816358	45902	1	ENSGALG00000052127	ENSGALT00000097538	-17835	1457
Z	77360690	77360817	128	42.7324	14.9589	28.0233	24.1721	28.8457	26.0977	Intron (ENSGALT00000096412/ENSGALG00000054337, intron 1 of 1)	34	77337885	77366390	28506	2	ENSGALG00000054337	ENSGALT00000096412	5573	1458
9	24134846	24135063	218	47.4804	14.9589	21.718	30.5331	31.2197	26.1256	Distal Intergenic	9	24122589	24125592	3004	2	ENSGALG00000037374	ENSGALT00000046397	-9254	1459
Z	45939884	45940057	174	23.7402	41.1371	21.718	30.5331	32.4387	26.1256	Intron (ENSGALT00000000276/ENSGALG00000000208, intron 2 of 17)	34	45886716	46033418	146703	1	ENSGALG00000000208	ENSGALT00000082908	53168	1460
13	4132070	4132222	153	33.2363	14.9589	23.1192	29.2609	24.0976	26.1901	Intron (ENSGALT00000091941/ENSGALG00000053961, intron 4 of 18)	13	4064273	4194245	129973	2	ENSGALG00000053961	ENSGALT00000091941	62023	1461
Z	76908938	76909125	188	42.7324	18.6987	23.1192	29.2609	30.7155	26.1901	Distal Intergenic	34	76924570	76926711	2142	1	ENSGALG00000048416	ENSGALT00000092759	-15445	1462
KZ626833.1	165989	166249	261	42.7324	33.6576	16.814	35.622	38.195	26.218	Distal Intergenic	458	171379	172602	1224	2	ENSGALG00000051907	ENSGALT00000104295	6353	1463
14	356609	356805	197	0	11.2192	30.8256	21.6276	5.60961	26.2266	Distal Intergenic	14	442463	443813	1351	1	ENSGALG00000030678	ENSGALT00000074910	-85658	1464
2	50716539	50716738	200	33.2363	37.3974	30.8256	21.6276	35.3168	26.2266	Intron (ENSGALT00000096600/ENSGALG00000040266, intron 9 of 13)	2	50623021	50662963	39943	1	ENSGALG00000050534	ENSGALT00000093257	93518	1465
12	20331576	20331915	340	42.7324	41.1371	24.5203	27.9887	41.9348	26.2545	Promoter (<=1kb)	12	20332366	20339261	6896	1	ENSGALG00000054180	ENSGALT00000103306	-451	1466
13	2937909	2938113	205	47.4804	29.9179	24.5203	27.9887	38.6992	26.2545	Promoter (2-3kb)	13	2935277	2950227	14951	1	ENSGALG00000042617	ENSGALT00000063125	2632	1467
14	15190362	15190524	163	47.4804	26.1782	24.5203	27.9887	36.8293	26.2545	Promoter (1-2kb)	14	15187101	15188586	1486	2	ENSGALG00000039097	ENSGALT00000065501	-1776	1468
2	130990561	130990973	413	28.4883	7.47947	24.5203	27.9887	17.9839	26.2545	Intron (ENSGALT00000068403/ENSGALG00000036821, intron 8 of 9)	2	131015321	131017405	2085	2	ENSGALG00000046833	ENSGALT00000108036	26432	1469
2	147629359	147629490	132	4.74804	22.4384	24.5203	27.9887	13.5932	26.2545	Intron (ENSGALT00000096952/ENSGALG00000033960, intron 1 of 30)	2	147593254	147601904	8651	2	ENSGALG00000051390	ENSGALT00000102276	-27455	1470
3	39581321	39581497	177	23.7402	18.6987	24.5203	27.9887	21.2195	26.2545	Exon (ENSGALT00000104811/ENSGALG00000039349, exon 10 of 10)	3	39543722	39718024	174303	2	ENSGALG00000039349	ENSGALT00000096781	136527	1471
30	1537151	1537359	209	47.4804	14.9589	24.5203	27.9887	31.2197	26.2545	Distal Intergenic	29	1526027	1530175	4149	1	ENSGALG00000049500	ENSGALT00000093241	11124	1472
4	25903217	25903483	267	37.9844	26.1782	24.5203	27.9887	32.0813	26.2545	Intron (ENSGALT00000094981/ENSGALG00000049671, intron 2 of 5)	4	25884494	25890810	6317	1	ENSGALG00000050784	ENSGALT00000095895	18723	1473
Z	77170172	77170366	195	14.2441	18.6987	24.5203	27.9887	16.4714	26.2545	Intron (ENSGALT00000089904/ENSGALG00000047454, intron 1 of 1)	34	77158999	77159946	948	2	ENSGALG00000053248	ENSGALT00000097557	-10226	1474
27	3425526	3425677	152	42.7324	7.47947	18.2151	34.3498	25.1059	26.2824	Promoter (<=1kb)	27	3415054	3425256	10203	2	ENSGALG00000054492	ENSGALT00000058732	-270	1475
13	16585946	16586157	212	23.7402	33.6576	25.9215	26.7165	28.6989	26.319	Promoter (<=1kb)	13	16586221	16602196	15976	1	ENSGALG00000006462	ENSGALT00000010437	-64	1476
2	33907367	33907556	190	18.9922	0	25.9215	26.7165	9.49609	26.319	Distal Intergenic	2	33868370	33902516	34147	2	ENSGALG00000011176	ENSGALT00000085165	-4851	1477
2	65260198	65260402	205	18.9922	26.1782	25.9215	26.7165	22.5852	26.319	Intron (ENSGALT00000060635/ENSGALG00000042481, intron 7 of 8)	2	65202522	65385443	182922	2	ENSGALG00000042481	ENSGALT00000049798	125041	1478
3	10048166	10048366	201	14.2441	37.3974	25.9215	26.7165	25.8208	26.319	Intron (ENSGALT00000014402/ENSGALG00000008866, intron 12 of 18)	3	9984822	9987580	2759	1	ENSGALG00000028817	ENSGALT00000098690	63344	1479
2	135927639	135927791	153	9.49609	26.1782	19.6163	33.0776	17.8371	26.3469	Intron (ENSGALT00000066923/ENSGALG00000039013, intron 1 of 4)	2	135915027	135915136	110	2	ENSGALG00000028746	ENSGALT00000044460	-12503	1480
31	2544863	2545057	195	47.4804	14.9589	19.6163	33.0776	31.2197	26.3469	Intron (ENSGALT00000076677/ENSGALG00000036191, intron 6 of 10)	30	2520904	2557318	36415	2	ENSGALG00000036191	ENSGALT00000076677	12261	1481
Z	77615788	77615994	207	28.4883	18.6987	19.6163	33.0776	23.5935	26.3469	Intron (ENSGALT00000098084/ENSGALG00000050920, intron 1 of 1)	34	77542483	77587321	44839	2	ENSGALG00000046868	ENSGALT00000103674	-28467	1482
1	25445869	25446108	240	47.4804	29.9179	27.3227	25.4443	38.6992	26.3835	Intron (ENSGALT00000068913/ENSGALG00000040557, intron 2 of 8)	1	25430603	25492285	61683	1	ENSGALG00000040557	ENSGALT00000092901	15266	1483
12	357852	358037	186	52.2285	33.6576	27.3227	25.4443	42.9431	26.3835	Promoter (2-3kb)	12	360573	368373	7801	1	ENSGALG00000041511	ENSGALT00000091992	-2536	1484
12	3543702	3543861	160	14.2441	7.47947	27.3227	25.4443	10.8618	26.3835	Promoter (<=1kb)	12	3544615	3548464	3850	1	ENSGALG00000027695	ENSGALT00000044247	-754	1485
12	4096742	4096987	246	37.9844	29.9179	27.3227	25.4443	33.9511	26.3835	Distal Intergenic	12	4122829	4131857	9029	1	ENSGALG00000052595	ENSGALT00000097249	-25842	1486
2	128949250	128949435	186	4.74804	18.6987	21.0174	31.8054	11.7234	26.4114	Distal Intergenic	2	128928454	128936214	7761	2	ENSGALG00000054771	ENSGALT00000094902	-13036	1487
31	4584439	4584597	159	47.4804	33.6576	21.0174	31.8054	40.569	26.4114	Distal Intergenic	30	4443603	4457497	13895	2	ENSGALG00000053734	ENSGALT00000105130	-126942	1488
6	26920654	26920865	212	33.2363	41.1371	21.0174	31.8054	37.1867	26.4114	Distal Intergenic	6	26929409	26933520	4112	2	ENSGALG00000037616	ENSGALT00000069473	12655	1489
Z	73810983	73811152	170	66.4726	14.9589	21.0174	31.8054	40.7158	26.4114	Intron (ENSGALT00000086219/ENSGALG00000045877, intron 1 of 1)	34	73758494	73855377	96884	2	ENSGALG00000045877	ENSGALT00000086219	44225	1490
1	98586930	98587228	299	28.4883	26.1782	28.7238	24.1721	27.3332	26.448	Intron (ENSGALT00000055391/ENSGALG00000015519, intron 1 of 21)	1	98602562	98602717	156	2	ENSGALG00000027990	ENSGALT00000043257	15489	1491
1	168536196	168536385	190	28.4883	26.1782	28.7238	24.1721	27.3332	26.448	Intron (ENSGALT00000036493/ENSGALG00000016969, intron 5 of 5)	1	168515159	168531039	15881	1	ENSGALG00000016969	ENSGALT00000099897	21037	1492
12	2752847	2753017	171	71.2207	37.3974	28.7238	24.1721	54.309	26.448	Promoter (2-3kb)	12	2750097	2759510	9414	1	ENSGALG00000047089	ENSGALT00000105707	2750	1493
4	47951031	47951294	264	18.9922	33.6576	28.7238	24.1721	26.3249	26.448	Distal Intergenic	4	47983446	48374220	390775	1	ENSGALG00000011319	ENSGALT00000018468	-32152	1494
4	62038498	62038732	235	14.2441	0	28.7238	24.1721	7.12207	26.448	Distal Intergenic	4	61971185	62002153	30969	2	ENSGALG00000053719	ENSGALT00000098836	-36345	1495
Z	76064382	76064655	274	23.7402	18.6987	28.7238	24.1721	21.2195	26.448	Intron (ENSGALT00000105528/ENSGALG00000048135, intron 4 of 11)	34	76027214	76092402	65189	2	ENSGALG00000033419	ENSGALT00000057623	27747	1496
20	4256205	4256387	183	52.2285	44.8768	22.4186	30.5331	48.5527	26.4759	Distal Intergenic	20	4237356	4254294	16939	1	ENSGALG00000048410	ENSGALT00000105050	18849	1497
25	1404190	1404463	274	0	0	22.4186	30.5331	0	26.4759	Promoter (1-2kb)	25	1402863	1406387	3525	1	ENSGALG00000047775	ENSGALT00000098727	1327	1498
Z	18226402	18226595	194	9.49609	29.9179	22.4186	30.5331	19.707	26.4759	Distal Intergenic	34	18162715	18179335	16621	2	ENSGALG00000053953	ENSGALT00000103347	-47067	1499
30	321639	321818	180	23.7402	18.6987	16.1134	36.8942	21.2195	26.5038	Intron (ENSGALT00000105467/ENSGALG00000052168, intron 1 of 4)	29	311413	329492	18080	2	ENSGALG00000052168	ENSGALT00000105467	7674	1500
1	182131473	182131744	272	33.2363	33.6576	30.125	22.8999	33.447	26.5124	Promoter (<=1kb)	1	182130487	182257860	127374	1	ENSGALG00000017173	ENSGALT00000027738	986	1501
1	17293349	17293497	149	47.4804	29.9179	25.2209	27.9887	38.6992	26.6048	Promoter (<=1kb)	1	17291998	17293170	1173	2	ENSGALG00000048222	ENSGALT00000105836	-179	1502
1	188493375	188493579	205	23.7402	33.6576	25.2209	27.9887	28.6989	26.6048	Distal Intergenic	1	188531441	188534800	3360	1	ENSGALG00000053996	ENSGALT00000102677	-37862	1503
33	1578848	1579168	321	42.7324	22.4384	25.2209	27.9887	32.5854	26.6048	Intron (ENSGALT00000104836/ENSGALG00000046913, intron 1 of 1)	32	1569661	1570677	1017	2	ENSGALG00000049681	ENSGALT00000098978	-8171	1504
KZ626837.1	1089371	1089520	150	90.2128	33.6576	18.9157	34.3498	61.9352	26.6327	Distal Intergenic	462	935008	937032	2025	1	ENSGALG00000045994	ENSGALT00000087051	154363	1505
KZ626839.1	109287	110023	737	0	0	18.9157	34.3498	0	26.6327	Promoter (<=1kb)	464	110074	126144	16071	1	ENSGALG00000055105	ENSGALT00000099108	-51	1506
1	58504503	58504673	171	66.4726	41.1371	26.6221	26.7165	53.8049	26.6693	Distal Intergenic	1	58522917	58530531	7615	1	ENSGALG00000052337	ENSGALT00000099478	-18244	1507
2	66276096	66276451	356	28.4883	33.6576	26.6221	26.7165	31.073	26.6693	Promoter (1-2kb)	2	66278012	66281874	3863	1	ENSGALG00000012821	ENSGALT00000020914	-1561	1508
2	148002490	148002680	191	52.2285	37.3974	26.6221	26.7165	44.8129	26.6693	Promoter (1-2kb)	2	147999992	148001344	1353	2	ENSGALG00000016154	ENSGALT00000026027	-1146	1509
4	76158231	76158390	160	14.2441	52.3563	26.6221	26.7165	33.3002	26.6693	Intron (ENSGALT00000023380/ENSGALG00000014485, intron 1 of 8)	4	76174159	76382207	208049	1	ENSGALG00000014485	ENSGALT00000094637	-15769	1510
25	3111375	3111561	187	4.74804	0	20.3169	33.0776	2.37402	26.6972	Promoter (2-3kb)	25	3113868	3119343	5476	1	ENSGALG00000052095	ENSGALT00000092894	-2307	1511
26	2108545	2108693	149	18.9922	33.6576	20.3169	33.0776	26.3249	26.6972	Promoter (<=1kb)	26	2104564	2109597	5034	2	ENSGALG00000044191	ENSGALT00000089578	904	1512
3	104519109	104519342	234	9.49609	14.9589	20.3169	33.0776	12.2275	26.6972	Promoter (1-2kb)	3	104519630	104520726	1097	2	ENSGALG00000034137	ENSGALT00000100463	1384	1513
4	55342911	55343132	222	18.9922	33.6576	20.3169	33.0776	26.3249	26.6972	Distal Intergenic	4	55372558	55373715	1158	2	ENSGALG00000046763	ENSGALT00000103170	30583	1514
4	83675415	83675630	216	18.9922	33.6576	20.3169	33.0776	26.3249	26.6972	Promoter (<=1kb)	4	83675689	83685066	9378	1	ENSGALG00000054111	ENSGALT00000103821	-59	1515
KZ626838.1	1873944	1874155	212	18.9922	22.4384	20.3169	33.0776	20.7153	26.6972	Distal Intergenic	463	1839408	1863179	23772	1	ENSGALG00000054551	ENSGALT00000096318	34536	1516
Z	38179768	38179966	199	9.49609	41.1371	20.3169	33.0776	25.3166	26.6972	Distal Intergenic	34	38162590	38176969	14380	1	ENSGALG00000047822	ENSGALT00000104416	17178	1517
Z	80863098	80863265	168	37.9844	33.6576	20.3169	33.0776	35.821	26.6972	Intron (ENSGALT00000096483/ENSGALG00000048153, intron 1 of 1)	34	80958522	81024852	66331	1	ENSGALG00000048041	ENSGALT00000098597	-95257	1518
25	1305929	1306727	799	4.74804	3.73974	28.0233	25.4443	4.24389	26.7338	Promoter (<=1kb)	25	1303643	1306226	2584	2	ENSGALG00000049003	ENSGALT00000095021	0	1519
6	8218307	8218569	263	18.9922	29.9179	28.0233	25.4443	24.455	26.7338	Intron (ENSGALT00000095985/ENSGALG00000048540, intron 1 of 4)	6	8173420	8249226	75807	2	ENSGALG00000048540	ENSGALT00000095985	30657	1520
6	25770120	25770338	219	23.7402	26.1782	28.0233	25.4443	24.9592	26.7338	Promoter (2-3kb)	6	25773135	25777354	4220	1	ENSGALG00000048141	ENSGALT00000102321	-2797	1521
1	188500518	188500715	198	14.2441	11.2192	21.718	31.8054	12.7317	26.7617	Distal Intergenic	1	188531441	188534800	3360	1	ENSGALG00000053996	ENSGALT00000102677	-30726	1522
22	3599948	3600440	493	0	0	21.718	31.8054	0	26.7617	Promoter (<=1kb)	22	3599684	3602619	2936	1	ENSGALG00000052980	ENSGALT00000095323	264	1523
32	257207	258036	830	18.9922	7.47947	21.718	31.8054	13.2358	26.7617	Promoter (2-3kb)	31	255198	258745	3548	1	ENSGALG00000039336	ENSGALT00000047269	2009	1524
Z	19902385	19902631	247	37.9844	22.4384	21.718	31.8054	30.2114	26.7617	Distal Intergenic	34	19909387	19911478	2092	1	ENSGALG00000047920	ENSGALT00000092656	-6756	1525
Z	74852535	74852729	195	23.7402	11.2192	21.718	31.8054	17.4797	26.7617	Intron (ENSGALT00000101378/ENSGALG00000053444, intron 1 of 1)	34	74878647	74880839	2193	1	ENSGALG00000052164	ENSGALT00000099567	-25918	1526
Z	78133002	78133143	142	23.7402	22.4384	21.718	31.8054	23.0893	26.7617	Intron (ENSGALT00000107904/ENSGALG00000050672, intron 5 of 8)	34	77987413	78117585	130173	2	ENSGALG00000051478	ENSGALT00000086413	-15417	1527
2	85797770	85798012	243	18.9922	11.2192	29.4244	24.1721	15.1057	26.7982	Intron (ENSGALT00000021546/ENSGALG00000013187, intron 9 of 16)	2	85785734	85815041	29308	2	ENSGALG00000013187	ENSGALT00000021546	17029	1528
2	128315773	128316024	252	23.7402	26.1782	29.4244	24.1721	24.9592	26.7982	Promoter (<=1kb)	2	128316009	128333033	17025	1	ENSGALG00000049684	ENSGALT00000100392	0	1529
6	31493656	31493899	244	28.4883	48.6166	29.4244	24.1721	38.5524	26.7982	Intron (ENSGALT00000044366/ENSGALG00000029020, intron 2 of 5)	6	31489421	31522011	32591	1	ENSGALG00000029020	ENSGALT00000044366	4235	1530
Z	38018712	38019078	367	80.7168	48.6166	29.4244	24.1721	64.6667	26.7982	Distal Intergenic	34	37997445	38014651	17207	2	ENSGALG00000050681	ENSGALT00000093684	-4061	1531
2	128834646	128834861	216	28.4883	37.3974	23.1192	30.5331	32.9428	26.8262	Distal Intergenic	2	128779644	128829568	49925	2	ENSGALG00000032518	ENSGALT00000079087	-5078	1532
9	16880836	16881052	217	33.2363	48.6166	23.1192	30.5331	40.9264	26.8262	Promoter (1-2kb)	9	16749623	16882806	133184	2	ENSGALG00000048590	ENSGALT00000093187	1754	1533
KZ626833.1	234730	234920	191	14.2441	3.73974	16.814	36.8942	8.99194	26.8541	Distal Intergenic	458	219368	219425	58	1	ENSGALG00000051356	ENSGALT00000102163	15362	1534
KZ626838.1	1219006	1219389	384	23.7402	3.73974	16.814	36.8942	13.74	26.8541	Intron (ENSGALT00000094194/ENSGALG00000053425, intron 1 of 1)	463	1213239	1224499	11261	1	ENSGALG00000053425	ENSGALT00000094194	5767	1535
1	33823481	33823840	360	23.7402	22.4384	24.5203	29.2609	23.0893	26.8906	Intron (ENSGALT00000105682/ENSGALG00000009842, intron 1 of 4)	1	33813098	33884293	71196	1	ENSGALG00000009842	ENSGALT00000105682	10383	1536
10	10754826	10755022	197	33.2363	18.6987	24.5203	29.2609	25.9675	26.8906	Intron (ENSGALT00000007955/ENSGALG00000004960, intron 2 of 65)	10	10623539	10768837	145299	2	ENSGALG00000004960	ENSGALT00000007955	13815	1537
13	19095542	19095709	168	42.7324	11.2192	24.5203	29.2609	26.9758	26.8906	Distal Intergenic	13	19075294	19080228	4935	2	ENSGALG00000054936	ENSGALT00000099404	-15314	1538
21	4826304	4826585	282	9.49609	33.6576	24.5203	29.2609	21.5769	26.8906	Promoter (<=1kb)	21	4788390	4825706	37317	2	ENSGALG00000004081	ENSGALT00000006487	-598	1539
3	8086673	8086870	198	28.4883	41.1371	24.5203	29.2609	34.8127	26.8906	Intron (ENSGALT00000104710/ENSGALG00000009100, intron 1 of 9)	3	8078124	8143205	65082	1	ENSGALG00000009100	ENSGALT00000093707	8549	1540
32	643678	643885	208	42.7324	41.1371	24.5203	29.2609	41.9348	26.8906	Promoter (<=1kb)	31	643551	647397	3847	1	ENSGALG00000054044	ENSGALT00000097537	127	1541
4	88233563	88233757	195	33.2363	41.1371	24.5203	29.2609	37.1867	26.8906	Distal Intergenic	4	88341840	88377988	36149	1	ENSGALG00000038787	ENSGALT00000059714	-108083	1542
Z	37443025	37443325	301	47.4804	14.9589	24.5203	29.2609	31.2197	26.8906	Intron (ENSGALT00000032813/ENSGALG00000015167, intron 9 of 16)	34	37479549	37479809	261	1	ENSGALG00000028335	ENSGALT00000046241	-36224	1543
Z	75614991	75615187	197	9.49609	7.47947	24.5203	29.2609	8.48778	26.8906	Intron (ENSGALT00000105654/ENSGALG00000049466, intron 2 of 10)	34	75736163	75762383	26221	1	ENSGALG00000044978	ENSGALT00000086701	-120976	1544
KZ626837.1	1690177	1690634	458	28.4883	41.1371	38.532	15.2666	34.8127	26.8993	Distal Intergenic	462	1718764	1729828	11065	1	ENSGALG00000047953	ENSGALT00000108373	-28130	1545
24	6391288	6391552	265	18.9922	22.4384	18.2151	35.622	20.7153	26.9186	Distal Intergenic	24	6426260	6427756	1497	1	ENSGALG00000052808	ENSGALT00000091940	-34708	1546
6	941015	941195	181	47.4804	18.6987	18.2151	35.622	33.0896	26.9186	Promoter (1-2kb)	6	943152	948546	5395	1	ENSGALG00000040737	ENSGALT00000103622	-1957	1547
1	65128841	65129060	220	52.2285	26.1782	32.2267	21.6276	39.2033	26.9272	Intron (ENSGALT00000098977/ENSGALG00000050133, intron 1 of 2)	1	65124971	65133775	8805	2	ENSGALG00000050133	ENSGALT00000098977	4715	1548
31	2675856	2676067	212	0	0	32.2267	21.6276	0	26.9272	Distal Intergenic	30	2664638	2671825	7188	2	ENSGALG00000052971	ENSGALT00000090871	-4031	1549
1	83978527	83978799	273	56.9765	56.0961	25.9215	27.9887	56.5363	26.9551	Distal Intergenic	1	83879170	83892733	13564	2	ENSGALG00000019233	ENSGALT00000030452	-85794	1550
1	142741728	142741901	174	23.7402	37.3974	25.9215	27.9887	30.5688	26.9551	Distal Intergenic	1	142769789	142770952	1164	1	ENSGALG00000049532	ENSGALT00000091157	-27888	1551
3	4169676	4169883	208	37.9844	29.9179	25.9215	27.9887	33.9511	26.9551	Intron (ENSGALT00000104954/ENSGALG00000008457, intron 3 of 6)	3	4154808	4176209	21402	1	ENSGALG00000008457	ENSGALT00000013781	14868	1552
Z	63001304	63001526	223	14.2441	14.9589	25.9215	27.9887	14.6015	26.9551	Intron (ENSGALT00000025179/ENSGALG00000015620, intron 7 of 7)	34	62996232	62996321	90	2	ENSGALG00000025396	ENSGALT00000042309	-4983	1553
3	64619957	64620198	242	80.7168	41.1371	27.3227	26.7165	60.9269	27.0196	Promoter (1-2kb)	3	64614973	64618254	3282	2	ENSGALG00000054582	ENSGALT00000098785	-1703	1554
3	80342249	80342585	337	33.2363	29.9179	27.3227	26.7165	31.5771	27.0196	Distal Intergenic	3	80395515	80449179	53665	1	ENSGALG00000015897	ENSGALT00000025619	-52930	1555
5	4958005	4958170	166	4.74804	22.4384	27.3227	26.7165	13.5932	27.0196	Distal Intergenic	5	4843895	4942957	99063	2	ENSGALG00000012136	ENSGALT00000019825	-15048	1556
8	10837214	10837494	281	33.2363	52.3563	27.3227	26.7165	42.7963	27.0196	Promoter (<=1kb)	8	10813212	10837313	24102	2	ENSGALG00000005080	ENSGALT00000062873	0	1557
KZ626837.1	856725	856914	190	9.49609	0	27.3227	26.7165	4.74804	27.0196	Intron (ENSGALT00000094050/ENSGALG00000054064, intron 2 of 3)	462	823122	824273	1152	2	ENSGALG00000049201	ENSGALT00000102593	-32452	1558
Z	52994045	52994276	232	14.2441	29.9179	21.0174	33.0776	22.081	27.0475	Intron (ENSGALT00000043645/ENSGALG00000026395, intron 4 of 6)	34	52922724	52931566	8843	2	ENSGALG00000047790	ENSGALT00000093008	-62479	1559
Z	74492114	74492365	252	56.9765	14.9589	21.0174	33.0776	35.9677	27.0475	Intron (ENSGALT00000103025/ENSGALG00000049550, intron 1 of 1)	34	74417165	74471213	54049	2	ENSGALG00000054245	ENSGALT00000102682	-20901	1560
8	9827216	9827331	116	71.2207	33.6576	14.7122	39.4386	52.4392	27.0754	Distal Intergenic	8	9844085	9854467	10383	1	ENSGALG00000052486	ENSGALT00000092906	-16754	1561
Z	37994064	37994300	237	18.9922	44.8768	28.7238	25.4443	31.9345	27.0841	Distal Intergenic	34	37974730	37990032	15303	1	ENSGALG00000015180	ENSGALT00000024496	19334	1562
15	12984113	12984252	140	33.2363	26.1782	22.4186	31.8054	29.7072	27.112	Distal Intergenic	15	12879143	12931736	52594	2	ENSGALG00000008357	ENSGALT00000013608	-52377	1563
2	130867434	130867639	206	14.2441	7.47947	22.4186	31.8054	10.8618	27.112	Intron (ENSGALT00000096985/ENSGALG00000053353, intron 3 of 15)	2	130809697	130889647	79951	2	ENSGALG00000053353	ENSGALT00000096985	22008	1564
Z	80633132	80633308	177	47.4804	18.6987	22.4186	31.8054	33.0896	27.112	Intron (ENSGALT00000094720/ENSGALG00000050678, intron 1 of 1)	34	80616187	80743416	127230	1	ENSGALG00000053589	ENSGALT00000096690	16945	1565
KZ626839.1	880073	880421	349	9.49609	14.9589	16.1134	38.1664	12.2275	27.1399	Exon (ENSGALT00000090461/ENSGALG00000050053, exon 4 of 4)	464	879999	892523	12525	2	ENSGALG00000050053	ENSGALT00000090461	12102	1566
Z	69074338	69074560	223	4.74804	0	30.125	24.1721	2.37402	27.1485	Intron (ENSGALT00000002902/ENSGALG00000001869, intron 3 of 3)	34	68929630	68933625	3996	2	ENSGALG00000001864	ENSGALT00000091952	-140713	1567
Z	75405762	75405902	141	23.7402	14.9589	30.125	24.1721	19.3496	27.1485	Promoter (<=1kb)	34	75337005	75405602	68598	2	ENSGALG00000047456	ENSGALT00000105684	-160	1568
1	91182964	91183202	239	9.49609	18.6987	23.8198	30.5331	14.0974	27.1765	Promoter (<=1kb)	1	91183177	91200509	17333	1	ENSGALG00000015414	ENSGALT00000024864	0	1569
1	174440739	174440962	224	61.7246	37.3974	23.8198	30.5331	49.561	27.1765	Intron (ENSGALT00000027556/ENSGALG00000017062, intron 47 of 57)	1	174499746	174499894	149	2	ENSGALG00000047101	ENSGALT00000091535	58932	1570
2	148901546	148901729	184	14.2441	11.2192	23.8198	30.5331	12.7317	27.1765	Promoter (<=1kb)	2	148900799	148901276	478	2	ENSGALG00000033622	ENSGALT00000053032	-270	1571
1	66502612	66502817	206	23.7402	37.3974	25.2209	29.2609	30.5688	27.2409	Promoter (<=1kb)	1	66503373	66569497	66125	1	ENSGALG00000013210	ENSGALT00000021580	-556	1572
16	632043	632253	211	47.4804	33.6576	25.2209	29.2609	40.569	27.2409	Promoter (1-2kb)	16	633344	641956	8613	1	ENSGALG00000051428	ENSGALT00000104545	-1091	1573
33	594634	594886	253	33.2363	22.4384	18.9157	35.622	27.8374	27.2688	Intron (ENSGALT00000101945/ENSGALG00000054611, intron 1 of 1)	32	570956	603666	32711	2	ENSGALG00000052836	ENSGALT00000090675	8780	1574
33	6207228	6207475	248	14.2441	11.2192	18.9157	35.622	12.7317	27.2688	Promoter (<=1kb)	32	6207008	6208468	1461	2	ENSGALG00000053973	ENSGALT00000103066	993	1575
1	171111537	171111838	302	18.9922	22.4384	32.9273	21.6276	20.7153	27.2775	Distal Intergenic	1	171087887	171108174	20288	2	ENSGALG00000048894	ENSGALT00000100436	-3363	1576
1	736978	737254	277	33.2363	59.8358	26.6221	27.9887	46.5361	27.3054	Promoter (2-3kb)	1	733396	734964	1569	2	ENSGALG00000053146	ENSGALT00000103957	-2014	1577
1	37808917	37809217	301	52.2285	33.6576	26.6221	27.9887	42.9431	27.3054	Promoter (<=1kb)	1	37713688	37808043	94356	2	ENSGALG00000010204	ENSGALT00000016589	-874	1578
18	8437173	8437440	268	14.2441	41.1371	26.6221	27.9887	27.6906	27.3054	Distal Intergenic	18	8407723	8410955	3233	1	ENSGALG00000053297	ENSGALT00000103446	29450	1579
1	166328723	166329010	288	28.4883	26.1782	34.3285	20.3554	27.3332	27.342	Intron (ENSGALT00000097722/ENSGALG00000051581, intron 5 of 9)	1	166310357	166348845	38489	1	ENSGALG00000051581	ENSGALT00000097722	18366	1580
13	19160599	19160793	195	56.9765	22.4384	28.0233	26.7165	39.7075	27.3699	Distal Intergenic	13	19075294	19080228	4935	2	ENSGALG00000054936	ENSGALT00000099404	-80371	1581
2	103523514	103523717	204	28.4883	18.6987	28.0233	26.7165	23.5935	27.3699	Distal Intergenic	2	103502862	103514975	12114	1	ENSGALG00000049694	ENSGALT00000105859	20652	1582
Z	74269706	74269873	168	37.9844	7.47947	28.0233	26.7165	22.7319	27.3699	Promoter (<=1kb)	34	74236914	74268851	31938	2	ENSGALG00000048964	ENSGALT00000097108	-855	1583
2	34514181	34514418	238	28.4883	22.4384	21.718	33.0776	25.4633	27.3978	Distal Intergenic	2	34519722	34632243	112522	1	ENSGALG00000011248	ENSGALT00000018348	-5304	1584
2	116596770	116596910	141	33.2363	22.4384	21.718	33.0776	27.8374	27.3978	Promoter (<=1kb)	2	116504849	116596399	91551	2	ENSGALG00000036017	ENSGALT00000074784	-371	1585
32	352923	353373	451	23.7402	7.47947	21.718	33.0776	15.6098	27.3978	Intron (ENSGALT00000092725/ENSGALG00000047145, intron 24 of 24)	31	341421	343896	2476	2	ENSGALG00000051630	ENSGALT00000107261	-9027	1586
Z	4679101	4679249	149	14.2441	11.2192	21.718	33.0776	12.7317	27.3978	Distal Intergenic	34	4342416	4353388	10973	2	ENSGALG00000050161	ENSGALT00000104044	-325713	1587
27	126621	126871	251	56.9765	48.6166	29.4244	25.4443	52.7966	27.4344	Distal Intergenic	27	122353	125376	3024	1	ENSGALG00000052431	ENSGALT00000096148	4268	1588
1	123023358	123023533	176	52.2285	41.1371	23.1192	31.8054	46.6828	27.4623	Distal Intergenic	1	123085239	123107985	22747	2	ENSGALG00000027960	ENSGALT00000042836	84452	1589
10	4294047	4294320	274	28.4883	33.6576	23.1192	31.8054	31.073	27.4623	Promoter (<=1kb)	10	4293509	4313367	19859	1	ENSGALG00000003322	ENSGALT00000005261	538	1590
2	90698972	90699104	133	9.49609	22.4384	23.1192	31.8054	15.9673	27.4623	Distal Intergenic	2	90583143	90647828	64686	2	ENSGALG00000013657	ENSGALT00000059583	-51144	1591
25	1554484	1554744	261	42.7324	11.2192	23.1192	31.8054	26.9758	27.4623	Promoter (<=1kb)	25	1553973	1559757	5785	1	ENSGALG00000029812	ENSGALT00000073377	511	1592
15	58219	58406	188	23.7402	11.2192	16.814	38.1664	17.4797	27.4902	Distal Intergenic	15	80489	82820	2332	1	ENSGALG00000052567	ENSGALT00000106843	-22083	1593
1	187869633	187869959	327	37.9844	37.3974	30.8256	24.1721	37.6909	27.4988	Intron (ENSGALT00000056674/ENSGALG00000017229, intron 2 of 27)	1	187671552	187990066	318515	2	ENSGALG00000017229	ENSGALT00000056674	120107	1594
14	266842	266951	110	42.7324	18.6987	24.5203	30.5331	30.7155	27.5267	Distal Intergenic	14	144979	154286	9308	2	ENSGALG00000054141	ENSGALT00000099511	-112556	1595
2	125754075	125754416	342	37.9844	33.6576	24.5203	30.5331	35.821	27.5267	Promoter (<=1kb)	2	125747442	125753939	6498	2	ENSGALG00000035129	ENSGALT00000078323	-136	1596
3	14452772	14452968	197	9.49609	11.2192	24.5203	30.5331	10.3577	27.5267	Intron (ENSGALT00000051969/ENSGALG00000008875, intron 4 of 32)	3	14255799	14297186	41388	1	ENSGALG00000048955	ENSGALT00000104529	196973	1597
8	2151401	2151625	225	18.9922	37.3974	24.5203	30.5331	28.1948	27.5267	Promoter (<=1kb)	8	2144286	2151485	7200	2	ENSGALG00000048748	ENSGALT00000093372	0	1598
5	39270586	39270915	330	56.9765	41.1371	25.9215	29.2609	49.0568	27.5912	Distal Intergenic	5	39278568	39286069	7502	1	ENSGALG00000010390	ENSGALT00000016923	-7653	1599
11	17519481	17519732	252	0	14.9589	27.3227	27.9887	7.47947	27.6557	Distal Intergenic	11	17543202	17552079	8878	2	ENSGALG00000055011	ENSGALT00000100507	32347	1600
2	133358975	133359236	262	61.7246	48.6166	27.3227	27.9887	55.1706	27.6557	Distal Intergenic	2	132981118	132996438	15321	1	ENSGALG00000048052	ENSGALT00000090703	377857	1601
5	19370967	19371184	218	23.7402	29.9179	27.3227	27.9887	26.8291	27.6557	Intron (ENSGALT00000088945/ENSGALG00000050112, intron 4 of 4)	5	19367356	19391850	24495	2	ENSGALG00000050112	ENSGALT00000088945	20666	1602
Z	77519159	77519373	215	52.2285	29.9179	27.3227	27.9887	41.0732	27.6557	Intron (ENSGALT00000100263/ENSGALG00000047802, intron 1 of 1)	34	77512937	77541493	28557	2	ENSGALG00000047802	ENSGALT00000100263	22120	1603
14	3509005	3509278	274	52.2285	41.1371	21.0174	34.3498	46.6828	27.6836	Promoter (<=1kb)	14	3509391	3525587	16197	1	ENSGALG00000040999	ENSGALT00000055433	-113	1604
4	74930675	74930901	227	14.2441	44.8768	21.0174	34.3498	29.5605	27.6836	Exon (ENSGALT00000050887/ENSGALG00000034621, exon 3 of 8)	4	74903591	74948420	44830	1	ENSGALG00000034621	ENSGALT00000104764	27084	1605
1	804431	804908	478	33.2363	29.9179	22.4186	33.0776	31.5771	27.7481	Promoter (2-3kb)	1	798987	801506	2520	2	ENSGALG00000054762	ENSGALT00000092613	-2925	1606
KZ626833.1	26319	26426	108	33.2363	26.1782	22.4186	33.0776	29.7072	27.7481	Distal Intergenic	458	59272	60267	996	2	ENSGALG00000053785	ENSGALT00000099344	33841	1607
Z	76921775	76921957	183	61.7246	56.0961	22.4186	33.0776	58.9103	27.7481	Promoter (2-3kb)	34	76924570	76926711	2142	1	ENSGALG00000048416	ENSGALT00000092759	-2613	1608
6	525724	525867	144	4.74804	18.6987	30.125	25.4443	11.7234	27.7846	Distal Intergenic	6	545042	557647	12606	2	ENSGALG00000049625	ENSGALT00000096048	31780	1609
7	20510225	20510442	218	28.4883	52.3563	30.125	25.4443	40.4223	27.7846	Intron (ENSGALT00000018023/ENSGALG00000011069, intron 2 of 2)	7	20488320	20581516	93197	1	ENSGALG00000011069	ENSGALT00000018023	21905	1610
23	4261517	4261916	400	52.2285	26.1782	23.8198	31.8054	39.2033	27.8126	Distal Intergenic	23	4245909	4251135	5227	1	ENSGALG00000002284	ENSGALT00000003587	15608	1611
31	4603675	4604013	339	52.2285	26.1782	23.8198	31.8054	39.2033	27.8126	Distal Intergenic	30	4746395	4748172	1778	1	ENSGALG00000055127	ENSGALT00000083574	-142382	1612
33	7769780	7769955	176	42.7324	14.9589	23.8198	31.8054	28.8457	27.8126	Promoter (1-2kb)	32	7771196	7776622	5427	1	ENSGALG00000050047	ENSGALT00000095142	-1241	1613
6	31645916	31646152	237	18.9922	14.9589	23.8198	31.8054	16.9756	27.8126	Promoter (<=1kb)	6	31645951	31679007	33057	1	ENSGALG00000046764	ENSGALT00000107731	0	1614
KZ626838.1	1714730	1714940	211	9.49609	11.2192	23.8198	31.8054	10.3577	27.8126	Intron (ENSGALT00000100681/ENSGALG00000048847, intron 4 of 8)	463	1710245	1729789	19545	1	ENSGALG00000048847	ENSGALT00000095676	4485	1615
KZ626834.1	147205	147386	182	33.2363	0	17.5145	38.1664	16.6182	27.8405	Distal Intergenic	459	152063	158251	6189	1	ENSGALG00000029383	ENSGALT00000059473	-4677	1616
Z	76185468	76185674	207	37.9844	7.47947	31.5262	24.1721	22.7319	27.8491	Intron (ENSGALT00000105528/ENSGALG00000048135, intron 4 of 11)	34	76209677	76239893	30217	1	ENSGALG00000055085	ENSGALT00000088629	-24003	1617
1	7983548	7983793	246	18.9922	29.9179	25.2209	30.5331	24.455	27.877	Promoter (<=1kb)	1	7983063	7992822	9760	1	ENSGALG00000013920	ENSGALT00000029187	485	1618
1	16444577	16444755	179	9.49609	14.9589	25.2209	30.5331	12.2275	27.877	Intron (ENSGALT00000073403/ENSGALG00000043058, intron 12 of 12)	1	16325389	16477085	151697	1	ENSGALG00000043058	ENSGALT00000092404	119188	1619
27	194410	194612	203	56.9765	41.1371	25.2209	30.5331	49.0568	27.877	Distal Intergenic	27	122353	125376	3024	1	ENSGALG00000052431	ENSGALT00000096148	72057	1620
KZ626838.1	501493	501869	377	56.9765	41.1371	25.2209	30.5331	49.0568	27.877	Promoter (<=1kb)	463	496672	501873	5202	2	ENSGALG00000055047	ENSGALT00000104637	4	1621
Z	38482677	38482839	163	14.2441	33.6576	25.2209	30.5331	23.9509	27.877	Promoter (<=1kb)	34	38462585	38482711	20127	2	ENSGALG00000052137	ENSGALT00000101003	0	1622
33	1946403	1946589	187	42.7324	26.1782	18.9157	36.8942	34.4553	27.905	Intron (ENSGALT00000094353/ENSGALG00000048175, intron 3 of 3)	32	1970239	1974748	4510	1	ENSGALG00000052602	ENSGALT00000094851	-23650	1623
2	103623199	103623419	221	33.2363	37.3974	32.9273	22.8999	35.3168	27.9136	Intron (ENSGALT00000061971/ENSGALG00000015112, intron 8 of 8)	2	103666800	103666969	170	1	ENSGALG00000027966	ENSGALT00000043513	-43381	1624
1	32612628	32612917	290	47.4804	52.3563	26.6221	29.2609	49.9184	27.9415	Distal Intergenic	1	32718071	32720049	1979	1	ENSGALG00000050070	ENSGALT00000108038	-105154	1625
2	96296280	96296501	222	18.9922	7.47947	26.6221	29.2609	13.2358	27.9415	Promoter (<=1kb)	2	96295556	96299713	4158	1	ENSGALG00000054008	ENSGALT00000104237	724	1626
5	38871020	38871220	201	18.9922	18.6987	26.6221	29.2609	18.8454	27.9415	Intron (ENSGALT00000053797/ENSGALG00000041775, intron 1 of 6)	5	38890372	38965455	75084	1	ENSGALG00000041775	ENSGALT00000065675	-19152	1627
AADN05001283.1	5595	5811	217	52.2285	22.4384	26.6221	29.2609	37.3335	27.9415	Promoter (<=1kb)	179	392	4998	4607	2	ENSGALG00000051307	ENSGALT00000098630	-597	1628
Z	74083857	74084076	220	47.4804	37.3974	26.6221	29.2609	42.4389	27.9415	Intron (ENSGALT00000105083/ENSGALG00000047088, intron 1 of 2)	34	74111391	74241169	129779	2	ENSGALG00000048964	ENSGALT00000104056	157093	1629
33	539441	539671	231	42.7324	11.2192	20.3169	35.622	26.9758	27.9694	Intron (ENSGALT00000101945/ENSGALG00000054611, intron 1 of 1)	32	488993	522074	33082	2	ENSGALG00000045206	ENSGALT00000087503	-17367	1630
33	3376406	3376626	221	37.9844	33.6576	20.3169	35.622	35.821	27.9694	Intron (ENSGALT00000102308/ENSGALG00000050760, intron 15 of 20)	32	3361792	3370670	8879	2	ENSGALG00000047646	ENSGALT00000096919	-5736	1631
30	712657	712996	340	28.4883	22.4384	14.0116	41.9831	25.4633	27.9973	Promoter (<=1kb)	29	707097	713413	6317	2	ENSGALG00000050416	ENSGALT00000107543	417	1632
27	7225402	7225584	183	18.9922	3.73974	28.0233	27.9887	11.366	28.006	Promoter (1-2kb)	27	7226913	7232496	5584	1	ENSGALG00000037935	ENSGALT00000086758	-1329	1633
3	27422281	27422573	293	9.49609	63.5755	28.0233	27.9887	36.5358	28.006	Intron (ENSGALT00000016296/ENSGALG00000010032, intron 42 of 46)	3	27428257	27428361	105	2	ENSGALG00000026739	ENSGALT00000043827	5788	1634
W	370919	371102	184	42.7324	26.1782	28.0233	27.9887	34.4553	28.006	Intron (ENSGALT00000045252/ENSGALG00000027170, intron 11 of 12)	33	325470	328241	2772	1	ENSGALG00000048307	ENSGALT00000096570	45449	1635
Z	61093500	61093777	278	47.4804	33.6576	28.0233	27.9887	40.569	28.006	Promoter (<=1kb)	34	61094344	61094421	78	2	ENSGALG00000051572	ENSGALT00000101067	644	1636
2	130579610	130579823	214	23.7402	14.9589	21.718	34.3498	19.3496	28.0339	Distal Intergenic	2	130588631	130594787	6157	1	ENSGALG00000053220	ENSGALT00000107522	-8808	1637
33	1208054	1208246	193	33.2363	14.9589	21.718	34.3498	24.0976	28.0339	Intron (ENSGALT00000108044/ENSGALG00000049458, intron 1 of 1)	32	1202075	1221237	19163	1	ENSGALG00000049458	ENSGALT00000108044	5979	1638
33	2658701	2658890	190	37.9844	18.6987	21.718	34.3498	28.3415	28.0339	Distal Intergenic	32	2662935	2663525	591	2	ENSGALG00000051318	ENSGALT00000063412	4635	1639
1	161633524	161634006	483	56.9765	11.2192	35.7296	20.3554	34.0979	28.0425	Promoter (1-2kb)	1	161635590	161636837	1248	1	ENSGALG00000052974	ENSGALT00000100919	-1584	1640
1	121046	121175	130	23.7402	14.9589	15.4128	40.7109	19.3496	28.0618	Promoter (2-3kb)	1	106317	118568	12252	2	ENSGALG00000052679	ENSGALT00000095864	-2478	1641
10	14215568	14215802	235	18.9922	29.9179	23.1192	33.0776	24.455	28.0984	Intron (ENSGALT00000092134/ENSGALG00000006819, intron 18 of 22)	10	14062978	14334624	271647	2	ENSGALG00000006819	ENSGALT00000092134	118822	1642
3	15636	15752	117	66.4726	18.6987	23.1192	33.0776	42.5857	28.0984	Distal Intergenic	3	3983	13328	9346	1	ENSGALG00000049712	ENSGALT00000093532	11653	1643
30	984520	984821	302	9.49609	7.47947	23.1192	33.0776	8.48778	28.0984	Promoter (2-3kb)	29	981648	982703	1056	1	ENSGALG00000049475	ENSGALT00000094528	2872	1644
KZ626834.1	53639	53783	145	66.4726	41.1371	23.1192	33.0776	53.8049	28.0984	Intron (ENSGALT00000100788/ENSGALG00000048922, intron 2 of 2)	459	37203	46369	9167	2	ENSGALG00000048922	ENSGALT00000104248	-7270	1645
24	6449849	6450036	188	23.7402	18.6987	16.814	39.4386	21.2195	28.1263	Promoter (<=1kb)	24	6449416	6470658	21243	1	ENSGALG00000048829	ENSGALT00000100599	433	1646
30	1660843	1660950	108	18.9922	18.6987	16.814	39.4386	18.8454	28.1263	Distal Intergenic	29	1697740	1701045	3306	1	ENSGALG00000046939	ENSGALT00000098553	-36790	1647
4	66064254	66064409	156	14.2441	48.6166	30.8256	25.4443	31.4304	28.1349	Intron (ENSGALT00000096732/ENSGALG00000054475, intron 2 of 4)	4	66003625	66137004	133380	2	ENSGALG00000054475	ENSGALT00000096732	72595	1648
2	11828328	11828544	217	23.7402	14.9589	24.5203	31.8054	19.3496	28.1629	Promoter (2-3kb)	2	11821968	11830930	8963	2	ENSGALG00000033178	ENSGALT00000073174	2386	1649
2	149613379	149613679	301	56.9765	29.9179	24.5203	31.8054	43.4472	28.1629	Promoter (1-2kb)	2	149612027	149619406	7380	1	ENSGALG00000051544	ENSGALT00000094347	1352	1650
KZ626839.1	524951	525643	693	23.7402	7.47947	24.5203	31.8054	15.6098	28.1629	Promoter (1-2kb)	464	518713	523577	4865	2	ENSGALG00000051483	ENSGALT00000094446	-1374	1651
Z	80458926	80459156	231	47.4804	18.6987	24.5203	31.8054	33.0896	28.1629	Distal Intergenic	34	80405184	80452993	47810	1	ENSGALG00000047315	ENSGALT00000099228	53742	1652
4	13169567	13169822	256	56.9765	48.6166	25.9215	30.5331	52.7966	28.2273	Distal Intergenic	4	13151658	13165563	13906	2	ENSGALG00000007976	ENSGALT00000012961	-4004	1653
6	13007292	13007480	189	28.4883	44.8768	25.9215	30.5331	36.6826	28.2273	Promoter (1-2kb)	6	13008773	13008860	88	1	ENSGALG00000047169	ENSGALT00000100568	-1293	1654
6	13158579	13158803	225	71.2207	33.6576	25.9215	30.5331	52.4392	28.2273	Intron (ENSGALT00000007743/ENSGALG00000004850, intron 6 of 21)	6	13195979	13198368	2390	1	ENSGALG00000047654	ENSGALT00000090509	-37176	1655
14	15468596	15468739	144	23.7402	14.9589	27.3227	29.2609	19.3496	28.2918	Distal Intergenic	14	15424288	15426194	1907	2	ENSGALG00000042265	ENSGALT00000070825	-42402	1656
22	5424315	5424452	138	18.9922	29.9179	27.3227	29.2609	24.455	28.2918	Distal Intergenic	22	5436740	5450461	13722	2	ENSGALG00000051311	ENSGALT00000103963	26009	1657
AADN05001164.1	1164	1485	322	37.9844	26.1782	27.3227	29.2609	32.0813	28.2918	Promoter (<=1kb)	60	1970	2971	1002	1	ENSGALG00000051074	ENSGALT00000098891	-485	1658
Z	17954647	17955000	354	23.7402	41.1371	27.3227	29.2609	32.4387	28.2918	Promoter (<=1kb)	34	17896259	17955785	59527	2	ENSGALG00000045959	ENSGALT00000089173	785	1659
3	66049849	66050018	170	37.9844	14.9589	21.0174	35.622	26.4717	28.3197	Intron (ENSGALT00000024233/ENSGALG00000015026, intron 8 of 9)	3	66065459	66069372	3914	1	ENSGALG00000049077	ENSGALT00000096405	-15441	1660
Z	13605527	13605745	219	37.9844	11.2192	35.0291	21.6276	24.6018	28.3284	Distal Intergenic	34	13611180	13627548	16369	1	ENSGALG00000014859	ENSGALT00000023979	-5435	1661
9	7939158	7939342	185	42.7324	48.6166	28.7238	27.9887	45.6745	28.3563	Distal Intergenic	9	7785575	7875161	89587	2	ENSGALG00000005256	ENSGALT00000047480	-63997	1662
Z	31596730	31597005	276	28.4883	29.9179	28.7238	27.9887	29.2031	28.3563	Distal Intergenic	34	31571621	31571677	57	1	ENSGALG00000054940	ENSGALT00000107572	25109	1663
Z	76975943	76976156	214	42.7324	18.6987	28.7238	27.9887	30.7155	28.3563	Intron (ENSGALT00000098523/ENSGALG00000051978, intron 1 of 1)	34	76949346	76953805	4460	2	ENSGALG00000053316	ENSGALT00000091683	-22138	1664
1	90827129	90827376	248	42.7324	14.9589	22.4186	34.3498	28.8457	28.3842	Distal Intergenic	1	90736285	90742330	6046	2	ENSGALG00000052286	ENSGALT00000107986	-84799	1665
13	19123646	19123815	170	28.4883	3.73974	22.4186	34.3498	16.114	28.3842	Distal Intergenic	13	19075294	19080228	4935	2	ENSGALG00000054936	ENSGALT00000099404	-43418	1666
3	51461441	51461591	151	28.4883	44.8768	22.4186	34.3498	36.6826	28.3842	Distal Intergenic	3	51465143	51497370	32228	1	ENSGALG00000013683	ENSGALT00000106903	-3552	1667
1	54999083	54999307	225	14.2441	22.4384	30.125	26.7165	18.3413	28.4207	Intron (ENSGALT00000104666/ENSGALG00000053154, intron 2 of 5)	1	54992825	55044149	51325	1	ENSGALG00000053154	ENSGALT00000104252	6258	1668
1	197148956	197149378	423	9.49609	3.73974	30.125	26.7165	6.61791	28.4207	Intron (ENSGALT00000043582/ENSGALG00000027982, intron 4 of 14)	1	197145495	197154933	9439	2	ENSGALG00000027982	ENSGALT00000043582	5555	1669
1	8935598	8935749	152	18.9922	33.6576	23.8198	33.0776	26.3249	28.4487	Intron (ENSGALT00000010596/ENSGALG00000006563, intron 8 of 17)	1	8877422	8982713	105292	1	ENSGALG00000006563	ENSGALT00000095428	58176	1670
16	2227597	2227727	131	42.7324	56.0961	23.8198	33.0776	49.4142	28.4487	Intron (ENSGALT00000091056/ENSGALG00000053394, intron 1 of 1)	16	2223597	2229766	6170	1	ENSGALG00000053394	ENSGALT00000097215	4000	1671
2	45670565	45670774	210	42.7324	48.6166	23.8198	33.0776	45.6745	28.4487	Distal Intergenic	2	45655829	45660454	4626	1	ENSGALG00000049419	ENSGALT00000098412	14736	1672
2	149146119	149146449	331	23.7402	26.1782	23.8198	33.0776	24.9592	28.4487	Distal Intergenic	2	149148123	149149986	1864	2	ENSGALG00000040641	ENSGALT00000071065	3537	1673
25	3494360	3494688	329	18.9922	26.1782	23.8198	33.0776	22.5852	28.4487	Distal Intergenic	25	3483017	3493883	10867	1	ENSGALG00000054637	ENSGALT00000102015	11343	1674
3	37863022	37863204	183	14.2441	26.1782	23.8198	33.0776	20.2111	28.4487	Promoter (<=1kb)	3	37863579	37889231	25653	1	ENSGALG00000040000	ENSGALT00000057460	-375	1675
7	25780604	25780750	147	14.2441	44.8768	23.8198	33.0776	29.5605	28.4487	Promoter (<=1kb)	7	25779869	25958144	178276	1	ENSGALG00000011630	ENSGALT00000069664	735	1676
KZ626837.1	1278220	1278385	166	37.9844	22.4384	23.8198	33.0776	30.2114	28.4487	Distal Intergenic	462	1362696	1363994	1299	2	ENSGALG00000047697	ENSGALT00000094514	85609	1677
1	133334447	133334670	224	23.7402	37.3974	31.5262	25.4443	30.5688	28.4852	Intron (ENSGALT00000096697/ENSGALG00000053188, intron 7 of 8)	1	133320865	133325014	4150	2	ENSGALG00000053594	ENSGALT00000091217	-9433	1678
25	1518937	1519572	636	14.2441	22.4384	31.5262	25.4443	18.3413	28.4852	Promoter (<=1kb)	25	1520004	1522946	2943	1	ENSGALG00000046023	ENSGALT00000087056	-432	1679
1	754727	755062	336	47.4804	14.9589	25.2209	31.8054	31.2197	28.5131	Distal Intergenic	1	733396	734964	1569	2	ENSGALG00000053146	ENSGALT00000103957	-19763	1680
1	17290780	17290990	211	14.2441	18.6987	25.2209	31.8054	16.4714	28.5131	Promoter (2-3kb)	1	17291998	17293170	1173	2	ENSGALG00000048222	ENSGALT00000105836	2180	1681
1	84207521	84207731	211	66.4726	33.6576	25.2209	31.8054	50.0651	28.5131	Intron (ENSGALT00000092179/ENSGALG00000046702, intron 1 of 1)	1	84199422	84215058	15637	2	ENSGALG00000050659	ENSGALT00000098802	7327	1682
1	84226516	84226674	159	75.9687	29.9179	25.2209	31.8054	52.9433	28.5131	Promoter (2-3kb)	1	84183983	84224180	40198	2	ENSGALG00000046702	ENSGALT00000092179	-2336	1683
1	155015750	155015988	239	37.9844	56.0961	25.2209	31.8054	47.0402	28.5131	Intron (ENSGALT00000099552/ENSGALG00000051545, intron 1 of 3)	1	154915866	155102849	186984	2	ENSGALG00000051545	ENSGALT00000099552	86861	1684
11	10535005	10535180	176	23.7402	18.6987	25.2209	31.8054	21.2195	28.5131	Intron (ENSGALT00000007842/ENSGALG00000004903, intron 2 of 3)	11	10491009	10661037	170029	1	ENSGALG00000004903	ENSGALT00000007842	43996	1685
16	763118	763367	250	18.9922	11.2192	25.2209	31.8054	15.1057	28.5131	Distal Intergenic	16	753029	753084	56	2	ENSGALG00000047051	ENSGALT00000106766	-10034	1686
2	120429941	120430243	303	23.7402	37.3974	25.2209	31.8054	30.5688	28.5131	Distal Intergenic	2	120392932	120392971	40	1	ENSGALG00000048058	ENSGALT00000101156	37009	1687
4	61075562	61075718	157	33.2363	26.1782	25.2209	31.8054	29.7072	28.5131	Intron (ENSGALT00000091142/ENSGALG00000013414, intron 3 of 6)	4	61063235	61084447	21213	2	ENSGALG00000013414	ENSGALT00000021880	8729	1688
6	15054418	15054673	256	33.2363	52.3563	25.2209	31.8054	42.7963	28.5131	Intron (ENSGALT00000059732/ENSGALG00000032308, intron 1 of 4)	6	14860666	15044938	184273	2	ENSGALG00000032308	ENSGALT00000091693	-9480	1689
KZ626835.1	158985	159259	275	61.7246	41.1371	25.2209	31.8054	51.4308	28.5131	Distal Intergenic	460	99190	122959	23770	1	ENSGALG00000039919	ENSGALT00000056412	59795	1690
KZ626837.1	374943	375221	279	42.7324	26.1782	25.2209	31.8054	34.4553	28.5131	Distal Intergenic	462	504382	511317	6936	1	ENSGALG00000053064	ENSGALT00000095900	-129161	1691
1	995386	995884	499	9.49609	0	32.9273	24.1721	4.74804	28.5497	Promoter (<=1kb)	1	996100	1002469	6370	1	ENSGALG00000050846	ENSGALT00000100539	-216	1692
1	137666823	137666997	175	47.4804	22.4384	12.6105	44.5275	34.9594	28.569	Intron (ENSGALT00000093228/ENSGALG00000029970, intron 10 of 10)	1	137682471	137691704	9234	1	ENSGALG00000052731	ENSGALT00000083559	-15474	1693
2	61123474	61123772	299	52.2285	22.4384	26.6221	30.5331	37.3335	28.5776	Intron (ENSGALT00000020740/ENSGALG00000012702, intron 1 of 17)	2	61066426	61066531	106	1	ENSGALG00000038174	ENSGALT00000082167	57048	1694
30	731208	731437	230	18.9922	0	26.6221	30.5331	9.49609	28.5776	Promoter (2-3kb)	29	718987	728715	9729	2	ENSGALG00000046729	ENSGALT00000093423	-2493	1695
33	4790481	4790656	176	56.9765	26.1782	26.6221	30.5331	41.5773	28.5776	Distal Intergenic	32	4821926	4830908	8983	1	ENSGALG00000054824	ENSGALT00000104154	-31270	1696
9	7773271	7773502	232	42.7324	29.9179	26.6221	30.5331	36.3251	28.5776	Distal Intergenic	9	7778011	7778117	107	2	ENSGALG00000042576	ENSGALT00000046603	4615	1697
KZ626819.1	129693	130189	497	75.9687	26.1782	20.3169	36.8942	51.0734	28.6055	Distal Intergenic	448	119508	121489	1982	2	ENSGALG00000042449	ENSGALT00000058388	-8204	1698
2	16805908	16806065	158	33.2363	11.2192	34.3285	22.8999	22.2278	28.6142	Intron (ENSGALT00000012520/ENSGALG00000007721, intron 1 of 24)	2	16795056	16932049	136994	1	ENSGALG00000007721	ENSGALT00000012520	10852	1699
2	129080597	129080830	234	66.4726	22.4384	34.3285	22.8999	44.4555	28.6142	Intron (ENSGALT00000080698/ENSGALG00000035199, intron 1 of 3)	2	128985552	129064019	78468	2	ENSGALG00000031282	ENSGALT00000057246	-16578	1700
2	135970409	135970591	183	28.4883	29.9179	28.0233	29.2609	29.2031	28.6421	Intron (ENSGALT00000066923/ENSGALG00000039013, intron 1 of 4)	2	135915027	135915136	110	2	ENSGALG00000028746	ENSGALT00000044460	-55273	1701
26	1275932	1276188	257	18.9922	7.47947	28.0233	29.2609	13.2358	28.6421	Promoter (2-3kb)	26	1271991	1278688	6698	2	ENSGALG00000046687	ENSGALT00000099650	2500	1702
3	51287279	51287544	266	28.4883	52.3563	28.0233	29.2609	40.4223	28.6421	Distal Intergenic	3	51131851	51201732	69882	2	ENSGALG00000046854	ENSGALT00000102047	-85547	1703
4	28643136	28643334	199	23.7402	14.9589	28.0233	29.2609	19.3496	28.6421	Distal Intergenic	4	28645569	28654982	9414	2	ENSGALG00000009732	ENSGALT00000015841	11648	1704
9	9277966	9278168	203	66.4726	44.8768	28.0233	29.2609	55.6747	28.6421	Intron (ENSGALT00000091409/ENSGALG00000051658, intron 3 of 12)	9	9217737	9263899	46163	2	ENSGALG00000047754	ENSGALT00000104134	-14067	1705
22	4097427	4097717	291	28.4883	7.47947	21.718	35.622	17.9839	28.67	Intron (ENSGALT00000064031/ENSGALG00000026948, intron 6 of 14)	22	4106739	4108635	1897	1	ENSGALG00000013883	ENSGALT00000022512	-9022	1706
31	84808	84979	172	37.9844	18.6987	21.718	35.622	28.3415	28.67	Distal Intergenic	30	113754	116157	2404	2	ENSGALG00000050090	ENSGALT00000095008	31178	1707
W	5205376	5205518	143	9.49609	7.47947	21.718	35.622	8.48778	28.67	Intron (ENSGALT00000072373/ENSGALG00000034488, intron 1 of 18)	33	5213882	5215471	1590	1	ENSGALG00000048432	ENSGALT00000091299	-8364	1708
1	164076621	164076965	345	33.2363	63.5755	29.4244	27.9887	48.4059	28.7066	Distal Intergenic	1	164092736	164097274	4539	1	ENSGALG00000055114	ENSGALT00000106399	-15771	1709
15	7110180	7110398	219	23.7402	33.6576	29.4244	27.9887	28.6989	28.7066	Distal Intergenic	15	7119922	7130987	11066	1	ENSGALG00000029944	ENSGALT00000078140	-9524	1710
2	129385703	129386019	317	66.4726	26.1782	29.4244	27.9887	46.3254	28.7066	Intron (ENSGALT00000094487/ENSGALG00000040256, intron 1 of 27)	2	129409085	129792370	383286	1	ENSGALG00000040256	ENSGALT00000050046	-23066	1711
3	29408147	29408476	330	42.7324	37.3974	29.4244	27.9887	40.0649	28.7066	Promoter (<=1kb)	3	29408937	29409820	884	1	ENSGALG00000028573	ENSGALT00000043661	-461	1712
1	22955904	22956064	161	28.4883	33.6576	23.1192	34.3498	31.073	28.7345	Intron (ENSGALT00000048100/ENSGALG00000008926, intron 28 of 29)	1	22977640	22983971	6332	1	ENSGALG00000008941	ENSGALT00000014537	-21576	1713
30	1240367	1240509	143	23.7402	7.47947	23.1192	34.3498	15.6098	28.7345	Distal Intergenic	29	1212879	1221994	9116	1	ENSGALG00000048020	ENSGALT00000104913	27488	1714
KZ626837.1	1718175	1718616	442	37.9844	22.4384	23.1192	34.3498	30.2114	28.7345	Promoter (<=1kb)	462	1718764	1729828	11065	1	ENSGALG00000047953	ENSGALT00000108373	-148	1715
KZ626839.1	875037	875615	579	28.4883	3.73974	23.1192	34.3498	16.114	28.7345	Intron (ENSGALT00000099463/ENSGALG00000052014, intron 7 of 8)	464	866446	879124	12679	1	ENSGALG00000052014	ENSGALT00000099463	8591	1716
27	857910	858040	131	37.9844	26.1782	16.814	40.7109	32.0813	28.7624	Distal Intergenic	27	305462	308916	3455	2	ENSGALG00000047446	ENSGALT00000091377	-548994	1717
1	31884333	31884519	187	28.4883	29.9179	30.8256	26.7165	29.2031	28.771	Promoter (<=1kb)	1	31843231	31884414	41184	2	ENSGALG00000009755	ENSGALT00000080261	0	1718
27	1854294	1854552	259	18.9922	7.47947	30.8256	26.7165	13.2358	28.771	Distal Intergenic	27	1872745	1872969	225	2	ENSGALG00000048324	ENSGALT00000094609	18417	1719
3	60514573	60514953	381	66.4726	33.6576	30.8256	26.7165	50.0651	28.771	Intron (ENSGALT00000102834/ENSGALG00000039756, intron 3 of 6)	3	60319457	60703782	384326	2	ENSGALG00000039756	ENSGALT00000102834	188829	1720
1	181806	181992	187	28.4883	44.8768	24.5203	33.0776	36.6826	28.799	Intron (ENSGALT00000075758/ENSGALG00000051297, intron 4 of 4)	1	194198	197450	3253	2	ENSGALG00000042611	ENSGALT00000086265	15458	1721
1	40274706	40274929	224	28.4883	33.6576	24.5203	33.0776	31.073	28.799	Intron (ENSGALT00000038401/ENSGALG00000010940, intron 13 of 15)	1	40199693	40276809	77117	1	ENSGALG00000010940	ENSGALT00000038401	75013	1722
18	9255449	9255639	191	4.74804	18.6987	24.5203	33.0776	11.7234	28.799	Promoter (<=1kb)	18	9254816	9255426	611	2	ENSGALG00000036659	ENSGALT00000066963	-23	1723
2	25447170	25447325	156	33.2363	14.9589	24.5203	33.0776	24.0976	28.799	Distal Intergenic	2	25362772	25368914	6143	1	ENSGALG00000054716	ENSGALT00000101653	84398	1724
2	30603340	30603573	234	52.2285	33.6576	24.5203	33.0776	42.9431	28.799	Distal Intergenic	2	30557467	30567159	9693	2	ENSGALG00000035978	ENSGALT00000074546	-36181	1725
2	142732174	142732341	168	47.4804	22.4384	24.5203	33.0776	34.9594	28.799	Distal Intergenic	2	142737347	142739711	2365	1	ENSGALG00000055045	ENSGALT00000094089	-5006	1726
30	1268069	1268175	107	42.7324	26.1782	24.5203	33.0776	34.4553	28.799	Distal Intergenic	29	1305321	1314698	9378	1	ENSGALG00000051342	ENSGALT00000094988	-37146	1727
4	77274439	77274611	173	28.4883	52.3563	24.5203	33.0776	40.4223	28.799	Distal Intergenic	4	77297155	77319770	22616	2	ENSGALG00000054883	ENSGALT00000100658	45159	1728
5	56622417	56622662	246	33.2363	14.9589	24.5203	33.0776	24.0976	28.799	Promoter (1-2kb)	5	56558643	56624336	65694	2	ENSGALG00000041790	ENSGALT00000063249	1674	1729
W	179910	180040	131	4.74804	0	24.5203	33.0776	2.37402	28.799	Distal Intergenic	33	184200	187253	3054	2	ENSGALG00000052920	ENSGALT00000108287	7213	1730
Z	77288807	77289016	210	23.7402	14.9589	24.5203	33.0776	19.3496	28.799	Intron (ENSGALT00000097147/ENSGALG00000053248, intron 1 of 1)	34	77135379	77232112	96734	2	ENSGALG00000047454	ENSGALT00000089904	-56695	1731
1	142496536	142496834	299	37.9844	29.9179	38.532	19.0832	33.9511	28.8076	Promoter (1-2kb)	1	142495383	142506971	11589	1	ENSGALG00000016855	ENSGALT00000027231	1153	1732
7	20778901	20779139	239	23.7402	67.3153	32.2267	25.4443	45.5277	28.8355	Intron (ENSGALT00000101683/ENSGALG00000048597, intron 2 of 4)	7	20785541	20786900	1360	2	ENSGALG00000048597	ENSGALT00000090895	7761	1733
1	81540605	81540838	234	33.2363	52.3563	25.9215	31.8054	42.7963	28.8634	Promoter (<=1kb)	1	81523932	81541286	17355	2	ENSGALG00000048388	ENSGALT00000107625	448	1734
14	16112930	16113349	420	28.4883	14.9589	25.9215	31.8054	21.7236	28.8634	Promoter (<=1kb)	14	16113435	16115975	2541	1	ENSGALG00000046685	ENSGALT00000100299	-86	1735
2	60525506	60525674	169	4.74804	3.73974	25.9215	31.8054	4.24389	28.8634	Intron (ENSGALT00000020725/ENSGALG00000012696, intron 4 of 5)	2	60520067	60523463	3397	1	ENSGALG00000012695	ENSGALT00000073973	5439	1736
1	97290214	97290388	175	18.9922	52.3563	27.3227	30.5331	35.6742	28.9279	Promoter (<=1kb)	1	97290555	97380359	89805	1	ENSGALG00000054585	ENSGALT00000101565	-167	1737
28	2001127	2001328	202	18.9922	29.9179	27.3227	30.5331	24.455	28.9279	Distal Intergenic	28	2006548	2016607	10060	1	ENSGALG00000054708	ENSGALT00000107776	-5220	1738
4	20144324	20144551	228	37.9844	26.1782	27.3227	30.5331	32.0813	28.9279	Distal Intergenic	4	20204108	20213817	9710	2	ENSGALG00000049923	ENSGALT00000099739	69266	1739
4	24448231	24448455	225	47.4804	33.6576	27.3227	30.5331	40.569	28.9279	Distal Intergenic	4	24471792	24476607	4816	2	ENSGALG00000051758	ENSGALT00000098621	28152	1740
KZ626839.1	1483802	1484188	387	33.2363	33.6576	27.3227	30.5331	33.447	28.9279	Intron (ENSGALT00000105152/ENSGALG00000048182, intron 1 of 1)	464	1469979	1496195	26217	2	ENSGALG00000048182	ENSGALT00000105152	12007	1741
Z	12398219	12398412	194	28.4883	22.4384	27.3227	30.5331	25.4633	28.9279	Intron (ENSGALT00000105658/ENSGALG00000047185, intron 2 of 2)	34	12394168	12400255	6088	1	ENSGALG00000047185	ENSGALT00000105658	4051	1742
Z	74642692	74642900	209	47.4804	26.1782	21.0174	36.8942	36.8293	28.9558	Distal Intergenic	34	74595735	74636733	40999	2	ENSGALG00000052785	ENSGALT00000105969	-5959	1743
15	4691373	4691657	285	18.9922	52.3563	35.0291	22.8999	35.6742	28.9645	Intron (ENSGALT00000069151/ENSGALG00000002742, intron 5 of 11)	15	4563769	4740083	176315	2	ENSGALG00000002742	ENSGALT00000004321	48426	1744
4	35891167	35891492	326	56.9765	37.3974	28.7238	29.2609	47.187	28.9924	Intron (ENSGALT00000016925/ENSGALG00000010392, intron 5 of 6)	4	35628878	35947359	318482	1	ENSGALG00000010392	ENSGALT00000105280	262289	1745
7	9114087	9114326	240	37.9844	52.3563	28.7238	29.2609	45.1703	28.9924	Distal Intergenic	7	9091370	9096686	5317	1	ENSGALG00000049791	ENSGALT00000101884	22717	1746
1	165862699	165862965	267	23.7402	14.9589	30.125	27.9887	19.3496	29.0569	Distal Intergenic	1	165913116	165961956	48841	1	ENSGALG00000050273	ENSGALT00000102993	-50151	1747
10	18041971	18042250	280	28.4883	26.1782	30.125	27.9887	27.3332	29.0569	Promoter (2-3kb)	10	17984884	18044858	59975	2	ENSGALG00000026468	ENSGALT00000045614	2608	1748
2	104227708	104227904	197	23.7402	18.6987	30.125	27.9887	21.2195	29.0569	Distal Intergenic	2	104251199	104300241	49043	2	ENSGALG00000015124	ENSGALT00000024407	72337	1749
7	22778361	22778528	168	33.2363	41.1371	30.125	27.9887	37.1867	29.0569	Distal Intergenic	7	22666252	22690778	24527	1	ENSGALG00000050035	ENSGALT00000096938	112109	1750
7	26496752	26496975	224	0	41.1371	30.125	27.9887	20.5686	29.0569	Promoter (1-2kb)	7	26498045	26538765	40721	1	ENSGALG00000032632	ENSGALT00000099636	-1070	1751
1	19892797	19893061	265	18.9922	3.73974	23.8198	34.3498	11.366	29.0848	Distal Intergenic	1	19548102	19556921	8820	2	ENSGALG00000049901	ENSGALT00000098695	-335876	1752
1	45605634	45605870	237	56.9765	56.0961	23.8198	34.3498	56.5363	29.0848	Distal Intergenic	1	45585772	45597222	11451	2	ENSGALG00000011400	ENSGALT00000018595	-8412	1753
19	10317468	10317635	168	52.2285	74.7947	23.8198	34.3498	63.5116	29.0848	Distal Intergenic	19	10159473	10194241	34769	2	ENSGALG00000048190	ENSGALT00000098267	-123227	1754
27	1572854	1573065	212	47.4804	18.6987	23.8198	34.3498	33.0896	29.0848	Distal Intergenic	27	1716776	1737699	20924	1	ENSGALG00000050871	ENSGALT00000095605	-143711	1755
28	1000528	1000688	161	23.7402	18.6987	23.8198	34.3498	21.2195	29.0848	Promoter (1-2kb)	28	1000601	1001975	1375	2	ENSGALG00000031679	ENSGALT00000072320	1287	1756
8	1026703	1026897	195	33.2363	29.9179	23.8198	34.3498	31.5771	29.0848	Intron (ENSGALT00000103945/ENSGALG00000053009, intron 2 of 2)	8	1016072	1030837	14766	2	ENSGALG00000053009	ENSGALT00000103945	3940	1757
1	151573940	151574162	223	23.7402	22.4384	31.5262	26.7165	23.0893	29.1213	Distal Intergenic	1	151580162	151581244	1083	2	ENSGALG00000048294	ENSGALT00000107494	7082	1758
Z	20669587	20669891	305	28.4883	18.6987	31.5262	26.7165	23.5935	29.1213	Intron (ENSGALT00000023822/ENSGALG00000014769, intron 3 of 12)	34	20653928	20692517	38590	1	ENSGALG00000014769	ENSGALT00000023822	15659	1759
14	250537	250659	123	18.9922	3.73974	25.2209	33.0776	11.366	29.1492	Distal Intergenic	14	144979	154286	9308	2	ENSGALG00000054141	ENSGALT00000099511	-96251	1760
31	4682512	4682792	281	42.7324	14.9589	25.2209	33.0776	28.8457	29.1492	Distal Intergenic	30	4746395	4748172	1778	1	ENSGALG00000055127	ENSGALT00000083574	-63603	1761
4	46646187	46646426	240	42.7324	48.6166	25.2209	33.0776	45.6745	29.1492	Intron (ENSGALT00000093201/ENSGALG00000049941, intron 1 of 5)	4	46657991	46660562	2572	2	ENSGALG00000048142	ENSGALT00000093672	14136	1762
19	10209774	10209886	113	14.2441	14.9589	18.9157	39.4386	14.6015	29.1772	Distal Intergenic	19	10159473	10194241	34769	2	ENSGALG00000048190	ENSGALT00000098267	-15533	1763
KZ626839.1	326780	326892	113	9.49609	0	18.9157	39.4386	4.74804	29.1772	Distal Intergenic	464	293820	295957	2138	1	ENSGALG00000046683	ENSGALT00000103849	32960	1764
1	133156782	133157085	304	14.2441	3.73974	32.9273	25.4443	8.99194	29.1858	Intron (ENSGALT00000098698/ENSGALG00000052362, intron 2 of 2)	1	133155814	133180767	24954	2	ENSGALG00000052362	ENSGALT00000098698	23682	1765
1	155459329	155459554	226	23.7402	44.8768	32.9273	25.4443	34.3085	29.1858	Intron (ENSGALT00000045041/ENSGALG00000027514, intron 10 of 17)	1	155434827	155487164	52338	2	ENSGALG00000027514	ENSGALT00000045041	27610	1766
3	65348711	65348958	248	47.4804	52.3563	32.9273	25.4443	49.9184	29.1858	Distal Intergenic	3	65390788	65392215	1428	2	ENSGALG00000052819	ENSGALT00000106166	43257	1767
Z	3143171	3143387	217	4.74804	22.4384	32.9273	25.4443	13.5932	29.1858	Promoter (1-2kb)	34	3142395	3144829	2435	2	ENSGALG00000052697	ENSGALT00000102327	1442	1768
31	2752266	2752692	427	9.49609	0	26.6221	31.8054	4.74804	29.2137	Promoter (<=1kb)	30	2743016	2753096	10081	2	ENSGALG00000051752	ENSGALT00000091493	404	1769
22	123920	124040	121	71.2207	18.6987	28.0233	30.5331	44.9597	29.2782	Promoter (2-3kb)	22	119344	121193	1850	2	ENSGALG00000032311	ENSGALT00000063291	-2727	1770
9	14037667	14037970	304	18.9922	29.9179	28.0233	30.5331	24.455	29.2782	Promoter (1-2kb)	9	14017346	14036451	19106	2	ENSGALG00000007253	ENSGALT00000101701	-1216	1771
3	5712061	5712163	103	47.4804	18.6987	21.718	36.8942	33.0896	29.3061	Intron (ENSGALT00000059915/ENSGALG00000042786, intron 1 of 2)	3	5705855	5729959	24105	1	ENSGALG00000042786	ENSGALT00000059915	6206	1772
Z	34295579	34295814	236	37.9844	18.6987	21.718	36.8942	28.3415	29.3061	Intron (ENSGALT00000095901/ENSGALG00000051843, intron 5 of 6)	34	34300413	34300469	57	1	ENSGALG00000050028	ENSGALT00000093170	-4599	1773
12	122318	122562	245	118.701	48.6166	29.4244	29.2609	83.6588	29.3427	Distal Intergenic	12	166860	178874	12015	1	ENSGALG00000050788	ENSGALT00000091785	-44298	1774
27	1258792	1258970	179	99.7089	14.9589	29.4244	29.2609	57.3339	29.3427	Distal Intergenic	27	1716776	1737699	20924	1	ENSGALG00000050871	ENSGALT00000095605	-457806	1775
5	4907640	4907842	203	61.7246	41.1371	29.4244	29.2609	51.4308	29.3427	Exon (ENSGALT00000108257/ENSGALG00000012136, exon 2 of 6)	5	4822409	4934584	112176	2	ENSGALG00000012136	ENSGALT00000108257	26742	1776
12	172010	172215	206	23.7402	22.4384	23.1192	35.622	23.0893	29.3706	Intron (ENSGALT00000091785/ENSGALG00000050788, intron 1 of 1)	12	166860	179969	13110	1	ENSGALG00000050788	ENSGALT00000097893	5150	1777
15	7767468	7767656	189	28.4883	14.9589	23.1192	35.622	21.7236	29.3706	Distal Intergenic	15	7779109	7810799	31691	2	ENSGALG00000026119	ENSGALT00000043791	43143	1778
KZ626833.1	125207	125674	468	37.9844	3.73974	23.1192	35.622	20.862	29.3706	Distal Intergenic	458	112024	112371	348	2	ENSGALG00000050515	ENSGALT00000093220	-12836	1779
KZ626837.1	6310	7135	826	4.74804	0	23.1192	35.622	2.37402	29.3706	Promoter (1-2kb)	462	21	8196	8176	2	ENSGALG00000051061	ENSGALT00000100031	1061	1780
Z	76862067	76862257	191	37.9844	18.6987	23.1192	35.622	28.3415	29.3706	Distal Intergenic	34	76852858	76855326	2469	1	ENSGALG00000050649	ENSGALT00000104257	9209	1781
19	10177597	10178143	547	9.49609	14.9589	16.814	41.9831	12.2275	29.3985	Intron (ENSGALT00000103018/ENSGALG00000048190, intron 3 of 7)	19	10159473	10183365	23893	2	ENSGALG00000048190	ENSGALT00000103018	5222	1782
1	121964681	121964902	222	18.9922	11.2192	30.8256	27.9887	15.1057	29.4071	Intron (ENSGALT00000097670/ENSGALG00000016529, intron 7 of 18)	1	121923761	122002729	78969	2	ENSGALG00000016529	ENSGALT00000097670	37827	1783
2	124464972	124465131	160	85.4648	29.9179	30.8256	27.9887	57.6913	29.4071	Distal Intergenic	2	124486294	124488709	2416	2	ENSGALG00000053987	ENSGALT00000100026	23578	1784
33	5021892	5022129	238	14.2441	33.6576	30.8256	27.9887	23.9509	29.4071	Promoter (1-2kb)	32	5023150	5026546	3397	1	ENSGALG00000053575	ENSGALT00000094098	-1021	1785
4	38173027	38173199	173	33.2363	37.3974	30.8256	27.9887	35.3168	29.4071	Intron (ENSGALT00000046087/ENSGALG00000028041, intron 2 of 5)	4	38209229	38252094	42866	1	ENSGALG00000028041	ENSGALT00000105051	-36030	1786
4	71823408	71823716	309	14.2441	52.3563	30.8256	27.9887	33.3002	29.4071	Intron (ENSGALT00000065137/ENSGALG00000033883, intron 1 of 3)	4	71575850	71827560	251711	2	ENSGALG00000033883	ENSGALT00000065137	3844	1787
3	67512906	67513038	133	18.9922	22.4384	24.5203	34.3498	20.7153	29.4351	Distal Intergenic	3	67516463	67522343	5881	1	ENSGALG00000051673	ENSGALT00000100297	-3425	1788
33	3110859	3111313	455	28.4883	3.73974	24.5203	34.3498	16.114	29.4351	Promoter (1-2kb)	32	3099333	3109275	9943	2	ENSGALG00000049227	ENSGALT00000106315	-1584	1789
KZ626838.1	1827771	1828003	233	18.9922	22.4384	24.5203	34.3498	20.7153	29.4351	Intron (ENSGALT00000101448/ENSGALG00000052716, intron 1 of 1)	463	1778749	1832910	54162	2	ENSGALG00000052716	ENSGALT00000095121	4907	1790
31	2281565	2281799	235	18.9922	11.2192	18.2151	40.7109	15.1057	29.463	Intron (ENSGALT00000100976/ENSGALG00000054294, intron 3 of 7)	30	2259401	2286396	26996	2	ENSGALG00000054294	ENSGALT00000100976	4597	1791
KZ626834.1	30460	30626	167	85.4648	56.0961	18.2151	40.7109	70.7804	29.463	Distal Intergenic	459	8192	17519	9328	2	ENSGALG00000051892	ENSGALT00000107842	-12941	1792
3	54278923	54279208	286	47.4804	37.3974	32.2267	26.7165	42.4389	29.4716	Promoter (<=1kb)	3	54273073	54278672	5600	2	ENSGALG00000013834	ENSGALT00000022449	-251	1793
KZ626837.1	410843	411453	611	123.449	44.8768	32.2267	26.7165	84.163	29.4716	Distal Intergenic	462	504382	511317	6936	1	ENSGALG00000053064	ENSGALT00000095900	-92929	1794
2	49078933	49079154	222	52.2285	29.9179	25.9215	33.0776	41.0732	29.4995	Intron (ENSGALT00000080014/ENSGALG00000031978, intron 1 of 4)	2	49030132	49085773	55642	2	ENSGALG00000031978	ENSGALT00000080014	6619	1795
2	79566638	79566860	223	14.2441	14.9589	25.9215	33.0776	14.6015	29.4995	Promoter (<=1kb)	2	79566854	79566962	109	1	ENSGALG00000051740	ENSGALT00000058624	0	1796
3	31431066	31431306	241	28.4883	78.5345	25.9215	33.0776	53.5114	29.4995	Promoter (<=1kb)	3	31248689	31430389	181701	2	ENSGALG00000010448	ENSGALT00000106022	-677	1797
31	1133653	1133952	300	33.2363	14.9589	25.9215	33.0776	24.0976	29.4995	Distal Intergenic	30	1121591	1126402	4812	1	ENSGALG00000048477	ENSGALT00000107714	12062	1798
KZ626833.1	691069	691402	334	104.457	67.3153	25.9215	33.0776	85.8861	29.4995	Distal Intergenic	458	661384	669748	8365	2	ENSGALG00000049779	ENSGALT00000107673	-21321	1799
KZ626837.1	622231	622441	211	66.4726	14.9589	25.9215	33.0776	40.7158	29.4995	Intron (ENSGALT00000094050/ENSGALG00000054064, intron 1 of 3)	462	514647	1061559	546913	1	ENSGALG00000054064	ENSGALT00000094050	107584	1800
Z	74067178	74067359	182	47.4804	22.4384	25.9215	33.0776	34.9594	29.4995	Intron (ENSGALT00000105083/ENSGALG00000047088, intron 2 of 2)	34	74111391	74241169	129779	2	ENSGALG00000048964	ENSGALT00000104056	173810	1801
18	11086334	11086641	308	9.49609	3.73974	19.6163	39.4386	6.61791	29.5275	Distal Intergenic	18	11091762	11094465	2704	2	ENSGALG00000047525	ENSGALT00000103319	7824	1802
25	2017377	2017535	159	18.9922	26.1782	19.6163	39.4386	22.5852	29.5275	Distal Intergenic	25	1987363	1989827	2465	1	ENSGALG00000036283	ENSGALT00000072854	30014	1803
16	2808910	2809664	755	75.9687	26.1782	33.6279	25.4443	51.0734	29.5361	Exon (ENSGALT00000107613/ENSGALG00000048814, exon 5 of 5)	16	2798256	2810821	12566	1	ENSGALG00000048814	ENSGALT00000107613	10654	1804
Z	2502876	2503272	397	9.49609	56.0961	33.6279	25.4443	32.7961	29.5361	Distal Intergenic	34	2506410	2586822	80413	1	ENSGALG00000047288	ENSGALT00000090826	-3138	1805
13	625033	625274	242	4.74804	18.6987	27.3227	31.8054	11.7234	29.564	Promoter (<=1kb)	13	620982	624986	4005	2	ENSGALG00000053478	ENSGALT00000061715	-47	1806
5	40166716	40166952	237	23.7402	26.1782	27.3227	31.8054	24.9592	29.564	Intron (ENSGALT00000084758/ENSGALG00000027255, intron 15 of 20)	5	40146474	40146557	84	1	ENSGALG00000025525	ENSGALT00000042438	20242	1807
7	1676257	1676473	217	23.7402	33.6576	27.3227	31.8054	28.6989	29.564	Distal Intergenic	7	1639027	1671987	32961	1	ENSGALG00000048411	ENSGALT00000098474	37230	1808
33	2771297	2771609	313	42.7324	14.9589	35.0291	24.1721	28.8457	29.6006	Promoter (2-3kb)	32	2768433	2768794	362	2	ENSGALG00000051131	ENSGALT00000094342	-2503	1809
12	10080190	10080400	211	42.7324	14.9589	22.4186	36.8942	28.8457	29.6564	Intron (ENSGALT00000009651/ENSGALG00000005999, intron 8 of 11)	12	10069635	10096797	27163	2	ENSGALG00000005999	ENSGALT00000009651	16397	1810
1	124573162	124573385	224	23.7402	67.3153	30.125	29.2609	45.5277	29.693	Distal Intergenic	1	124584200	124610519	26320	1	ENSGALG00000049035	ENSGALT00000099183	-10815	1811
20	3505114	3505357	244	56.9765	37.3974	30.125	29.2609	47.187	29.693	Distal Intergenic	20	3454884	3469646	14763	2	ENSGALG00000053930	ENSGALT00000108158	-35468	1812
3	50064566	50064856	291	37.9844	67.3153	30.125	29.2609	52.6498	29.693	Distal Intergenic	3	50066124	50068345	2222	2	ENSGALG00000049322	ENSGALT00000105650	3489	1813
8	696590	696883	294	18.9922	52.3563	30.125	29.2609	35.6742	29.693	Distal Intergenic	8	643880	692683	48804	2	ENSGALG00000050234	ENSGALT00000090620	-3907	1814
1	979470	979853	384	28.4883	0	23.8198	35.622	14.2441	29.7209	Distal Intergenic	1	996100	1002469	6370	1	ENSGALG00000050846	ENSGALT00000100539	-16247	1815
25	1557644	1557968	325	4.74804	3.73974	23.8198	35.622	4.24389	29.7209	Promoter (<=1kb)	25	1556898	1565379	8482	1	ENSGALG00000037802	ENSGALT00000052400	746	1816
33	6077988	6078213	226	90.2128	33.6576	23.8198	35.622	61.9352	29.7209	Intron (ENSGALT00000107087/ENSGALG00000053196, intron 1 of 3)	32	6060827	6082920	22094	2	ENSGALG00000053196	ENSGALT00000107087	4707	1817
7	27885683	27885898	216	33.2363	52.3563	23.8198	35.622	42.7963	29.7209	Intron (ENSGALT00000081641/ENSGALG00000029766, intron 11 of 15)	7	27861069	27866904	5836	1	ENSGALG00000011770	ENSGALT00000019216	24614	1818
KZ626837.1	1798348	1798800	453	18.9922	7.47947	23.8198	35.622	13.2358	29.7209	Distal Intergenic	462	1770103	1791304	21202	2	ENSGALG00000035254	ENSGALT00000058540	-7044	1819
11	9096716	9096849	134	9.49609	7.47947	17.5145	41.9831	8.48778	29.7488	Distal Intergenic	11	9085582	9091241	5660	1	ENSGALG00000048199	ENSGALT00000091240	11134	1820
1	90782489	90782758	270	33.2363	14.9589	31.5262	27.9887	24.0976	29.7574	Distal Intergenic	1	90736285	90742330	6046	2	ENSGALG00000052286	ENSGALT00000107986	-40159	1821
6	25770719	25770980	262	14.2441	59.8358	31.5262	27.9887	37.04	29.7574	Promoter (2-3kb)	6	25773135	25777354	4220	1	ENSGALG00000048141	ENSGALT00000102321	-2155	1822
2	65744011	65744203	193	33.2363	56.0961	25.2209	34.3498	44.6662	29.7854	Exon (ENSGALT00000098911/ENSGALG00000051384, exon 5 of 6)	2	65760875	65822263	61389	1	ENSGALG00000048492	ENSGALT00000097267	-16672	1823
27	774279	774447	169	37.9844	18.6987	25.2209	34.3498	28.3415	29.7854	Distal Intergenic	27	305462	308916	3455	2	ENSGALG00000047446	ENSGALT00000091377	-465363	1824
8	19934622	19934819	198	42.7324	56.0961	25.2209	34.3498	49.4142	29.7854	Distal Intergenic	8	19735941	19930919	194979	2	ENSGALG00000009027	ENSGALT00000046891	-3703	1825
9	6806403	6806596	194	23.7402	29.9179	25.2209	34.3498	26.8291	29.7854	Distal Intergenic	9	6731256	6799209	67954	2	ENSGALG00000032053	ENSGALT00000050522	-7194	1826
6	16643830	16644068	239	14.2441	11.2192	32.9273	26.7165	12.7317	29.8219	Intron (ENSGALT00000008188/ENSGALG00000005107, intron 3 of 14)	6	16653366	16653440	75	2	ENSGALG00000025423	ENSGALT00000042336	9372	1827
7	32537625	32537816	192	28.4883	7.47947	34.3285	25.4443	17.9839	29.8864	Promoter (<=1kb)	7	32519442	32537516	18075	2	ENSGALG00000047075	ENSGALT00000097088	-109	1828
1	84096574	84096928	355	56.9765	67.3153	28.0233	31.8054	62.1459	29.9143	Distal Intergenic	1	84199422	84215058	15637	2	ENSGALG00000050659	ENSGALT00000098802	118130	1829
14	16212757	16212958	202	71.2207	44.8768	28.0233	31.8054	58.0488	29.9143	Distal Intergenic	14	16155992	16181369	25378	2	ENSGALG00000051216	ENSGALT00000099358	-31388	1830
4	79976258	79976575	318	37.9844	29.9179	28.0233	31.8054	33.9511	29.9143	Distal Intergenic	4	79986601	80508945	522345	1	ENSGALG00000015554	ENSGALT00000091846	-10026	1831
7	32039140	32039370	231	23.7402	37.3974	28.0233	31.8054	30.5688	29.9143	Intron (ENSGALT00000020272/ENSGALG00000012407, intron 13 of 90)	7	31852753	31852925	173	2	ENSGALG00000026599	ENSGALT00000044602	-186215	1832
2	149168071	149168300	230	28.4883	22.4384	21.718	38.1664	25.4633	29.9422	Distal Intergenic	2	149148123	149149986	1864	2	ENSGALG00000040641	ENSGALT00000071065	-18085	1833
KZ626839.1	541319	541556	238	18.9922	11.2192	21.718	38.1664	15.1057	29.9422	Distal Intergenic	464	523837	536617	12781	2	ENSGALG00000047094	ENSGALT00000101552	-4702	1834
14	55770	55981	212	90.2128	74.7947	35.7296	24.1721	82.5038	29.9509	Distal Intergenic	14	146474	154290	7817	1	ENSGALG00000052735	ENSGALT00000092724	-90493	1835
1	84216472	84216669	198	47.4804	26.1782	29.4244	30.5331	36.8293	29.9788	Promoter (1-2kb)	1	84199422	84215058	15637	2	ENSGALG00000050659	ENSGALT00000098802	-1414	1836
1	141619721	141619852	132	9.49609	14.9589	29.4244	30.5331	12.2275	29.9788	Distal Intergenic	1	141606019	141610430	4412	1	ENSGALG00000054405	ENSGALT00000098509	13702	1837
16	1116736	1117040	305	14.2441	18.6987	29.4244	30.5331	16.4714	29.9788	Intron (ENSGALT00000096644/ENSGALG00000050222, intron 4 of 5)	16	973283	1110047	136765	2	ENSGALG00000050447	ENSGALT00000091435	-6689	1838
3	93281395	93281583	189	18.9922	18.6987	29.4244	30.5331	18.8454	29.9788	Distal Intergenic	3	93333456	93349553	16098	1	ENSGALG00000051377	ENSGALT00000101659	-51873	1839
33	2413649	2413930	282	28.4883	33.6576	29.4244	30.5331	31.073	29.9788	Promoter (<=1kb)	32	2414676	2607189	192514	1	ENSGALG00000036079	ENSGALT00000055994	-746	1840
19	10154998	10155132	135	14.2441	3.73974	23.1192	36.8942	8.99194	30.0067	Intron (ENSGALT00000102712/ENSGALG00000051339, intron 3 of 6)	19	10144400	10159235	14836	2	ENSGALG00000051339	ENSGALT00000102712	4103	1841
2	94822381	94822595	215	18.9922	14.9589	30.8256	29.2609	16.9756	30.0433	Intron (ENSGALT00000096376/ENSGALG00000052018, intron 2 of 2)	2	94815564	94831605	16042	1	ENSGALG00000052018	ENSGALT00000096376	6817	1842
2	119191274	119191444	171	33.2363	44.8768	30.8256	29.2609	39.0566	30.0433	Promoter (<=1kb)	2	119191058	119191231	174	2	ENSGALG00000028802	ENSGALT00000043713	-43	1843
3	61826868	61827178	311	71.2207	37.3974	30.8256	29.2609	54.309	30.0433	Distal Intergenic	3	61830878	61836495	5618	2	ENSGALG00000014873	ENSGALT00000023996	9317	1844
Z	75242048	75242274	227	33.2363	11.2192	32.2267	27.9887	22.2278	30.1077	Intron (ENSGALT00000101292/ENSGALG00000052665, intron 1 of 1)	34	75231004	75232787	1784	1	ENSGALG00000052665	ENSGALT00000074270	11044	1845
2	130770953	130771145	193	14.2441	3.73974	25.9215	34.3498	8.99194	30.1356	Intron (ENSGALT00000097318/ENSGALG00000029867, intron 24 of 26)	2	130731663	130807659	75997	1	ENSGALG00000029867	ENSGALT00000068092	39290	1846
14	16049779	16050142	364	18.9922	7.47947	19.6163	40.7109	13.2358	30.1636	Distal Intergenic	14	16042224	16044047	1824	1	ENSGALG00000052957	ENSGALT00000107832	7555	1847
18	11289193	11289429	237	37.9844	11.2192	19.6163	40.7109	24.6018	30.1636	Intron (ENSGALT00000101931/ENSGALG00000049838, intron 1 of 3)	18	11273525	11293920	20396	2	ENSGALG00000049838	ENSGALT00000101931	4491	1848
3	58734286	58734574	289	23.7402	33.6576	33.6279	26.7165	28.6989	30.1722	Intron (ENSGALT00000074459/ENSGALG00000037423, intron 2 of 29)	3	58678214	58694523	16310	2	ENSGALG00000048872	ENSGALT00000103399	-39763	1849
1	1079921	1080480	560	4.74804	14.9589	27.3227	33.0776	9.8535	30.2001	Promoter (1-2kb)	1	1078034	1080772	2739	1	ENSGALG00000049264	ENSGALT00000092469	1887	1850
1	119614154	119614364	211	18.9922	14.9589	27.3227	33.0776	16.9756	30.2001	Distal Intergenic	1	119590936	119599200	8265	2	ENSGALG00000016326	ENSGALT00000026337	-14954	1851
2	62503068	62503339	272	28.4883	22.4384	27.3227	33.0776	25.4633	30.2001	Intron (ENSGALT00000104620/ENSGALG00000012732, intron 5 of 15)	2	62527570	62527644	75	2	ENSGALG00000025400	ENSGALT00000042313	24305	1852
25	1572535	1572732	198	42.7324	18.6987	27.3227	33.0776	30.7155	30.2001	Distal Intergenic	25	1556410	1559091	2682	2	ENSGALG00000050392	ENSGALT00000097066	-13444	1853
15	30831	31250	420	42.7324	0	21.0174	39.4386	21.3662	30.228	Promoter (2-3kb)	15	33742	34598	857	1	ENSGALG00000049290	ENSGALT00000091221	-2492	1854
25	3426734	3426896	163	42.7324	11.2192	14.7122	45.7997	26.9758	30.256	Intron (ENSGALT00000091026/ENSGALG00000051276, intron 1 of 9)	25	3413023	3432534	19512	2	ENSGALG00000051276	ENSGALT00000091026	5638	1855
20	4269083	4269368	286	56.9765	22.4384	28.7238	31.8054	39.7075	30.2646	Distal Intergenic	20	4284722	4342662	57941	1	ENSGALG00000049866	ENSGALT00000093344	-15354	1856
W	3585687	3585995	309	14.2441	3.73974	28.7238	31.8054	8.99194	30.2646	Distal Intergenic	33	3570685	3580610	9926	2	ENSGALG00000047434	ENSGALT00000091635	-5077	1857
8	225747	226118	372	4.74804	7.47947	22.4186	38.1664	6.11376	30.2925	3' UTR	8	215177	226455	11279	1	ENSGALG00000049437	ENSGALT00000092264	10570	1858
8	3640716	3640963	248	23.7402	41.1371	36.4302	24.1721	32.4387	30.3011	Intron (ENSGALT00000097533/ENSGALG00000050904, intron 2 of 7)	8	3547121	3675196	128076	2	ENSGALG00000054398	ENSGALT00000094084	34233	1859
1	2537739	2537856	118	28.4883	7.47947	16.1134	44.5275	17.9839	30.3204	Distal Intergenic	1	2056289	2511935	455647	2	ENSGALG00000008477	ENSGALT00000013813	-25804	1860
1	126159046	126159272	227	28.4883	29.9179	30.125	30.5331	29.2031	30.3291	Distal Intergenic	1	126199878	126236135	36258	2	ENSGALG00000016607	ENSGALT00000026803	76863	1861
12	5428919	5429257	339	23.7402	18.6987	30.125	30.5331	21.2195	30.3291	Intron (ENSGALT00000087171/ENSGALG00000005001, intron 2 of 6)	12	5450140	5461776	11637	1	ENSGALG00000005001	ENSGALT00000089893	-20883	1862
31	5462762	5463226	465	71.2207	7.47947	30.125	30.5331	39.3501	30.3291	Distal Intergenic	30	5455804	5458427	2624	2	ENSGALG00000049869	ENSGALT00000092978	-4335	1863
Z	15374450	15374688	239	28.4883	22.4384	30.125	30.5331	25.4633	30.3291	Distal Intergenic	34	15535494	15568930	33437	1	ENSGALG00000053783	ENSGALT00000093210	-160806	1864
Z	10875618	10875801	184	128.197	26.1782	37.8314	22.8999	77.1877	30.3656	Distal Intergenic	34	10886978	10900701	13724	1	ENSGALG00000013372	ENSGALT00000021816	-11177	1865
Z	73869914	73870150	237	37.9844	11.2192	31.5262	29.2609	24.6018	30.3935	Distal Intergenic	34	73758494	73855377	96884	2	ENSGALG00000045877	ENSGALT00000086219	-14537	1866
Z	75284711	75285014	304	66.4726	29.9179	31.5262	29.2609	48.1953	30.3935	Distal Intergenic	34	75231004	75232787	1784	1	ENSGALG00000052665	ENSGALT00000074270	53707	1867
1	90794618	90794739	122	18.9922	44.8768	25.2209	35.622	31.9345	30.4215	Distal Intergenic	1	90736285	90742330	6046	2	ENSGALG00000052286	ENSGALT00000107986	-52288	1868
2	117556010	117556176	167	18.9922	26.1782	25.2209	35.622	22.5852	30.4215	Intron (ENSGALT00000048129/ENSGALG00000031693, intron 2 of 2)	2	117620664	117643435	22772	1	ENSGALG00000037453	ENSGALT00000046248	-64488	1869
3	91375407	91375602	196	14.2441	41.1371	25.2209	35.622	27.6906	30.4215	Distal Intergenic	3	91256460	91360294	103835	2	ENSGALG00000051497	ENSGALT00000099411	-15113	1870
KZ626835.1	1155265	1155811	547	4.74804	3.73974	25.2209	35.622	4.24389	30.4215	Distal Intergenic	460	1142370	1144523	2154	2	ENSGALG00000036839	ENSGALT00000098570	-10742	1871
KZ626837.1	184883	185172	290	18.9922	3.73974	25.2209	35.622	11.366	30.4215	Distal Intergenic	462	21	8196	8176	2	ENSGALG00000051061	ENSGALT00000100031	-176687	1872
Z	10563292	10563537	246	4.74804	18.6987	25.2209	35.622	11.7234	30.4215	Promoter (<=1kb)	34	10557632	10563411	5780	2	ENSGALG00000003365	ENSGALT00000049619	0	1873
Z	77330422	77330649	228	71.2207	26.1782	25.2209	35.622	48.6994	30.4215	Intron (ENSGALT00000097147/ENSGALG00000053248, intron 1 of 1)	34	77158999	77351578	192580	2	ENSGALG00000053248	ENSGALT00000097147	20929	1874
12	2753371	2753476	106	28.4883	26.1782	18.9157	41.9831	27.3332	30.4494	Intron (ENSGALT00000105707/ENSGALG00000047089, intron 1 of 1)	12	2750097	2759510	9414	1	ENSGALG00000047089	ENSGALT00000105707	3274	1875
KZ626835.1	1210016	1210273	258	33.2363	22.4384	18.9157	41.9831	27.8374	30.4494	Distal Intergenic	460	1193737	1204943	11207	2	ENSGALG00000054322	ENSGALT00000104290	-5073	1876
1	74756543	74756841	299	23.7402	33.6576	32.9273	27.9887	28.6989	30.458	Exon (ENSGALT00000100304/ENSGALG00000043916, exon 7 of 9)	1	74752760	74763558	10799	2	ENSGALG00000043916	ENSGALT00000100304	6717	1877
2	142227566	142227797	232	18.9922	37.3974	32.9273	27.9887	28.1948	30.458	Distal Intergenic	2	142154017	142166580	12564	1	ENSGALG00000052479	ENSGALT00000099338	73549	1878
3	107057249	107057532	284	47.4804	37.3974	32.9273	27.9887	42.4389	30.458	Intron (ENSGALT00000098237/ENSGALG00000054235, intron 1 of 1)	3	107052719	107090156	37438	2	ENSGALG00000054235	ENSGALT00000098237	32624	1879
Z	65892520	65892926	407	23.7402	44.8768	32.9273	27.9887	34.3085	30.458	Intron (ENSGALT00000065015/ENSGALG00000015656, intron 3 of 8)	34	65799158	66041495	242338	1	ENSGALG00000015656	ENSGALT00000092056	93362	1880
6	13654792	13655082	291	28.4883	78.5345	34.3285	26.7165	53.5114	30.5225	Distal Intergenic	6	13690716	13696607	5892	2	ENSGALG00000053360	ENSGALT00000103882	41525	1881
17	1036875	1037108	234	33.2363	33.6576	28.0233	33.0776	33.447	30.5504	Intron (ENSGALT00000104928/ENSGALG00000052646, intron 17 of 18)	17	1016268	1016997	730	2	ENSGALG00000027231	ENSGALT00000043520	-19878	1882
18	11291471	11291850	380	14.2441	14.9589	28.0233	33.0776	14.6015	30.5504	Promoter (2-3kb)	18	11273525	11293920	20396	2	ENSGALG00000049838	ENSGALT00000101931	2070	1883
21	3043126	3043331	206	18.9922	11.2192	28.0233	33.0776	15.1057	30.5504	Exon (ENSGALT00000003495/ENSGALG00000002232, exon 21 of 23)	21	2922208	2982448	60241	2	ENSGALG00000034453	ENSGALT00000078957	-60678	1884
23	6037560	6037849	290	23.7402	33.6576	21.718	39.4386	28.6989	30.5783	Promoter (<=1kb)	23	6036756	6053909	17154	1	ENSGALG00000052196	ENSGALT00000090942	804	1885
1	114632743	114632956	214	47.4804	22.4384	35.7296	25.4443	34.9594	30.587	Distal Intergenic	1	114579211	114609539	30329	2	ENSGALG00000016266	ENSGALT00000026229	-23204	1886
1	12112322	12112548	227	42.7324	7.47947	29.4244	31.8054	25.1059	30.6149	Intron (ENSGALT00000091933/ENSGALG00000038834, intron 2 of 22)	1	12258643	12556083	297441	1	ENSGALG00000038834	ENSGALT00000072390	-146095	1887
1	113495517	113495726	210	28.4883	18.6987	29.4244	31.8054	23.5935	30.6149	Distal Intergenic	1	113500610	113567673	67064	1	ENSGALG00000016238	ENSGALT00000093474	-4884	1888
2	142237383	142237540	158	56.9765	56.0961	29.4244	31.8054	56.5363	30.6149	Distal Intergenic	2	142154017	142166580	12564	1	ENSGALG00000052479	ENSGALT00000099338	83366	1889
28	3727382	3727687	306	42.7324	56.0961	29.4244	31.8054	49.4142	30.6149	Intron (ENSGALT00000069717/ENSGALG00000038755, intron 2 of 3)	28	3731207	3735093	3887	1	ENSGALG00000025809	ENSGALT00000096399	-3520	1890
3	42311134	42311354	221	37.9844	22.4384	29.4244	31.8054	30.2114	30.6149	Intron (ENSGALT00000058465/ENSGALG00000011329, intron 1 of 32)	3	42208745	42320506	111762	2	ENSGALG00000011329	ENSGALT00000058465	9152	1891
8	2774274	2774559	286	42.7324	67.3153	29.4244	31.8054	55.0238	30.6149	Intron (ENSGALT00000094559/ENSGALG00000002246, intron 4 of 22)	8	2753168	2859120	105953	1	ENSGALG00000002246	ENSGALT00000003516	21106	1892
16	2167101	2167452	352	37.9844	22.4384	23.1192	38.1664	30.2114	30.6428	Intron (ENSGALT00000107056/ENSGALG00000052089, intron 4 of 4)	16	2144535	2162007	17473	2	ENSGALG00000053019	ENSGALT00000103937	-5094	1893
31	2600322	2600841	520	61.7246	33.6576	23.1192	38.1664	47.6911	30.6428	Intron (ENSGALT00000099524/ENSGALG00000051049, intron 5 of 7)	30	2587234	2623661	36428	1	ENSGALG00000051049	ENSGALT00000099524	13088	1894
1	57474096	57474305	210	9.49609	11.2192	30.8256	30.5331	10.3577	30.6794	Intron (ENSGALT00000021020/ENSGALG00000012890, intron 1 of 33)	1	57435331	57641794	206464	1	ENSGALG00000012890	ENSGALT00000103172	38765	1895
KZ626839.1	922151	922282	132	28.4883	26.1782	30.8256	30.5331	27.3332	30.6794	Distal Intergenic	464	922692	931094	8403	2	ENSGALG00000048682	ENSGALT00000108022	8812	1896
4	83950569	83950810	242	33.2363	18.6987	24.5203	36.8942	25.9675	30.7073	Distal Intergenic	4	83930355	83937106	6752	1	ENSGALG00000015712	ENSGALT00000025338	20214	1897
Z	74776723	74776973	251	33.2363	14.9589	24.5203	36.8942	24.0976	30.7073	Distal Intergenic	34	74793131	74841373	48243	1	ENSGALG00000045905	ENSGALT00000102421	-16158	1898
25	1456287	1456735	449	18.9922	11.2192	18.2151	43.2553	15.1057	30.7352	Promoter (<=1kb)	25	1455888	1463289	7402	1	ENSGALG00000055092	ENSGALT00000103145	399	1899
KZ626838.1	524811	525160	350	14.2441	14.9589	18.2151	43.2553	14.6015	30.7352	3' UTR	463	512855	525422	12568	1	ENSGALG00000051869	ENSGALT00000103183	11956	1900
33	4561426	4561698	273	80.7168	29.9179	32.2267	29.2609	55.3173	30.7438	Intron (ENSGALT00000106205/ENSGALG00000051603, intron 1 of 2)	32	4539782	4646759	106978	1	ENSGALG00000051603	ENSGALT00000106205	21644	1901
4	60853074	60853271	198	37.9844	26.1782	32.2267	29.2609	32.0813	30.7438	Intron (ENSGALT00000020115/ENSGALG00000012308, intron 16 of 16)	4	60851437	60898854	47418	2	ENSGALG00000012308	ENSGALT00000020115	45583	1902
7	4840113	4840466	354	28.4883	18.6987	25.9215	35.622	23.5935	30.7718	Distal Intergenic	7	4846504	4899768	53265	1	ENSGALG00000003923	ENSGALT00000006250	-6038	1903
2	146730344	146730588	245	47.4804	11.2192	39.9331	21.6276	29.3498	30.7804	Distal Intergenic	2	146750231	146753512	3282	2	ENSGALG00000049991	ENSGALT00000107062	22924	1904
18	951069	951225	157	14.2441	18.6987	33.6279	27.9887	16.4714	30.8083	Intron (ENSGALT00000092606/ENSGALG00000001021, intron 1 of 13)	18	808100	1027820	219721	2	ENSGALG00000001021	ENSGALT00000092606	76595	1905
5	31273859	31274080	222	75.9687	37.3974	33.6279	27.9887	56.683	30.8083	Promoter (<=1kb)	5	31259674	31273980	14307	2	ENSGALG00000054514	ENSGALT00000100269	0	1906
2	43714706	43714874	169	18.9922	29.9179	27.3227	34.3498	24.455	30.8362	Promoter (1-2kb)	2	43716709	43767508	50800	1	ENSGALG00000038733	ENSGALT00000077633	-1835	1907
3	46098516	46098693	178	28.4883	14.9589	27.3227	34.3498	21.7236	30.8362	Intron (ENSGALT00000071801/ENSGALG00000012256, intron 2 of 73)	3	46107702	46379904	272203	1	ENSGALG00000012256	ENSGALT00000081343	-9009	1908
33	6261051	6261298	248	28.4883	26.1782	27.3227	34.3498	27.3332	30.8362	Promoter (<=1kb)	32	6260436	6264299	3864	1	ENSGALG00000051652	ENSGALT00000093030	615	1909
4	25060915	25061203	289	47.4804	48.6166	27.3227	34.3498	48.0485	30.8362	Intron (ENSGALT00000015714/ENSGALG00000009650, intron 4 of 19)	4	25043164	25044708	1545	2	ENSGALG00000048143	ENSGALT00000103281	-16207	1910
30	1570885	1571098	214	4.74804	0	21.0174	40.7109	2.37402	30.8641	Distal Intergenic	29	1599599	1600433	835	1	ENSGALG00000048450	ENSGALT00000097902	-28501	1911
1	40394900	40395055	156	4.74804	14.9589	28.7238	33.0776	9.8535	30.9007	Intron (ENSGALT00000078953/ENSGALG00000010958, intron 2 of 30)	1	40280597	40569224	288628	2	ENSGALG00000010958	ENSGALT00000078953	174169	1912
1	43485537	43485714	178	71.2207	48.6166	28.7238	33.0776	59.9186	30.9007	Promoter (2-3kb)	1	43426898	43483144	56247	2	ENSGALG00000030550	ENSGALT00000055271	-2393	1913
18	1876759	1877035	277	52.2285	26.1782	28.7238	33.0776	39.2033	30.9007	Intron (ENSGALT00000093394/ENSGALG00000053097, intron 1 of 1)	18	1836647	1887466	50820	2	ENSGALG00000053097	ENSGALT00000093394	10431	1914
26	2388952	2389128	177	9.49609	26.1782	28.7238	33.0776	17.8371	30.9007	Promoter (<=1kb)	26	2384161	2389897	5737	2	ENSGALG00000000791	ENSGALT00000075676	769	1915
3	21443121	21443348	228	23.7402	29.9179	28.7238	33.0776	26.8291	30.9007	Distal Intergenic	3	21385127	21421817	36691	2	ENSGALG00000009791	ENSGALT00000015927	-21304	1916
33	2161517	2161786	270	33.2363	22.4384	28.7238	33.0776	27.8374	30.9007	Promoter (<=1kb)	32	2161127	2162062	936	1	ENSGALG00000050443	ENSGALT00000083150	390	1917
Z	75742834	75743101	268	52.2285	22.4384	28.7238	33.0776	37.3335	30.9007	Intron (ENSGALT00000105654/ENSGALG00000049466, intron 3 of 10)	34	75736163	75762383	26221	1	ENSGALG00000044978	ENSGALT00000086701	6671	1918
27	1108397	1108553	157	28.4883	18.6987	22.4186	39.4386	23.5935	30.9286	Distal Intergenic	27	1716776	1737699	20924	1	ENSGALG00000050871	ENSGALT00000095605	-608223	1919
33	38678	39095	418	85.4648	67.3153	22.4186	39.4386	76.39	30.9286	Distal Intergenic	32	167477	168436	960	1	ENSGALG00000050708	ENSGALT00000098000	-128382	1920
12	9315098	9315352	255	14.2441	33.6576	30.125	31.8054	23.9509	30.9652	Intron (ENSGALT00000048354/ENSGALG00000005678, intron 32 of 45)	12	9331542	9335224	3683	2	ENSGALG00000005688	ENSGALT00000036253	19872	1921
2	145786265	145786640	376	33.2363	37.3974	30.125	31.8054	35.3168	30.9652	Intron (ENSGALT00000072414/ENSGALG00000031741, intron 5 of 30)	2	145702024	145726491	24468	2	ENSGALG00000031741	ENSGALT00000084352	-59774	1922
24	6488863	6489173	311	56.9765	48.6166	30.125	31.8054	52.7966	30.9652	Promoter (2-3kb)	24	6481673	6491202	9530	2	ENSGALG00000052306	ENSGALT00000091466	2029	1923
3	36878995	36879285	291	28.4883	11.2192	30.125	31.8054	19.8537	30.9652	Distal Intergenic	3	36843134	36857209	14076	2	ENSGALG00000048476	ENSGALT00000106819	-21786	1924
31	2357532	2357855	324	52.2285	22.4384	30.125	31.8054	37.3335	30.9652	Distal Intergenic	30	2361772	2362074	303	2	ENSGALG00000047227	ENSGALT00000101555	4219	1925
33	2678376	2678651	276	42.7324	33.6576	30.125	31.8054	38.195	30.9652	Promoter (2-3kb)	32	2678907	2681118	2212	2	ENSGALG00000048784	ENSGALT00000091583	2467	1926
5	33863859	33864121	263	23.7402	37.3974	30.125	31.8054	30.5688	30.9652	Intron (ENSGALT00000107381/ENSGALG00000047746, intron 2 of 4)	5	33823672	33834345	10674	2	ENSGALG00000047818	ENSGALT00000101781	-29514	1927
7	15684499	15684734	236	9.49609	37.3974	30.125	31.8054	23.4467	30.9652	Distal Intergenic	7	15680124	15682118	1995	1	ENSGALG00000009224	ENSGALT00000015011	4375	1928
KZ626837.1	1919372	1919523	152	33.2363	18.6987	30.125	31.8054	25.9675	30.9652	Distal Intergenic	462	1854654	1905100	50447	2	ENSGALG00000043225	ENSGALT00000061842	-14272	1929
KZ626839.1	1813895	1814207	313	56.9765	33.6576	30.125	31.8054	45.3171	30.9652	Intron (ENSGALT00000105734/ENSGALG00000051606, intron 1 of 1)	464	1751822	1920106	168285	1	ENSGALG00000051606	ENSGALT00000105734	62073	1930
1	806786	807200	415	23.7402	26.1782	23.8198	38.1664	24.9592	30.9931	Promoter (1-2kb)	1	806034	808401	2368	2	ENSGALG00000046797	ENSGALT00000104590	1201	1931
2	91372611	91372881	271	23.7402	63.5755	23.8198	38.1664	43.6579	30.9931	Promoter (<=1kb)	2	91334886	91372672	37787	2	ENSGALG00000013672	ENSGALT00000095777	0	1932
6	505388	505554	167	56.9765	22.4384	23.8198	38.1664	39.7075	30.9931	Distal Intergenic	6	545042	557647	12606	2	ENSGALG00000049625	ENSGALT00000096048	52093	1933
KZ626837.1	1679412	1679627	216	9.49609	11.2192	23.8198	38.1664	10.3577	30.9931	Distal Intergenic	462	1652056	1658076	6021	1	ENSGALG00000051771	ENSGALT00000107870	27356	1934
13	9771101	9771361	261	33.2363	26.1782	31.5262	30.5331	29.7072	31.0297	Promoter (1-2kb)	13	9772409	9772574	166	2	ENSGALG00000025955	ENSGALT00000044410	1213	1935
3	11141576	11141812	237	14.2441	41.1371	31.5262	30.5331	27.6906	31.0297	Intron (ENSGALT00000080362/ENSGALG00000041626, intron 7 of 10)	3	11193708	11198720	5013	2	ENSGALG00000050146	ENSGALT00000101114	56908	1936
6	29708724	29709049	326	75.9687	44.8768	31.5262	30.5331	60.4228	31.0297	Promoter (<=1kb)	6	29704069	29708697	4629	2	ENSGALG00000048188	ENSGALT00000097718	-27	1937
9	9133197	9133397	201	4.74804	26.1782	31.5262	30.5331	15.4631	31.0297	Promoter (1-2kb)	9	9132083	9145997	13915	1	ENSGALG00000035425	ENSGALT00000059375	1114	1938
1	76113478	76113712	235	4.74804	0	18.9157	43.2553	2.37402	31.0855	Distal Intergenic	1	76074583	76074692	110	1	ENSGALG00000050979	ENSGALT00000092305	38895	1939
2	130762618	130762846	229	28.4883	18.6987	18.9157	43.2553	23.5935	31.0855	Intron (ENSGALT00000097318/ENSGALG00000029867, intron 20 of 26)	2	130731663	130807659	75997	1	ENSGALG00000029867	ENSGALT00000068092	30955	1940
2	131240122	131240602	481	23.7402	29.9179	32.9273	29.2609	26.8291	31.0941	Intron (ENSGALT00000075173/ENSGALG00000042375, intron 19 of 19)	2	131213171	131252088	38918	1	ENSGALG00000042375	ENSGALT00000095269	26951	1941
7	8754584	8754757	174	23.7402	22.4384	32.9273	29.2609	23.0893	31.0941	Distal Intergenic	7	8781517	8812784	31268	2	ENSGALG00000051288	ENSGALT00000093141	58027	1942
KZ626839.1	1485302	1485592	291	28.4883	18.6987	26.6221	35.622	23.5935	31.122	Intron (ENSGALT00000105152/ENSGALG00000048182, intron 1 of 1)	464	1469979	1496195	26217	2	ENSGALG00000048182	ENSGALT00000105152	10603	1943
Z	73778410	73778556	147	80.7168	44.8768	20.3169	41.9831	62.7968	31.15	Intron (ENSGALT00000086219/ENSGALG00000045877, intron 1 of 1)	34	73743495	73746044	2550	1	ENSGALG00000051426	ENSGALT00000091955	34915	1944
7	21925333	21925931	599	23.7402	7.47947	34.3285	27.9887	15.6098	31.1586	Distal Intergenic	7	21882268	21921613	39346	1	ENSGALG00000011153	ENSGALT00000098677	43065	1945
8	13053848	13054161	314	52.2285	48.6166	34.3285	27.9887	50.4225	31.1586	Intron (ENSGALT00000096161/ENSGALG00000005509, intron 4 of 22)	8	12961396	13078957	117562	2	ENSGALG00000034994	ENSGALT00000096320	24796	1946
Z	77780505	77780799	295	52.2285	11.2192	34.3285	27.9887	31.7239	31.1586	Intron (ENSGALT00000107904/ENSGALG00000050672, intron 8 of 8)	34	77673831	77774997	101167	2	ENSGALG00000053014	ENSGALT00000104425	-5508	1947
19	3982325	3982577	253	33.2363	37.3974	28.0233	34.3498	35.3168	31.1865	Distal Intergenic	19	4027300	4254453	227154	1	ENSGALG00000021636	ENSGALT00000002791	-44723	1948
7	14349578	14349786	209	52.2285	37.3974	28.0233	34.3498	44.8129	31.1865	Promoter (1-2kb)	7	14320204	14351730	31527	2	ENSGALG00000041577	ENSGALT00000063969	1944	1949
Z	57130644	57130876	233	14.2441	33.6576	28.0233	34.3498	23.9509	31.1865	Promoter (<=1kb)	34	57130068	57130705	638	1	ENSGALG00000051121	ENSGALT00000095189	576	1950
1	1078695	1078998	304	37.9844	14.9589	21.718	40.7109	26.4717	31.2144	Promoter (<=1kb)	1	1078034	1080772	2739	1	ENSGALG00000049264	ENSGALT00000092469	661	1951
Z	73633085	73633348	264	4.74804	18.6987	35.7296	26.7165	11.7234	31.2231	Distal Intergenic	34	73623659	73625145	1487	1	ENSGALG00000052413	ENSGALT00000094667	9426	1952
12	10754183	10754455	273	56.9765	41.1371	29.4244	33.0776	49.0568	31.251	Intron (ENSGALT00000096006/ENSGALG00000052886, intron 1 of 1)	12	10746339	10749292	2954	2	ENSGALG00000051457	ENSGALT00000096408	-4891	1953
2	55937509	55937662	154	14.2441	18.6987	29.4244	33.0776	16.4714	31.251	Intron (ENSGALT00000047776/ENSGALG00000033179, intron 1 of 8)	2	55933772	55966769	32998	1	ENSGALG00000033179	ENSGALT00000047776	3737	1954
9	1054878	1055120	243	14.2441	33.6576	29.4244	33.0776	23.9509	31.251	Promoter (1-2kb)	9	1057050	1057170	121	1	ENSGALG00000048300	ENSGALT00000070117	-1930	1955
Z	34748560	34748760	201	18.9922	41.1371	29.4244	33.0776	30.0646	31.251	Intron (ENSGALT00000024379/ENSGALG00000015111, intron 1 of 11)	34	34714860	34792185	77326	2	ENSGALG00000015111	ENSGALT00000024379	43425	1956
Z	49828928	49829279	352	28.4883	52.3563	29.4244	33.0776	40.4223	31.251	Distal Intergenic	34	49880034	49887951	7918	2	ENSGALG00000050767	ENSGALT00000091615	58672	1957
KZ626838.1	1539585	1539743	159	66.4726	37.3974	23.1192	39.4386	51.935	31.2789	Promoter (<=1kb)	463	1540711	1541790	1080	1	ENSGALG00000054945	ENSGALT00000095925	-968	1958
3	22301131	22301489	359	28.4883	48.6166	37.1308	25.4443	38.5524	31.2875	Promoter (<=1kb)	3	22301361	22305630	4270	1	ENSGALG00000050661	ENSGALT00000102969	0	1959
8	326077	326433	357	9.49609	7.47947	16.814	45.7997	8.48778	31.3068	Promoter (<=1kb)	8	326341	326698	358	1	ENSGALG00000053821	ENSGALT00000104511	0	1960
1	110586195	110586468	274	85.4648	29.9179	30.8256	31.8054	57.6913	31.3155	Promoter (1-2kb)	1	110587792	110605006	17215	1	ENSGALG00000048672	ENSGALT00000104539	-1324	1961
18	11069958	11070237	280	42.7324	22.4384	30.8256	31.8054	32.5854	31.3155	Distal Intergenic	18	11091762	11094465	2704	2	ENSGALG00000047525	ENSGALT00000103319	24228	1962
3	3832898	3833175	278	14.2441	0	30.8256	31.8054	7.12207	31.3155	Promoter (2-3kb)	3	3828889	3830091	1203	2	ENSGALG00000048241	ENSGALT00000092425	-2807	1963
7	200504	200964	461	37.9844	7.47947	30.8256	31.8054	22.7319	31.3155	Intron (ENSGALT00000076920/ENSGALG00000043307, intron 5 of 12)	7	187768	224770	37003	1	ENSGALG00000043307	ENSGALT00000061142	12736	1964
Z	75405452	75405634	183	33.2363	14.9589	30.8256	31.8054	24.0976	31.3155	Promoter (<=1kb)	34	75337005	75405602	68598	2	ENSGALG00000047456	ENSGALT00000105684	0	1965
8	4290916	4291099	184	37.9844	14.9589	24.5203	38.1664	26.4717	31.3434	Distal Intergenic	8	4267898	4268836	939	2	ENSGALG00000054831	ENSGALT00000091209	-22080	1966
KZ626833.1	222071	222455	385	52.2285	26.1782	24.5203	38.1664	39.2033	31.3434	Promoter (2-3kb)	458	219368	219425	58	1	ENSGALG00000051356	ENSGALT00000102163	2703	1967
Z	74713586	74713868	283	61.7246	18.6987	24.5203	38.1664	40.2116	31.3434	Distal Intergenic	34	74673891	74676032	2142	2	ENSGALG00000047518	ENSGALT00000103003	-37554	1968
2	69580574	69580865	292	18.9922	52.3563	38.532	24.1721	35.6742	31.352	Intron (ENSGALT00000095063/ENSGALG00000053827, intron 7 of 7)	2	69588996	69631955	42960	1	ENSGALG00000046990	ENSGALT00000091578	-8131	1969
20	12474796	12475163	368	56.9765	86.0139	32.2267	30.5331	71.4952	31.3799	Distal Intergenic	20	12442518	12445743	3226	2	ENSGALG00000054528	ENSGALT00000092663	-29053	1970
33	1709114	1709369	256	42.7324	44.8768	32.2267	30.5331	43.8046	31.3799	Promoter (<=1kb)	32	1708140	1725146	17007	1	ENSGALG00000054897	ENSGALT00000091827	974	1971
7	27208807	27209018	212	28.4883	41.1371	32.2267	30.5331	34.8127	31.3799	Intron (ENSGALT00000089896/ENSGALG00000011708, intron 21 of 31)	7	27151313	27170993	19681	2	ENSGALG00000011704	ENSGALT00000086486	-37814	1972
11	4035984	4036165	182	33.2363	29.9179	25.9215	36.8942	31.5771	31.4079	Distal Intergenic	11	3979661	4021740	42080	1	ENSGALG00000051024	ENSGALT00000094325	56323	1973
Z	3160916	3161177	262	28.4883	7.47947	39.9331	22.8999	17.9839	31.4165	Distal Intergenic	34	3142397	3153496	11100	2	ENSGALG00000052697	ENSGALT00000103276	-7420	1974
KZ626835.1	60659	61189	531	33.2363	18.6987	33.6279	29.2609	25.9675	31.4444	Distal Intergenic	460	42525	47791	5267	2	ENSGALG00000053095	ENSGALT00000097885	-12868	1975
14	273024	273175	152	56.9765	18.6987	27.3227	35.622	37.8376	31.4723	Distal Intergenic	14	144979	154286	9308	2	ENSGALG00000054141	ENSGALT00000099511	-118738	1976
2	147946972	147947226	255	28.4883	37.3974	27.3227	35.622	32.9428	31.4723	Distal Intergenic	2	147967971	147990650	22680	2	ENSGALG00000042494	ENSGALT00000047062	43424	1977
25	1259649	1259819	171	14.2441	14.9589	27.3227	35.622	14.6015	31.4723	Distal Intergenic	25	1265439	1266269	831	1	ENSGALG00000050295	ENSGALT00000070356	-5620	1978
3	95269938	95270047	110	33.2363	44.8768	27.3227	35.622	39.0566	31.4723	Distal Intergenic	3	95287555	95288937	1383	2	ENSGALG00000050847	ENSGALT00000104007	18890	1979
8	17892195	17892325	131	28.4883	29.9179	27.3227	35.622	29.2031	31.4723	Intron (ENSGALT00000054251/ENSGALG00000036789, intron 1 of 20)	8	17785587	17911906	126320	2	ENSGALG00000036789	ENSGALT00000054251	19581	1980
3	56010508	56010829	322	42.7324	29.9179	35.0291	27.9887	36.3251	31.5089	Promoter (<=1kb)	3	56010928	56012328	1401	1	ENSGALG00000053280	ENSGALT00000093343	-99	1981
30	120541	121338	798	151.937	44.8768	35.0291	27.9887	98.4071	31.5089	Distal Intergenic	29	137049	137805	757	1	ENSGALG00000041323	ENSGALT00000052043	-15711	1982
4	34127997	34128270	274	28.4883	37.3974	28.7238	34.3498	32.9428	31.5368	Promoter (<=1kb)	4	34128059	34146648	18590	1	ENSGALG00000010130	ENSGALT00000016475	0	1983
4	57075170	57075314	145	18.9922	41.1371	28.7238	34.3498	30.0646	31.5368	Intron (ENSGALT00000019679/ENSGALG00000012048, intron 12 of 12)	4	57064116	57068075	3960	2	ENSGALG00000041661	ENSGALT00000077589	-7095	1984
8	17973101	17973384	284	56.9765	59.8358	28.7238	34.3498	58.4062	31.5368	Intron (ENSGALT00000048322/ENSGALG00000036789, intron 1 of 23)	8	17788637	17962957	174321	2	ENSGALG00000036789	ENSGALT00000057656	-10144	1985
4	29529677	29529900	224	23.7402	29.9179	22.4186	40.7109	26.8291	31.5647	Intron (ENSGALT00000071103/ENSGALG00000009809, intron 1 of 2)	4	29524981	29525084	104	2	ENSGALG00000025470	ENSGALT00000042383	-4593	1986
16	2754429	2754684	256	18.9922	22.4384	16.1134	47.0719	20.7153	31.5926	Downstream (<=300bp)	16	2763003	2769392	6390	1	ENSGALG00000048705	ENSGALT00000103966	-8319	1987
1	48355499	48355740	242	28.4883	37.3974	30.125	33.0776	32.9428	31.6013	Intron (ENSGALT00000102881/ENSGALG00000054955, intron 1 of 1)	1	48365837	48365938	102	2	ENSGALG00000026121	ENSGALT00000042821	10198	1988
1	172529589	172529880	292	33.2363	22.4384	30.125	33.0776	27.8374	31.6013	Distal Intergenic	1	172554903	172566336	11434	2	ENSGALG00000051672	ENSGALT00000107249	36456	1989
11	8009769	8010087	319	42.7324	37.3974	30.125	33.0776	40.0649	31.6013	Distal Intergenic	11	8027766	8073087	45322	1	ENSGALG00000047292	ENSGALT00000099981	-17679	1990
16	2175030	2175225	196	14.2441	14.9589	30.125	33.0776	14.6015	31.6013	Promoter (1-2kb)	16	2164590	2176651	12062	2	ENSGALG00000052089	ENSGALT00000107056	1426	1991
17	9328100	9328278	179	33.2363	18.6987	30.125	33.0776	25.9675	31.6013	Intron (ENSGALT00000103714/ENSGALG00000001157, intron 20 of 21)	17	9340398	9340536	139	2	ENSGALG00000025640	ENSGALT00000042553	12258	1992
2	59012980	59013284	305	23.7402	11.2192	30.125	33.0776	17.4797	31.6013	Distal Intergenic	2	58941730	58955267	13538	2	ENSGALG00000049383	ENSGALT00000104626	-57713	1993
30	1514347	1514813	467	47.4804	22.4384	30.125	33.0776	34.9594	31.6013	Promoter (1-2kb)	29	1509743	1513073	3331	2	ENSGALG00000048766	ENSGALT00000107677	-1274	1994
6	15344830	15345040	211	28.4883	33.6576	30.125	33.0776	31.073	31.6013	Distal Intergenic	6	15376661	15388505	11845	2	ENSGALG00000051365	ENSGALT00000096733	43465	1995
KZ626838.1	1069425	1069783	359	37.9844	18.6987	30.125	33.0776	28.3415	31.6013	Promoter (1-2kb)	463	1068889	1070986	2098	2	ENSGALG00000047756	ENSGALT00000101334	1203	1996
Z	74940268	74940479	212	37.9844	18.6987	30.125	33.0776	28.3415	31.6013	Intron (ENSGALT00000101378/ENSGALG00000053444, intron 1 of 1)	34	74959516	75010565	51050	1	ENSGALG00000052979	ENSGALT00000090667	-19037	1997
16	2179490	2179669	180	33.2363	22.4384	23.8198	39.4386	27.8374	31.6292	Promoter (<=1kb)	16	2164590	2178726	14137	2	ENSGALG00000052089	ENSGALT00000068146	-764	1998
8	12271821	12272209	389	33.2363	52.3563	37.8314	25.4443	42.7963	31.6378	Promoter (<=1kb)	8	12271795	12279181	7387	1	ENSGALG00000005257	ENSGALT00000008441	26	1999
[truncated: 8,613 more rows]
