# Supplementary material for: Histone lactylation couples cellular metabolism with developmental gene regulatory networks
Source: Nat Commun. 2024 Jan 2;15:90. doi: 10.1038/s41467-023-44121-1 (PMC10762033; doi:10.1038/s41467-023-44121-1)
Supplement: Supplementary file 7 — Supplementary Dataset 4 [file 41467_2023_44121_MOESM7_ESM.xlsx]

## Sheet: Sheet1
Results obtained by using the enrichGO() function of the R package clusterProfiler to run a gene ontology over-representation test.
Ontology	GO Term ID	GO Term Description	Gene Ratio	Background Ratio	p-value	FDR	q-value	Gene ID	Count
BP	GO:0030154	cell differentiation	48/119	455/2033	4.29731e-06	0.00101526	0.000934541	ENSGALG00000043092/ENSGALG00000006374/ENSGALG00000026258/ENSGALG00000035157/ENSGALG00000006563/ENSGALG00000001774/ENSGALG00000010770/ENSGALG00000008193/ENSGALG00000002169/ENSGALG00000011298/ENSGALG00000012216/ENSGALG00000008716/ENSGALG00000016906/ENSGALG00000009241/ENSGALG00000016397/ENSGALG00000009567/ENSGALG00000040493/ENSGALG00000006560/ENSGALG00000012000/ENSGALG00000040444/ENSGALG00000000280/…	48
BP	GO:0048869	cellular developmental process	48/119	464/2033	7.77969e-06	0.00131032	0.00120615	ENSGALG00000043092/ENSGALG00000006374/ENSGALG00000026258/ENSGALG00000035157/ENSGALG00000006563/ENSGALG00000001774/ENSGALG00000010770/ENSGALG00000008193/ENSGALG00000002169/ENSGALG00000011298/ENSGALG00000012216/ENSGALG00000008716/ENSGALG00000016906/ENSGALG00000009241/ENSGALG00000016397/ENSGALG00000009567/ENSGALG00000040493/ENSGALG00000006560/ENSGALG00000012000/ENSGALG00000040444/ENSGALG00000000280/…	48
BP	GO:0007399	nervous system development	37/119	273/2033	1.87577e-07	0.000221154	0.000203571	ENSGALG00000006374/ENSGALG00000006563/ENSGALG00000001774/ENSGALG00000010770/ENSGALG00000008193/ENSGALG00000011298/ENSGALG00000008716/ENSGALG00000016397/ENSGALG00000040493/ENSGALG00000006560/ENSGALG00000012000/ENSGALG00000040444/ENSGALG00000000280/ENSGALG00000038225/ENSGALG00000004662/ENSGALG00000001768/ENSGALG00000014858/ENSGALG00000042389/ENSGALG00000010055/ENSGALG00000009601/ENSGALG00000015013/…	37
BP	GO:0048513	animal organ development	37/119	352/2033	0.000104317	0.00585668	0.00539104	ENSGALG00000043092/ENSGALG00000006374/ENSGALG00000026258/ENSGALG00000035157/ENSGALG00000006563/ENSGALG00000010770/ENSGALG00000008193/ENSGALG00000031534/ENSGALG00000037525/ENSGALG00000011298/ENSGALG00000012216/ENSGALG00000008716/ENSGALG00000016906/ENSGALG00000040266/ENSGALG00000040493/ENSGALG00000012000/ENSGALG00000000280/ENSGALG00000038225/ENSGALG00000046408/ENSGALG00000010055/ENSGALG00000042458/…	37
BP	GO:0007166	cell surface receptor signaling pathway	34/119	286/2033	1.59668e-05	0.00209166	0.00192536	ENSGALG00000042003/ENSGALG00000006563/ENSGALG00000001774/ENSGALG00000049492/ENSGALG00000037525/ENSGALG00000012216/ENSGALG00000012801/ENSGALG00000005499/ENSGALG00000008716/ENSGALG00000014855/ENSGALG00000016906/ENSGALG00000009241/ENSGALG00000030871/ENSGALG00000047425/ENSGALG00000016397/ENSGALG00000040266/ENSGALG00000040493/ENSGALG00000000280/ENSGALG00000031656/ENSGALG00000038225/ENSGALG00000034973/…	34
BP	GO:0009653	anatomical structure morphogenesis	31/119	318/2033	0.00176128	0.0494417	0.0455109	ENSGALG00000043092/ENSGALG00000006374/ENSGALG00000035157/ENSGALG00000006563/ENSGALG00000001774/ENSGALG00000008193/ENSGALG00000037525/ENSGALG00000011298/ENSGALG00000027255/ENSGALG00000035725/ENSGALG00000012216/ENSGALG00000008716/ENSGALG00000016397/ENSGALG00000040493/ENSGALG00000006560/ENSGALG00000000280/ENSGALG00000038225/ENSGALG00000001768/ENSGALG00000042458/ENSGALG00000009601/ENSGALG00000017295/…	31
BP	GO:0048699	generation of neurons	28/119	191/2033	1.83528e-06	0.000999339	0.000919886	ENSGALG00000006563/ENSGALG00000001774/ENSGALG00000008193/ENSGALG00000011298/ENSGALG00000008716/ENSGALG00000016397/ENSGALG00000040493/ENSGALG00000006560/ENSGALG00000012000/ENSGALG00000000280/ENSGALG00000038225/ENSGALG00000004662/ENSGALG00000001768/ENSGALG00000014858/ENSGALG00000042389/ENSGALG00000010055/ENSGALG00000009601/ENSGALG00000009523/ENSGALG00000035266/ENSGALG00000016899/ENSGALG00000012219/…	28
BP	GO:0022008	neurogenesis	28/119	194/2033	2.54285e-06	0.000999339	0.000919886	ENSGALG00000006563/ENSGALG00000001774/ENSGALG00000008193/ENSGALG00000011298/ENSGALG00000008716/ENSGALG00000016397/ENSGALG00000040493/ENSGALG00000006560/ENSGALG00000012000/ENSGALG00000000280/ENSGALG00000038225/ENSGALG00000004662/ENSGALG00000001768/ENSGALG00000014858/ENSGALG00000042389/ENSGALG00000010055/ENSGALG00000009601/ENSGALG00000009523/ENSGALG00000035266/ENSGALG00000016899/ENSGALG00000012219/…	28
BP	GO:0048468	cell development	27/119	232/2033	0.000224011	0.0105644	0.00972445	ENSGALG00000043092/ENSGALG00000026258/ENSGALG00000006563/ENSGALG00000001774/ENSGALG00000008193/ENSGALG00000011298/ENSGALG00000012216/ENSGALG00000008716/ENSGALG00000040493/ENSGALG00000006560/ENSGALG00000000280/ENSGALG00000038225/ENSGALG00000001768/ENSGALG00000014858/ENSGALG00000010055/ENSGALG00000042458/ENSGALG00000009601/ENSGALG00000017295/ENSGALG00000009523/ENSGALG00000016899/ENSGALG00000012219/…	27
BP	GO:0030182	neuron differentiation	24/119	174/2033	3.44092e-05	0.00338071	0.00311192	ENSGALG00000006563/ENSGALG00000001774/ENSGALG00000008193/ENSGALG00000011298/ENSGALG00000008716/ENSGALG00000016397/ENSGALG00000040493/ENSGALG00000006560/ENSGALG00000000280/ENSGALG00000038225/ENSGALG00000004662/ENSGALG00000001768/ENSGALG00000014858/ENSGALG00000042389/ENSGALG00000009601/ENSGALG00000009523/ENSGALG00000035266/ENSGALG00000012219/ENSGALG00000037336/ENSGALG00000022896/ENSGALG00000015132/…	24
BP	GO:0000902	cell morphogenesis	20/119	121/2033	1.14926e-05	0.00169373	0.00155906	ENSGALG00000043092/ENSGALG00000006563/ENSGALG00000001774/ENSGALG00000008193/ENSGALG00000008716/ENSGALG00000040493/ENSGALG00000006560/ENSGALG00000000280/ENSGALG00000038225/ENSGALG00000001768/ENSGALG00000009601/ENSGALG00000015013/ENSGALG00000012219/ENSGALG00000015022/ENSGALG00000037336/ENSGALG00000015132/ENSGALG00000009612/ENSGALG00000015348/ENSGALG00000012917/ENSGALG00000012594	20
BP	GO:0045595	regulation of cell differentiation	20/119	160/2033	0.000669679	0.0246735	0.0227118	ENSGALG00000026258/ENSGALG00000035157/ENSGALG00000006563/ENSGALG00000010770/ENSGALG00000002169/ENSGALG00000011298/ENSGALG00000012216/ENSGALG00000016906/ENSGALG00000040493/ENSGALG00000012000/ENSGALG00000038225/ENSGALG00000004662/ENSGALG00000010055/ENSGALG00000009601/ENSGALG00000017295/ENSGALG00000015013/ENSGALG00000016899/ENSGALG00000040316/ENSGALG00000009612/ENSGALG00000012594	20
BP	GO:0007155	cell adhesion	19/119	160/2033	0.00174836	0.0494417	0.0455109	ENSGALG00000001774/ENSGALG00000008193/ENSGALG00000037525/ENSGALG00000027255/ENSGALG00000008716/ENSGALG00000039985/ENSGALG00000037675/ENSGALG00000000280/ENSGALG00000001768/ENSGALG00000005102/ENSGALG00000009523/ENSGALG00000035266/ENSGALG00000038775/ENSGALG00000037336/ENSGALG00000015132/ENSGALG00000009612/ENSGALG00000015348/ENSGALG00000015624/ENSGALG00000012917	19
BP	GO:0022610	biological adhesion	19/119	160/2033	0.00174836	0.0494417	0.0455109	ENSGALG00000001774/ENSGALG00000008193/ENSGALG00000037525/ENSGALG00000027255/ENSGALG00000008716/ENSGALG00000039985/ENSGALG00000037675/ENSGALG00000000280/ENSGALG00000001768/ENSGALG00000005102/ENSGALG00000009523/ENSGALG00000035266/ENSGALG00000038775/ENSGALG00000037336/ENSGALG00000015132/ENSGALG00000009612/ENSGALG00000015348/ENSGALG00000015624/ENSGALG00000012917	19
BP	GO:0048666	neuron development	18/119	131/2033	0.000400315	0.0157324	0.0144816	ENSGALG00000006563/ENSGALG00000001774/ENSGALG00000008193/ENSGALG00000008716/ENSGALG00000040493/ENSGALG00000006560/ENSGALG00000000280/ENSGALG00000038225/ENSGALG00000001768/ENSGALG00000014858/ENSGALG00000009601/ENSGALG00000009523/ENSGALG00000012219/ENSGALG00000037336/ENSGALG00000015132/ENSGALG00000009612/ENSGALG00000015348/ENSGALG00000012594	18
BP	GO:0030030	cell projection organization	18/119	147/2033	0.00163708	0.0494417	0.0455109	ENSGALG00000006563/ENSGALG00000001774/ENSGALG00000010770/ENSGALG00000008193/ENSGALG00000008716/ENSGALG00000040493/ENSGALG00000006560/ENSGALG00000000280/ENSGALG00000038225/ENSGALG00000001768/ENSGALG00000014858/ENSGALG00000009601/ENSGALG00000009523/ENSGALG00000012219/ENSGALG00000037336/ENSGALG00000015132/ENSGALG00000015348/ENSGALG00000012594	18
BP	GO:0031175	neuron projection development	17/119	117/2033	0.000298528	0.0130357	0.0119993	ENSGALG00000006563/ENSGALG00000001774/ENSGALG00000008193/ENSGALG00000008716/ENSGALG00000040493/ENSGALG00000006560/ENSGALG00000000280/ENSGALG00000038225/ENSGALG00000001768/ENSGALG00000014858/ENSGALG00000009601/ENSGALG00000009523/ENSGALG00000012219/ENSGALG00000037336/ENSGALG00000015132/ENSGALG00000015348/ENSGALG00000012594	17
BP	GO:0000904	cell morphogenesis involved in differentiation	16/119	91/2033	4.37811e-05	0.00397061	0.00365493	ENSGALG00000043092/ENSGALG00000006563/ENSGALG00000001774/ENSGALG00000008193/ENSGALG00000008716/ENSGALG00000040493/ENSGALG00000006560/ENSGALG00000000280/ENSGALG00000038225/ENSGALG00000001768/ENSGALG00000009601/ENSGALG00000012219/ENSGALG00000037336/ENSGALG00000015132/ENSGALG00000015348/ENSGALG00000012594	16
BP	GO:0032989	cellular component morphogenesis	16/119	106/2033	0.0002917	0.0130357	0.0119993	ENSGALG00000006563/ENSGALG00000001774/ENSGALG00000008193/ENSGALG00000008716/ENSGALG00000040493/ENSGALG00000006560/ENSGALG00000000280/ENSGALG00000038225/ENSGALG00000001768/ENSGALG00000042458/ENSGALG00000009601/ENSGALG00000012219/ENSGALG00000037336/ENSGALG00000015132/ENSGALG00000015348/ENSGALG00000012594	16
BP	GO:0048667	cell morphogenesis involved in neuron differentiation	15/119	79/2033	3.01005e-05	0.00328816	0.00302674	ENSGALG00000006563/ENSGALG00000001774/ENSGALG00000008193/ENSGALG00000008716/ENSGALG00000040493/ENSGALG00000006560/ENSGALG00000000280/ENSGALG00000038225/ENSGALG00000001768/ENSGALG00000009601/ENSGALG00000012219/ENSGALG00000037336/ENSGALG00000015132/ENSGALG00000015348/ENSGALG00000012594	15
BP	GO:0048812	neuron projection morphogenesis	15/119	83/2033	5.55536e-05	0.00467841	0.00430645	ENSGALG00000006563/ENSGALG00000001774/ENSGALG00000008193/ENSGALG00000008716/ENSGALG00000040493/ENSGALG00000006560/ENSGALG00000000280/ENSGALG00000038225/ENSGALG00000001768/ENSGALG00000009601/ENSGALG00000012219/ENSGALG00000037336/ENSGALG00000015132/ENSGALG00000015348/ENSGALG00000012594	15
BP	GO:0120039	plasma membrane bounded cell projection morphogenesis	15/119	84/2033	6.43151e-05	0.00505516	0.00465325	ENSGALG00000006563/ENSGALG00000001774/ENSGALG00000008193/ENSGALG00000008716/ENSGALG00000040493/ENSGALG00000006560/ENSGALG00000000280/ENSGALG00000038225/ENSGALG00000001768/ENSGALG00000009601/ENSGALG00000012219/ENSGALG00000037336/ENSGALG00000015132/ENSGALG00000015348/ENSGALG00000012594	15
BP	GO:0048858	cell projection morphogenesis	15/119	85/2033	7.42677e-05	0.00515069	0.00474118	ENSGALG00000006563/ENSGALG00000001774/ENSGALG00000008193/ENSGALG00000008716/ENSGALG00000040493/ENSGALG00000006560/ENSGALG00000000280/ENSGALG00000038225/ENSGALG00000001768/ENSGALG00000009601/ENSGALG00000012219/ENSGALG00000037336/ENSGALG00000015132/ENSGALG00000015348/ENSGALG00000012594	15
BP	GO:0032990	cell part morphogenesis	15/119	87/2033	9.82994e-05	0.00579475	0.00533403	ENSGALG00000006563/ENSGALG00000001774/ENSGALG00000008193/ENSGALG00000008716/ENSGALG00000040493/ENSGALG00000006560/ENSGALG00000000280/ENSGALG00000038225/ENSGALG00000001768/ENSGALG00000009601/ENSGALG00000012219/ENSGALG00000037336/ENSGALG00000015132/ENSGALG00000015348/ENSGALG00000012594	15
BP	GO:0007417	central nervous system development	15/119	92/2033	0.000190253	0.00934616	0.00860309	ENSGALG00000006374/ENSGALG00000010770/ENSGALG00000008193/ENSGALG00000011298/ENSGALG00000040493/ENSGALG00000012000/ENSGALG00000000280/ENSGALG00000010055/ENSGALG00000015013/ENSGALG00000016899/ENSGALG00000017042/ENSGALG00000015022/ENSGALG00000015132/ENSGALG00000015624/ENSGALG00000012594	15
BP	GO:0007409	axonogenesis	14/119	70/2033	3.06784e-05	0.00328816	0.00302674	ENSGALG00000006563/ENSGALG00000001774/ENSGALG00000008193/ENSGALG00000008716/ENSGALG00000006560/ENSGALG00000000280/ENSGALG00000038225/ENSGALG00000001768/ENSGALG00000009601/ENSGALG00000012219/ENSGALG00000037336/ENSGALG00000015132/ENSGALG00000015348/ENSGALG00000012594	14
BP	GO:0061564	axon development	14/119	76/2033	8.06767e-05	0.00528432	0.00486419	ENSGALG00000006563/ENSGALG00000001774/ENSGALG00000008193/ENSGALG00000008716/ENSGALG00000006560/ENSGALG00000000280/ENSGALG00000038225/ENSGALG00000001768/ENSGALG00000009601/ENSGALG00000012219/ENSGALG00000037336/ENSGALG00000015132/ENSGALG00000015348/ENSGALG00000012594	14
BP	GO:0006935	chemotaxis	14/119	81/2033	0.000166412	0.00853044	0.00785222	ENSGALG00000006563/ENSGALG00000001774/ENSGALG00000008193/ENSGALG00000008716/ENSGALG00000040493/ENSGALG00000006560/ENSGALG00000000280/ENSGALG00000038225/ENSGALG00000001768/ENSGALG00000009601/ENSGALG00000012219/ENSGALG00000037336/ENSGALG00000009612/ENSGALG00000015348	14
BP	GO:0042330	taxis	14/119	81/2033	0.000166412	0.00853044	0.00785222	ENSGALG00000006563/ENSGALG00000001774/ENSGALG00000008193/ENSGALG00000008716/ENSGALG00000040493/ENSGALG00000006560/ENSGALG00000000280/ENSGALG00000038225/ENSGALG00000001768/ENSGALG00000009601/ENSGALG00000012219/ENSGALG00000037336/ENSGALG00000009612/ENSGALG00000015348	14
BP	GO:0007411	axon guidance	12/119	45/2033	5.16672e-06	0.00101526	0.000934541	ENSGALG00000006563/ENSGALG00000001774/ENSGALG00000008193/ENSGALG00000008716/ENSGALG00000006560/ENSGALG00000000280/ENSGALG00000038225/ENSGALG00000001768/ENSGALG00000009601/ENSGALG00000012219/ENSGALG00000037336/ENSGALG00000015348	12
BP	GO:0097485	neuron projection guidance	12/119	45/2033	5.16672e-06	0.00101526	0.000934541	ENSGALG00000006563/ENSGALG00000001774/ENSGALG00000008193/ENSGALG00000008716/ENSGALG00000006560/ENSGALG00000000280/ENSGALG00000038225/ENSGALG00000001768/ENSGALG00000009601/ENSGALG00000012219/ENSGALG00000037336/ENSGALG00000015348	12
BP	GO:0061448	connective tissue development	11/119	50/2033	9.27961e-05	0.00575824	0.00530043	ENSGALG00000026258/ENSGALG00000010770/ENSGALG00000031534/ENSGALG00000011298/ENSGALG00000012216/ENSGALG00000040493/ENSGALG00000017295/ENSGALG00000015013/ENSGALG00000015132/ENSGALG00000009612/ENSGALG00000016945	11
BP	GO:0060322	head development	11/119	65/2033	0.00104661	0.0352558	0.0324527	ENSGALG00000008193/ENSGALG00000011298/ENSGALG00000008716/ENSGALG00000040493/ENSGALG00000012000/ENSGALG00000000280/ENSGALG00000015013/ENSGALG00000016899/ENSGALG00000017042/ENSGALG00000015022/ENSGALG00000015132	11
BP	GO:0051216	cartilage development	10/119	49/2033	0.000379792	0.0157324	0.0144816	ENSGALG00000026258/ENSGALG00000010770/ENSGALG00000011298/ENSGALG00000012216/ENSGALG00000040493/ENSGALG00000017295/ENSGALG00000015013/ENSGALG00000015132/ENSGALG00000009612/ENSGALG00000016945	10
BP	GO:0016049	cell growth	10/119	53/2033	0.000737548	0.0263506	0.0242556	ENSGALG00000006563/ENSGALG00000004366/ENSGALG00000008716/ENSGALG00000038225/ENSGALG00000017295/ENSGALG00000015013/ENSGALG00000009612/ENSGALG00000015348/ENSGALG00000041619/ENSGALG00000012594	10
BP	GO:0007420	brain development	10/119	54/2033	0.00086097	0.0298554	0.0274817	ENSGALG00000008193/ENSGALG00000011298/ENSGALG00000040493/ENSGALG00000012000/ENSGALG00000000280/ENSGALG00000015013/ENSGALG00000016899/ENSGALG00000017042/ENSGALG00000015022/ENSGALG00000015132	10
BP	GO:0098742	cell-cell adhesion via plasma-membrane adhesion molecules	9/119	33/2033	6.98141e-05	0.00514443	0.00473542	ENSGALG00000037525/ENSGALG00000008716/ENSGALG00000039985/ENSGALG00000001768/ENSGALG00000005102/ENSGALG00000037336/ENSGALG00000015132/ENSGALG00000015348/ENSGALG00000012917	9
BP	GO:0048863	stem cell differentiation	8/119	34/2033	0.000546616	0.020789	0.0191362	ENSGALG00000035157/ENSGALG00000006563/ENSGALG00000040493/ENSGALG00000038225/ENSGALG00000009601/ENSGALG00000015013/ENSGALG00000015132/ENSGALG00000009612	8
BP	GO:0042063	gliogenesis	7/119	25/2033	0.000392634	0.0157324	0.0144816	ENSGALG00000008193/ENSGALG00000040493/ENSGALG00000012000/ENSGALG00000010055/ENSGALG00000015132/ENSGALG00000009612/ENSGALG00000012594	7
BP	GO:0010001	glial cell differentiation	6/119	22/2033	0.00122013	0.0388793	0.0357882	ENSGALG00000008193/ENSGALG00000040493/ENSGALG00000012000/ENSGALG00000010055/ENSGALG00000015132/ENSGALG00000012594	6
BP	GO:0007156	homophilic cell adhesion via plasma membrane adhesion molecules	6/119	23/2033	0.00157278	0.0487976	0.0449179	ENSGALG00000039985/ENSGALG00000005102/ENSGALG00000037336/ENSGALG00000015132/ENSGALG00000015348/ENSGALG00000012917	6
BP	GO:0010721	negative regulation of cell development	5/119	15/2033	0.00118142	0.0386916	0.0356154	ENSGALG00000006563/ENSGALG00000040493/ENSGALG00000038225/ENSGALG00000010055/ENSGALG00000017295	5
