# Supplementary material for: Histone lactylation couples cellular metabolism with developmental gene regulatory networks
Source: Nat Commun. 2024 Jan 2;15:90. doi: 10.1038/s41467-023-44121-1 (PMC10762033; doi:10.1038/s41467-023-44121-1)
Supplement: Supplementary file 8 — Supplementary Dataset 5 [file 41467_2023_44121_MOESM8_ESM.xlsx]

## Sheet: Sheet1
Enhancer ID	Reference	Gene	galGal6 Genomic Coordinates	Original Sequence Length	HH9 Lactylation Status
Axud1E1(E2.4)	Azambuja and Simoes-Costa, Dev Cell (2020) - REF 15	AXUD1	chr2:5,263,169-5,263,696	500	TRUE
DACT2-103k(E3.2)	Azambuja and Simoes-Costa, Dev Cell (2020) - REF 15	DACT2	chr3:42,085,878-42,087,663	1786	TRUE
MMR_E9.1	Rothstein and Simoes-Costa, Genome Res (2020) - REF18	DACT2	chr3:41,957,139-41,957,447	309	TRUE
DRAXIN+114k(E21.5)	Azambuja and Simoes-Costa, Dev Cell (2020) - REF 15	DRAXIN	chr21:5,765,452-5,767,088	1637	TRUE
ECR1	Barembaum and Bronner, Dev Biol (2013) - REF 16	ETS1	chr24:953,974-954,666	693	TRUE
ETS1-572k(E24.3)	Azambuja and Simoes-Costa, Dev Cell (2020) - REF 15	ETS1	chr24:397,366-399,331	1966	FALSE
ETS1-603k(E24.2)	Azambuja and Simoes-Costa, Dev Cell (2020) - REF 15	ETS1	chr24:385,057-386,795	1739	TRUE
ETS1+248k(E24.5)	Azambuja and Simoes-Costa, Dev Cell (2020) - REF 15	ETS1	chr24:1,213,638-1,215,537	1900	FALSE
ETS1+745k(E24.6)	Azambuja and Simoes-Costa, Dev Cell (2020) - REF 15	ETS1	chr24:1,717,736-1,719,643	1908	FALSE
FOXD3-13k(E8.8)	Azambuja and Simoes-Costa, Dev Cell (2020) - REF 15	FOXD3	chr8:28,139,635-28,141,548	1915	FALSE
FOXD3-292k(E8.9)	Azambuja and Simoes-Costa, Dev Cell (2020) - REF 15	FOXD3	chr8:28,399,561-28,401,557	1997	FALSE
FOXD3+103k(E8.5)	Azambuja and Simoes-Costa, Dev Cell (2020) - REF 15	FOXD3	chr8:28,017,350-28,019,278	1929	TRUE
NC1	Simoes-Costa et al., PLOS Genet (2012) - REF19	FOXD3	chr8:28,111,005-28,111,893	889	FALSE
NC2	Simoes-Costa et al., PLOS Genet (2012) - REF19	FOXD3	chr8:28,087,080-28,088,418	1339	FALSE
FOXI1+364k(E13.1)	Azambuja and Simoes-Costa, Dev Cell (2020) - REF 15	FOXI1	chr13:5,077,007-5,078,794	1788	TRUE
FOXI1+659k(E13.2)	Azambuja and Simoes-Costa, Dev Cell (2020) - REF 15	FOXI1	chr13:5,378,232-5,380,149	1919	TRUE
E9.7	Azambuja and Simoes-Costa, Dev Cell (2020) - REF 15	LMO4	chr8:16,174,098-16,176,097	2000	TRUE
LMX1B-109k(E17.1)	Azambuja and Simoes-Costa, Dev Cell (2020) - REF 15	LMX1B	chr17:10,470,326-10,472,156	1831	TRUE
TSS-264	Williams et al., Dev Cell (2019) - REF 20	MSX1	chr4:78,663,629-78,665,953	2325	TRUE
MSX1+71k(E4.4)	Azambuja and Simoes-Costa, Dev Cell (2020) - REF 15	MSX1	chr4:78,728,706-78,730,951	2246	TRUE
PAX7-341k(E21.4)	Azambuja and Simoes-Costa, Dev Cell (2020) - REF 15	PAX7	chr21:4,767,796-4,769,743	1932	TRUE
PAX7-77k(E21.3)	Azambuja and Simoes-Costa, Dev Cell (2020) - REF 15	PAX7	chr21:4,523,315-4,525,246	1932	FALSE
TSS-334	Williams et al., Dev Cell (2019) - REF 20	SNAI2	chr2:108,236,574-108,239,428	2855	TRUE
TSS-239	Williams et al., Dev Cell (2019) - REF 20	SNAI2	chr2:108,386,261-108,386,741	481	TRUE
TSS-13	Williams et al., Dev Cell (2019) - REF 20	SNAI2	chr2:108,412,959-108,413,423	465	TRUE
Sox10E2	Williams et al., Dev Cell (2019) - REF 20	SOX10	chr1:51,066,780-51,067,043	264	FALSE
TSS-99	Williams et al., Dev Cell (2019) - REF 20	SOX10	chr1:51,031,913-51,034,347	2475	FALSE
TSS-99a	Williams et al., Dev Cell (2019) - REF 20	SOX10	chr1:51,033,561-51,034,289	729	FALSE
TSS-84	Williams et al., Dev Cell (2019) - REF 20	SOX10	chr1:51,049,468-51,050,456	989	FALSE
TSS-87	Williams et al., Dev Cell (2019) - REF 20	SOX10	chr1:51,043,588-51,044,387	800	FALSE
SOX5-29k(E1.1)	Azambuja and Simoes-Costa, Dev Cell (2020) - REF 15	SOX5	chr1:65,848,471-65,850,074	1604	TRUE
SOX8+104k(E14.1)	Azambuja and Simoes-Costa, Dev Cell (2020) - REF 15	SOX8	chr14:6,235,716-6,237,441	1725	TRUE
SOX9+333k(E18.1)	Azambuja and Simoes-Costa, Dev Cell (2020) - REF 15	SOX9	chr18:8,486,733-8,488,450	1718	TRUE
SP5+83k(E7.1)	Azambuja and Simoes-Costa, Dev Cell (2020) - REF 15	SP5	chr7:18,346,322-18,347,947	1626	TRUE
TFAP2A-101k(E2.9)	Azambuja and Simoes-Costa, Dev Cell (2020) - REF 15	TFAP2A	chr2:63,389,615-63,391,605	1991	TRUE
Tfap2A-589k(E2.15)	Azambuja and Simoes-Costa, Dev Cell (2020) - REF 15	TFAP2A	chr2:63,878,567-63,880,501	1935	TRUE
Tfap2A-80k(E2.8)	Azambuja and Simoes-Costa, Dev Cell (2020) - REF 15	TFAP2A	chr2:63,365,989-63,367,907	1919	FALSE
Tfap2A-578k(E2.14)	Azambuja and Simoes-Costa, Dev Cell (2020) - REF 15	TFAP2A	chr2:63,870,453-63,871,022	570	TRUE
Tfap2A-24k(E2.7)	Azambuja and Simoes-Costa, Dev Cell (2020) - REF 15	TFAP2A	chr2:63,310,862-63,312,573	1712	TRUE
TFAP2B-518k(E3.5)	Azambuja and Simoes-Costa, Dev Cell (2020) - REF 15	TFAP2B	chr3:107,736,150-107,737,308	1159	TRUE
TFAP2B-360k(E3.8)	Azambuja and Simoes-Costa, Dev Cell (2020) - REF 15	TFAP2B	chr3:107,894,338-107,896,273	1936	TRUE
TFAP2B-381k(E3.7)	Azambuja and Simoes-Costa, Dev Cell (2020) - REF 15	TFAP2B	chr3:107,872,557-107,874,552	1996	TRUE
Tfap2BE(E3.10)	Azambuja and Simoes-Costa, Dev Cell (2020) - REF 15	TFAP2B	chr3:108,021,169-108,021,490	322	TRUE
TSS-5	Williams et al., Dev Cell (2019) - REF 20	ZFHX4	chr2:119,000,960-119,002,380	1421	FALSE
TSS-316	Williams et al., Dev Cell (2019) - REF 20	ZFHX4	chr2:119,310,767-119,311,478	712	TRUE
Zic1E1(E9.2)	Azambuja and Simoes-Costa, Dev Cell (2020) - REF 15	ZIC1	chr9:12,146,874-12,148,841	1968	TRUE
Zic2+123k(E1.3)	Azambuja and Simoes-Costa, Dev Cell (2020) - REF 15	ZIC2	chr1:145,830,051-145,831,958	1908	TRUE
