# Supplementary material for: Histone lactylation couples cellular metabolism with developmental gene regulatory networks
Source: Nat Commun. 2024 Jan 2;15:90. doi: 10.1038/s41467-023-44121-1 (PMC10762033; doi:10.1038/s41467-023-44121-1)
Supplement: Supplementary file 9 — Supplementary Dataset 6 [file 41467_2023_44121_MOESM9_ESM.xlsx]

## Sheet: Sheet1
Chromosome	Start	End	Peak Width	H3K18La Replicate 1	H3K18La Replicate 2	Annotation	Closest Gene Chromosome	Closest Gene Start	Closest Gene End	Closest Gene Length	Closest Gene Strand	Closest Gene ID	Closest Gene Transcript ID	Distance to TSS
1	21433	21682	250	435.398	679.927	Distal Intergenic	1	27209	33555	6347	1	ENSGALG00000045540	ENSGALT00000085567	-5527
1	27351	27687	337	927.587	1133.21	Promoter (<=1kb)	1	27209	33555	6347	1	ENSGALG00000045540	ENSGALT00000085567	142
1	41076	41808	733	1381.92	1989.42	Promoter (<=1kb)	1	39057	42408	3352	2	ENSGALG00000042023	ENSGALT00000087980	600
1	48253	48564	312	435.398	277.007	Intron (ENSGALT00000075758/ENSGALG00000051297, intron 2 of 4)	1	39080	42408	3329	2	ENSGALG00000042023	ENSGALT00000052586	-5845
1	64059	64347	289	1249.4	1485.77	Promoter (<=1kb)	1	63264	63454	191	1	ENSGALG00000049206	ENSGALT00000092780	795
1	209337	209642	306	246.095	125.912	Intron (ENSGALT00000075758/ENSGALG00000051297, intron 4 of 4)	1	202285	203838	1554	2	ENSGALG00000048560	ENSGALT00000104082	-5499
1	241303	241738	436	814.005	831.022	Exon (ENSGALT00000105029/ENSGALG00000050315, exon 4 of 7)	1	230048	232288	2241	2	ENSGALG00000048857	ENSGALT00000104150	-9015
1	689115	689513	399	302.886	151.095	Intron (ENSGALT00000080172/ENSGALG00000033919, intron 25 of 25)	1	712929	719488	6560	2	ENSGALG00000051055	ENSGALT00000093633	29975
1	752748	753518	771	548.98	528.832	Distal Intergenic	1	733396	734964	1569	2	ENSGALG00000053146	ENSGALT00000103957	-17784
1	812404	813138	735	492.189	201.46	Promoter (<=1kb)	1	813323	831335	18013	1	ENSGALG00000050267	ENSGALT00000103461	-185
1	859673	860156	484	227.164	327.372	Distal Intergenic	1	863933	865882	1950	1	ENSGALG00000048059	ENSGALT00000093981	-3777
1	869668	870658	991	719.353	302.19	Distal Intergenic	1	874782	881605	6824	1	ENSGALG00000053846	ENSGALT00000098259	-4124
1	880350	880625	276	94.6517	50.365	Intron (ENSGALT00000098259/ENSGALG00000053846, intron 2 of 3)	1	874782	881605	6824	1	ENSGALG00000053846	ENSGALT00000098259	5568
1	923944	925248	1305	757.214	327.372	Distal Intergenic	1	930902	934900	3999	1	ENSGALG00000047166	ENSGALT00000100062	-5654
1	992367	992619	253	113.582	25.1825	Distal Intergenic	1	996100	1002469	6370	1	ENSGALG00000050846	ENSGALT00000100539	-3481
1	1042810	1043460	651	321.816	352.555	Promoter (1-2kb)	1	1045168	1071292	26125	1	ENSGALG00000054297	ENSGALT00000101348	-1708
1	1100961	1101620	660	359.677	75.5475	Promoter (1-2kb)	1	1096008	1102807	6800	2	ENSGALG00000043476	ENSGALT00000056542	1187
1	2521620	2521893	274	530.05	453.285	Distal Intergenic	1	2056289	2511935	455647	2	ENSGALG00000008477	ENSGALT00000013813	-9685
1	2633685	2634340	656	700.423	755.475	Intron (ENSGALT00000089031/ENSGALG00000006489, intron 3 of 7)	1	2596212	2783089	186878	1	ENSGALG00000006489	ENSGALT00000089031	37473
1	3672382	3672702	321	321.816	755.475	Promoter (<=1kb)	1	3650984	3672125	21142	2	ENSGALG00000047975	ENSGALT00000095181	-257
1	3982798	3983045	248	189.303	151.095	Intron (ENSGALT00000105830/ENSGALG00000050475, intron 2 of 5)	1	4020062	4021279	1218	2	ENSGALG00000052368	ENSGALT00000101201	38234
1	5480711	5480983	273	227.164	327.372	Distal Intergenic	1	5629178	5631024	1847	2	ENSGALG00000050432	ENSGALT00000107656	150041
1	6138263	6138579	317	302.886	402.92	Distal Intergenic	1	6143111	6510047	366937	1	ENSGALG00000034590	ENSGALT00000078403	-4532
1	6407215	6407477	263	246.095	176.277	Intron (ENSGALT00000078403/ENSGALG00000034590, intron 3 of 14)	1	6447579	6508617	61039	1	ENSGALG00000034590	ENSGALT00000094223	-40102
1	6534899	6535329	431	492.189	730.292	Distal Intergenic	1	6515377	6517033	1657	1	ENSGALG00000046927	ENSGALT00000091103	19522
1	6694695	6694939	245	246.095	277.007	Distal Intergenic	1	6699316	6704061	4746	1	ENSGALG00000006690	ENSGALT00000089888	-4377
1	6949674	6949914	241	189.303	151.095	Intron (ENSGALT00000072279/ENSGALG00000033051, intron 1 of 10)	1	6924409	7137384	212976	1	ENSGALG00000033051	ENSGALT00000072279	25265
1	7444192	7444506	315	283.955	125.912	Distal Intergenic	1	7410004	7438493	28490	2	ENSGALG00000034992	ENSGALT00000059565	-5699
1	7674961	7675293	333	492.189	503.65	Distal Intergenic	1	7602040	7615119	13080	1	ENSGALG00000054570	ENSGALT00000107716	72921
1	7832012	7832262	251	246.095	226.642	Intron (ENSGALT00000107091/ENSGALG00000033226, intron 2 of 3)	1	7826328	7850940	24613	2	ENSGALG00000033226	ENSGALT00000105960	18678
1	8288245	8288496	252	265.025	554.015	Intron (ENSGALT00000100188/ENSGALG00000006576, intron 1 of 5)	1	8188214	8295700	107487	2	ENSGALG00000006576	ENSGALT00000100188	7204
1	8782223	8782527	305	492.189	428.102	Intron (ENSGALT00000092913/ENSGALG00000047727, intron 2 of 4)	1	8841295	8982974	141680	1	ENSGALG00000006563	ENSGALT00000010596	-58768
1	8853412	8853754	343	492.189	1259.12	Intron (ENSGALT00000010596/ENSGALG00000006563, intron 1 of 17)	1	8841295	8982974	141680	1	ENSGALG00000006563	ENSGALT00000010596	12117
1	11597712	11598098	387	567.91	856.205	Distal Intergenic	1	11521697	11555109	33413	2	ENSGALG00000008382	ENSGALT00000066806	-42603
1	11708053	11708295	243	170.373	503.65	Distal Intergenic	1	11833981	12556826	722846	1	ENSGALG00000038834	ENSGALT00000091933	-125686
1	16232038	16232279	242	359.677	453.285	Promoter (<=1kb)	1	16231465	16234869	3405	1	ENSGALG00000048109	ENSGALT00000091333	573
1	19336671	19337036	366	321.816	352.555	Promoter (2-3kb)	1	19335370	19339085	3716	2	ENSGALG00000023576	ENSGALT00000039200	2049
1	20694458	20695056	599	473.259	831.022	Intron (ENSGALT00000104092/ENSGALG00000039861, intron 13 of 36)	1	20649179	20724249	75071	2	ENSGALG00000039861	ENSGALT00000104092	29193
1	20813564	20813852	289	208.234	277.007	Intron (ENSGALT00000075689/ENSGALG00000039861, intron 1 of 27)	1	20667249	20822048	154800	2	ENSGALG00000039861	ENSGALT00000075689	8196
1	22142591	22142894	304	416.468	780.657	Distal Intergenic	1	22204061	22231657	27597	2	ENSGALG00000031527	ENSGALT00000071534	88763
1	22648024	22648499	476	719.353	881.387	Distal Intergenic	1	22670291	22971222	300932	1	ENSGALG00000008926	ENSGALT00000048100	-21792
1	22962970	22963219	250	321.816	831.022	Intron (ENSGALT00000048100/ENSGALG00000008926, intron 28 of 29)	1	22977640	22983971	6332	1	ENSGALG00000008941	ENSGALT00000014537	-14421
1	25389400	25389639	240	227.164	277.007	Intron (ENSGALT00000068913/ENSGALG00000040557, intron 1 of 8)	1	25367738	25492784	125047	1	ENSGALG00000040557	ENSGALT00000068913	21662
1	27541327	27541599	273	340.746	251.825	Intron (ENSGALT00000094507/ENSGALG00000009485, intron 3 of 3)	1	27616564	27618690	2127	2	ENSGALG00000009488	ENSGALT00000015449	77091
1	33983662	33984050	389	265.025	302.19	Distal Intergenic	1	33934154	33962286	28133	1	ENSGALG00000009859	ENSGALT00000068044	49508
1	34379629	34380202	574	567.91	503.65	Intron (ENSGALT00000016055/ENSGALG00000009875, intron 3 of 4)	1	34324330	34428910	104581	1	ENSGALG00000009875	ENSGALT00000016055	55299
1	34391079	34391328	250	265.025	352.555	Intron (ENSGALT00000016055/ENSGALG00000009875, intron 3 of 4)	1	34324330	34428910	104581	1	ENSGALG00000009875	ENSGALT00000016055	66749
1	34779629	34779915	287	283.955	176.277	Distal Intergenic	1	34551571	34761125	209555	2	ENSGALG00000009895	ENSGALT00000106854	-18504
1	38103762	38104022	261	302.886	478.467	Distal Intergenic	1	38115186	38116670	1485	2	ENSGALG00000033769	ENSGALT00000093963	12648
1	39518130	39518816	687	776.144	1712.41	Intron (ENSGALT00000106562/ENSGALG00000041094, intron 8 of 9)	1	39575641	39577336	1696	1	ENSGALG00000050373	ENSGALT00000090428	-56825
1	39602643	39602941	299	397.537	251.825	Intron (ENSGALT00000016802/ENSGALG00000010320, intron 1 of 6)	1	39588791	39588843	53	1	ENSGALG00000046717	ENSGALT00000095127	13852
1	39603234	39603509	276	283.955	327.372	Intron (ENSGALT00000016802/ENSGALG00000010320, intron 1 of 6)	1	39588791	39588843	53	1	ENSGALG00000046717	ENSGALT00000095127	14443
1	39630443	39630733	291	208.234	302.19	Promoter (<=1kb)	1	39563363	39631576	68214	2	ENSGALG00000010320	ENSGALT00000016802	843
1	39641305	39641548	244	170.373	100.73	Distal Intergenic	1	39563363	39631576	68214	2	ENSGALG00000010320	ENSGALT00000016802	-9729
1	40409120	40409414	295	302.886	176.277	Intron (ENSGALT00000078953/ENSGALG00000010958, intron 2 of 30)	1	40280597	40569224	288628	2	ENSGALG00000010958	ENSGALT00000078953	159810
1	41358542	41358969	428	624.702	1259.12	Distal Intergenic	1	41256490	41342468	85979	1	ENSGALG00000053239	ENSGALT00000093937	102052
1	41407349	41407636	288	492.189	327.372	Distal Intergenic	1	41256490	41342468	85979	1	ENSGALG00000053239	ENSGALT00000093937	150859
1	42592095	42592476	382	435.398	705.11	Distal Intergenic	1	42416117	42478558	62442	2	ENSGALG00000053372	ENSGALT00000092667	-113537
1	43324302	43324596	295	416.468	705.11	Promoter (2-3kb)	1	43323642	43326763	3122	2	ENSGALG00000011207	ENSGALT00000105883	2167
1	44407417	44407692	276	283.955	302.19	Intron (ENSGALT00000100787/ENSGALG00000048220, intron 1 of 3)	1	44377517	44411903	34387	2	ENSGALG00000048220	ENSGALT00000092083	4211
1	48912368	48912695	328	208.234	579.197	Intron (ENSGALT00000050600/ENSGALG00000029583, intron 6 of 10)	1	48905356	48942414	37059	2	ENSGALG00000029583	ENSGALT00000050600	29719
1	50194501	50194741	241	151.443	226.642	Distal Intergenic	1	50120269	50164133	43865	2	ENSGALG00000012050	ENSGALT00000092395	-30368
1	51746813	51747182	370	397.537	579.197	Distal Intergenic	1	51752609	51820554	67946	1	ENSGALG00000043092	ENSGALT00000046939	-5427
1	51774850	51775121	272	227.164	554.015	Intron (ENSGALT00000046939/ENSGALG00000043092, intron 3 of 40)	1	51752609	51820554	67946	1	ENSGALG00000043092	ENSGALT00000046939	22241
1	53897908	53898512	605	511.119	503.65	Promoter (<=1kb)	1	53881515	53897895	16381	2	ENSGALG00000012658	ENSGALT00000037684	-13
1	55828848	55829179	332	227.164	75.5475	Intron (ENSGALT00000097618/ENSGALG00000012791, intron 8 of 12)	1	55735020	55749482	14463	1	ENSGALG00000046187	ENSGALT00000095476	93828
1	56521869	56522213	345	340.746	528.832	Promoter (2-3kb)	1	56483666	56518991	35326	2	ENSGALG00000047780	ENSGALT00000105163	-2878
1	57991315	57991758	444	454.328	377.737	Distal Intergenic	1	57954789	57956111	1323	2	ENSGALG00000051894	ENSGALT00000096639	-35204
1	58149657	58149901	245	321.816	125.912	Intron (ENSGALT00000091692/ENSGALG00000050311, intron 1 of 2)	1	58205713	58243481	37769	1	ENSGALG00000041619	ENSGALT00000059596	-55812
1	60393943	60394306	364	283.955	302.19	Intron (ENSGALT00000079789/ENSGALG00000012989, intron 1 of 3)	1	60359915	60404116	44202	2	ENSGALG00000012989	ENSGALT00000079789	9810
1	62269232	62269537	306	227.164	302.19	Distal Intergenic	1	62359691	62455538	95848	1	ENSGALG00000033471	ENSGALT00000085898	-90154
1	65128309	65128648	340	302.886	453.285	Intron (ENSGALT00000098977/ENSGALG00000050133, intron 1 of 2)	1	65124971	65133775	8805	2	ENSGALG00000050133	ENSGALT00000098977	5127
1	65776118	65776368	251	302.886	277.007	Distal Intergenic	1	65744978	65770566	25589	1	ENSGALG00000053681	ENSGALT00000091779	31140
1	65792462	65792741	280	454.328	654.745	Distal Intergenic	1	65833774	66173568	339795	1	ENSGALG00000032768	ENSGALT00000105978	-41033
1	65849072	65849519	448	586.841	1057.66	Intron (ENSGALT00000105978/ENSGALG00000032768, intron 1 of 14)	1	65844962	65845071	110	1	ENSGALG00000049744	ENSGALT00000099492	4110
1	66993567	66993875	309	208.234	125.912	Distal Intergenic	1	67031006	67040698	9693	1	ENSGALG00000035836	ENSGALT00000052417	-37131
1	67010218	67010605	388	624.702	1233.94	Distal Intergenic	1	67031006	67040698	9693	1	ENSGALG00000035836	ENSGALT00000052417	-20401
1	67257681	67258530	850	946.517	629.562	Distal Intergenic	1	67233516	67235798	2283	2	ENSGALG00000049795	ENSGALT00000096818	-21883
1	67267632	67267902	271	416.468	302.19	Distal Intergenic	1	67283974	67285852	1879	2	ENSGALG00000048326	ENSGALT00000108073	17950
1	68051319	68051851	533	605.771	906.57	Distal Intergenic	1	68068202	68072921	4720	1	ENSGALG00000050293	ENSGALT00000106817	-16351
1	69708961	69709207	247	170.373	402.92	Intron (ENSGALT00000045353/ENSGALG00000014213, intron 1 of 9)	1	69715478	69786496	71019	1	ENSGALG00000014213	ENSGALT00000022984	-6271
1	69738967	69739256	290	265.025	528.832	Promoter (2-3kb)	1	69736349	69785933	49585	1	ENSGALG00000014213	ENSGALT00000103803	2618
1	69990518	69990908	391	359.677	453.285	Distal Intergenic	1	69921526	69983708	62183	2	ENSGALG00000014218	ENSGALT00000052574	-6810
1	70923382	70923657	276	435.398	906.57	Distal Intergenic	1	70943548	70962480	18933	1	ENSGALG00000048119	ENSGALT00000091176	-19891
1	71058078	71058506	429	378.607	277.007	Distal Intergenic	1	71079171	71088003	8833	1	ENSGALG00000046905	ENSGALT00000102776	-20665
1	76001066	76001833	768	814.005	629.562	Distal Intergenic	1	75996272	75997392	1121	2	ENSGALG00000047135	ENSGALT00000093330	-3674
1	76012099	76013832	1734	1249.4	1284.31	Distal Intergenic	1	76003386	76006578	3193	2	ENSGALG00000048910	ENSGALT00000100417	-5521
1	76587854	76588236	383	208.234	50.365	Promoter (1-2kb)	1	76586334	76589552	3219	1	ENSGALG00000040898	ENSGALT00000097168	1520
1	77128509	77128830	322	132.512	75.5475	Promoter (2-3kb)	1	77125917	77132207	6291	1	ENSGALG00000029966	ENSGALT00000072019	2592
1	78020678	78021056	379	283.955	352.555	Promoter (<=1kb)	1	78020566	78022842	2277	1	ENSGALG00000014568	ENSGALT00000023493	112
1	78505420	78506286	867	435.398	453.285	Intron (ENSGALT00000100404/ENSGALG00000049912, intron 3 of 3)	1	78487245	78525032	37788	1	ENSGALG00000049912	ENSGALT00000098920	18175
1	79282441	79282748	308	227.164	402.92	Intron (ENSGALT00000064042/ENSGALG00000039529, intron 2 of 2)	1	79206807	79285987	79181	2	ENSGALG00000039529	ENSGALT00000064042	3239
1	79283381	79283678	298	227.164	302.19	Promoter (2-3kb)	1	79206807	79285987	79181	2	ENSGALG00000039529	ENSGALT00000064042	2309
1	79287603	79287863	261	208.234	75.5475	Promoter (1-2kb)	1	79206807	79285987	79181	2	ENSGALG00000039529	ENSGALT00000064042	-1616
1	79297893	79298776	884	586.841	679.927	Intron (ENSGALT00000105270/ENSGALG00000052006, intron 1 of 2)	1	79240351	79302356	62006	2	ENSGALG00000052006	ENSGALT00000105270	3580
1	79299032	79299390	359	208.234	151.095	Promoter (2-3kb)	1	79240351	79302356	62006	2	ENSGALG00000052006	ENSGALT00000105270	2966
1	81497018	81497389	372	302.886	478.467	Distal Intergenic	1	81531508	81550838	19331	1	ENSGALG00000015077	ENSGALT00000103059	-34119
1	83096247	83096591	345	378.607	352.555	Intron (ENSGALT00000094145/ENSGALG00000054748, intron 1 of 2)	1	83026159	83080167	54009	2	ENSGALG00000015089	ENSGALT00000075458	-16080
1	83215334	83215630	297	132.512	50.365	Distal Intergenic	1	83197690	83202023	4334	2	ENSGALG00000051369	ENSGALT00000094556	-13311
1	83972859	83973332	474	359.677	302.19	Distal Intergenic	1	83879170	83892733	13564	2	ENSGALG00000019233	ENSGALT00000030452	-80126
1	84067138	84067538	401	189.303	251.825	Distal Intergenic	1	84199422	84215058	15637	2	ENSGALG00000050659	ENSGALT00000098802	147520
1	84068054	84068674	621	359.677	428.102	Distal Intergenic	1	84199422	84215058	15637	2	ENSGALG00000050659	ENSGALT00000098802	146384
1	84181149	84183144	1996	1230.47	1485.77	Distal Intergenic	1	84199422	84215058	15637	2	ENSGALG00000050659	ENSGALT00000098802	31914
1	84215187	84215850	664	548.98	528.832	Promoter (<=1kb)	1	84199422	84215058	15637	2	ENSGALG00000050659	ENSGALT00000098802	-129
1	84220074	84220385	312	397.537	402.92	Promoter (<=1kb)	1	84199422	84219183	19762	2	ENSGALG00000050659	ENSGALT00000104174	-891
1	84261235	84262541	1307	1609.08	1662.04	Distal Intergenic	1	84266207	84280529	14323	2	ENSGALG00000049761	ENSGALT00000101922	17988
1	84280135	84280725	591	265.025	100.73	Promoter (<=1kb)	1	84266207	84280529	14323	2	ENSGALG00000049761	ENSGALT00000101922	0
1	84281262	84281874	613	227.164	151.095	Promoter (<=1kb)	1	84266207	84280529	14323	2	ENSGALG00000049761	ENSGALT00000101922	-733
1	84889365	84889713	349	283.955	100.73	Intron (ENSGALT00000024577/ENSGALG00000015230, intron 11 of 11)	1	84899572	84913575	14004	2	ENSGALG00000015233	ENSGALT00000036926	23862
1	85188569	85188860	292	227.164	125.912	Distal Intergenic	1	85170589	85173567	2979	2	ENSGALG00000050044	ENSGALT00000106586	-15002
1	87269394	87269650	257	189.303	100.73	Distal Intergenic	1	87200304	87217331	17028	1	ENSGALG00000051861	ENSGALT00000098131	69090
1	87411022	87411537	516	359.677	302.19	Intron (ENSGALT00000107081/ENSGALG00000048148, intron 1 of 3)	1	87362314	87527763	165450	1	ENSGALG00000048148	ENSGALT00000093130	48708
1	90761114	90761474	361	1287.26	1133.21	Distal Intergenic	1	90736285	90742330	6046	2	ENSGALG00000052286	ENSGALT00000107986	-18784
1	90795849	90796158	310	889.726	805.84	Distal Intergenic	1	90736285	90742330	6046	2	ENSGALG00000052286	ENSGALT00000107986	-53519
1	90805644	90806108	465	1211.54	1158.39	Distal Intergenic	1	90736285	90742330	6046	2	ENSGALG00000052286	ENSGALT00000107986	-63314
1	90813207	90813466	260	151.443	100.73	Distal Intergenic	1	90736285	90742330	6046	2	ENSGALG00000052286	ENSGALT00000107986	-70877
1	90839753	90840324	572	435.398	352.555	Distal Intergenic	1	90736285	90742330	6046	2	ENSGALG00000052286	ENSGALT00000107986	-97423
1	90864937	90865299	363	1419.78	1133.21	Distal Intergenic	1	90736285	90742330	6046	2	ENSGALG00000052286	ENSGALT00000107986	-122607
1	90874989	90875320	332	397.537	554.015	Distal Intergenic	1	90736285	90742330	6046	2	ENSGALG00000052286	ENSGALT00000107986	-132659
1	90921094	90921456	363	378.607	125.912	Distal Intergenic	1	90736285	90742330	6046	2	ENSGALG00000052286	ENSGALT00000107986	-178764
1	90926890	90927170	281	397.537	251.825	Distal Intergenic	1	90736285	90742330	6046	2	ENSGALG00000052286	ENSGALT00000107986	-184560
1	90948929	90949276	348	283.955	176.277	Distal Intergenic	1	91099246	91130506	31261	2	ENSGALG00000015409	ENSGALT00000024855	181230
1	90962288	90962532	245	151.443	100.73	Distal Intergenic	1	91099246	91130506	31261	2	ENSGALG00000015409	ENSGALT00000024855	167974
1	90967212	90967649	438	227.164	251.825	Distal Intergenic	1	91099246	91130506	31261	2	ENSGALG00000015409	ENSGALT00000024855	162857
1	90973813	90974258	446	359.677	453.285	Distal Intergenic	1	91099246	91130506	31261	2	ENSGALG00000015409	ENSGALT00000024855	156248
1	93306833	93307088	256	132.512	75.5475	Promoter (<=1kb)	1	93307047	93317553	10507	1	ENSGALG00000049467	ENSGALT00000100328	0
1	93386929	93387629	701	548.98	528.832	Distal Intergenic	1	93391874	93400896	9023	1	ENSGALG00000053135	ENSGALT00000091259	-4245
1	94343798	94344040	243	246.095	302.19	Distal Intergenic	1	94356495	94376726	20232	1	ENSGALG00000015497	ENSGALT00000024991	-12455
1	97334546	97334967	422	511.119	705.11	Intron (ENSGALT00000101565/ENSGALG00000054585, intron 1 of 2)	1	97290555	97380359	89805	1	ENSGALG00000054585	ENSGALT00000101565	43991
1	100457287	100457588	302	246.095	50.365	Distal Intergenic	1	100428097	100428186	90	1	ENSGALG00000018244	ENSGALT00000028951	29190
1	103906778	103907028	251	189.303	327.372	Distal Intergenic	1	103860753	103890491	29739	1	ENSGALG00000015763	ENSGALT00000025419	46025
1	104243454	104243718	265	227.164	151.095	Intron (ENSGALT00000096138/ENSGALG00000053764, intron 2 of 3)	1	104196793	104250028	53236	2	ENSGALG00000053764	ENSGALT00000096138	6310
1	104328444	104328747	304	246.095	352.555	Distal Intergenic	1	104340407	104345964	5558	2	ENSGALG00000040342	ENSGALT00000078634	17217
1	104717338	104717613	276	397.537	277.007	Promoter (2-3kb)	1	104714440	104714688	249	1	ENSGALG00000050657	ENSGALT00000107054	2898
1	106736402	106736706	305	302.886	503.65	Promoter (<=1kb)	1	106736558	106771513	34956	1	ENSGALG00000052354	ENSGALT00000060456	0
1	107736945	107737493	549	624.702	956.935	Distal Intergenic	1	107702690	107702743	54	1	ENSGALG00000049981	ENSGALT00000090671	34255
1	109014838	109015129	292	321.816	125.912	Intron (ENSGALT00000051538/ENSGALG00000016058, intron 1 of 9)	1	108908763	109023131	114369	2	ENSGALG00000016058	ENSGALT00000051538	8002
1	109367258	109367652	395	227.164	226.642	Distal Intergenic	1	109359681	109366841	7161	1	ENSGALG00000016127	ENSGALT00000003011	7577
1	109511178	109511480	303	378.607	554.015	Intron (ENSGALT00000102090/ENSGALG00000047890, intron 1 of 2)	1	109506188	109525150	18963	1	ENSGALG00000047890	ENSGALT00000102090	4990
1	110577579	110577883	305	208.234	125.912	Distal Intergenic	1	110587792	110605006	17215	1	ENSGALG00000048672	ENSGALT00000104539	-9909
1	111098250	111098713	464	548.98	1082.85	Distal Intergenic	1	111071770	111078627	6858	1	ENSGALG00000016199	ENSGALT00000064401	26480
1	111794121	111794379	259	397.537	755.475	Distal Intergenic	1	111746850	111750238	3389	1	ENSGALG00000049841	ENSGALT00000104867	47271
1	113406196	113406473	278	170.373	100.73	Exon (ENSGALT00000026178/ENSGALG00000016236, exon 27 of 44)	1	113370872	113375131	4260	1	ENSGALG00000016232	ENSGALT00000026174	35324
1	114675359	114675631	273	605.771	554.015	Distal Intergenic	1	114682658	114695039	12382	1	ENSGALG00000047504	ENSGALT00000107436	-7027
1	114683221	114683576	356	757.214	1057.66	Promoter (<=1kb)	1	114682658	114695039	12382	1	ENSGALG00000047504	ENSGALT00000107436	563
1	114700197	114700478	282	530.05	528.832	Intron (ENSGALT00000097608/ENSGALG00000047677, intron 1 of 1)	1	114697118	114708867	11750	1	ENSGALG00000047677	ENSGALT00000102648	3079
1	114707992	114708612	621	1362.99	1460.58	Promoter (<=1kb)	1	114695506	114707816	12311	2	ENSGALG00000051691	ENSGALT00000100774	-176
1	115172452	115172935	484	511.119	503.65	Distal Intergenic	1	115192827	115197686	4860	1	ENSGALG00000049103	ENSGALT00000096932	-19892
1	115813020	115813354	335	795.075	604.38	Promoter (1-2kb)	1	115814798	115861383	46586	1	ENSGALG00000049698	ENSGALT00000105748	-1444
1	115938332	115938712	381	776.144	654.745	Distal Intergenic	1	115902737	115904114	1378	1	ENSGALG00000048023	ENSGALT00000102919	35595
1	117432323	117432753	431	700.423	956.935	Intron (ENSGALT00000103458/ENSGALG00000054734, intron 1 of 2)	1	117426042	117438827	12786	2	ENSGALG00000054734	ENSGALT00000103458	6074
1	117439888	117440138	251	586.841	856.205	Promoter (1-2kb)	1	117426042	117438827	12786	2	ENSGALG00000054734	ENSGALT00000103458	-1061
1	117469385	117469850	466	359.677	327.372	Distal Intergenic	1	117442306	117459072	16767	1	ENSGALG00000050955	ENSGALT00000095493	27079
1	121578853	121579103	251	189.303	327.372	Intron (ENSGALT00000026488/ENSGALG00000016420, intron 10 of 17)	1	121619269	121702537	83269	1	ENSGALG00000016426	ENSGALT00000026498	-40166
1	124352796	124353092	297	208.234	75.5475	Promoter (<=1kb)	1	124344548	124352711	8164	2	ENSGALG00000016579	ENSGALT00000026762	-85
1	124452671	124452984	314	359.677	201.46	Distal Intergenic	1	124459466	124485720	26255	1	ENSGALG00000016592	ENSGALT00000026780	-6482
1	124779648	124779981	334	340.746	579.197	Distal Intergenic	1	124845633	124876994	31362	1	ENSGALG00000016584	ENSGALT00000026770	-65652
1	124837425	124837771	347	208.234	151.095	Distal Intergenic	1	124845633	124876994	31362	1	ENSGALG00000016584	ENSGALT00000026770	-7862
1	125903410	125903753	344	189.303	352.555	Distal Intergenic	1	125930064	126095983	165920	1	ENSGALG00000038504	ENSGALT00000065715	-26311
1	126479251	126479580	330	227.164	251.825	Intron (ENSGALT00000071858/ENSGALG00000030802, intron 1 of 9)	1	126382713	126504702	121990	2	ENSGALG00000030802	ENSGALT00000071858	25122
1	126746392	126746741	350	435.398	352.555	Promoter (1-2kb)	1	126549433	126745367	195935	2	ENSGALG00000040006	ENSGALT00000057245	-1025
1	126799310	126799665	356	321.816	453.285	Distal Intergenic	1	126837093	126847541	10449	1	ENSGALG00000048085	ENSGALT00000098957	-37428
1	128677840	128678240	401	359.677	428.102	Distal Intergenic	1	129058820	129060055	1236	2	ENSGALG00000052489	ENSGALT00000108262	381815
1	130836671	130837051	381	359.677	277.007	Distal Intergenic	1	131032587	131040414	7828	2	ENSGALG00000016698	ENSGALT00000026949	203363
1	133724076	133724332	257	189.303	50.365	Intron (ENSGALT00000027054/ENSGALG00000016755, intron 2 of 4)	1	133708781	133728300	19520	2	ENSGALG00000016755	ENSGALT00000027054	3968
1	135296358	135296895	538	832.935	377.737	Promoter (<=1kb)	1	135288145	135295879	7735	2	ENSGALG00000053141	ENSGALT00000104906	-479
1	136916484	136916866	383	624.702	1007.3	Intron (ENSGALT00000092870/ENSGALG00000016802, intron 2 of 3)	1	136882220	136958484	76265	1	ENSGALG00000016802	ENSGALT00000027125	34264
1	140678741	140679046	306	246.095	176.277	Intron (ENSGALT00000092734/ENSGALG00000031009, intron 2 of 21)	1	140684274	140749677	65404	1	ENSGALG00000031009	ENSGALT00000092416	-5228
1	141168429	141168726	298	227.164	478.467	Distal Intergenic	1	141152094	141154399	2306	1	ENSGALG00000030353	ENSGALT00000070094	16335
1	141289847	141290324	478	814.005	604.38	Promoter (2-3kb)	1	141277993	141287623	9631	2	ENSGALG00000036843	ENSGALT00000056964	-2224
1	141358570	141358961	392	1097.96	1460.58	Distal Intergenic	1	141332438	141337285	4848	1	ENSGALG00000052140	ENSGALT00000094267	26132
1	141362166	141362529	364	1192.61	1410.22	Distal Intergenic	1	141332438	141337285	4848	1	ENSGALG00000052140	ENSGALT00000094267	29728
1	141387921	141388255	335	681.493	982.117	Distal Intergenic	1	141405139	141411819	6681	2	ENSGALG00000051579	ENSGALT00000105007	23564
1	142394337	142395276	940	1362.99	2493.07	Distal Intergenic	1	142366947	142373996	7050	1	ENSGALG00000054114	ENSGALT00000103753	27390
1	143534445	143535006	562	548.98	478.467	Distal Intergenic	1	143125846	143128275	2430	1	ENSGALG00000049807	ENSGALT00000101271	408599
1	145830652	145830964	313	416.468	402.92	Intron (ENSGALT00000027264/ENSGALG00000016875, intron 1 of 7)	1	145752924	145888554	135631	2	ENSGALG00000016875	ENSGALT00000027264	57590
1	148308638	148308888	251	170.373	176.277	Intron (ENSGALT00000055937/ENSGALG00000049165, intron 1 of 3)	1	148079071	148456368	377298	2	ENSGALG00000049165	ENSGALT00000055937	147480
1	153911855	153912467	613	624.702	1460.58	Distal Intergenic	1	154055398	154060716	5319	1	ENSGALG00000016906	ENSGALT00000027327	-142931
1	154890852	154891268	417	397.537	151.095	Intron (ENSGALT00000027336/ENSGALG00000016911, intron 5 of 5)	1	154908040	154909848	1809	1	ENSGALG00000035441	ENSGALT00000076578	-16772
1	156618166	156618419	254	265.025	251.825	Distal Intergenic	1	156669074	156678049	8976	1	ENSGALG00000032800	ENSGALT00000064082	-50655
1	157224742	157225057	316	397.537	201.46	Intron (ENSGALT00000055774/ENSGALG00000016926, intron 6 of 6)	1	157273138	157296470	23333	1	ENSGALG00000048554	ENSGALT00000093524	-48081
1	159042638	159042886	249	227.164	176.277	Distal Intergenic	1	159079030	159291303	212274	1	ENSGALG00000016907	ENSGALT00000093285	-36144
1	161381476	161382297	822	965.448	1108.03	Promoter (<=1kb)	1	161382531	161384003	1473	1	ENSGALG00000052244	ENSGALT00000104675	-234
1	162635345	162635776	432	359.677	402.92	Distal Intergenic	1	162627124	162628557	1434	2	ENSGALG00000044238	ENSGALT00000086009	-6788
1	165348971	165349298	328	416.468	831.022	Distal Intergenic	1	165118430	165123080	4651	2	ENSGALG00000050201	ENSGALT00000098584	-225891
1	165775099	165775607	509	454.328	1007.3	Exon (ENSGALT00000107021/ENSGALG00000054094, exon 5 of 5)	1	165748328	165775978	27651	1	ENSGALG00000054094	ENSGALT00000107021	26771
1	165931260	165931795	536	530.05	730.292	Intron (ENSGALT00000102993/ENSGALG00000050273, intron 1 of 1)	1	165913116	165961956	48841	1	ENSGALG00000050273	ENSGALT00000102993	18144
1	166796453	166796704	252	265.025	428.102	Distal Intergenic	1	166719489	166736824	17336	1	ENSGALG00000046853	ENSGALT00000095003	76964
1	166964339	166964630	292	246.095	201.46	Distal Intergenic	1	166896762	166920965	24204	2	ENSGALG00000016943	ENSGALT00000027385	-43374
1	169253484	169253788	305	265.025	327.372	Promoter (<=1kb)	1	169217367	169254113	36747	2	ENSGALG00000026849	ENSGALT00000045830	325
1	170510855	170511160	306	321.816	302.19	Promoter (<=1kb)	1	170465095	170510838	45744	2	ENSGALG00000017005	ENSGALT00000104523	-17
1	171682758	171683053	296	246.095	251.825	Promoter (<=1kb)	1	171682351	171686451	4101	1	ENSGALG00000017022	ENSGALT00000027505	407
1	171845627	171845922	296	208.234	151.095	Promoter (<=1kb)	1	171831438	171845524	14087	2	ENSGALG00000017032	ENSGALT00000059276	-103
1	172695843	172696199	357	397.537	654.745	Intron (ENSGALT00000078166/ENSGALG00000033671, intron 6 of 23)	1	172599921	172643010	43090	2	ENSGALG00000017040	ENSGALT00000048519	-52833
1	175785851	175786092	242	189.303	151.095	Intron (ENSGALT00000079258/ENSGALG00000017070, intron 8 of 34)	1	175831114	175836619	5506	1	ENSGALG00000053592	ENSGALT00000104547	-45022
1	178595250	178595695	446	378.607	730.292	Intron (ENSGALT00000103278/ENSGALG00000019077, intron 2 of 13)	1	178579064	178723914	144851	1	ENSGALG00000019077	ENSGALT00000030094	16186
1	178820327	178820663	337	473.259	579.197	Promoter (2-3kb)	1	178817521	178817622	102	1	ENSGALG00000025608	ENSGALT00000042521	2806
1	179993583	179993822	240	132.512	176.277	Intron (ENSGALT00000094359/ENSGALG00000053657, intron 1 of 6)	1	179980747	180021121	40375	1	ENSGALG00000053657	ENSGALT00000094359	12836
1	182883870	182884157	288	132.512	25.1825	Distal Intergenic	1	182935214	182938600	3387	2	ENSGALG00000050025	ENSGALT00000107867	54443
1	184101126	184101496	371	454.328	805.84	Distal Intergenic	1	184057697	184077150	19454	2	ENSGALG00000017189	ENSGALT00000027775	-23976
1	186614094	186614381	288	170.373	125.912	Distal Intergenic	1	186558472	186567752	9281	1	ENSGALG00000017202	ENSGALT00000027807	55622
1	191274007	191274316	310	435.398	478.467	Distal Intergenic	1	191380411	191380524	114	2	ENSGALG00000025381	ENSGALT00000042294	106208
1	193235634	193235890	257	189.303	302.19	Distal Intergenic	1	193228381	193229388	1008	1	ENSGALG00000049023	ENSGALT00000108353	7253
1	193334211	193334563	353	492.189	881.387	Distal Intergenic	1	193228381	193229388	1008	1	ENSGALG00000049023	ENSGALT00000108353	105830
1	193419107	193419564	458	435.398	1057.66	Distal Intergenic	1	193461898	193803700	341803	1	ENSGALG00000033966	ENSGALT00000070488	-42334
1	194560666	194560908	243	302.886	402.92	Promoter (<=1kb)	1	194560365	194594269	33905	1	ENSGALG00000000690	ENSGALT00000000973	301
1	195655283	195655649	367	302.886	50.365	Promoter (<=1kb)	1	195654498	195660381	5884	1	ENSGALG00000053132	ENSGALT00000092691	785
1	196500537	196500907	371	265.025	402.92	Promoter (1-2kb)	1	196502552	196621676	119125	1	ENSGALG00000017329	ENSGALT00000028004	-1645
1	196665935	196666184	250	302.886	251.825	Distal Intergenic	1	196648341	196655118	6778	2	ENSGALG00000011214	ENSGALT00000018287	-10817
1	197593649	197593994	346	984.378	554.015	Intron (ENSGALT00000107745/ENSGALG00000047728, intron 1 of 1)	1	197590528	197608366	17839	2	ENSGALG00000047728	ENSGALT00000107745	14372
10	523853	524693	841	265.025	226.642	Intron (ENSGALT00000101644/ENSGALG00000048865, intron 1 of 2)	10	519307	530171	10865	2	ENSGALG00000048865	ENSGALT00000101644	5478
10	567889	568203	315	1249.4	1359.85	Distal Intergenic	10	552809	556819	4011	1	ENSGALG00000049510	ENSGALT00000105412	15080
10	592572	593349	778	2233.78	2140.51	Distal Intergenic	10	609704	611537	1834	2	ENSGALG00000047538	ENSGALT00000107597	18188
10	596583	596954	372	1116.89	1284.31	Distal Intergenic	10	609704	611537	1834	2	ENSGALG00000047538	ENSGALT00000107597	14583
10	598253	598638	386	662.562	730.292	Distal Intergenic	10	609704	611537	1834	2	ENSGALG00000047538	ENSGALT00000107597	12899
10	598897	599167	271	378.607	377.737	Distal Intergenic	10	609704	611537	1834	2	ENSGALG00000047538	ENSGALT00000107597	12370
10	602182	602656	475	1154.75	1133.21	Distal Intergenic	10	609704	611537	1834	2	ENSGALG00000047538	ENSGALT00000107597	8881
10	621036	621403	368	1022.24	755.475	Distal Intergenic	10	609478	612720	3243	2	ENSGALG00000047538	ENSGALT00000090864	-8316
10	846028	846313	286	378.607	277.007	Intron (ENSGALT00000095636/ENSGALG00000046718, intron 2 of 2)	10	833002	833079	78	1	ENSGALG00000053329	ENSGALT00000096785	13026
10	1140946	1141219	274	700.423	730.292	Promoter (<=1kb)	10	1140124	1167287	27164	1	ENSGALG00000050452	ENSGALT00000091518	822
10	3028111	3028391	281	189.303	201.46	Distal Intergenic	10	3014290	3018506	4217	1	ENSGALG00000034982	ENSGALT00000061839	13821
10	4636548	4636885	338	435.398	679.927	Promoter (<=1kb)	10	4622932	4636539	13608	2	ENSGALG00000003521	ENSGALT00000053608	-9
10	4657578	4657903	326	283.955	352.555	Distal Intergenic	10	4622932	4636539	13608	2	ENSGALG00000003521	ENSGALT00000053608	-21039
10	5434016	5434304	289	208.234	226.642	Intron (ENSGALT00000102446/ENSGALG00000003759, intron 2 of 10)	10	5422923	5486292	63370	1	ENSGALG00000003759	ENSGALT00000005967	11093
10	11395354	11395835	482	397.537	579.197	Promoter (1-2kb)	10	11397441	11504013	106573	1	ENSGALG00000005992	ENSGALT00000060009	-1606
10	11822639	11823095	457	435.398	428.102	Distal Intergenic	10	11747963	11814277	66315	2	ENSGALG00000006041	ENSGALT00000009730	-8362
10	12831543	12831806	264	378.607	453.285	Promoter (<=1kb)	10	12829172	12831310	2139	2	ENSGALG00000035873	ENSGALT00000050705	-233
10	15032566	15032862	297	359.677	352.555	Distal Intergenic	10	15036951	15044662	7712	1	ENSGALG00000053016	ENSGALT00000096865	-4089
10	15195047	15195497	451	511.119	352.555	Promoter (2-3kb)	10	15197741	15247714	49974	1	ENSGALG00000047765	ENSGALT00000101715	-2244
10	15928465	15928901	437	681.493	805.84	Distal Intergenic	10	15855890	15883699	27810	2	ENSGALG00000047667	ENSGALT00000101689	-44766
10	15955447	15956011	565	851.866	982.117	Exon (ENSGALT00000101418/ENSGALG00000048420, exon 3 of 4)	10	15948644	15977288	28645	2	ENSGALG00000048420	ENSGALT00000101418	21277
10	17129716	17130265	550	567.91	956.935	Intron (ENSGALT00000074990/ENSGALG00000040651, intron 20 of 20)	10	17114479	17120457	5979	1	ENSGALG00000007022	ENSGALT00000011355	15237
10	17278911	17279257	347	340.746	428.102	Distal Intergenic	10	17124105	17264663	140559	2	ENSGALG00000040651	ENSGALT00000074990	-14248
10	20850393	20851095	703	700.423	755.475	Intron (ENSGALT00000106411/ENSGALG00000042165, intron 1 of 1)	10	20845911	20862864	16954	1	ENSGALG00000042165	ENSGALT00000074449	4482
10	20874071	20874553	483	265.025	478.467	Distal Intergenic	10	20845911	20862864	16954	1	ENSGALG00000042165	ENSGALT00000074449	28160
10	20882745	20883456	712	586.841	377.737	Distal Intergenic	10	20845911	20862864	16954	1	ENSGALG00000042165	ENSGALT00000074449	36834
10	20888142	20888405	264	170.373	377.737	Distal Intergenic	10	20845911	20862864	16954	1	ENSGALG00000042165	ENSGALT00000074449	42231
10	20890793	20891112	320	321.816	251.825	Distal Intergenic	10	20845911	20862864	16954	1	ENSGALG00000042165	ENSGALT00000074449	44882
10	20942088	20942667	580	511.119	478.467	Distal Intergenic	10	20845911	20862864	16954	1	ENSGALG00000042165	ENSGALT00000074449	96177
10	20948974	20949541	568	359.677	327.372	Distal Intergenic	10	20845911	20862864	16954	1	ENSGALG00000042165	ENSGALT00000074449	103063
10	20954437	20954700	264	246.095	176.277	Distal Intergenic	10	20845911	20862864	16954	1	ENSGALG00000042165	ENSGALT00000074449	108526
10	20988982	20989814	833	1306.19	1259.12	Distal Intergenic	10	21072115	21074226	2112	2	ENSGALG00000048419	ENSGALT00000083382	84412
10	20991425	20992256	832	586.841	780.657	Distal Intergenic	10	21072115	21074226	2112	2	ENSGALG00000048419	ENSGALT00000083382	81970
10	21006321	21006860	540	473.259	679.927	Distal Intergenic	10	21072115	21074226	2112	2	ENSGALG00000048419	ENSGALT00000083382	67366
10	21012246	21012893	648	643.632	528.832	Distal Intergenic	10	21072115	21074226	2112	2	ENSGALG00000048419	ENSGALT00000083382	61333
10	21026932	21027526	595	643.632	679.927	Distal Intergenic	10	21072115	21074226	2112	2	ENSGALG00000048419	ENSGALT00000083382	46700
10	21027910	21028229	320	567.91	554.015	Distal Intergenic	10	21072115	21074226	2112	2	ENSGALG00000048419	ENSGALT00000083382	45997
10	21118756	21119465	710	586.841	478.467	Distal Intergenic	10	21072115	21074226	2112	2	ENSGALG00000048419	ENSGALT00000083382	-44530
11	763008	763560	553	2290.57	2216.06	Promoter (2-3kb)	11	763228	765693	2466	2	ENSGALG00000001391	ENSGALT00000002116	2133
11	2014331	2014640	310	397.537	327.372	Intron (ENSGALT00000004497/ENSGALG00000002853, intron 4 of 6)	11	1980933	2031846	50914	2	ENSGALG00000002853	ENSGALT00000004497	17206
11	2722671	2723068	398	2972.06	2921.17	Distal Intergenic	11	2668759	2669126	368	2	ENSGALG00000048008	ENSGALT00000092041	-53545
11	4124972	4125259	288	227.164	251.825	Distal Intergenic	11	4103131	4112276	9146	1	ENSGALG00000052915	ENSGALT00000093247	21841
11	5072371	5072653	283	246.095	226.642	Intron (ENSGALT00000071709/ENSGALG00000039178, intron 3 of 40)	11	5015742	5089734	73993	2	ENSGALG00000039178	ENSGALT00000071709	17081
11	6450584	6451235	652	757.214	1284.31	Distal Intergenic	11	6424945	6431872	6928	1	ENSGALG00000049301	ENSGALT00000096254	25639
11	6575901	6576212	312	189.303	176.277	Intron (ENSGALT00000006090/ENSGALG00000003837, intron 1 of 26)	11	6526995	6580958	53964	2	ENSGALG00000003837	ENSGALT00000006090	4746
11	9983949	9984364	416	321.816	125.912	Promoter (1-2kb)	11	9982680	9987266	4587	1	ENSGALG00000034534	ENSGALT00000097134	1269
11	10212224	10212489	266	321.816	428.102	Intron (ENSGALT00000092476/ENSGALG00000052771, intron 1 of 2)	11	10164326	10252757	88432	1	ENSGALG00000052771	ENSGALT00000092476	47898
11	10522030	10522389	360	340.746	201.46	Intron (ENSGALT00000007842/ENSGALG00000004903, intron 1 of 3)	11	10491009	10661037	170029	1	ENSGALG00000004903	ENSGALT00000007842	31021
11	11067158	11067871	714	870.796	1108.03	Intron (ENSGALT00000043640/ENSGALG00000025864, intron 2 of 7)	11	11077017	11077126	110	2	ENSGALG00000028430	ENSGALT00000045710	9255
11	11692668	11693115	448	454.328	654.745	Intron (ENSGALT00000093979/ENSGALG00000051793, intron 3 of 4)	11	11628190	11716363	88174	1	ENSGALG00000051793	ENSGALT00000093979	64478
11	11869113	11869464	352	530.05	1460.58	Distal Intergenic	11	11927019	12067136	140118	1	ENSGALG00000053476	ENSGALT00000108029	-57555
11	14015995	14016272	278	321.816	327.372	Intron (ENSGALT00000021603/ENSGALG00000013225, intron 7 of 8)	11	14040581	14047502	6922	1	ENSGALG00000013223	ENSGALT00000021599	-24309
11	14557763	14558242	480	567.91	654.745	Intron (ENSGALT00000043755/ENSGALG00000026258, intron 2 of 2)	11	14686125	14690687	4563	2	ENSGALG00000026258	ENSGALT00000105110	132445
11	17311067	17311446	380	359.677	201.46	Distal Intergenic	11	17352502	17353413	912	2	ENSGALG00000029278	ENSGALT00000076417	41967
11	17666275	17666597	323	208.234	176.277	Distal Intergenic	11	17637205	17650300	13096	2	ENSGALG00000031896	ENSGALT00000078489	-15975
11	20075810	20076828	1019	757.214	629.562	Intron (ENSGALT00000103116/ENSGALG00000049187, intron 1 of 2)	11	20003999	20143417	139419	1	ENSGALG00000049187	ENSGALT00000103116	71811
11	20127562	20127996	435	321.816	251.825	Intron (ENSGALT00000103116/ENSGALG00000049187, intron 2 of 2)	11	20161035	20165216	4182	2	ENSGALG00000052642	ENSGALT00000107846	37220
12	99496	100331	836	586.841	428.102	Distal Intergenic	12	48417	71877	23461	2	ENSGALG00000049880	ENSGALT00000103094	-27619
12	112935	113501	567	1306.19	982.117	Distal Intergenic	12	48417	71877	23461	2	ENSGALG00000049880	ENSGALT00000103094	-41058
12	140657	141177	521	776.144	478.467	Distal Intergenic	12	166860	178874	12015	1	ENSGALG00000050788	ENSGALT00000091785	-25683
12	158691	158969	279	283.955	75.5475	Distal Intergenic	12	166860	178874	12015	1	ENSGALG00000050788	ENSGALT00000091785	-7891
12	181879	182320	442	359.677	327.372	Distal Intergenic	12	166860	179969	13110	1	ENSGALG00000050788	ENSGALT00000097893	15019
12	232417	232735	319	321.816	428.102	Intron (ENSGALT00000099988/ENSGALG00000052749, intron 1 of 2)	12	223413	284342	60930	1	ENSGALG00000052749	ENSGALT00000099988	9004
12	233107	233392	286	265.025	226.642	Intron (ENSGALT00000099988/ENSGALG00000052749, intron 1 of 2)	12	223413	284342	60930	1	ENSGALG00000052749	ENSGALT00000099988	9694
12	251438	251800	363	719.353	931.752	Intron (ENSGALT00000099988/ENSGALG00000052749, intron 1 of 2)	12	260334	267991	7658	2	ENSGALG00000050558	ENSGALT00000101839	16191
12	253543	254028	486	397.537	125.912	Intron (ENSGALT00000099988/ENSGALG00000052749, intron 1 of 2)	12	260334	267991	7658	2	ENSGALG00000050558	ENSGALT00000101839	13963
12	267420	267970	551	548.98	629.562	Promoter (<=1kb)	12	260334	267991	7658	2	ENSGALG00000050558	ENSGALT00000101839	21
12	297497	297793	297	302.886	176.277	Distal Intergenic	12	266936	271823	4888	2	ENSGALG00000050558	ENSGALT00000101627	-25674
12	309463	311298	1836	1211.54	1158.39	Distal Intergenic	12	345178	347087	1910	2	ENSGALG00000051291	ENSGALT00000066956	35789
12	355642	356011	370	965.448	931.752	Promoter (1-2kb)	12	352992	354063	1072	2	ENSGALG00000029985	ENSGALT00000058098	-1579
12	357373	357765	393	795.075	982.117	Promoter (2-3kb)	12	360573	368373	7801	1	ENSGALG00000041511	ENSGALT00000091992	-2808
12	2545297	2545859	563	700.423	679.927	Intron (ENSGALT00000003678/ENSGALG00000002335, intron 15 of 53)	12	2613922	2614101	180	1	ENSGALG00000027850	ENSGALT00000045735	-68063
12	2750010	2750424	415	795.075	1082.85	Promoter (<=1kb)	12	2750097	2752376	2280	1	ENSGALG00000047089	ENSGALT00000105508	0
12	2753903	2754425	523	927.587	1183.58	Intron (ENSGALT00000105707/ENSGALG00000047089, intron 1 of 1)	12	2750097	2759510	9414	1	ENSGALG00000047089	ENSGALT00000105707	3806
12	3526112	3526384	273	208.234	453.285	Promoter (<=1kb)	12	3513037	3525813	12777	2	ENSGALG00000004366	ENSGALT00000076311	-299
12	3663222	3663496	275	397.537	604.38	Distal Intergenic	12	3654065	3659153	5089	2	ENSGALG00000004661	ENSGALT00000071108	-4069
12	5576758	5577085	328	454.328	629.562	Intron (ENSGALT00000036273/ENSGALG00000005024, intron 2 of 7)	12	5546824	5591184	44361	2	ENSGALG00000005024	ENSGALT00000036273	14099
12	6166782	6167392	611	473.259	251.825	Distal Intergenic	12	6210165	6279431	69267	1	ENSGALG00000005120	ENSGALT00000008222	-42773
12	6185174	6185461	288	416.468	277.007	Distal Intergenic	12	6210165	6279431	69267	1	ENSGALG00000005120	ENSGALT00000008222	-24704
12	6862446	6862688	243	283.955	125.912	Distal Intergenic	12	6844131	6851635	7505	2	ENSGALG00000053616	ENSGALT00000090614	-10811
12	7280662	7280916	255	246.095	277.007	Intron (ENSGALT00000093843/ENSGALG00000005249, intron 1 of 7)	12	7222115	7298672	76558	2	ENSGALG00000005249	ENSGALT00000093843	17756
12	9417137	9417410	274	246.095	75.5475	Exon (ENSGALT00000009165/ENSGALG00000005713, exon 10 of 13)	12	9422730	9446670	23941	1	ENSGALG00000036763	ENSGALT00000076775	-5320
12	13631174	13631459	286	208.234	125.912	Intron (ENSGALT00000011770/ENSGALG00000007268, intron 11 of 26)	12	13539675	13541861	2187	2	ENSGALG00000007184	ENSGALT00000011634	-89313
12	15810125	15810475	351	208.234	251.825	Promoter (<=1kb)	12	15745789	15810437	64649	2	ENSGALG00000037791	ENSGALT00000069260	0
12	16907196	16907469	274	283.955	730.292	Intron (ENSGALT00000012660/ENSGALG00000007804, intron 3 of 6)	12	16898430	16917447	19018	1	ENSGALG00000007804	ENSGALT00000012660	8766
12	20318049	20318330	282	397.537	453.285	Distal Intergenic	12	20327306	20328730	1425	1	ENSGALG00000054017	ENSGALT00000105688	-8976
12	20340258	20340577	320	227.164	176.277	Distal Intergenic	12	20332366	20339261	6896	1	ENSGALG00000054180	ENSGALT00000103306	7892
12	20346059	20346422	364	321.816	302.19	Distal Intergenic	12	20332366	20339261	6896	1	ENSGALG00000054180	ENSGALT00000103306	13693
12	20351109	20351459	351	586.841	1108.03	Distal Intergenic	12	20332366	20339261	6896	1	ENSGALG00000054180	ENSGALT00000103306	18743
12	20351988	20353199	1212	1552.29	2115.33	Distal Intergenic	12	20332366	20339261	6896	1	ENSGALG00000054180	ENSGALT00000103306	19622
12	20375437	20376090	654	1116.89	982.117	Distal Intergenic	12	20332366	20339261	6896	1	ENSGALG00000054180	ENSGALT00000103306	43071
13	510316	511377	1062	530.05	730.292	Promoter (2-3kb)	13	513688	525776	12089	1	ENSGALG00000049166	ENSGALT00000095020	-2311
13	572623	573503	881	908.657	1057.66	Distal Intergenic	13	563731	567380	3650	2	ENSGALG00000050041	ENSGALT00000097981	-5243
13	638179	638428	250	870.796	931.752	Promoter (<=1kb)	13	637784	663037	25254	1	ENSGALG00000047616	ENSGALT00000095282	395
13	651264	651538	275	492.189	780.657	Promoter (2-3kb)	13	634401	654450	20050	2	ENSGALG00000041901	ENSGALT00000054705	2912
13	663564	664081	518	1760.52	2593.8	Promoter (<=1kb)	13	634162	664468	30307	2	ENSGALG00000041901	ENSGALT00000103763	387
13	1489977	1490233	257	227.164	50.365	Distal Intergenic	13	1472512	1484929	12418	2	ENSGALG00000045614	ENSGALT00000077983	-5048
13	2350289	2351781	1493	2120.2	1939.05	Distal Intergenic	13	2360366	2379044	18679	1	ENSGALG00000052987	ENSGALT00000091677	-8585
13	2357035	2357440	406	473.259	579.197	Promoter (2-3kb)	13	2360366	2379044	18679	1	ENSGALG00000052987	ENSGALT00000091677	-2926
13	6236624	6236882	259	397.537	554.015	Distal Intergenic	13	5570790	6186858	616069	2	ENSGALG00000001768	ENSGALT00000104262	-49766
13	6424835	6425508	674	1003.31	2593.8	Distal Intergenic	13	5570790	6186858	616069	2	ENSGALG00000001768	ENSGALT00000104262	-237977
13	6428397	6428690	294	340.746	604.38	Distal Intergenic	13	5570790	6186858	616069	2	ENSGALG00000001768	ENSGALT00000104262	-241539
13	9425203	9425462	260	113.582	125.912	Distal Intergenic	13	9468139	9515402	47264	1	ENSGALG00000037395	ENSGALT00000059279	-42677
13	13624709	13624952	244	170.373	402.92	Promoter (<=1kb)	13	13617643	13624983	7341	2	ENSGALG00000033148	ENSGALT00000074401	31
13	14686796	14687196	401	397.537	352.555	Intron (ENSGALT00000096582/ENSGALG00000051878, intron 2 of 4)	13	14680543	14692851	12309	1	ENSGALG00000051878	ENSGALT00000092950	6253
13	18987042	18987414	373	435.398	226.642	Distal Intergenic	13	19001035	19001799	765	1	ENSGALG00000052221	ENSGALT00000093687	-13621
13	19027919	19028509	591	681.493	554.015	Distal Intergenic	13	19001313	19002253	941	1	ENSGALG00000052221	ENSGALT00000105168	26606
13	19029223	19029585	363	227.164	302.19	Distal Intergenic	13	19001313	19002253	941	1	ENSGALG00000052221	ENSGALT00000105168	27910
13	19041453	19041763	311	605.771	478.467	Intron (ENSGALT00000099046/ENSGALG00000049252, intron 3 of 3)	13	19038734	19062192	23459	2	ENSGALG00000049252	ENSGALT00000099046	20429
13	19042085	19042717	633	738.284	629.562	Intron (ENSGALT00000099046/ENSGALG00000049252, intron 3 of 3)	13	19038734	19062192	23459	2	ENSGALG00000049252	ENSGALT00000099046	19475
13	19067610	19068182	573	548.98	352.555	Distal Intergenic	13	19038734	19062192	23459	2	ENSGALG00000049252	ENSGALT00000099046	-5418
13	19085359	19085729	371	548.98	428.102	Distal Intergenic	13	19075294	19080228	4935	2	ENSGALG00000054936	ENSGALT00000099404	-5131
13	19086752	19087298	547	567.91	503.65	Distal Intergenic	13	19075294	19080228	4935	2	ENSGALG00000054936	ENSGALT00000099404	-6524
13	19088124	19088663	540	530.05	554.015	Distal Intergenic	13	19075294	19080228	4935	2	ENSGALG00000054936	ENSGALT00000099404	-7896
13	19112937	19113267	331	473.259	201.46	Distal Intergenic	13	19075294	19080228	4935	2	ENSGALG00000054936	ENSGALT00000099404	-32709
13	19126607	19127009	403	473.259	176.277	Distal Intergenic	13	19075294	19080228	4935	2	ENSGALG00000054936	ENSGALT00000099404	-46379
13	19141026	19141327	302	473.259	201.46	Distal Intergenic	13	19075294	19080228	4935	2	ENSGALG00000054936	ENSGALT00000099404	-60798
13	19165749	19166268	520	359.677	277.007	Distal Intergenic	13	19075294	19080228	4935	2	ENSGALG00000054936	ENSGALT00000099404	-85521
14	6394	6736	343	1362.99	906.57	Distal Intergenic	14	146474	154290	7817	1	ENSGALG00000052735	ENSGALT00000092724	-139738
14	7689	8011	323	965.448	679.927	Distal Intergenic	14	146474	154290	7817	1	ENSGALG00000052735	ENSGALT00000092724	-138463
14	20187	20575	389	151.443	176.277	Distal Intergenic	14	146474	154290	7817	1	ENSGALG00000052735	ENSGALT00000092724	-125899
14	55572	56103	532	662.562	780.657	Distal Intergenic	14	146474	154290	7817	1	ENSGALG00000052735	ENSGALT00000092724	-90371
14	60868	61153	286	189.303	251.825	Distal Intergenic	14	146474	154290	7817	1	ENSGALG00000052735	ENSGALT00000092724	-85321
14	79142	79786	645	832.935	654.745	Distal Intergenic	14	146474	154290	7817	1	ENSGALG00000052735	ENSGALT00000092724	-66688
14	149720	150287	568	681.493	604.38	Promoter (2-3kb)	14	146791	154710	7920	1	ENSGALG00000052735	ENSGALT00000097986	2929
14	157392	157682	291	1022.24	982.117	Distal Intergenic	14	144979	154286	9308	2	ENSGALG00000054141	ENSGALT00000099511	-3106
14	158409	158680	272	1571.22	1536.13	Distal Intergenic	14	144979	154286	9308	2	ENSGALG00000054141	ENSGALT00000099511	-4123
14	159589	160452	864	2290.57	2241.24	Distal Intergenic	14	144979	154286	9308	2	ENSGALG00000054141	ENSGALT00000099511	-5303
14	236779	237031	253	321.816	226.642	Distal Intergenic	14	144979	154286	9308	2	ENSGALG00000054141	ENSGALT00000099511	-82493
14	249904	250487	584	643.632	503.65	Distal Intergenic	14	144979	154286	9308	2	ENSGALG00000054141	ENSGALT00000099511	-95618
14	257774	258250	477	378.607	554.015	Distal Intergenic	14	144979	154286	9308	2	ENSGALG00000054141	ENSGALT00000099511	-103488
14	265066	265407	342	378.607	302.19	Distal Intergenic	14	144979	154286	9308	2	ENSGALG00000054141	ENSGALT00000099511	-110780
14	272542	273697	1156	870.796	1007.3	Distal Intergenic	14	144979	154286	9308	2	ENSGALG00000054141	ENSGALT00000099511	-118256
14	274500	275694	1195	1060.1	1108.03	Distal Intergenic	14	144979	154286	9308	2	ENSGALG00000054141	ENSGALT00000099511	-120214
14	281414	282257	844	397.537	277.007	Distal Intergenic	14	144979	154286	9308	2	ENSGALG00000054141	ENSGALT00000099511	-127128
14	290986	291877	892	1590.15	1888.69	Distal Intergenic	14	144979	154286	9308	2	ENSGALG00000054141	ENSGALT00000099511	-136700
14	325202	325441	240	511.119	377.737	Distal Intergenic	14	442463	443813	1351	1	ENSGALG00000030678	ENSGALT00000074910	-117022
14	325856	327314	1459	3918.58	3676.64	Distal Intergenic	14	442463	443813	1351	1	ENSGALG00000030678	ENSGALT00000074910	-115149
14	331461	331883	423	984.378	931.752	Distal Intergenic	14	442463	443813	1351	1	ENSGALG00000030678	ENSGALT00000074910	-110580
14	336461	336908	448	1362.99	1158.39	Distal Intergenic	14	442463	443813	1351	1	ENSGALG00000030678	ENSGALT00000074910	-105555
14	337262	337792	531	1779.45	1460.58	Distal Intergenic	14	442463	443813	1351	1	ENSGALG00000030678	ENSGALT00000074910	-104671
14	1714763	1715371	609	530.05	805.84	Intron (ENSGALT00000041067/ENSGALG00000003569, intron 5 of 7)	14	1712152	1721236	9085	2	ENSGALG00000003569	ENSGALT00000041067	5865
14	13472441	13472777	337	208.234	352.555	Promoter (<=1kb)	14	13469982	13472376	2395	2	ENSGALG00000002597	ENSGALT00000004086	-65
14	13592988	13593361	374	265.025	327.372	Intron (ENSGALT00000088330/ENSGALG00000044070, intron 4 of 12)	14	13583437	13597109	13673	2	ENSGALG00000044070	ENSGALT00000088330	3748
14	14003310	14003714	405	1344.05	1687.23	Distal Intergenic	14	13973612	13994515	20904	2	ENSGALG00000037837	ENSGALT00000079236	-8795
14	14009609	14010216	608	2820.62	2694.53	Distal Intergenic	14	13973612	13994515	20904	2	ENSGALG00000037837	ENSGALT00000079236	-15094
14	14567694	14568115	422	321.816	428.102	Distal Intergenic	14	14571954	14578596	6643	1	ENSGALG00000053332	ENSGALT00000097214	-3839
14	14574450	14574699	250	132.512	201.46	Promoter (2-3kb)	14	14571954	14578596	6643	1	ENSGALG00000053332	ENSGALT00000097214	2496
14	14647309	14647744	436	2006.62	2870.8	Distal Intergenic	14	14637209	14639715	2507	2	ENSGALG00000036582	ENSGALT00000057108	-7594
14	15422312	15422647	336	757.214	755.475	Distal Intergenic	14	15424288	15426194	1907	2	ENSGALG00000042265	ENSGALT00000070825	3547
14	15988813	15989115	303	435.398	226.642	Promoter (2-3kb)	14	15984884	15986289	1406	2	ENSGALG00000047779	ENSGALT00000104813	-2524
14	15996790	15997861	1072	776.144	277.007	Distal Intergenic	14	16007197	16010781	3585	1	ENSGALG00000036751	ENSGALT00000056250	-9336
14	16069234	16069519	286	132.512	75.5475	Distal Intergenic	14	16072819	16081731	8913	1	ENSGALG00000048440	ENSGALT00000100969	-3300
14	16090696	16090963	268	56.791	25.1825	Distal Intergenic	14	16100722	16104679	3958	2	ENSGALG00000050368	ENSGALT00000097234	13716
14	16183687	16184117	431	265.025	302.19	Promoter (2-3kb)	14	16155992	16181369	25378	2	ENSGALG00000051216	ENSGALT00000099358	-2318
15	16981	17286	306	189.303	151.095	Promoter (2-3kb)	15	14214	19890	5677	2	ENSGALG00000053479	ENSGALT00000100511	2604
15	65095	65473	379	397.537	377.737	Distal Intergenic	15	80489	82820	2332	1	ENSGALG00000052567	ENSGALT00000106843	-15016
15	72277	72694	418	397.537	251.825	Distal Intergenic	15	80489	82820	2332	1	ENSGALG00000052567	ENSGALT00000106843	-7795
15	130045	130400	356	151.443	50.365	Promoter (<=1kb)	15	129348	131051	1704	2	ENSGALG00000052750	ENSGALT00000098110	651
15	187834	188808	975	1571.22	1586.5	Distal Intergenic	15	163019	174088	11070	2	ENSGALG00000053140	ENSGALT00000107818	-13746
15	233095	233652	558	1249.4	755.475	Promoter (<=1kb)	15	225572	232491	6920	2	ENSGALG00000052048	ENSGALT00000091226	-604
15	256630	257020	391	511.119	226.642	Distal Intergenic	15	249367	250929	1563	2	ENSGALG00000055111	ENSGALT00000105410	-5701
15	728018	728579	562	776.144	982.117	Distal Intergenic	15	746739	761620	14882	1	ENSGALG00000030051	ENSGALT00000101960	-18160
15	1152787	1153077	291	227.164	251.825	Distal Intergenic	15	1219854	1227550	7697	1	ENSGALG00000041182	ENSGALT00000050219	-66777
15	2072760	2073226	467	492.189	679.927	Intron (ENSGALT00000092583/ENSGALG00000054877, intron 3 of 3)	15	2051582	2157982	106401	2	ENSGALG00000054877	ENSGALT00000092583	84756
15	3418875	3419210	336	397.537	554.015	Intron (ENSGALT00000034743/ENSGALG00000002536, intron 4 of 15)	15	3354437	3473621	119185	2	ENSGALG00000002557	ENSGALT00000004041	54411
15	3534165	3534488	324	302.886	151.095	Intron (ENSGALT00000076408/ENSGALG00000002579, intron 5 of 27)	15	3522513	3625863	103351	1	ENSGALG00000002579	ENSGALT00000004065	11652
15	4742317	4742583	267	189.303	50.365	Promoter (2-3kb)	15	4563769	4740083	176315	2	ENSGALG00000002742	ENSGALT00000104895	-2234
15	5869934	5870447	514	473.259	730.292	Promoter (1-2kb)	15	5872047	5886679	14633	1	ENSGALG00000004240	ENSGALT00000047083	-1600
15	7770274	7770812	539	605.771	755.475	Distal Intergenic	15	7779109	7810799	31691	2	ENSGALG00000026119	ENSGALT00000043791	39987
15	9207981	9208260	280	321.816	428.102	Intron (ENSGALT00000011065/ENSGALG00000006838, intron 4 of 17)	15	9197732	9214453	16722	2	ENSGALG00000006838	ENSGALT00000011065	6193
15	10640318	10640583	266	246.095	125.912	Intron (ENSGALT00000012536/ENSGALG00000007732, intron 1 of 1)	15	10623518	10688187	64670	1	ENSGALG00000007732	ENSGALT00000012536	16800
15	12984169	12984609	441	567.91	679.927	Distal Intergenic	15	12879143	12931736	52594	2	ENSGALG00000008357	ENSGALT00000013608	-52433
15	13010693	13011049	357	151.443	25.1825	Distal Intergenic	15	12879143	12931736	52594	2	ENSGALG00000008357	ENSGALT00000013608	-78957
16	545062	545767	706	530.05	503.65	Distal Intergenic	16	560397	562579	2183	1	ENSGALG00000050490	ENSGALT00000105325	-14630
16	577419	577897	479	283.955	277.007	Distal Intergenic	16	560397	562579	2183	1	ENSGALG00000050490	ENSGALT00000105325	17022
16	586774	587519	746	265.025	176.277	Distal Intergenic	16	560397	562579	2183	1	ENSGALG00000050490	ENSGALT00000105325	26377
16	1121159	1121622	464	473.259	302.19	Intron (ENSGALT00000096644/ENSGALG00000050222, intron 4 of 5)	16	973283	1110047	136765	2	ENSGALG00000050447	ENSGALT00000091435	-11112
16	1789419	1789957	539	3123.51	3727.01	Intron (ENSGALT00000101066/ENSGALG00000050132, intron 3 of 3)	16	1804045	1804197	153	1	ENSGALG00000039489	ENSGALT00000066968	-14088
16	1821014	1821533	520	4694.73	5464.6	Intron (ENSGALT00000101066/ENSGALG00000050132, intron 3 of 3)	16	1804045	1804197	153	1	ENSGALG00000039489	ENSGALT00000066968	16969
16	1822865	1823213	349	2934.2	3651.46	Intron (ENSGALT00000101066/ENSGALG00000050132, intron 3 of 3)	16	1804045	1804197	153	1	ENSGALG00000039489	ENSGALT00000066968	18820
16	1832050	1832352	303	2934.2	4683.94	Intron (ENSGALT00000101066/ENSGALG00000050132, intron 3 of 3)	16	1804045	1804197	153	1	ENSGALG00000039489	ENSGALT00000066968	28005
16	2152391	2153171	781	321.816	402.92	Intron (ENSGALT00000102647/ENSGALG00000053019, intron 1 of 2)	16	2143943	2162007	18065	2	ENSGALG00000053019	ENSGALT00000102647	8836
16	2155721	2156434	714	302.886	100.73	Intron (ENSGALT00000102647/ENSGALG00000053019, intron 1 of 2)	16	2143943	2162007	18065	2	ENSGALG00000053019	ENSGALT00000102647	5573
16	2167075	2167414	340	208.234	151.095	Intron (ENSGALT00000107056/ENSGALG00000052089, intron 4 of 4)	16	2144535	2162007	17473	2	ENSGALG00000053019	ENSGALT00000103937	-5068
16	2177730	2178399	670	359.677	327.372	Promoter (<=1kb)	16	2164590	2177707	13118	2	ENSGALG00000052089	ENSGALT00000106395	-23
16	2196518	2196936	419	738.284	805.84	Intron (ENSGALT00000104550/ENSGALG00000049360, intron 6 of 6)	16	2186410	2193642	7233	1	ENSGALG00000048374	ENSGALT00000095373	10108
16	2197982	2198424	443	795.075	1158.39	Intron (ENSGALT00000104550/ENSGALG00000049360, intron 6 of 6)	16	2186410	2193642	7233	1	ENSGALG00000048374	ENSGALT00000095373	11572
16	2672882	2673567	686	662.562	956.935	Distal Intergenic	16	2665728	2668557	2830	2	ENSGALG00000030270	ENSGALT00000056626	-4325
16	2692133	2692399	267	586.841	377.737	Distal Intergenic	16	2665728	2668557	2830	2	ENSGALG00000030270	ENSGALT00000056626	-23576
16	2695336	2695756	421	984.378	931.752	Distal Intergenic	16	2665728	2668557	2830	2	ENSGALG00000030270	ENSGALT00000056626	-26779
16	2698338	2698749	412	643.632	1183.58	Distal Intergenic	16	2727011	2738445	11435	1	ENSGALG00000040703	ENSGALT00000062899	-28262
16	2722476	2722842	367	227.164	277.007	Distal Intergenic	16	2727011	2738445	11435	1	ENSGALG00000040703	ENSGALT00000062899	-4169
16	2808997	2809305	309	189.303	50.365	Exon (ENSGALT00000107613/ENSGALG00000048814, exon 5 of 5)	16	2798256	2810821	12566	1	ENSGALG00000048814	ENSGALT00000107613	10741
17	514709	515404	696	359.677	377.737	Distal Intergenic	17	521821	523563	1743	2	ENSGALG00000045962	ENSGALT00000084276	8159
17	1796231	1796613	383	416.468	654.745	Promoter (2-3kb)	17	1751744	1798640	46897	2	ENSGALG00000054209	ENSGALT00000088217	2027
17	2203044	2203470	427	416.468	478.467	Promoter (1-2kb)	17	2204542	2231624	27083	1	ENSGALG00000008616	ENSGALT00000082344	-1072
17	7758166	7758528	363	227.164	377.737	Intron (ENSGALT00000059123/ENSGALG00000002546, intron 1 of 65)	17	7734269	7862385	128117	1	ENSGALG00000002546	ENSGALT00000059123	23897
17	8110569	8110851	283	416.468	402.92	Promoter (1-2kb)	17	8108593	8143170	34578	1	ENSGALG00000002375	ENSGALT00000003754	1976
17	8415018	8415381	364	416.468	428.102	Intron (ENSGALT00000107727/ENSGALG00000001728, intron 2 of 6)	17	8427770	8438639	10870	1	ENSGALG00000001728	ENSGALT00000108349	-12389
17	9287546	9287825	280	359.677	327.372	Intron (ENSGALT00000038754/ENSGALG00000001169, intron 1 of 12)	17	9279299	9313749	34451	1	ENSGALG00000001169	ENSGALT00000038754	8247
17	10471002	10471617	616	435.398	831.022	Promoter (<=1kb)	17	10471333	10474053	2721	1	ENSGALG00000054928	ENSGALT00000091946	0
18	2796043	2796421	379	189.303	226.642	Promoter (1-2kb)	18	2798139	2821873	23735	1	ENSGALG00000001371	ENSGALT00000002091	-1718
18	3945558	3945884	327	283.955	352.555	Distal Intergenic	18	4009885	4059055	49171	1	ENSGALG00000001725	ENSGALT00000002646	-64001
18	4240574	4240849	276	151.443	201.46	Promoter (<=1kb)	18	4223660	4240761	17102	2	ENSGALG00000001777	ENSGALT00000002733	0
18	4509205	4509488	284	246.095	201.46	Promoter (<=1kb)	18	4509215	4529515	20301	1	ENSGALG00000002050	ENSGALT00000003188	0
18	8132006	8132290	285	359.677	831.022	Intron (ENSGALT00000092774/ENSGALG00000054794, intron 1 of 3)	18	8145867	8171206	25340	1	ENSGALG00000004373	ENSGALT00000006974	-13577
18	9092724	9093011	288	265.025	302.19	Distal Intergenic	18	9097963	9100480	2518	1	ENSGALG00000001465	ENSGALT00000002220	-4952
18	11001860	11002206	347	454.328	251.825	Distal Intergenic	18	11024811	11029439	4629	1	ENSGALG00000048729	ENSGALT00000094787	-22605
18	11009335	11010237	903	662.562	327.372	Distal Intergenic	18	11024811	11029439	4629	1	ENSGALG00000048729	ENSGALT00000094787	-14574
18	11024801	11025337	537	473.259	226.642	Promoter (<=1kb)	18	11024811	11029439	4629	1	ENSGALG00000048729	ENSGALT00000094787	0
18	11054583	11054846	264	189.303	25.1825	Distal Intergenic	18	11028549	11029993	1445	1	ENSGALG00000048729	ENSGALT00000090933	26034
18	11175147	11175474	328	227.164	176.277	Distal Intergenic	18	11202373	11205618	3246	1	ENSGALG00000054310	ENSGALT00000104773	-26899
18	11227223	11227615	393	302.886	226.642	Distal Intergenic	18	11202373	11205618	3246	1	ENSGALG00000054310	ENSGALT00000104773	24850
18	11265764	11266196	433	265.025	453.285	Promoter (<=1kb)	18	11263581	11266356	2776	2	ENSGALG00000048413	ENSGALT00000101284	160
18	11268510	11269260	751	511.119	251.825	Promoter (2-3kb)	18	11263581	11266356	2776	2	ENSGALG00000048413	ENSGALT00000101284	-2154
18	11290408	11290674	267	113.582	25.1825	Intron (ENSGALT00000101931/ENSGALG00000049838, intron 1 of 3)	18	11273525	11293920	20396	2	ENSGALG00000049838	ENSGALT00000101931	3246
18	11295147	11295404	258	75.7214	100.73	Promoter (1-2kb)	18	11273525	11293920	20396	2	ENSGALG00000049838	ENSGALT00000101931	-1227
18	11295680	11297402	1723	662.562	579.197	Promoter (1-2kb)	18	11273525	11293920	20396	2	ENSGALG00000049838	ENSGALT00000101931	-1760
19	194716	195313	598	4013.23	5036.5	Promoter (<=1kb)	19	185814	196304	10491	2	ENSGALG00000048776	ENSGALT00000098040	991
19	310937	311291	355	283.955	125.912	Intron (ENSGALT00000047910/ENSGALG00000041722, intron 3 of 9)	19	288961	335181	46221	2	ENSGALG00000041722	ENSGALT00000047910	23890
19	2993387	2993656	270	340.746	176.277	Distal Intergenic	19	2994444	2997563	3120	2	ENSGALG00000051352	ENSGALT00000092850	3907
19	5637594	5637859	266	246.095	25.1825	Distal Intergenic	19	5643569	5658310	14742	1	ENSGALG00000003082	ENSGALT00000004873	-5710
19	7085290	7085748	459	321.816	402.92	Promoter (<=1kb)	19	7085977	7086290	314	2	ENSGALG00000004820	ENSGALT00000007703	542
19	9819082	9819399	318	246.095	402.92	Distal Intergenic	19	9783481	9807365	23885	1	ENSGALG00000005886	ENSGALT00000009462	35601
19	10136464	10137069	606	227.164	75.5475	Intron (ENSGALT00000097386/ENSGALG00000054505, intron 4 of 5)	19	10132697	10140915	8219	2	ENSGALG00000054505	ENSGALT00000097386	3846
19	10202570	10202886	317	416.468	428.102	Distal Intergenic	19	10159473	10194241	34769	2	ENSGALG00000048190	ENSGALT00000098267	-8329
19	10213978	10214240	263	170.373	75.5475	Distal Intergenic	19	10159473	10194241	34769	2	ENSGALG00000048190	ENSGALT00000098267	-19737
19	10221730	10222235	506	416.468	277.007	Distal Intergenic	19	10159473	10194241	34769	2	ENSGALG00000048190	ENSGALT00000098267	-27489
19	10224864	10225531	668	814.005	780.657	Distal Intergenic	19	10159473	10194241	34769	2	ENSGALG00000048190	ENSGALT00000098267	-30623
19	10243538	10244038	501	1079.03	1082.85	Distal Intergenic	19	10159473	10194241	34769	2	ENSGALG00000048190	ENSGALT00000098267	-49297
19	10246915	10247323	409	492.189	226.642	Distal Intergenic	19	10159473	10194241	34769	2	ENSGALG00000048190	ENSGALT00000098267	-52674
19	10249782	10250201	420	511.119	478.467	Distal Intergenic	19	10159473	10194241	34769	2	ENSGALG00000048190	ENSGALT00000098267	-55541
19	10257277	10257584	308	75.7214	75.5475	Distal Intergenic	19	10159473	10194241	34769	2	ENSGALG00000048190	ENSGALT00000098267	-63036
19	10258842	10259669	828	700.423	478.467	Distal Intergenic	19	10159473	10194241	34769	2	ENSGALG00000048190	ENSGALT00000098267	-64601
19	10260820	10261095	276	94.6517	100.73	Distal Intergenic	19	10159473	10194241	34769	2	ENSGALG00000048190	ENSGALT00000098267	-66579
19	10282761	10283012	252	359.677	554.015	Distal Intergenic	19	10159473	10194241	34769	2	ENSGALG00000048190	ENSGALT00000098267	-88520
19	10284338	10284899	562	946.517	730.292	Distal Intergenic	19	10159473	10194241	34769	2	ENSGALG00000048190	ENSGALT00000098267	-90097
19	10313413	10314272	860	870.796	554.015	Distal Intergenic	19	10159473	10194241	34769	2	ENSGALG00000048190	ENSGALT00000098267	-119172
19	10317507	10317981	475	397.537	453.285	Distal Intergenic	19	10159473	10194241	34769	2	ENSGALG00000048190	ENSGALT00000098267	-123266
2	2906545	2906797	253	208.234	277.007	Distal Intergenic	2	2949807	2957303	7497	2	ENSGALG00000051609	ENSGALT00000102305	50506
2	3558476	3558866	391	473.259	730.292	Distal Intergenic	2	3512686	3549349	36664	2	ENSGALG00000005448	ENSGALT00000008744	-9127
2	3785501	3785796	296	208.234	176.277	Distal Intergenic	2	3746348	3746437	90	1	ENSGALG00000021798	ENSGALT00000035340	39153
2	5201802	5202059	258	189.303	50.365	Intron (ENSGALT00000099499/ENSGALG00000049302, intron 2 of 3)	2	5196555	5232092	35538	2	ENSGALG00000049302	ENSGALT00000099499	30033
2	6087725	6087970	246	208.234	377.737	Distal Intergenic	2	6059235	6059407	173	2	ENSGALG00000027044	ENSGALT00000043063	-28318
2	6132887	6133324	438	624.702	1057.66	Intron (ENSGALT00000095926/ENSGALG00000053252, intron 3 of 3)	2	6140360	6152662	12303	1	ENSGALG00000053090	ENSGALT00000098209	-7036
2	9181038	9181279	242	132.512	277.007	Intron (ENSGALT00000070156/ENSGALG00000030054, intron 10 of 21)	2	9204838	9208326	3489	1	ENSGALG00000051343	ENSGALT00000102317	-23559
2	10562100	10562458	359	302.886	226.642	Intron (ENSGALT00000050927/ENSGALG00000006797, intron 3 of 7)	2	10527604	10622971	95368	2	ENSGALG00000006797	ENSGALT00000050927	60513
2	11417305	11417790	486	643.632	956.935	Intron (ENSGALT00000105234/ENSGALG00000050431, intron 1 of 6)	2	11409527	11429268	19742	1	ENSGALG00000050431	ENSGALT00000105234	7778
2	11817350	11817822	473	681.493	805.84	Promoter (<=1kb)	2	11818005	11819477	1473	1	ENSGALG00000054021	ENSGALT00000097769	-183
2	12340075	12340491	417	492.189	579.197	Exon (ENSGALT00000096953/ENSGALG00000048782, exon 6 of 6)	2	12327069	12341035	13967	1	ENSGALG00000048782	ENSGALT00000096953	13006
2	17138985	17139262	278	454.328	730.292	Intron (ENSGALT00000012598/ENSGALG00000007766, intron 1 of 18)	2	16935030	17110719	175690	2	ENSGALG00000007766	ENSGALT00000095010	-28266
2	17604621	17604900	280	227.164	226.642	Intron (ENSGALT00000012794/ENSGALG00000007877, intron 3 of 9)	2	17581966	17590677	8712	2	ENSGALG00000049482	ENSGALT00000096362	-13944
2	18304298	18304549	252	151.443	151.095	Intron (ENSGALT00000097897/ENSGALG00000037769, intron 4 of 6)	2	18282264	18339795	57532	1	ENSGALG00000031565	ENSGALT00000069647	22034
2	19781203	19781563	361	321.816	176.277	Intron (ENSGALT00000083582/ENSGALG00000008677, intron 8 of 8)	2	19801206	19801266	61	2	ENSGALG00000025240	ENSGALT00000042153	19703
2	21741262	21741563	302	151.443	327.372	Distal Intergenic	2	21744161	21748877	4717	2	ENSGALG00000053519	ENSGALT00000093546	7314
2	22102589	22102974	386	359.677	629.562	Distal Intergenic	2	22134540	22136747	2208	1	ENSGALG00000009064	ENSGALT00000014752	-31566
2	22127828	22128214	387	416.468	679.927	Distal Intergenic	2	22134540	22136747	2208	1	ENSGALG00000009064	ENSGALT00000014752	-6326
2	22392306	22392572	267	378.607	327.372	Promoter (1-2kb)	2	22394327	22493500	99174	1	ENSGALG00000040724	ENSGALT00000071149	-1755
2	23812451	23812716	266	321.816	100.73	Intron (ENSGALT00000107511/ENSGALG00000009686, intron 6 of 18)	2	23853489	23867206	13718	2	ENSGALG00000009689	ENSGALT00000038023	54490
2	24136902	24137179	278	359.677	125.912	Intron (ENSGALT00000015833/ENSGALG00000009728, intron 14 of 17)	2	24128796	24215395	86600	2	ENSGALG00000009728	ENSGALT00000078398	78216
2	26939225	26939649	425	681.493	1183.58	Distal Intergenic	2	26954047	27024003	69957	1	ENSGALG00000050874	ENSGALT00000093131	-14398
2	28751956	28752439	484	416.468	377.737	Promoter (<=1kb)	2	28753293	28814243	60951	1	ENSGALG00000010836	ENSGALT00000017616	-854
2	29879861	29880178	318	265.025	151.095	Intron (ENSGALT00000090544/ENSGALG00000051613, intron 1 of 6)	2	29866021	29944514	78494	1	ENSGALG00000051613	ENSGALT00000090544	13840
2	29900546	29900887	342	473.259	705.11	Intron (ENSGALT00000090544/ENSGALG00000051613, intron 1 of 6)	2	29902111	29932401	30291	2	ENSGALG00000010868	ENSGALT00000017667	31514
2	30198033	30198392	360	151.443	201.46	Distal Intergenic	2	30161118	30163980	2863	2	ENSGALG00000035725	ENSGALT00000048259	-34053
2	31028376	31028644	269	113.582	75.5475	Distal Intergenic	2	31020119	31023696	3578	2	ENSGALG00000046303	ENSGALT00000083126	-4680
2	31122582	31123065	484	530.05	377.737	Distal Intergenic	2	31118199	31119266	1068	1	ENSGALG00000048251	ENSGALT00000087641	4383
2	33026586	33026879	294	397.537	428.102	Intron (ENSGALT00000064064/ENSGALG00000030455, intron 2 of 4)	2	33096655	33118950	22296	1	ENSGALG00000052473	ENSGALT00000099520	-69776
2	33120255	33120637	383	302.886	352.555	Intron (ENSGALT00000064064/ENSGALG00000030455, intron 1 of 4)	2	32989347	33140508	151162	2	ENSGALG00000030455	ENSGALT00000107388	19871
2	33819665	33820108	444	340.746	201.46	Distal Intergenic	2	33838517	33863336	24820	1	ENSGALG00000011170	ENSGALT00000069084	-18409
2	33906591	33906879	289	340.746	251.825	Distal Intergenic	2	33868370	33902516	34147	2	ENSGALG00000011176	ENSGALT00000085165	-4075
2	35736440	35737068	629	1041.17	1158.39	Distal Intergenic	2	35741014	35747472	6459	2	ENSGALG00000011267	ENSGALT00000018388	10404
2	36205993	36206247	255	265.025	453.285	Intron (ENSGALT00000092346/ENSGALG00000011283, intron 6 of 7)	2	36187069	36188205	1137	2	ENSGALG00000054026	ENSGALT00000054851	-17788
2	37743657	37744115	459	454.328	730.292	Intron (ENSGALT00000049834/ENSGALG00000011298, intron 5 of 9)	2	37693568	37785654	92087	1	ENSGALG00000011298	ENSGALT00000054548	50089
2	38837615	38837916	302	265.025	327.372	Distal Intergenic	2	38854063	39545916	691854	1	ENSGALG00000011439	ENSGALT00000092189	-16147
2	40729700	40730265	566	567.91	780.657	Distal Intergenic	2	40677931	40722683	44753	2	ENSGALG00000050387	ENSGALT00000093790	-7017
2	41814247	41814632	386	246.095	302.19	Promoter (1-2kb)	2	41816400	41820823	4424	1	ENSGALG00000049753	ENSGALT00000090981	-1768
2	42403759	42404125	367	492.189	1284.31	Distal Intergenic	2	42447408	42553652	106245	1	ENSGALG00000036412	ENSGALT00000085237	-43283
2	42557814	42558104	291	227.164	100.73	Promoter (1-2kb)	2	42556718	42572121	15404	1	ENSGALG00000034585	ENSGALT00000074246	1096
2	43686713	43687107	395	283.955	277.007	Intron (ENSGALT00000097725/ENSGALG00000038733, intron 1 of 16)	2	43663532	43767508	103977	1	ENSGALG00000038733	ENSGALT00000097725	23181
2	43801337	43801699	363	246.095	478.467	Distal Intergenic	2	43783104	43788045	4942	1	ENSGALG00000049736	ENSGALT00000096238	18233
2	44044937	44045232	296	321.816	226.642	Distal Intergenic	2	43944478	43986021	41544	2	ENSGALG00000041372	ENSGALT00000081581	-58916
2	45620438	45620685	248	227.164	176.277	Distal Intergenic	2	45584225	45585720	1496	2	ENSGALG00000050168	ENSGALT00000104826	-34718
2	51443722	51444152	431	378.607	302.19	Intron (ENSGALT00000057176/ENSGALG00000037193, intron 15 of 26)	2	51496702	51521276	24575	1	ENSGALG00000031117	ENSGALT00000070089	-52550
2	52809726	52810005	280	302.886	277.007	Intron (ENSGALT00000061461/ENSGALG00000040298, intron 4 of 7)	2	52742067	52742380	314	1	ENSGALG00000024970	ENSGALT00000041883	67659
2	56165936	56166276	341	246.095	327.372	Promoter (<=1kb)	2	56157540	56166222	8683	2	ENSGALG00000046360	ENSGALT00000105673	0
2	57011996	57012245	250	208.234	302.19	Distal Intergenic	2	57050678	57051760	1083	1	ENSGALG00000054175	ENSGALT00000095169	-38433
2	58838253	58838586	334	359.677	705.11	Distal Intergenic	2	58863841	58866734	2894	2	ENSGALG00000052383	ENSGALT00000092818	28148
2	58839298	58839549	252	359.677	554.015	Distal Intergenic	2	58863841	58866734	2894	2	ENSGALG00000052383	ENSGALT00000092818	27185
2	59491004	59491364	361	246.095	176.277	Distal Intergenic	2	59420911	59461745	40835	2	ENSGALG00000012680	ENSGALT00000037320	-29259
2	59501119	59501435	317	208.234	75.5475	Distal Intergenic	2	59420911	59461745	40835	2	ENSGALG00000012680	ENSGALT00000037320	-39374
2	59523215	59523621	407	359.677	327.372	Distal Intergenic	2	59566193	59625203	59011	1	ENSGALG00000012681	ENSGALT00000020690	-42572
2	61081105	61081505	401	454.328	377.737	Intron (ENSGALT00000020740/ENSGALG00000012702, intron 1 of 17)	2	61066426	61066531	106	1	ENSGALG00000038174	ENSGALT00000082167	14679
2	63870294	63870966	673	1135.82	2064.96	Intron (ENSGALT00000104518/ENSGALG00000049311, intron 3 of 5)	2	63875975	63878112	2138	2	ENSGALG00000053685	ENSGALT00000104514	7146
2	63875851	63876230	380	283.955	428.102	Promoter (1-2kb)	2	63875975	63878112	2138	2	ENSGALG00000053685	ENSGALT00000104514	1882
2	64737829	64738094	266	208.234	226.642	Intron (ENSGALT00000101729/ENSGALG00000012799, intron 1 of 10)	2	64646985	64715977	68993	2	ENSGALG00000012799	ENSGALT00000104785	-21852
2	66754706	66754991	286	265.025	277.007	Distal Intergenic	2	66764276	66764332	57	2	ENSGALG00000025604	ENSGALT00000042517	9341
2	68570374	68570674	301	302.886	251.825	Distal Intergenic	2	68583087	68618232	35146	2	ENSGALG00000012906	ENSGALT00000106436	47558
2	69001629	69001978	350	302.886	226.642	Distal Intergenic	2	68970902	68998001	27100	2	ENSGALG00000047889	ENSGALT00000101846	-3628
2	69389021	69389423	403	643.632	654.745	Distal Intergenic	2	69267185	69363889	96705	2	ENSGALG00000012917	ENSGALT00000031019	-25132
2	69504439	69504700	262	170.373	302.19	Intron (ENSGALT00000095063/ENSGALG00000053827, intron 7 of 7)	2	69524567	69528189	3623	2	ENSGALG00000049777	ENSGALT00000107138	23489
2	69998125	69998434	310	132.512	50.365	Distal Intergenic	2	69905128	69924721	19594	2	ENSGALG00000049773	ENSGALT00000097416	-73404
2	72547860	72548158	299	302.886	226.642	Distal Intergenic	2	72509534	72514465	4932	1	ENSGALG00000054747	ENSGALT00000093506	38326
2	73879996	73880609	614	340.746	100.73	Distal Intergenic	2	73909214	73909262	49	2	ENSGALG00000051616	ENSGALT00000102787	28653
2	73882184	73883772	1589	851.866	302.19	Distal Intergenic	2	73909214	73909262	49	2	ENSGALG00000051616	ENSGALT00000102787	25490
2	73886615	73887630	1016	605.771	176.277	Distal Intergenic	2	73909214	73909262	49	2	ENSGALG00000051616	ENSGALT00000102787	21632
2	75998509	75998994	486	435.398	554.015	Promoter (<=1kb)	2	75831410	75998658	167249	2	ENSGALG00000031947	ENSGALT00000057966	0
2	76238840	76239161	322	340.746	327.372	Intron (ENSGALT00000096386/ENSGALG00000012964, intron 8 of 11)	2	76239361	76242653	3293	2	ENSGALG00000055096	ENSGALT00000096788	3492
2	76331133	76331425	293	454.328	654.745	Intron (ENSGALT00000021148/ENSGALG00000012964, intron 12 of 12)	2	76282124	76306131	24008	2	ENSGALG00000012965	ENSGALT00000021150	-25002
2	80821399	80821823	425	700.423	579.197	Promoter (1-2kb)	2	80819769	80819855	87	1	ENSGALG00000049415	ENSGALT00000101867	1630
2	80837448	80837704	257	283.955	226.642	Distal Intergenic	2	80840972	80841081	110	2	ENSGALG00000052923	ENSGALT00000096357	3377
2	80846862	80847649	788	1362.99	1636.86	Distal Intergenic	2	80837736	80842053	4318	2	ENSGALG00000046353	ENSGALT00000084312	-4809
2	83238904	83239248	345	378.607	377.737	Intron (ENSGALT00000046804/ENSGALG00000013124, intron 3 of 28)	2	83071924	83080753	8830	2	ENSGALG00000054113	ENSGALT00000097144	-158151
2	84861819	84862221	403	416.468	1158.39	Intron (ENSGALT00000021464/ENSGALG00000013149, intron 5 of 14)	2	84773111	84793874	20764	2	ENSGALG00000050189	ENSGALT00000098548	-67945
2	87281973	87282316	344	397.537	402.92	Distal Intergenic	2	87383297	87384769	1473	2	ENSGALG00000048981	ENSGALT00000091728	102453
2	89868861	89869250	390	416.468	805.84	Promoter (<=1kb)	2	89864273	89869164	4892	2	ENSGALG00000054792	ENSGALT00000098228	0
2	90173688	90174105	418	302.886	251.825	Promoter (<=1kb)	2	90172810	90191002	18193	1	ENSGALG00000013624	ENSGALT00000099120	878
2	94010329	94010610	282	227.164	377.737	Distal Intergenic	2	93770845	93971533	200689	2	ENSGALG00000013753	ENSGALT00000073029	-38796
2	94758354	94758671	318	265.025	176.277	Distal Intergenic	2	94815564	94831605	16042	1	ENSGALG00000052018	ENSGALT00000096376	-56893
2	97369898	97370292	395	170.373	201.46	Intron (ENSGALT00000022385/ENSGALG00000013785, intron 6 of 12)	2	97324415	97335238	10824	1	ENSGALG00000013794	ENSGALT00000048502	45483
2	102319559	102319902	344	378.607	528.832	Distal Intergenic	2	102336920	102408052	71133	1	ENSGALG00000014935	ENSGALT00000024089	-17018
2	104392054	104392386	333	283.955	302.19	Distal Intergenic	2	104362477	104368488	6012	2	ENSGALG00000036109	ENSGALT00000104208	-23566
2	104418114	104418960	847	984.378	1510.95	Distal Intergenic	2	104436841	104447089	10249	2	ENSGALG00000015128	ENSGALT00000036809	28129
2	104654600	104654973	374	265.025	377.737	Intron (ENSGALT00000092619/ENSGALG00000049890, intron 1 of 4)	2	104569564	104719148	149585	2	ENSGALG00000049890	ENSGALT00000092619	64175
2	104853643	104854278	636	870.796	1510.95	Intron (ENSGALT00000024417/ENSGALG00000015132, intron 2 of 15)	2	104786041	104831048	45008	2	ENSGALG00000015132	ENSGALT00000097693	-22595
2	105463963	105464968	1006	2176.99	2946.35	Promoter (1-2kb)	2	105465974	105467104	1131	1	ENSGALG00000036244	ENSGALT00000070287	-1006
2	105826618	105827487	870	2479.88	2971.53	Distal Intergenic	2	105762850	105770125	7276	2	ENSGALG00000052528	ENSGALT00000106870	-56493
2	108227510	108227954	445	605.771	1586.5	Distal Intergenic	2	108261733	108265683	3951	1	ENSGALG00000051901	ENSGALT00000103287	-33779
2	108357901	108358290	390	416.468	1636.86	Distal Intergenic	2	108306295	108306397	103	1	ENSGALG00000021949	ENSGALT00000035489	51606
2	108386944	108387312	369	548.98	705.11	Distal Intergenic	2	108430041	108432260	2220	2	ENSGALG00000030902	ENSGALT00000056075	44948
2	110260672	110260970	299	208.234	151.095	Intron (ENSGALT00000022162/ENSGALG00000013621, intron 13 of 13)	2	110240177	110289554	49378	2	ENSGALG00000013621	ENSGALT00000022162	28584
2	111751525	111751775	251	359.677	277.007	Distal Intergenic	2	111584670	111601427	16758	2	ENSGALG00000041573	ENSGALT00000047425	-150098
2	113296422	113296686	265	208.234	125.912	Intron (ENSGALT00000063430/ENSGALG00000030112, intron 7 of 10)	2	113285505	113316802	31298	2	ENSGALG00000030112	ENSGALT00000063430	20116
2	114804152	114804435	284	151.443	100.73	Promoter (<=1kb)	2	114773595	114803982	30388	2	ENSGALG00000036567	ENSGALT00000052610	-170
2	114905168	114905646	479	681.493	856.205	Distal Intergenic	2	114828582	114898800	70219	2	ENSGALG00000038395	ENSGALT00000075209	-6368
2	115955335	115955622	288	246.095	201.46	Intron (ENSGALT00000100696/ENSGALG00000034561, intron 9 of 10)	2	115887046	115984273	97228	1	ENSGALG00000034561	ENSGALT00000074395	68289
2	119237679	119237987	309	170.373	201.46	Distal Intergenic	2	119213031	119214065	1035	2	ENSGALG00000050265	ENSGALT00000100012	-23614
2	119299385	119299884	500	454.328	856.205	Intron (ENSGALT00000080876/ENSGALG00000038580, intron 2 of 2)	2	119267567	119295147	27581	2	ENSGALG00000051780	ENSGALT00000102486	-4238
2	119310676	119311020	345	586.841	1108.03	Distal Intergenic	2	119316650	119442316	125667	1	ENSGALG00000037164	ENSGALT00000068709	-5630
2	119312429	119312677	249	340.746	428.102	Distal Intergenic	2	119316650	119442316	125667	1	ENSGALG00000037164	ENSGALT00000068709	-3973
2	119932582	119933316	735	1173.68	1662.04	Distal Intergenic	2	119938214	119940145	1932	1	ENSGALG00000054098	ENSGALT00000094240	-4898
2	122973941	122974260	320	227.164	377.737	Promoter (<=1kb)	2	122974548	123034608	60061	1	ENSGALG00000041795	ENSGALT00000061864	-288
2	126027947	126028197	251	151.443	50.365	Promoter (<=1kb)	2	125967941	126027308	59368	2	ENSGALG00000043597	ENSGALT00000055136	-639
2	126948060	126948320	261	151.443	100.73	Intron (ENSGALT00000057104/ENSGALG00000030866, intron 4 of 7)	2	126953661	126953739	79	1	ENSGALG00000027894	ENSGALT00000045071	-5341
2	128701076	128701339	264	454.328	528.832	Distal Intergenic	2	128707438	128709735	2298	2	ENSGALG00000051109	ENSGALT00000102636	8396
2	128782293	128782601	309	283.955	302.19	Intron (ENSGALT00000079087/ENSGALG00000032518, intron 4 of 4)	2	128751881	128771842	19962	1	ENSGALG00000037687	ENSGALT00000067611	30412
2	130587312	130588174	863	359.677	277.007	Promoter (<=1kb)	2	130588631	130594787	6157	1	ENSGALG00000053220	ENSGALT00000107522	-457
2	130627543	130628171	629	227.164	201.46	Intron (ENSGALT00000095854/ENSGALG00000051765, intron 1 of 1)	2	130623803	130629152	5350	1	ENSGALG00000051765	ENSGALT00000095854	3740
2	130701909	130702160	252	75.7214	25.1825	Intron (ENSGALT00000108160/ENSGALG00000048524, intron 5 of 7)	2	130680375	130713492	33118	1	ENSGALG00000048524	ENSGALT00000108160	21534
2	130768236	130768581	346	227.164	100.73	Intron (ENSGALT00000097318/ENSGALG00000029867, intron 22 of 26)	2	130731663	130807659	75997	1	ENSGALG00000029867	ENSGALT00000068092	36573
2	130771743	130772262	520	435.398	327.372	Intron (ENSGALT00000097318/ENSGALG00000029867, intron 25 of 26)	2	130731663	130807659	75997	1	ENSGALG00000029867	ENSGALT00000068092	40080
2	130823514	130823815	302	246.095	226.642	Intron (ENSGALT00000105884/ENSGALG00000053353, intron 1 of 13)	2	130828340	130839147	10808	1	ENSGALG00000043433	ENSGALT00000062465	-4525
2	130915109	130915370	262	75.7214	50.365	Intron (ENSGALT00000068403/ENSGALG00000036821, intron 4 of 9)	2	130809697	130899627	89931	2	ENSGALG00000053353	ENSGALT00000102140	-15482
2	130927241	130928559	1319	700.423	629.562	Intron (ENSGALT00000068403/ENSGALG00000036821, intron 4 of 9)	2	130809697	130899627	89931	2	ENSGALG00000053353	ENSGALT00000102140	-27614
2	130970314	130970730	417	246.095	251.825	Intron (ENSGALT00000068403/ENSGALG00000036821, intron 7 of 9)	2	131015321	131017405	2085	2	ENSGALG00000046833	ENSGALT00000108036	46675
2	131030121	131030599	479	227.164	100.73	Distal Intergenic	2	131036609	131040316	3708	1	ENSGALG00000048571	ENSGALT00000098047	-6010
2	131052901	131053460	560	189.303	75.5475	Distal Intergenic	2	131044996	131046336	1341	1	ENSGALG00000054424	ENSGALT00000105418	7905
2	131081202	131081873	672	246.095	251.825	Distal Intergenic	2	131097427	131099728	2302	1	ENSGALG00000049028	ENSGALT00000092607	-15554
2	131100068	131100403	336	227.164	75.5475	Promoter (2-3kb)	2	131097427	131099728	2302	1	ENSGALG00000049028	ENSGALT00000092607	2641
2	131105243	131105482	240	132.512	125.912	Distal Intergenic	2	131097427	131099728	2302	1	ENSGALG00000049028	ENSGALT00000092607	7816
2	131123322	131124451	1130	492.189	277.007	Distal Intergenic	2	131131039	131133981	2943	1	ENSGALG00000053756	ENSGALT00000107134	-6588
2	131154192	131154554	363	189.303	100.73	Promoter (<=1kb)	2	131127469	131154245	26777	2	ENSGALG00000047027	ENSGALT00000100287	0
2	131165070	131165585	516	265.025	201.46	Intron (ENSGALT00000092695/ENSGALG00000048064, intron 3 of 3)	2	131158698	131165907	7210	1	ENSGALG00000048064	ENSGALT00000092695	6372
2	131196104	131196618	515	397.537	201.46	Intron (ENSGALT00000090714/ENSGALG00000048025, intron 2 of 2)	2	131190906	131207918	17013	1	ENSGALG00000048025	ENSGALT00000101272	5198
2	131240664	131241576	913	359.677	402.92	Intron (ENSGALT00000075173/ENSGALG00000042375, intron 19 of 19)	2	131213171	131252088	38918	1	ENSGALG00000042375	ENSGALT00000095269	27493
2	131253807	131254272	466	170.373	50.365	Distal Intergenic	2	131213171	131252088	38918	1	ENSGALG00000042375	ENSGALT00000095269	40636
2	132681075	132681421	347	265.025	327.372	Distal Intergenic	2	132583836	132627922	44087	2	ENSGALG00000036527	ENSGALT00000061188	-53153
2	136008880	136009249	370	416.468	679.927	Intron (ENSGALT00000066923/ENSGALG00000039013, intron 1 of 4)	2	135887362	136036349	148988	2	ENSGALG00000039013	ENSGALT00000066923	27100
2	136120980	136121253	274	321.816	25.1825	Intron (ENSGALT00000082698/ENSGALG00000029664, intron 3 of 3)	2	136150061	136150112	52	2	ENSGALG00000051540	ENSGALT00000102013	28859
2	137813693	137814063	371	302.886	478.467	Distal Intergenic	2	137819461	137877340	57880	1	ENSGALG00000051414	ENSGALT00000107342	-5398
2	139420757	139421070	314	302.886	226.642	Distal Intergenic	2	139458202	139458271	70	1	ENSGALG00000026511	ENSGALT00000045423	-37132
2	140193188	140193511	324	473.259	1284.31	Distal Intergenic	2	140462353	140518145	55793	2	ENSGALG00000036490	ENSGALT00000051062	324634
2	140309024	140309475	452	530.05	453.285	Distal Intergenic	2	140462353	140518145	55793	2	ENSGALG00000036490	ENSGALT00000051062	208670
2	141995745	141996209	465	548.98	629.562	Intron (ENSGALT00000096810/ENSGALG00000054783, intron 1 of 15)	2	141967432	142007621	40190	2	ENSGALG00000054783	ENSGALT00000096810	11412
2	142711780	142712031	252	359.677	277.007	Distal Intergenic	2	142737347	142739711	2365	1	ENSGALG00000055045	ENSGALT00000094089	-25316
2	142745430	142746024	595	397.537	151.095	Distal Intergenic	2	142738212	142738894	683	1	ENSGALG00000055045	ENSGALT00000090573	7218
2	142752110	142752356	247	208.234	176.277	Distal Intergenic	2	142738212	142738894	683	1	ENSGALG00000055045	ENSGALT00000090573	13898
2	142767114	142767400	287	359.677	277.007	Distal Intergenic	2	142794595	142818780	24186	1	ENSGALG00000048664	ENSGALT00000105664	-27195
2	142787536	142787786	251	511.119	302.19	Distal Intergenic	2	142794595	142818780	24186	1	ENSGALG00000048664	ENSGALT00000105664	-6809
2	142801093	142801653	561	530.05	528.832	Intron (ENSGALT00000105664/ENSGALG00000048664, intron 1 of 4)	2	142794595	142818780	24186	1	ENSGALG00000048664	ENSGALT00000105664	6498
2	144707011	144707396	386	454.328	654.745	Intron (ENSGALT00000069481/ENSGALG00000038022, intron 3 of 63)	2	144555101	144755284	200184	2	ENSGALG00000038022	ENSGALT00000069481	47888
2	147100728	147101119	392	359.677	831.022	Intron (ENSGALT00000095733/ENSGALG00000037014, intron 10 of 12)	2	146916969	147377617	460649	2	ENSGALG00000037014	ENSGALT00000095733	276498
2	147279246	147279656	411	492.189	176.277	Intron (ENSGALT00000095733/ENSGALG00000037014, intron 3 of 12)	2	146916969	147377617	460649	2	ENSGALG00000037014	ENSGALT00000095733	97961
2	147552848	147553119	272	246.095	251.825	Distal Intergenic	2	147556277	147821213	264937	1	ENSGALG00000033960	ENSGALT00000096952	-3158
2	148996793	148997052	260	397.537	277.007	Promoter (<=1kb)	2	148996716	149013152	16437	1	ENSGALG00000054066	ENSGALT00000104076	77
2	149501870	149502166	297	113.582	75.5475	Distal Intergenic	2	149506202	149507719	1518	1	ENSGALG00000048958	ENSGALT00000090807	-4036
2	149615301	149616007	707	605.771	654.745	Intron (ENSGALT00000094347/ENSGALG00000051544, intron 2 of 2)	2	149612027	149619406	7380	1	ENSGALG00000051544	ENSGALT00000094347	3274
2	149617933	149618684	752	454.328	654.745	Exon (ENSGALT00000094347/ENSGALG00000051544, exon 3 of 3)	2	149612027	149619406	7380	1	ENSGALG00000051544	ENSGALT00000094347	5906
2	149638807	149639209	403	227.164	125.912	Distal Intergenic	2	149627148	149629739	2592	1	ENSGALG00000052999	ENSGALT00000092239	11659
2	149655303	149655738	436	208.234	151.095	Promoter (<=1kb)	2	149655228	149658321	3094	1	ENSGALG00000036635	ENSGALT00000099575	75
2	149655982	149656929	948	492.189	377.737	Promoter (<=1kb)	2	149654707	149656211	1505	2	ENSGALG00000051634	ENSGALT00000093154	0
20	680	1192	513	1060.1	982.117	Distal Intergenic	20	72048	75271	3224	1	ENSGALG00000030005	ENSGALT00000079555	-70856
20	865054	865338	285	132.512	125.912	Intron (ENSGALT00000002265/ENSGALG00000001492, intron 1 of 15)	20	841002	897628	56627	1	ENSGALG00000001492	ENSGALT00000082704	24052
20	2373181	2373466	286	208.234	251.825	Intron (ENSGALT00000034624/ENSGALG00000003106, intron 1 of 7)	20	2300399	2414076	113678	2	ENSGALG00000003106	ENSGALT00000034624	40610
20	2515281	2515555	275	340.746	226.642	Distal Intergenic	20	2544324	2552319	7996	1	ENSGALG00000003128	ENSGALT00000004945	-28769
20	4091265	4091642	378	397.537	1007.3	Intron (ENSGALT00000102555/ENSGALG00000053447, intron 4 of 4)	20	4115473	4167547	52075	1	ENSGALG00000048453	ENSGALT00000103279	-23831
20	4965553	4965792	240	132.512	75.5475	Promoter (<=1kb)	20	4936185	4966601	30417	2	ENSGALG00000039155	ENSGALT00000054068	809
20	5112350	5112590	241	227.164	251.825	Promoter (1-2kb)	20	5113651	5117094	3444	1	ENSGALG00000051063	ENSGALT00000107990	-1061
20	5395293	5395547	255	265.025	402.92	Promoter (<=1kb)	20	5395581	5403232	7652	1	ENSGALG00000004220	ENSGALT00000006710	-34
20	9219653	9220019	367	359.677	629.562	Promoter (2-3kb)	20	9213984	9217305	3322	2	ENSGALG00000041950	ENSGALT00000078144	-2348
20	9878836	9879099	264	170.373	25.1825	Distal Intergenic	20	9867069	9873205	6137	2	ENSGALG00000000259	ENSGALT00000000339	-5631
20	10005154	10005410	257	227.164	277.007	Promoter (1-2kb)	20	10006753	10007982	1230	1	ENSGALG00000034661	ENSGALT00000052019	-1343
20	12217425	12217810	386	340.746	125.912	Distal Intergenic	20	12149879	12212047	62169	2	ENSGALG00000047200	ENSGALT00000101702	-5378
20	12474262	12474529	268	283.955	201.46	Distal Intergenic	20	12442518	12445743	3226	2	ENSGALG00000054528	ENSGALT00000092663	-28519
21	978	1703	726	473.259	327.372	Distal Intergenic	21	44841	47072	2232	2	ENSGALG00000047720	ENSGALT00000108075	45369
21	23364	23603	240	605.771	831.022	Distal Intergenic	21	44841	47072	2232	2	ENSGALG00000047720	ENSGALT00000108075	23469
21	25581	26374	794	795.075	856.205	Distal Intergenic	21	44841	47072	2232	2	ENSGALG00000047720	ENSGALT00000108075	20698
21	623958	624205	248	170.373	100.73	Promoter (1-2kb)	21	622646	629374	6729	1	ENSGALG00000000652	ENSGALT00000059477	1312
21	3214408	3214746	339	265.025	100.73	Distal Intergenic	21	3220860	3229868	9009	2	ENSGALG00000002377	ENSGALT00000049654	15122
21	3323601	3323868	268	189.303	75.5475	Distal Intergenic	21	3327693	3352679	24987	1	ENSGALG00000002506	ENSGALT00000003951	-3825
21	3378338	3378614	277	208.234	176.277	Distal Intergenic	21	3403876	3423372	19497	1	ENSGALG00000002519	ENSGALT00000003969	-25262
22	17711	18161	451	227.164	201.46	Promoter (1-2kb)	22	18383	19265	883	2	ENSGALG00000052064	ENSGALT00000100206	1104
22	162695	163083	389	965.448	679.927	Distal Intergenic	22	150168	153264	3097	2	ENSGALG00000051674	ENSGALT00000104728	-9431
22	1634680	1634929	250	113.582	75.5475	Promoter (1-2kb)	22	1636003	1639337	3335	1	ENSGALG00000053970	ENSGALT00000098906	-1074
22	1950739	1950984	246	246.095	377.737	Distal Intergenic	22	1933141	1935249	2109	2	ENSGALG00000038650	ENSGALT00000066916	-15490
22	3659210	3659864	655	700.423	554.015	Distal Intergenic	22	3663296	3664720	1425	1	ENSGALG00000049780	ENSGALT00000097651	-3432
22	3687441	3687822	382	189.303	302.19	Distal Intergenic	22	3690748	3693782	3035	2	ENSGALG00000047673	ENSGALT00000097952	5960
22	4855006	4855269	264	208.234	100.73	Distal Intergenic	22	4867765	4870153	2389	2	ENSGALG00000053795	ENSGALT00000102721	14884
22	5162029	5162559	531	208.234	151.095	Promoter (2-3kb)	22	5159862	5165163	5302	1	ENSGALG00000041161	ENSGALT00000058930	2167
22	5210484	5211228	745	227.164	176.277	Promoter (<=1kb)	22	5210704	5212728	2025	1	ENSGALG00000028600	ENSGALT00000044106	0
22	5258872	5259838	967	378.607	201.46	Promoter (1-2kb)	22	5261832	5267833	6002	1	ENSGALG00000037932	ENSGALT00000058329	-1994
22	5393140	5393804	665	1362.99	1208.76	Intron (ENSGALT00000092381/ENSGALG00000053369, intron 1 of 2)	22	5383205	5404140	20936	1	ENSGALG00000053369	ENSGALT00000092381	9935
22	5429903	5431270	1368	1173.68	1913.87	Distal Intergenic	22	5436740	5450461	13722	2	ENSGALG00000051311	ENSGALT00000103963	19191
22	5433535	5433973	439	378.607	327.372	Distal Intergenic	22	5436740	5450461	13722	2	ENSGALG00000051311	ENSGALT00000103963	16488
23	19017	20032	1016	7023.16	8788.69	Distal Intergenic	23	29117	31802	2686	1	ENSGALG00000046754	ENSGALT00000094621	-9085
23	24960	25699	740	5773.76	6119.34	Distal Intergenic	23	29117	31802	2686	1	ENSGALG00000046754	ENSGALT00000094621	-3418
23	44608	45391	784	1533.36	1939.05	Distal Intergenic	23	51798	52764	967	2	ENSGALG00000049768	ENSGALT00000095485	7373
23	5948904	5949982	1079	662.562	831.022	Promoter (<=1kb)	23	5948340	5948459	120	2	ENSGALG00000047234	ENSGALT00000100130	-445
23	5962035	5962338	304	302.886	277.007	Intron (ENSGALT00000094228/ENSGALG00000051101, intron 1 of 1)	23	5948340	5948459	120	2	ENSGALG00000047234	ENSGALT00000100130	-13576
23	5982578	5982944	367	454.328	478.467	Intron (ENSGALT00000094228/ENSGALG00000051101, intron 1 of 1)	23	6000981	6002977	1997	1	ENSGALG00000047337	ENSGALT00000101703	-18037
23	5983259	5983721	463	776.144	503.65	Intron (ENSGALT00000094228/ENSGALG00000051101, intron 1 of 1)	23	6000981	6002977	1997	1	ENSGALG00000047337	ENSGALT00000101703	-17260
23	6013821	6014459	639	662.562	780.657	Intron (ENSGALT00000094228/ENSGALG00000051101, intron 1 of 1)	23	6000981	6009171	8191	1	ENSGALG00000047337	ENSGALT00000103137	12840
23	6020182	6020805	624	605.771	755.475	Intron (ENSGALT00000094228/ENSGALG00000051101, intron 1 of 1)	23	6036756	6053909	17154	1	ENSGALG00000052196	ENSGALT00000090942	-15951
23	6026277	6027217	941	1097.96	956.935	Intron (ENSGALT00000094228/ENSGALG00000051101, intron 1 of 1)	23	6036756	6053909	17154	1	ENSGALG00000052196	ENSGALT00000090942	-9539
23	6078657	6078994	338	340.746	125.912	Exon (ENSGALT00000059759/ENSGALG00000029918, exon 14 of 23)	23	6084772	6086607	1836	1	ENSGALG00000052789	ENSGALT00000094196	-5778
23	6147946	6148707	762	302.886	402.92	Promoter (<=1kb)	23	6144924	6147350	2427	2	ENSGALG00000054604	ENSGALT00000097853	-596
24	1218548	1218860	313	321.816	528.832	Distal Intergenic	24	1186173	1189268	3096	2	ENSGALG00000049586	ENSGALT00000094025	-29280
24	1902714	1903047	334	321.816	428.102	Intron (ENSGALT00000002186/ENSGALG00000001437, intron 1 of 8)	24	1893944	2137861	243918	1	ENSGALG00000001437	ENSGALT00000034533	8770
24	2934181	2934614	434	189.303	176.277	Intron (ENSGALT00000094189/ENSGALG00000006494, intron 17 of 18)	24	2930796	2948631	17836	2	ENSGALG00000006494	ENSGALT00000080498	14017
24	3960647	3961115	469	605.771	956.935	Distal Intergenic	24	3898255	3922124	23870	1	ENSGALG00000042360	ENSGALT00000049607	62392
24	6488970	6489703	734	321.816	428.102	Promoter (1-2kb)	24	6481673	6491202	9530	2	ENSGALG00000052306	ENSGALT00000091466	1499
25	233702	234014	313	283.955	478.467	Promoter (<=1kb)	25	234226	241847	7622	1	ENSGALG00000026734	ENSGALT00000044961	-212
25	263737	264025	289	151.443	25.1825	Promoter (<=1kb)	25	263062	275287	12226	1	ENSGALG00000027372	ENSGALT00000101322	675
25	507338	507649	312	435.398	377.737	Distal Intergenic	25	494021	496498	2478	2	ENSGALG00000050454	ENSGALT00000090531	-10840
25	545177	545506	330	302.886	226.642	Promoter (2-3kb)	25	539407	542751	3345	2	ENSGALG00000046893	ENSGALT00000093715	-2426
25	563980	564389	410	984.378	1057.66	Distal Intergenic	25	550686	555098	4413	2	ENSGALG00000053962	ENSGALT00000099374	-8882
25	598690	599622	933	1968.76	1989.42	Promoter (1-2kb)	25	600888	610730	9843	1	ENSGALG00000054761	ENSGALT00000107050	-1266
25	710963	711221	259	75.7214	151.095	Distal Intergenic	25	702860	704590	1731	1	ENSGALG00000039251	ENSGALT00000074669	8103
25	1260110	1261061	952	889.726	856.205	Distal Intergenic	25	1265439	1266269	831	1	ENSGALG00000050295	ENSGALT00000070356	-4378
25	1461996	1462940	945	548.98	503.65	Intron (ENSGALT00000103145/ENSGALG00000055092, intron 3 of 3)	25	1455888	1463289	7402	1	ENSGALG00000055092	ENSGALT00000103145	6108
25	1486340	1486839	500	605.771	352.555	Intron (ENSGALT00000097873/ENSGALG00000049193, intron 25 of 36)	25	1504925	1507961	3037	2	ENSGALG00000049193	ENSGALT00000104915	21122
25	1499993	1500324	332	378.607	377.737	Intron (ENSGALT00000097873/ENSGALG00000049193, intron 18 of 36)	25	1504925	1507961	3037	2	ENSGALG00000049193	ENSGALT00000104915	7637
25	1680048	1680397	350	378.607	125.912	Intron (ENSGALT00000100134/ENSGALG00000048452, intron 2 of 2)	25	1602153	1705957	103805	2	ENSGALG00000048452	ENSGALT00000100134	25560
25	1700878	1701244	367	359.677	151.095	Intron (ENSGALT00000100134/ENSGALG00000048452, intron 1 of 2)	25	1602153	1705957	103805	2	ENSGALG00000048452	ENSGALT00000100134	4713
25	1917731	1918180	450	340.746	50.365	Promoter (1-2kb)	25	1913548	1915769	2222	2	ENSGALG00000054833	ENSGALT00000097765	-1962
25	1923672	1924004	333	189.303	327.372	Distal Intergenic	25	1930891	1932435	1545	1	ENSGALG00000052250	ENSGALT00000095856	-6887
25	1946116	1946600	485	246.095	277.007	Promoter (2-3kb)	25	1948755	1955454	6700	1	ENSGALG00000048409	ENSGALT00000095286	-2155
25	1961871	1962283	413	227.164	151.095	Promoter (2-3kb)	25	1960635	1964697	4063	2	ENSGALG00000052329	ENSGALT00000091296	2414
25	1997933	1998311	379	454.328	327.372	Distal Intergenic	25	1987363	1989827	2465	1	ENSGALG00000036283	ENSGALT00000072854	10570
25	2017854	2018324	471	397.537	503.65	Distal Intergenic	25	1987363	1989827	2465	1	ENSGALG00000036283	ENSGALT00000072854	30491
25	2027114	2027639	526	511.119	629.562	Distal Intergenic	25	2056337	2062669	6333	2	ENSGALG00000049544	ENSGALT00000104576	35030
25	2033373	2033636	264	397.537	579.197	Distal Intergenic	25	2056337	2062669	6333	2	ENSGALG00000049544	ENSGALT00000104576	29033
25	2038862	2039362	501	454.328	604.38	Distal Intergenic	25	2056337	2062669	6333	2	ENSGALG00000049544	ENSGALT00000104576	23307
25	2049954	2050337	384	662.562	327.372	Distal Intergenic	25	2056337	2062669	6333	2	ENSGALG00000049544	ENSGALT00000104576	12332
25	2141067	2141336	270	454.328	528.832	Distal Intergenic	25	2150063	2183962	33900	1	ENSGALG00000028843	ENSGALT00000086245	-8727
25	2375511	2376434	924	586.841	579.197	Exon (ENSGALT00000063043/ENSGALG00000043660, exon 3 of 4)	25	2370430	2376417	5988	1	ENSGALG00000043660	ENSGALT00000063043	5081
25	2381416	2382238	823	189.303	428.102	Intron (ENSGALT00000069323/ENSGALG00000009153, intron 30 of 30)	25	2386866	2388673	1808	1	ENSGALG00000036711	ENSGALT00000066976	-4628
25	3975197	3976140	944	738.284	856.205	Intron (ENSGALT00000092700/ENSGALG00000052689, intron 1 of 1)	25	3971454	3979618	8165	2	ENSGALG00000052689	ENSGALT00000092700	3478
26	1288	1579	292	738.284	856.205	Distal Intergenic	26	23574	28720	5147	1	ENSGALG00000046261	ENSGALT00000104331	-21995
26	13061	13419	359	643.632	805.84	Distal Intergenic	26	23574	28720	5147	1	ENSGALG00000046261	ENSGALT00000104331	-10155
26	193503	193788	286	265.025	302.19	Promoter (<=1kb)	26	192701	214848	22148	1	ENSGALG00000000776	ENSGALT00000091897	802
26	706702	706948	247	227.164	176.277	Promoter (<=1kb)	26	686280	706584	20305	2	ENSGALG00000000336	ENSGALT00000000450	-118
26	1516260	1516635	376	283.955	251.825	Distal Intergenic	26	1511660	1512989	1330	2	ENSGALG00000054872	ENSGALT00000091424	-3271
26	1816024	1816295	272	170.373	100.73	Promoter (1-2kb)	26	1817749	1831064	13316	1	ENSGALG00000000636	ENSGALT00000095205	-1454
26	2080661	2080911	251	208.234	176.277	Promoter (2-3kb)	26	2075202	2083441	8240	2	ENSGALG00000036616	ENSGALT00000054640	2530
26	2294430	2294852	423	454.328	478.467	Intron (ENSGALT00000001018/ENSGALG00000000721, intron 3 of 10)	26	2287799	2287908	110	2	ENSGALG00000028549	ENSGALT00000045368	-6522
26	5314344	5314715	372	246.095	226.642	Distal Intergenic	26	5290122	5291462	1341	1	ENSGALG00000052313	ENSGALT00000096591	24222
26	5383708	5384312	605	416.468	226.642	Distal Intergenic	26	5400955	5403822	2868	2	ENSGALG00000048306	ENSGALT00000091990	19510
26	5431913	5432289	377	208.234	251.825	Promoter (<=1kb)	26	5431803	5432845	1043	2	ENSGALG00000050325	ENSGALT00000090852	556
27	74865	75201	337	548.98	554.015	Distal Intergenic	27	88649	104194	15546	1	ENSGALG00000050844	ENSGALT00000090797	-13448
27	86184	86428	245	870.796	931.752	Promoter (2-3kb)	27	88649	104194	15546	1	ENSGALG00000050844	ENSGALT00000090797	-2221
27	90458	90720	263	889.726	805.84	Promoter (1-2kb)	27	88649	104194	15546	1	ENSGALG00000050844	ENSGALT00000090797	1809
27	114336	114721	386	2120.2	2593.8	Distal Intergenic	27	96468	107436	10969	2	ENSGALG00000049005	ENSGALT00000101579	-6900
27	126610	127844	1235	1362.99	1536.13	Distal Intergenic	27	122353	125376	3024	1	ENSGALG00000052431	ENSGALT00000096148	4257
27	136742	137790	1049	1097.96	931.752	Distal Intergenic	27	122353	125376	3024	1	ENSGALG00000052431	ENSGALT00000096148	14389
27	138637	139041	405	473.259	352.555	Distal Intergenic	27	122353	125376	3024	1	ENSGALG00000052431	ENSGALT00000096148	16284
27	146497	148628	2132	2801.69	2316.79	Distal Intergenic	27	122353	125376	3024	1	ENSGALG00000052431	ENSGALT00000096148	24144
27	153867	155920	2054	1571.22	1561.31	Distal Intergenic	27	122353	125376	3024	1	ENSGALG00000052431	ENSGALT00000096148	31514
27	173356	173650	295	283.955	151.095	Distal Intergenic	27	122353	125376	3024	1	ENSGALG00000052431	ENSGALT00000096148	51003
27	174673	174941	269	227.164	201.46	Distal Intergenic	27	122353	125376	3024	1	ENSGALG00000052431	ENSGALT00000096148	52320
27	182053	182311	259	189.303	75.5475	Distal Intergenic	27	122353	125376	3024	1	ENSGALG00000052431	ENSGALT00000096148	59700
27	196250	196514	265	94.6517	100.73	Distal Intergenic	27	122353	125376	3024	1	ENSGALG00000052431	ENSGALT00000096148	73897
27	220960	222013	1054	624.702	730.292	Distal Intergenic	27	281766	291663	9898	1	ENSGALG00000054718	ENSGALT00000098015	-59753
27	239089	240049	961	1287.26	1133.21	Distal Intergenic	27	281766	291663	9898	1	ENSGALG00000054718	ENSGALT00000098015	-41717
27	250651	251295	645	1192.61	906.57	Distal Intergenic	27	281766	291663	9898	1	ENSGALG00000054718	ENSGALT00000098015	-30471
27	255562	256190	629	492.189	377.737	Distal Intergenic	27	281766	291663	9898	1	ENSGALG00000054718	ENSGALT00000098015	-25576
27	260559	260956	398	397.537	478.467	Distal Intergenic	27	281766	291663	9898	1	ENSGALG00000054718	ENSGALT00000098015	-20810
27	261672	262245	574	776.144	856.205	Distal Intergenic	27	281766	291663	9898	1	ENSGALG00000054718	ENSGALT00000098015	-19521
27	269749	270860	1112	1344.05	1309.49	Distal Intergenic	27	281766	291663	9898	1	ENSGALG00000054718	ENSGALT00000098015	-10906
27	455537	455808	272	624.702	352.555	Distal Intergenic	27	305462	308916	3455	2	ENSGALG00000047446	ENSGALT00000091377	-146621
27	460193	460668	476	1041.17	1158.39	Distal Intergenic	27	305462	308916	3455	2	ENSGALG00000047446	ENSGALT00000091377	-151277
27	475281	475622	342	1476.57	1939.05	Distal Intergenic	27	305462	308916	3455	2	ENSGALG00000047446	ENSGALT00000091377	-166365
27	491222	491560	339	605.771	679.927	Distal Intergenic	27	305462	308916	3455	2	ENSGALG00000047446	ENSGALT00000091377	-182306
27	501025	501507	483	548.98	327.372	Distal Intergenic	27	305462	308916	3455	2	ENSGALG00000047446	ENSGALT00000091377	-192109
27	558511	559269	759	681.493	881.387	Distal Intergenic	27	305462	308916	3455	2	ENSGALG00000047446	ENSGALT00000091377	-249595
27	568311	568677	367	681.493	453.285	Distal Intergenic	27	305462	308916	3455	2	ENSGALG00000047446	ENSGALT00000091377	-259395
27	593944	594321	378	567.91	428.102	Distal Intergenic	27	305462	308916	3455	2	ENSGALG00000047446	ENSGALT00000091377	-285028
27	621573	622066	494	548.98	579.197	Distal Intergenic	27	305462	308916	3455	2	ENSGALG00000047446	ENSGALT00000091377	-312657
27	623262	623507	246	321.816	428.102	Distal Intergenic	27	305462	308916	3455	2	ENSGALG00000047446	ENSGALT00000091377	-314346
27	662875	663881	1007	1817.31	2216.06	Distal Intergenic	27	305462	308916	3455	2	ENSGALG00000047446	ENSGALT00000091377	-353959
27	674033	674642	610	1022.24	1032.48	Distal Intergenic	27	305462	308916	3455	2	ENSGALG00000047446	ENSGALT00000091377	-365117
27	703260	703563	304	567.91	856.205	Distal Intergenic	27	305462	308916	3455	2	ENSGALG00000047446	ENSGALT00000091377	-394344
27	704805	705123	319	548.98	705.11	Distal Intergenic	27	305462	308916	3455	2	ENSGALG00000047446	ENSGALT00000091377	-395889
27	725292	725838	547	927.587	1183.58	Distal Intergenic	27	305462	308916	3455	2	ENSGALG00000047446	ENSGALT00000091377	-416376
27	735812	736772	961	567.91	478.467	Distal Intergenic	27	305462	308916	3455	2	ENSGALG00000047446	ENSGALT00000091377	-426896
27	777292	777594	303	643.632	453.285	Distal Intergenic	27	305462	308916	3455	2	ENSGALG00000047446	ENSGALT00000091377	-468376
27	795611	795994	384	700.423	780.657	Distal Intergenic	27	305462	308916	3455	2	ENSGALG00000047446	ENSGALT00000091377	-486695
27	811671	812133	463	302.886	402.92	Distal Intergenic	27	305462	308916	3455	2	ENSGALG00000047446	ENSGALT00000091377	-502755
27	821844	822532	689	1287.26	1082.85	Distal Intergenic	27	305462	308916	3455	2	ENSGALG00000047446	ENSGALT00000091377	-512928
27	845446	845712	267	151.443	327.372	Distal Intergenic	27	305462	308916	3455	2	ENSGALG00000047446	ENSGALT00000091377	-536530
27	853908	854233	326	340.746	251.825	Distal Intergenic	27	305462	308916	3455	2	ENSGALG00000047446	ENSGALT00000091377	-544992
27	860194	861209	1016	1987.69	1435.4	Distal Intergenic	27	305462	308916	3455	2	ENSGALG00000047446	ENSGALT00000091377	-551278
27	978154	979413	1260	2025.55	1662.04	Distal Intergenic	27	305462	308916	3455	2	ENSGALG00000047446	ENSGALT00000091377	-669238
27	993830	994203	374	795.075	730.292	Distal Intergenic	27	305462	308916	3455	2	ENSGALG00000047446	ENSGALT00000091377	-684914
27	996778	997636	859	1154.75	1334.67	Distal Intergenic	27	305462	308916	3455	2	ENSGALG00000047446	ENSGALT00000091377	-687862
27	1016035	1016285	251	302.886	125.912	Distal Intergenic	27	1716776	1737699	20924	1	ENSGALG00000050871	ENSGALT00000095605	-700491
27	1025520	1026038	519	700.423	554.015	Distal Intergenic	27	1716776	1737699	20924	1	ENSGALG00000050871	ENSGALT00000095605	-690738
27	1026558	1026986	429	719.353	780.657	Distal Intergenic	27	1716776	1737699	20924	1	ENSGALG00000050871	ENSGALT00000095605	-689790
27	1058178	1059065	888	1003.31	906.57	Distal Intergenic	27	1716776	1737699	20924	1	ENSGALG00000050871	ENSGALT00000095605	-657711
27	1094055	1094527	473	321.816	554.015	Distal Intergenic	27	1716776	1737699	20924	1	ENSGALG00000050871	ENSGALT00000095605	-622249
27	1107655	1107938	284	321.816	226.642	Distal Intergenic	27	1716776	1737699	20924	1	ENSGALG00000050871	ENSGALT00000095605	-608838
27	1174218	1174567	350	359.677	377.737	Distal Intergenic	27	1716776	1737699	20924	1	ENSGALG00000050871	ENSGALT00000095605	-542209
27	1193195	1193918	724	1457.64	1510.95	Distal Intergenic	27	1716776	1737699	20924	1	ENSGALG00000050871	ENSGALT00000095605	-522858
27	1218406	1219102	697	1457.64	956.935	Distal Intergenic	27	1716776	1737699	20924	1	ENSGALG00000050871	ENSGALT00000095605	-497674
27	1293558	1293909	352	265.025	428.102	Distal Intergenic	27	1716776	1737699	20924	1	ENSGALG00000050871	ENSGALT00000095605	-422867
27	1303874	1304231	358	473.259	554.015	Distal Intergenic	27	1716776	1737699	20924	1	ENSGALG00000050871	ENSGALT00000095605	-412545
27	1328495	1328862	368	605.771	705.11	Distal Intergenic	27	1716776	1737699	20924	1	ENSGALG00000050871	ENSGALT00000095605	-387914
27	1331310	1331825	516	227.164	176.277	Distal Intergenic	27	1716776	1737699	20924	1	ENSGALG00000050871	ENSGALT00000095605	-384951
27	1350275	1350720	446	567.91	251.825	Distal Intergenic	27	1716776	1737699	20924	1	ENSGALG00000050871	ENSGALT00000095605	-366056
27	1368489	1368746	258	378.607	125.912	Distal Intergenic	27	1716776	1737699	20924	1	ENSGALG00000050871	ENSGALT00000095605	-348030
27	1372826	1373343	518	662.562	579.197	Distal Intergenic	27	1716776	1737699	20924	1	ENSGALG00000050871	ENSGALT00000095605	-343433
27	1377919	1378338	420	511.119	402.92	Distal Intergenic	27	1716776	1737699	20924	1	ENSGALG00000050871	ENSGALT00000095605	-338438
27	1389172	1389841	670	1249.4	982.117	Distal Intergenic	27	1716776	1737699	20924	1	ENSGALG00000050871	ENSGALT00000095605	-326935
27	1410553	1411115	563	359.677	226.642	Distal Intergenic	27	1716776	1737699	20924	1	ENSGALG00000050871	ENSGALT00000095605	-305661
27	1432372	1432659	288	208.234	151.095	Distal Intergenic	27	1716776	1737699	20924	1	ENSGALG00000050871	ENSGALT00000095605	-284117
27	1540274	1541116	843	586.841	176.277	Distal Intergenic	27	1716776	1737699	20924	1	ENSGALG00000050871	ENSGALT00000095605	-175660
27	1555314	1555612	299	378.607	503.65	Distal Intergenic	27	1716776	1737699	20924	1	ENSGALG00000050871	ENSGALT00000095605	-161164
27	1571041	1572898	1858	1779.45	2064.96	Distal Intergenic	27	1716776	1737699	20924	1	ENSGALG00000050871	ENSGALT00000095605	-143878
27	1593130	1593529	400	359.677	528.832	Distal Intergenic	27	1716776	1737699	20924	1	ENSGALG00000050871	ENSGALT00000095605	-123247
27	1598609	1598977	369	435.398	377.737	Distal Intergenic	27	1716776	1737699	20924	1	ENSGALG00000050871	ENSGALT00000095605	-117799
27	1599384	1599806	423	548.98	579.197	Distal Intergenic	27	1716776	1737699	20924	1	ENSGALG00000050871	ENSGALT00000095605	-116970
27	1608306	1608678	373	681.493	352.555	Distal Intergenic	27	1716776	1737699	20924	1	ENSGALG00000050871	ENSGALT00000095605	-108098
27	1623282	1623852	571	302.886	201.46	Distal Intergenic	27	1716776	1737699	20924	1	ENSGALG00000050871	ENSGALT00000095605	-92924
27	1669265	1669552	288	283.955	176.277	Distal Intergenic	27	1716776	1737699	20924	1	ENSGALG00000050871	ENSGALT00000095605	-47224
27	1678401	1678649	249	132.512	125.912	Distal Intergenic	27	1716776	1737699	20924	1	ENSGALG00000050871	ENSGALT00000095605	-38127
27	1695523	1696022	500	302.886	352.555	Distal Intergenic	27	1716776	1737699	20924	1	ENSGALG00000050871	ENSGALT00000095605	-20754
27	1733320	1733806	487	1400.85	1737.59	Intron (ENSGALT00000095605/ENSGALG00000050871, intron 1 of 1)	27	1724543	1729960	5418	2	ENSGALG00000050029	ENSGALT00000090833	-3360
27	1735702	1736609	908	1022.24	1007.3	Intron (ENSGALT00000095605/ENSGALG00000050871, intron 1 of 1)	27	1724543	1729960	5418	2	ENSGALG00000050029	ENSGALT00000090833	-5742
27	1785306	1785687	382	1135.82	1032.48	Distal Intergenic	27	1789783	1791336	1554	1	ENSGALG00000048845	ENSGALT00000090755	-4096
27	1867668	1868119	452	378.607	402.92	Distal Intergenic	27	1872745	1872969	225	2	ENSGALG00000048324	ENSGALT00000094609	4850
27	1920848	1921119	272	227.164	176.277	Promoter (1-2kb)	27	1900324	1922531	22208	2	ENSGALG00000054753	ENSGALT00000095997	1412
27	1926524	1927341	818	643.632	881.387	Intron (ENSGALT00000100676/ENSGALG00000054753, intron 3 of 8)	27	1900324	1922531	22208	2	ENSGALG00000054753	ENSGALT00000095997	-3993
27	1985880	1986285	406	189.303	352.555	Promoter (2-3kb)	27	1983001	2028321	45321	1	ENSGALG00000049096	ENSGALT00000093664	2879
27	2003969	2004365	397	473.259	125.912	Promoter (<=1kb)	27	2003316	2028321	25006	1	ENSGALG00000049096	ENSGALT00000098388	653
27	2014789	2015487	699	378.607	277.007	Intron (ENSGALT00000098167/ENSGALG00000049096, intron 5 of 8)	27	2003316	2028321	25006	1	ENSGALG00000049096	ENSGALT00000098388	11473
27	2019802	2020130	329	94.6517	25.1825	Intron (ENSGALT00000098167/ENSGALG00000049096, intron 6 of 8)	27	2003316	2028321	25006	1	ENSGALG00000049096	ENSGALT00000098388	16486
27	2031391	2032330	940	454.328	453.285	Distal Intergenic	27	2038836	2046860	8025	1	ENSGALG00000054455	ENSGALT00000096046	-6506
27	2247194	2247840	647	1419.78	1662.04	Promoter (2-3kb)	27	2222448	2250786	28339	2	ENSGALG00000042963	ENSGALT00000065407	2946
27	2248284	2248632	349	946.517	1158.39	Promoter (2-3kb)	27	2222448	2250786	28339	2	ENSGALG00000042963	ENSGALT00000065407	2154
27	2255907	2256915	1009	1741.59	1787.96	Distal Intergenic	27	2222448	2250786	28339	2	ENSGALG00000042963	ENSGALT00000065407	-5121
27	2373554	2373804	251	132.512	125.912	Intron (ENSGALT00000076317/ENSGALG00000036395, intron 1 of 5)	27	2403703	2405760	2058	2	ENSGALG00000046177	ENSGALT00000098352	31956
27	2991976	2992298	323	283.955	75.5475	Promoter (<=1kb)	27	2993158	2993463	306	1	ENSGALG00000047324	ENSGALT00000085789	-860
27	3261256	3261514	259	359.677	377.737	Promoter (<=1kb)	27	3259987	3260292	306	2	ENSGALG00000047429	ENSGALT00000104312	-964
27	3887177	3887474	298	189.303	226.642	Intron (ENSGALT00000096347/ENSGALG00000000674, intron 21 of 21)	27	3889864	3890766	903	2	ENSGALG00000041907	ENSGALT00000063315	3292
27	4528042	4528367	326	283.955	100.73	Distal Intergenic	27	4493438	4506723	13286	2	ENSGALG00000053331	ENSGALT00000107346	-21319
27	5486413	5486884	472	416.468	352.555	Promoter (1-2kb)	27	5488710	5491153	2444	1	ENSGALG00000047976	ENSGALT00000099372	-1826
27	8070680	8070984	305	397.537	201.46	Distal Intergenic	27	8077573	8080114	2542	1	ENSGALG00000048092	ENSGALT00000105428	-6589
27	8078109	8078657	549	283.955	654.745	Promoter (<=1kb)	27	8077573	8080114	2542	1	ENSGALG00000048092	ENSGALT00000105428	536
28	241	541	301	1060.1	1158.39	Distal Intergenic	28	21455	24247	2793	2	ENSGALG00000054290	ENSGALT00000098196	23706
28	3564	4184	621	1855.17	2241.24	Distal Intergenic	28	21455	24247	2793	2	ENSGALG00000054290	ENSGALT00000098196	20063
28	231456	231852	397	283.955	604.38	Intron (ENSGALT00000095217/ENSGALG00000043352, intron 1 of 11)	28	195107	226091	30985	2	ENSGALG00000043352	ENSGALT00000060508	-5365
28	1503628	1504027	400	189.303	277.007	Promoter (2-3kb)	28	1498724	1501560	2837	2	ENSGALG00000052159	ENSGALT00000092008	-2068
28	2013323	2014068	746	246.095	176.277	Intron (ENSGALT00000107776/ENSGALG00000054708, intron 2 of 2)	28	2006548	2016607	10060	1	ENSGALG00000054708	ENSGALT00000107776	6775
28	2733485	2733799	315	189.303	75.5475	Promoter (2-3kb)	28	2730221	2731462	1242	2	ENSGALG00000001273	ENSGALT00000001942	-2023
28	5089074	5089962	889	1760.52	2039.78	Exon (ENSGALT00000095640/ENSGALG00000038201, exon 7 of 8)	28	5084511	5090404	5894	1	ENSGALG00000038201	ENSGALT00000095640	4563
3	3467	4404	938	1514.43	1687.23	Promoter (<=1kb)	3	3983	13328	9346	1	ENSGALG00000049712	ENSGALT00000093532	0
3	8627	9002	376	1079.03	1082.85	Intron (ENSGALT00000093532/ENSGALG00000049712, intron 2 of 2)	3	3983	13328	9346	1	ENSGALG00000049712	ENSGALT00000093532	4644
3	15718	16009	292	567.91	528.832	Distal Intergenic	3	3983	13328	9346	1	ENSGALG00000049712	ENSGALT00000093532	11735
3	29519	30083	565	1041.17	780.657	Distal Intergenic	3	3983	13328	9346	1	ENSGALG00000049712	ENSGALT00000093532	25536
3	34859	36670	1812	2574.53	2971.53	Distal Intergenic	3	3983	13328	9346	1	ENSGALG00000049712	ENSGALT00000093532	30876
3	1380166	1380651	486	548.98	528.832	Intron (ENSGALT00000090998/ENSGALG00000052155, intron 3 of 3)	3	1316920	1384365	67446	1	ENSGALG00000052155	ENSGALT00000090998	63246
3	1572569	1572812	244	170.373	277.007	Distal Intergenic	3	1479826	1484876	5051	1	ENSGALG00000037572	ENSGALT00000064337	92743
3	5700522	5701055	534	605.771	604.38	Distal Intergenic	3	5705855	5729959	24105	1	ENSGALG00000042786	ENSGALT00000059915	-4800
3	5705143	5705480	338	624.702	604.38	Promoter (<=1kb)	3	5705855	5729959	24105	1	ENSGALG00000042786	ENSGALT00000059915	-375
3	5729326	5729909	584	435.398	679.927	Exon (ENSGALT00000059915/ENSGALG00000042786, exon 3 of 3)	3	5705855	5729959	24105	1	ENSGALG00000042786	ENSGALT00000059915	23471
3	5737191	5737476	286	265.025	428.102	Distal Intergenic	3	5705855	5729959	24105	1	ENSGALG00000042786	ENSGALT00000059915	31336
3	5758146	5758766	621	1041.17	831.022	Distal Intergenic	3	5765547	5790556	25010	2	ENSGALG00000047260	ENSGALT00000107785	31790
3	5775238	5775675	438	643.632	654.745	Intron (ENSGALT00000107785/ENSGALG00000047260, intron 2 of 3)	3	5765547	5790556	25010	2	ENSGALG00000047260	ENSGALT00000107785	14881
3	7746894	7747358	465	719.353	1259.12	Intron (ENSGALT00000057931/ENSGALG00000009107, intron 19 of 20)	3	7828205	7842727	14523	1	ENSGALG00000050626	ENSGALT00000101398	-80847
3	8086565	8086861	297	246.095	428.102	Intron (ENSGALT00000104710/ENSGALG00000009100, intron 1 of 9)	3	8078124	8143205	65082	1	ENSGALG00000009100	ENSGALT00000093707	8441
3	11060736	11061262	527	776.144	1183.58	Distal Intergenic	3	11084141	11176058	91918	1	ENSGALG00000041626	ENSGALT00000080362	-22879
3	12312395	12313045	651	1287.26	1636.86	Distal Intergenic	3	12111907	12286838	174932	2	ENSGALG00000008734	ENSGALT00000014214	-25557
3	15166425	15166700	276	435.398	654.745	Distal Intergenic	3	15110414	15154018	43605	2	ENSGALG00000047394	ENSGALT00000105084	-12407
3	15286685	15286937	253	189.303	226.642	Distal Intergenic	3	15202203	15229780	27578	2	ENSGALG00000029301	ENSGALT00000065435	-56905
3	19391560	19392066	507	624.702	1133.21	Distal Intergenic	3	19367086	19382333	15248	2	ENSGALG00000055063	ENSGALT00000103161	-9227
3	19525464	19525742	279	283.955	377.737	Intron (ENSGALT00000076016/ENSGALG00000009615, intron 4 of 4)	3	19449227	19512091	62865	2	ENSGALG00000009612	ENSGALT00000031945	-13373
3	23031068	23031350	283	227.164	251.825	Intron (ENSGALT00000016090/ENSGALG00000009896, intron 1 of 15)	3	22966378	23038588	72211	2	ENSGALG00000009896	ENSGALT00000016090	7238
3	24730865	24731390	526	776.144	1133.21	Distal Intergenic	3	24720291	24727015	6725	2	ENSGALG00000053693	ENSGALT00000100773	-3850
3	24795303	24795667	365	586.841	629.562	Distal Intergenic	3	24803650	24813870	10221	1	ENSGALG00000054263	ENSGALT00000096770	-7983
3	24801814	24802275	462	416.468	906.57	Promoter (1-2kb)	3	24803650	24813870	10221	1	ENSGALG00000054263	ENSGALT00000096770	-1375
3	25834025	25834283	259	265.025	302.19	Distal Intergenic	3	25851435	25853076	1642	1	ENSGALG00000054774	ENSGALT00000095307	-17152
3	26824696	26825839	1144	1268.33	2291.61	Distal Intergenic	3	26838815	26855054	16240	1	ENSGALG00000010010	ENSGALT00000016260	-12976
3	29229376	29229697	322	321.816	251.825	Intron (ENSGALT00000016368/ENSGALG00000010068, intron 2 of 4)	3	29216511	29242017	25507	1	ENSGALG00000010068	ENSGALT00000016368	12865
3	29252055	29252453	399	567.91	755.475	Promoter (<=1kb)	3	29252574	29267981	15408	1	ENSGALG00000052961	ENSGALT00000100286	-121
3	33771059	33771340	282	189.303	226.642	Promoter (<=1kb)	3	33771735	33798156	26422	1	ENSGALG00000010624	ENSGALT00000061836	-395
3	40851479	40851738	260	132.512	151.095	Intron (ENSGALT00000101299/ENSGALG00000011180, intron 10 of 10)	3	40814272	40827361	13090	2	ENSGALG00000054828	ENSGALT00000090653	-24118
3	41870939	41871238	300	283.955	251.825	Distal Intergenic	3	41854523	41856765	2243	2	ENSGALG00000047755	ENSGALT00000106951	-14174
3	41917534	41918148	615	567.91	604.38	Distal Intergenic	3	41876308	41912782	36475	2	ENSGALG00000054109	ENSGALT00000073706	-4752
3	41959886	41960129	244	340.746	428.102	Distal Intergenic	3	41965895	41973769	7875	2	ENSGALG00000049089	ENSGALT00000097000	13640
3	42040663	42040941	279	321.816	528.832	Distal Intergenic	3	42010324	42017346	7023	2	ENSGALG00000052698	ENSGALT00000094619	-23317
3	42086732	42086999	268	340.746	1082.85	Distal Intergenic	3	42134063	42159856	25794	1	ENSGALG00000011296	ENSGALT00000018427	-47064
3	42115071	42115330	260	321.816	931.752	Distal Intergenic	3	42134063	42159856	25794	1	ENSGALG00000011296	ENSGALT00000018427	-18733
3	43026852	43027356	505	681.493	805.84	Distal Intergenic	3	43006941	43009640	2700	2	ENSGALG00000049943	ENSGALT00000103227	-17212
3	43953028	43953426	399	567.91	705.11	Promoter (<=1kb)	3	43934818	43952399	17582	2	ENSGALG00000046748	ENSGALT00000099423	-629
3	44966932	44967199	268	340.746	503.65	Intron (ENSGALT00000101286/ENSGALG00000011562, intron 6 of 9)	3	44979695	45261117	281423	1	ENSGALG00000011562	ENSGALT00000097137	-12496
3	45361382	45361856	475	340.746	579.197	Intron (ENSGALT00000018893/ENSGALG00000020003, intron 23 of 26)	3	45356209	45424679	68471	2	ENSGALG00000020003	ENSGALT00000018893	62823
3	45415943	45416347	405	492.189	528.832	Intron (ENSGALT00000018893/ENSGALG00000020003, intron 1 of 26)	3	45356209	45424679	68471	2	ENSGALG00000020003	ENSGALT00000018893	8332
3	47144504	47144814	311	435.398	730.292	Distal Intergenic	3	47205516	47305519	100004	1	ENSGALG00000012336	ENSGALT00000020159	-60702
3	48503191	48503503	313	208.234	151.095	Promoter (2-3kb)	3	48500981	48521728	20748	1	ENSGALG00000053736	ENSGALT00000090984	2210
3	50374877	50375715	839	984.378	1536.13	Distal Intergenic	3	50380789	50383476	2688	1	ENSGALG00000053911	ENSGALT00000097064	-5074
3	52739503	52739864	362	302.886	176.277	Distal Intergenic	3	52596322	52717340	121019	2	ENSGALG00000013780	ENSGALT00000022379	-22163
3	53757822	53758178	357	454.328	528.832	Distal Intergenic	3	53741077	53744526	3450	2	ENSGALG00000051961	ENSGALT00000106005	-13296
3	53824560	53824819	260	208.234	402.92	Intron (ENSGALT00000107910/ENSGALG00000054731, intron 4 of 4)	3	53855343	53862780	7438	1	ENSGALG00000047237	ENSGALT00000092138	-30524
3	54278953	54279306	354	246.095	352.555	Promoter (<=1kb)	3	54273073	54278672	5600	2	ENSGALG00000013834	ENSGALT00000022449	-281
3	54404909	54405152	244	359.677	352.555	Intron (ENSGALT00000047580/ENSGALG00000026981, intron 1 of 7)	3	54364005	54457695	93691	1	ENSGALG00000026981	ENSGALT00000068410	40904
3	55062914	55063206	293	492.189	679.927	Intron (ENSGALT00000055814/ENSGALG00000013892, intron 1 of 29)	3	55054006	55149738	95733	1	ENSGALG00000013892	ENSGALT00000055814	8908
3	55131852	55132134	283	359.677	402.92	Exon (ENSGALT00000055814/ENSGALG00000013892, exon 18 of 30)	3	55160010	55256957	96948	1	ENSGALG00000013900	ENSGALT00000094882	-27876
3	57006287	57006551	265	170.373	125.912	Intron (ENSGALT00000004596/ENSGALG00000002911, intron 2 of 11)	3	56993933	57046070	52138	1	ENSGALG00000002911	ENSGALT00000004596	12354
3	57352496	57352883	388	321.816	629.562	Exon (ENSGALT00000080506/ENSGALG00000037587, exon 6 of 25)	3	57331049	57364433	33385	2	ENSGALG00000037587	ENSGALT00000080506	11550
3	57798754	57799003	250	227.164	100.73	Distal Intergenic	3	57810723	57821393	10671	1	ENSGALG00000054327	ENSGALT00000100664	-11720
3	59173947	59174469	523	416.468	654.745	Promoter (1-2kb)	3	59176175	59202569	26395	1	ENSGALG00000031564	ENSGALT00000075529	-1706
3	61315543	61315897	355	359.677	327.372	Promoter (1-2kb)	3	61297868	61317331	19464	2	ENSGALG00000027036	ENSGALT00000045905	1434
3	62248862	62249239	378	435.398	856.205	Exon (ENSGALT00000106976/ENSGALG00000053435, exon 2 of 3)	3	62253233	62253265	33	1	ENSGALG00000051670	ENSGALT00000099560	-3994
3	63060676	63061162	487	927.587	931.752	Distal Intergenic	3	63086092	63091470	5379	1	ENSGALG00000014917	ENSGALT00000024059	-24930
3	63376713	63377154	442	605.771	805.84	Promoter (<=1kb)	3	63377159	63592181	215023	1	ENSGALG00000029011	ENSGALT00000043188	-5
3	63383175	63383460	286	492.189	805.84	Intron (ENSGALT00000106028/ENSGALG00000029011, intron 1 of 7)	3	63377159	63592181	215023	1	ENSGALG00000029011	ENSGALT00000043188	6016
3	63438017	63438340	324	492.189	805.84	Promoter (<=1kb)	3	63437964	63592181	154218	1	ENSGALG00000029011	ENSGALT00000050109	53
3	63636789	63637643	855	1930.9	1888.69	Distal Intergenic	3	63625152	63628519	3368	1	ENSGALG00000046815	ENSGALT00000090425	11637
3	63639483	63639735	253	757.214	755.475	Distal Intergenic	3	63625152	63628519	3368	1	ENSGALG00000046815	ENSGALT00000090425	14331
3	64388520	64388889	370	397.537	377.737	Distal Intergenic	3	64419076	64437216	18141	1	ENSGALG00000053856	ENSGALT00000106531	-30187
3	64967431	64967841	411	548.98	705.11	Intron (ENSGALT00000101710/ENSGALG00000052436, intron 2 of 2)	3	64957909	65024830	66922	1	ENSGALG00000052436	ENSGALT00000094262	9522
3	65038971	65039268	298	378.607	428.102	Distal Intergenic	3	65066484	65067967	1484	1	ENSGALG00000049297	ENSGALT00000102052	-27216
3	65486650	65487045	396	435.398	402.92	Distal Intergenic	3	65469703	65479635	9933	2	ENSGALG00000051434	ENSGALT00000098054	-7015
3	65593862	65594439	578	814.005	1888.69	Intron (ENSGALT00000092962/ENSGALG00000048352, intron 3 of 4)	3	65572608	65581699	9092	1	ENSGALG00000047023	ENSGALT00000103831	21254
3	65654721	65654968	248	378.607	554.015	Intron (ENSGALT00000053974/ENSGALG00000030728, intron 1 of 4)	3	65631603	65661003	29401	2	ENSGALG00000030728	ENSGALT00000055573	6035
3	66049953	66050213	261	567.91	453.285	Intron (ENSGALT00000024233/ENSGALG00000015026, intron 8 of 9)	3	66065459	66069372	3914	1	ENSGALG00000049077	ENSGALT00000096405	-15246
3	66365752	66366073	322	321.816	251.825	Distal Intergenic	3	66377571	66433679	56109	1	ENSGALG00000015051	ENSGALT00000051259	-11498
3	68965169	68965460	292	246.095	428.102	Intron (ENSGALT00000044077/ENSGALG00000026761, intron 2 of 3)	3	68903831	68978927	75097	2	ENSGALG00000026761	ENSGALT00000053905	13467
3	71086280	71086598	319	265.025	453.285	Promoter (<=1kb)	3	71085903	71090554	4652	1	ENSGALG00000053011	ENSGALT00000094002	377
3	73579435	73579687	253	340.746	201.46	Distal Intergenic	3	73387254	73388264	1011	1	ENSGALG00000050194	ENSGALT00000092563	192181
3	73589084	73589543	460	492.189	428.102	Distal Intergenic	3	73387254	73388264	1011	1	ENSGALG00000050194	ENSGALT00000092563	201830
3	77026839	77027139	301	227.164	25.1825	Distal Intergenic	3	76970519	76992372	21854	2	ENSGALG00000015833	ENSGALT00000025528	-34467
3	77736490	77736736	247	246.095	277.007	Intron (ENSGALT00000094676/ENSGALG00000054238, intron 3 of 3)	3	77735018	77740966	5949	2	ENSGALG00000054238	ENSGALT00000094676	4230
3	80385560	80385813	254	246.095	277.007	Distal Intergenic	3	80395515	80449179	53665	1	ENSGALG00000015897	ENSGALT00000025619	-9702
3	80832317	80832585	269	283.955	478.467	Intron (ENSGALT00000083326/ENSGALG00000015908, intron 13 of 65)	3	80807502	80902538	95037	1	ENSGALG00000015908	ENSGALT00000025640	24815
3	86081243	86081503	261	113.582	125.912	Promoter (<=1kb)	3	86081964	86389548	307585	1	ENSGALG00000016276	ENSGALT00000026242	-461
3	87456454	87456853	400	454.328	478.467	Distal Intergenic	3	87481259	87553795	72537	1	ENSGALG00000016294	ENSGALT00000026278	-24406
3	87517662	87517918	257	302.886	654.745	Intron (ENSGALT00000026278/ENSGALG00000016294, intron 5 of 8)	3	87481259	87553795	72537	1	ENSGALG00000016294	ENSGALT00000026278	36403
3	88405478	88405874	397	265.025	251.825	Promoter (1-2kb)	3	88407328	88429034	21707	1	ENSGALG00000016328	ENSGALT00000065509	-1454
3	89088578	89088887	310	492.189	579.197	Intron (ENSGALT00000106229/ENSGALG00000051354, intron 1 of 6)	3	89110061	89115048	4988	2	ENSGALG00000051436	ENSGALT00000095760	26161
3	89780956	89781335	380	795.075	856.205	Promoter (1-2kb)	3	89781332	89782804	1473	2	ENSGALG00000048556	ENSGALT00000104792	1469
3	90336347	90336756	410	283.955	377.737	Promoter (<=1kb)	3	90332827	90337034	4208	2	ENSGALG00000049113	ENSGALT00000097313	278
3	94434671	94435192	522	473.259	730.292	Distal Intergenic	3	94368130	94373522	5393	2	ENSGALG00000051811	ENSGALT00000103508	-61149
3	94630154	94630399	246	246.095	302.19	Distal Intergenic	3	94540125	94542103	1979	1	ENSGALG00000016397	ENSGALT00000026447	90029
3	94672001	94672310	310	416.468	730.292	Distal Intergenic	3	94540125	94542103	1979	1	ENSGALG00000016397	ENSGALT00000026447	131876
3	94846307	94846660	354	454.328	402.92	Intron (ENSGALT00000104015/ENSGALG00000047546, intron 2 of 4)	3	94789148	94905369	116222	2	ENSGALG00000047546	ENSGALT00000104015	58709
3	95708525	95708771	247	283.955	125.912	Intron (ENSGALT00000102236/ENSGALG00000048311, intron 1 of 4)	3	95696263	95717424	21162	2	ENSGALG00000048311	ENSGALT00000102236	8653
3	95833283	95833607	325	416.468	478.467	Distal Intergenic	3	95837652	95844249	6598	2	ENSGALG00000049161	ENSGALT00000094703	10642
3	95851452	95851995	544	492.189	1108.03	Promoter (1-2kb)	3	95847906	95853010	5105	2	ENSGALG00000048607	ENSGALT00000101315	1015
3	97739612	97739892	281	265.025	226.642	Intron (ENSGALT00000096572/ENSGALG00000053707, intron 1 of 4)	3	97681432	97748251	66820	2	ENSGALG00000053707	ENSGALT00000096572	8359
3	97982492	97982734	243	170.373	226.642	Intron (ENSGALT00000097254/ENSGALG00000048149, intron 2 of 5)	3	97960015	97988161	28147	2	ENSGALG00000048149	ENSGALT00000097254	5427
3	99139038	99139337	300	416.468	654.745	Intron (ENSGALT00000097744/ENSGALG00000033579, intron 1 of 5)	3	99105822	99109388	3567	2	ENSGALG00000033579	ENSGALT00000098180	-29650
3	99208510	99208867	358	359.677	226.642	Promoter (<=1kb)	3	99208841	99211831	2991	1	ENSGALG00000016462	ENSGALT00000036884	0
3	99393431	99394004	574	738.284	906.57	Distal Intergenic	3	99459236	99468284	9049	2	ENSGALG00000049717	ENSGALT00000098559	74280
3	99950392	99950804	413	605.771	554.015	Distal Intergenic	3	100030893	100034888	3996	2	ENSGALG00000051018	ENSGALT00000106874	84084
3	99998827	99999291	465	1760.52	2090.15	Distal Intergenic	3	100030893	100034888	3996	2	ENSGALG00000051018	ENSGALT00000106874	35597
3	100000098	100000492	395	1344.05	1082.85	Distal Intergenic	3	100030893	100034888	3996	2	ENSGALG00000051018	ENSGALT00000106874	34396
3	101812977	101813269	293	340.746	881.387	Distal Intergenic	3	101806995	101811358	4364	1	ENSGALG00000037919	ENSGALT00000082870	5982
3	103386536	103386792	257	435.398	780.657	Distal Intergenic	3	103299322	103299527	206	2	ENSGALG00000026402	ENSGALT00000044318	-87009
3	104402589	104402923	335	208.234	327.372	Promoter (<=1kb)	3	104377325	104402322	24998	2	ENSGALG00000016512	ENSGALT00000026641	-267
3	105605933	105606183	251	170.373	226.642	Intron (ENSGALT00000048236/ENSGALG00000016617, intron 1 of 21)	3	105475190	105630321	155132	2	ENSGALG00000016617	ENSGALT00000048236	24138
3	107736618	107737237	620	832.935	1586.5	Distal Intergenic	3	107716219	107734871	18653	1	ENSGALG00000050313	ENSGALT00000106127	20399
3	107910747	107911164	418	397.537	352.555	Distal Intergenic	3	107891623	107896687	5065	1	ENSGALG00000048347	ENSGALT00000103226	19124
3	108072941	108073220	280	397.537	604.38	Distal Intergenic	3	108090079	108105540	15462	2	ENSGALG00000047869	ENSGALT00000103091	32320
3	108799485	108799958	474	435.398	428.102	Promoter (<=1kb)	3	108792603	108799691	7089	2	ENSGALG00000016692	ENSGALT00000036701	0
3	110287799	110288070	272	340.746	277.007	Promoter (<=1kb)	3	110287354	110288388	1035	1	ENSGALG00000047063	ENSGALT00000100476	445
30	120465	121301	837	643.632	277.007	Distal Intergenic	29	137049	137805	757	1	ENSGALG00000041323	ENSGALT00000052043	-15748
30	251109	251485	377	1665.87	1435.4	Distal Intergenic	29	242895	246931	4037	1	ENSGALG00000039088	ENSGALT00000051371	8214
30	257146	257935	790	2328.43	2770.07	Distal Intergenic	29	268916	271158	2243	1	ENSGALG00000035236	ENSGALT00000077760	-10981
30	565317	565881	565	227.164	201.46	Intron (ENSGALT00000070812/ENSGALG00000030038, intron 5 of 31)	29	554147	556652	2506	2	ENSGALG00000046971	ENSGALT00000108278	-8665
30	568408	569277	870	473.259	327.372	Intron (ENSGALT00000070812/ENSGALG00000030038, intron 5 of 31)	29	554147	556652	2506	2	ENSGALG00000046971	ENSGALT00000108278	-11756
30	697465	697971	507	227.164	251.825	Promoter (<=1kb)	29	697115	698119	1005	2	ENSGALG00000052865	ENSGALT00000102499	148
30	934200	935004	805	340.746	277.007	Promoter (1-2kb)	29	935930	936028	99	2	ENSGALG00000047425	ENSGALT00000097146	1024
30	1266669	1267600	932	1325.12	881.387	Distal Intergenic	29	1305321	1314698	9378	1	ENSGALG00000051342	ENSGALT00000094988	-37721
30	1272410	1273884	1475	2025.55	2266.42	Distal Intergenic	29	1305321	1314698	9378	1	ENSGALG00000051342	ENSGALT00000094988	-31437
30	1287745	1288012	268	719.353	453.285	Distal Intergenic	29	1305321	1314698	9378	1	ENSGALG00000051342	ENSGALT00000094988	-17309
30	1304344	1305031	688	1817.31	1737.59	Promoter (<=1kb)	29	1305321	1314698	9378	1	ENSGALG00000051342	ENSGALT00000094988	-290
30	1312309	1312558	250	94.6517	151.095	Exon (ENSGALT00000094988/ENSGALG00000051342, exon 2 of 2)	29	1309010	1316496	7487	1	ENSGALG00000051342	ENSGALT00000098123	3299
30	1325589	1325953	365	302.886	75.5475	Distal Intergenic	29	1334710	1340409	5700	1	ENSGALG00000054838	ENSGALT00000093157	-8757
30	1459808	1461422	1615	738.284	377.737	Distal Intergenic	29	1471476	1477499	6024	2	ENSGALG00000054250	ENSGALT00000103515	16077
30	1464950	1465194	245	170.373	201.46	Distal Intergenic	29	1471476	1477499	6024	2	ENSGALG00000054250	ENSGALT00000103515	12305
30	1507542	1507925	384	246.095	151.095	Distal Intergenic	29	1509743	1513073	3331	2	ENSGALG00000048766	ENSGALT00000096934	5148
30	1511912	1512247	336	132.512	25.1825	Promoter (<=1kb)	29	1509743	1513073	3331	2	ENSGALG00000048766	ENSGALT00000096934	826
30	1513035	1513283	249	170.373	75.5475	Promoter (<=1kb)	29	1509743	1513073	3331	2	ENSGALG00000048766	ENSGALT00000096934	0
30	1523252	1523846	595	246.095	251.825	Promoter (<=1kb)	29	1522266	1530175	7910	1	ENSGALG00000049500	ENSGALT00000105745	986
30	1527482	1527735	254	75.7214	50.365	Promoter (1-2kb)	29	1526027	1530175	4149	1	ENSGALG00000049500	ENSGALT00000093241	1455
30	1534186	1535050	865	397.537	402.92	Distal Intergenic	29	1526027	1530175	4149	1	ENSGALG00000049500	ENSGALT00000093241	8159
30	1649050	1649334	285	662.562	730.292	Distal Intergenic	29	1697740	1701045	3306	1	ENSGALG00000046939	ENSGALT00000098553	-48406
30	1674234	1674483	250	473.259	705.11	Distal Intergenic	29	1697740	1701045	3306	1	ENSGALG00000046939	ENSGALT00000098553	-23257
30	1683213	1683829	617	435.398	377.737	Distal Intergenic	29	1697740	1701045	3306	1	ENSGALG00000046939	ENSGALT00000098553	-13911
30	1735848	1736119	272	416.468	453.285	Distal Intergenic	29	1702698	1710557	7860	2	ENSGALG00000050015	ENSGALT00000103372	-25291
30	1746095	1746476	382	340.746	302.19	Distal Intergenic	29	1759676	1774230	14555	2	ENSGALG00000051260	ENSGALT00000099259	27754
30	1769401	1769783	383	189.303	176.277	Intron (ENSGALT00000099259/ENSGALG00000051260, intron 4 of 5)	29	1759676	1774230	14555	2	ENSGALG00000051260	ENSGALT00000099259	4447
30	1803271	1803602	332	56.791	25.1825	Promoter (1-2kb)	29	1803240	1805564	2325	2	ENSGALG00000052303	ENSGALT00000105272	1962
30	1804654	1804965	312	75.7214	75.5475	Promoter (<=1kb)	29	1803240	1805564	2325	2	ENSGALG00000052303	ENSGALT00000105272	599
31	54131	54482	352	870.796	1032.48	Distal Intergenic	30	40461	41447	987	2	ENSGALG00000047178	ENSGALT00000106092	-12684
31	73149	73398	250	265.025	428.102	Distal Intergenic	30	40461	41447	987	2	ENSGALG00000047178	ENSGALT00000106092	-31702
31	92448	93038	591	757.214	856.205	Distal Intergenic	30	113754	116157	2404	2	ENSGALG00000050090	ENSGALT00000095008	23119
31	1026423	1026681	259	208.234	176.277	Distal Intergenic	30	964534	966826	2293	1	ENSGALG00000054325	ENSGALT00000089429	61889
31	1036704	1037175	472	530.05	478.467	Distal Intergenic	30	964534	966826	2293	1	ENSGALG00000054325	ENSGALT00000089429	72170
31	1920722	1921145	424	132.512	226.642	Distal Intergenic	30	1905697	1912292	6596	2	ENSGALG00000053404	ENSGALT00000107039	-8430
31	1934895	1935152	258	227.164	151.095	Distal Intergenic	30	1950342	1951799	1458	2	ENSGALG00000054027	ENSGALT00000084906	16647
31	2059787	2060058	272	776.144	1082.85	Distal Intergenic	30	2090761	2111654	20894	1	ENSGALG00000047407	ENSGALT00000103740	-30703
31	2067547	2067810	264	227.164	100.73	Distal Intergenic	30	2090761	2111654	20894	1	ENSGALG00000047407	ENSGALT00000103740	-22951
31	2077597	2077994	398	378.607	201.46	Distal Intergenic	30	2090761	2111654	20894	1	ENSGALG00000047407	ENSGALT00000103740	-12767
31	2115854	2116250	397	416.468	604.38	Distal Intergenic	30	2126275	2138510	12236	2	ENSGALG00000048273	ENSGALT00000099982	22260
31	2150417	2150948	532	454.328	302.19	Distal Intergenic	30	2130992	2138510	7519	2	ENSGALG00000048273	ENSGALT00000098646	-11907
31	2155334	2156066	733	416.468	402.92	Distal Intergenic	30	2130992	2138510	7519	2	ENSGALG00000048273	ENSGALT00000098646	-16824
31	2174806	2176256	1451	530.05	604.38	Promoter (1-2kb)	30	2169670	2177485	7816	2	ENSGALG00000050829	ENSGALT00000103030	1229
31	2178681	2179245	565	170.373	25.1825	Promoter (1-2kb)	30	2169670	2177485	7816	2	ENSGALG00000050829	ENSGALT00000103030	-1196
31	2189561	2190040	480	227.164	125.912	Exon (ENSGALT00000095891/ENSGALG00000048887, exon 1 of 1)	30	2186535	2196233	9699	2	ENSGALG00000048887	ENSGALT00000095891	6193
31	2194940	2195813	874	435.398	478.467	Promoter (<=1kb)	30	2186535	2196233	9699	2	ENSGALG00000048887	ENSGALT00000095891	420
31	2199670	2199957	288	302.886	277.007	Distal Intergenic	30	2186535	2196233	9699	2	ENSGALG00000048887	ENSGALT00000095891	-3437
31	2329771	2330168	398	302.886	75.5475	Promoter (1-2kb)	30	2310011	2328588	18578	2	ENSGALG00000049026	ENSGALT00000098038	-1183
31	2359613	2359965	353	340.746	201.46	Promoter (2-3kb)	30	2361772	2362074	303	2	ENSGALG00000047227	ENSGALT00000101555	2109
31	2448261	2448665	405	340.746	75.5475	Promoter (2-3kb)	30	2451003	2452980	1978	1	ENSGALG00000049038	ENSGALT00000095491	-2338
31	2527858	2528177	320	75.7214	75.5475	Intron (ENSGALT00000076677/ENSGALG00000036191, intron 9 of 10)	30	2520904	2557318	36415	2	ENSGALG00000036191	ENSGALT00000076677	29141
31	2534434	2534687	254	151.443	25.1825	Intron (ENSGALT00000076677/ENSGALG00000036191, intron 8 of 10)	30	2520904	2557318	36415	2	ENSGALG00000036191	ENSGALT00000076677	22631
31	2558171	2558825	655	265.025	352.555	Promoter (<=1kb)	30	2520904	2557318	36415	2	ENSGALG00000036191	ENSGALT00000076677	-853
31	2575380	2575651	272	321.816	151.095	Distal Intergenic	30	2559449	2567310	7862	2	ENSGALG00000054496	ENSGALT00000106340	-8070
31	2600425	2601069	645	340.746	302.19	Intron (ENSGALT00000099524/ENSGALG00000051049, intron 5 of 7)	30	2587234	2623661	36428	1	ENSGALG00000051049	ENSGALT00000099524	13191
31	2906135	2906814	680	170.373	50.365	Promoter (<=1kb)	30	2906682	2941402	34721	1	ENSGALG00000047865	ENSGALT00000095518	0
31	2967309	2968094	786	908.657	679.927	Distal Intergenic	30	2943098	2943591	494	2	ENSGALG00000053776	ENSGALT00000093385	-23718
31	2972621	2973014	394	662.562	453.285	Distal Intergenic	30	2943098	2943591	494	2	ENSGALG00000053776	ENSGALT00000093385	-29030
31	2978899	2979203	305	605.771	629.562	Distal Intergenic	30	3004302	3005391	1090	2	ENSGALG00000053004	ENSGALT00000101983	26188
31	3387079	3387552	474	1609.08	1183.58	Distal Intergenic	30	3390191	3392889	2699	2	ENSGALG00000044392	ENSGALT00000063294	5337
31	3561942	3562285	344	738.284	528.832	Distal Intergenic	30	3541682	3543243	1562	2	ENSGALG00000034135	ENSGALT00000055739	-18699
31	4476262	4478119	1858	1381.92	906.57	Distal Intergenic	30	4443603	4457497	13895	2	ENSGALG00000053734	ENSGALT00000105130	-18765
31	4487659	4488491	833	567.91	428.102	Distal Intergenic	30	4443603	4457497	13895	2	ENSGALG00000053734	ENSGALT00000105130	-30162
31	4524912	4525258	347	2725.97	2870.8	Distal Intergenic	30	4443603	4457497	13895	2	ENSGALG00000053734	ENSGALT00000105130	-67415
31	4527042	4527315	274	2214.85	2392.34	Distal Intergenic	30	4443603	4457497	13895	2	ENSGALG00000053734	ENSGALT00000105130	-69545
31	4536074	4536319	246	416.468	327.372	Distal Intergenic	30	4443603	4457497	13895	2	ENSGALG00000053734	ENSGALT00000105130	-78577
31	4539851	4540996	1146	1552.29	1737.59	Distal Intergenic	30	4443603	4457497	13895	2	ENSGALG00000053734	ENSGALT00000105130	-82354
31	4554783	4555091	309	302.886	453.285	Distal Intergenic	30	4443603	4457497	13895	2	ENSGALG00000053734	ENSGALT00000105130	-97286
31	4578677	4579262	586	511.119	402.92	Distal Intergenic	30	4443603	4457497	13895	2	ENSGALG00000053734	ENSGALT00000105130	-121180
31	4583057	4584173	1117	1135.82	1712.41	Distal Intergenic	30	4443603	4457497	13895	2	ENSGALG00000053734	ENSGALT00000105130	-125560
31	4593923	4594276	354	492.189	528.832	Distal Intergenic	30	4443603	4457497	13895	2	ENSGALG00000053734	ENSGALT00000105130	-136426
31	4594615	4595358	744	757.214	730.292	Distal Intergenic	30	4443603	4457497	13895	2	ENSGALG00000053734	ENSGALT00000105130	-137118
31	4596731	4597014	284	359.677	352.555	Distal Intergenic	30	4443603	4457497	13895	2	ENSGALG00000053734	ENSGALT00000105130	-139234
31	4603218	4603459	242	132.512	151.095	Distal Intergenic	30	4746395	4748172	1778	1	ENSGALG00000055127	ENSGALT00000083574	-142936
31	4613731	4614128	398	302.886	352.555	Distal Intergenic	30	4746395	4748172	1778	1	ENSGALG00000055127	ENSGALT00000083574	-132267
31	4663960	4664957	998	738.284	604.38	Distal Intergenic	30	4746395	4748172	1778	1	ENSGALG00000055127	ENSGALT00000083574	-81438
31	4702668	4703620	953	4410.77	4835.04	Distal Intergenic	30	4746395	4748172	1778	1	ENSGALG00000055127	ENSGALT00000083574	-42775
31	5025996	5026269	274	246.095	125.912	Promoter (1-2kb)	30	5027696	5030386	2691	1	ENSGALG00000052057	ENSGALT00000093710	-1427
31	5070808	5071060	253	227.164	251.825	Intron (ENSGALT00000095457/ENSGALG00000047584, intron 5 of 5)	30	5062520	5085615	23096	1	ENSGALG00000047584	ENSGALT00000104314	8288
31	5089768	5090041	274	113.582	75.5475	Distal Intergenic	30	5062520	5085615	23096	1	ENSGALG00000047584	ENSGALT00000104314	27248
31	5628729	5629737	1009	511.119	226.642	Promoter (<=1kb)	30	5623408	5628232	4825	2	ENSGALG00000049517	ENSGALT00000070896	-497
32	209418	210290	873	397.537	352.555	Promoter (<=1kb)	31	208994	283021	74028	1	ENSGALG00000031325	ENSGALT00000057396	424
32	484765	485032	268	246.095	50.365	Intron (ENSGALT00000075365/ENSGALG00000034282, intron 3 of 4)	31	478107	503835	25729	1	ENSGALG00000034282	ENSGALT00000075365	6658
33	13147	13454	308	1930.9	2165.69	Distal Intergenic	32	167477	168436	960	1	ENSGALG00000050708	ENSGALT00000098000	-154023
33	83755	84015	261	302.886	151.095	Distal Intergenic	32	167477	168436	960	1	ENSGALG00000050708	ENSGALT00000098000	-83462
33	103044	103312	269	94.6517	75.5475	Distal Intergenic	32	167477	168436	960	1	ENSGALG00000050708	ENSGALT00000098000	-64165
33	1831488	1831970	483	416.468	327.372	Distal Intergenic	32	1810074	1825004	14931	2	ENSGALG00000054589	ENSGALT00000085863	-6484
33	2114315	2114787	473	586.841	478.467	Intron (ENSGALT00000103685/ENSGALG00000049312, intron 1 of 1)	32	2109316	2133574	24259	1	ENSGALG00000049312	ENSGALT00000103685	4999
33	2178303	2178602	300	189.303	176.277	Distal Intergenic	32	2186507	2232312	45806	1	ENSGALG00000049845	ENSGALT00000088450	-7905
33	2332379	2332707	329	302.886	377.737	Distal Intergenic	32	2319924	2320859	936	1	ENSGALG00000054705	ENSGALT00000094136	12455
33	3089580	3089866	287	321.816	251.825	Intron (ENSGALT00000092273/ENSGALG00000035248, intron 1 of 1)	32	3086068	3109275	23208	1	ENSGALG00000035248	ENSGALT00000092273	3512
33	3141797	3142632	836	283.955	377.737	Distal Intergenic	32	3160563	3165510	4948	2	ENSGALG00000036550	ENSGALT00000080658	22878
33	3149928	3150348	421	719.353	503.65	Distal Intergenic	32	3160563	3165510	4948	2	ENSGALG00000036550	ENSGALT00000080658	15162
33	3478778	3479068	291	56.791	100.73	Distal Intergenic	32	3422447	3427906	5460	1	ENSGALG00000043009	ENSGALT00000047695	56331
33	3481396	3481751	356	132.512	251.825	Distal Intergenic	32	3422447	3427906	5460	1	ENSGALG00000043009	ENSGALT00000047695	58949
33	3514446	3514788	343	189.303	176.277	Distal Intergenic	32	3422447	3427906	5460	1	ENSGALG00000043009	ENSGALT00000047695	91999
33	3706837	3707159	323	283.955	277.007	Distal Intergenic	32	3687822	3693837	6016	2	ENSGALG00000047859	ENSGALT00000095896	-13000
33	3710806	3711396	591	359.677	226.642	Distal Intergenic	32	3724792	3727758	2967	2	ENSGALG00000047581	ENSGALT00000104405	16362
33	3758993	3759299	307	94.6517	151.095	Intron (ENSGALT00000092957/ENSGALG00000049672, intron 1 of 2)	32	3746394	3749526	3133	2	ENSGALG00000052713	ENSGALT00000106636	-9467
33	4044252	4044632	381	814.005	1183.58	Distal Intergenic	32	4119838	4123664	3827	2	ENSGALG00000031996	ENSGALT00000057533	79032
33	4093568	4093873	306	776.144	528.832	Distal Intergenic	32	4119838	4123664	3827	2	ENSGALG00000031996	ENSGALT00000057533	29791
33	4112555	4113726	1172	4051.09	4608.4	Distal Intergenic	32	4119838	4123664	3827	2	ENSGALG00000031996	ENSGALT00000057533	9938
33	4118153	4118820	668	2328.43	2618.98	Distal Intergenic	32	4119838	4123664	3827	2	ENSGALG00000031996	ENSGALT00000057533	4844
33	4258796	4259678	883	416.468	277.007	Promoter (<=1kb)	32	4257291	4259420	2130	2	ENSGALG00000047580	ENSGALT00000096917	0
33	4298605	4298860	256	340.746	125.912	Distal Intergenic	32	4262152	4264046	1895	1	ENSGALG00000050775	ENSGALT00000093659	36453
33	4302368	4302737	370	227.164	176.277	Distal Intergenic	32	4262152	4264046	1895	1	ENSGALG00000050775	ENSGALT00000093659	40216
33	4310982	4311405	424	492.189	554.015	Distal Intergenic	32	4262152	4264046	1895	1	ENSGALG00000050775	ENSGALT00000093659	48830
33	4319487	4320110	624	530.05	277.007	Distal Intergenic	32	4367224	4372522	5299	2	ENSGALG00000047925	ENSGALT00000093942	52412
33	4365698	4366514	817	776.144	579.197	Distal Intergenic	32	4367224	4372522	5299	2	ENSGALG00000047925	ENSGALT00000093942	6008
33	4373964	4374222	259	359.677	377.737	Promoter (1-2kb)	32	4367224	4372522	5299	2	ENSGALG00000047925	ENSGALT00000103530	-1442
33	4382768	4383300	533	1287.26	1007.3	Distal Intergenic	32	4389711	4390800	1090	1	ENSGALG00000051230	ENSGALT00000096227	-6411
33	4421420	4422786	1367	1003.31	1183.58	Promoter (<=1kb)	32	4395058	4421477	26420	2	ENSGALG00000051093	ENSGALT00000093259	0
33	4423466	4424290	825	700.423	604.38	Promoter (1-2kb)	32	4425332	4433735	8404	1	ENSGALG00000050277	ENSGALT00000093488	-1042
33	4429506	4429770	265	208.234	277.007	Intron (ENSGALT00000093488/ENSGALG00000050277, intron 1 of 1)	32	4425332	4433735	8404	1	ENSGALG00000050277	ENSGALT00000093488	4174
33	4432514	4433304	791	548.98	453.285	Intron (ENSGALT00000093488/ENSGALG00000050277, intron 1 of 1)	32	4425332	4433735	8404	1	ENSGALG00000050277	ENSGALT00000093488	7182
33	4543649	4544031	383	473.259	402.92	Intron (ENSGALT00000106205/ENSGALG00000051603, intron 1 of 2)	32	4539782	4646759	106978	1	ENSGALG00000051603	ENSGALT00000106205	3867
33	4544574	4544862	289	227.164	327.372	Intron (ENSGALT00000106205/ENSGALG00000051603, intron 1 of 2)	32	4539782	4646759	106978	1	ENSGALG00000051603	ENSGALT00000106205	4792
33	4573883	4574197	315	359.677	75.5475	Intron (ENSGALT00000106205/ENSGALG00000051603, intron 1 of 2)	32	4539782	4646759	106978	1	ENSGALG00000051603	ENSGALT00000106205	34101
33	4631790	4632081	292	416.468	352.555	Intron (ENSGALT00000106205/ENSGALG00000051603, intron 2 of 2)	32	4661788	4667986	6199	1	ENSGALG00000052983	ENSGALT00000107880	-29707
33	4780590	4781478	889	643.632	503.65	Distal Intergenic	32	4757105	4761015	3911	1	ENSGALG00000051500	ENSGALT00000102738	23485
33	4785958	4786766	809	359.677	528.832	Distal Intergenic	32	4757105	4761015	3911	1	ENSGALG00000051500	ENSGALT00000102738	28853
33	4789419	4789951	533	359.677	277.007	Distal Intergenic	32	4821926	4830908	8983	1	ENSGALG00000054824	ENSGALT00000104154	-31975
33	4792195	4793089	895	870.796	931.752	Distal Intergenic	32	4821926	4830908	8983	1	ENSGALG00000054824	ENSGALT00000104154	-28837
33	4893715	4893988	274	113.582	25.1825	Promoter (1-2kb)	32	4895192	4926729	31538	1	ENSGALG00000035818	ENSGALT00000069035	-1204
33	5325282	5326573	1292	1041.17	856.205	Distal Intergenic	32	5348560	5351881	3322	2	ENSGALG00000033381	ENSGALT00000047453	25308
33	5328089	5329154	1066	700.423	579.197	Distal Intergenic	32	5348560	5351881	3322	2	ENSGALG00000033381	ENSGALT00000047453	22727
33	6074454	6075127	674	265.025	226.642	Intron (ENSGALT00000107087/ENSGALG00000053196, intron 1 of 3)	32	6060827	6082920	22094	2	ENSGALG00000053196	ENSGALT00000107087	7793
33	6077632	6078411	780	681.493	453.285	Intron (ENSGALT00000107087/ENSGALG00000053196, intron 1 of 3)	32	6060827	6082920	22094	2	ENSGALG00000053196	ENSGALT00000107087	4509
33	6084663	6085591	929	340.746	226.642	Promoter (1-2kb)	32	6060827	6082920	22094	2	ENSGALG00000053196	ENSGALT00000107087	-1743
33	6185455	6185847	393	189.303	100.73	Promoter (2-3kb)	32	6187895	6195357	7463	1	ENSGALG00000049232	ENSGALT00000100721	-2048
33	6450386	6450998	613	189.303	201.46	Promoter (1-2kb)	32	6448315	6449293	979	2	ENSGALG00000051730	ENSGALT00000095701	-1093
33	6770904	6771403	500	265.025	453.285	Promoter (<=1kb)	32	6768183	6769979	1797	2	ENSGALG00000051429	ENSGALT00000106530	-925
33	6787558	6787914	357	321.816	226.642	Distal Intergenic	32	6783301	6785410	2110	1	ENSGALG00000054227	ENSGALT00000095801	4257
33	6817035	6817431	397	151.443	25.1825	Distal Intergenic	32	6796994	6813562	16569	2	ENSGALG00000047545	ENSGALT00000101239	-3473
33	7683411	7684262	852	662.562	478.467	Promoter (<=1kb)	32	7684736	7690715	5980	1	ENSGALG00000053345	ENSGALT00000090628	-474
33	7769480	7770567	1088	548.98	428.102	Promoter (<=1kb)	32	7771196	7776622	5427	1	ENSGALG00000050047	ENSGALT00000095142	-629
4	10264	10582	319	416.468	226.642	Promoter (2-3kb)	4	9862	13014	3153	2	ENSGALG00000046912	ENSGALT00000100432	2432
4	756067	756326	260	321.816	302.19	Distal Intergenic	4	760613	764172	3560	2	ENSGALG00000047115	ENSGALT00000103584	7846
4	2951029	2951367	339	189.303	428.102	Promoter (<=1kb)	4	2950481	2994938	44458	1	ENSGALG00000005930	ENSGALT00000009540	548
4	3971255	3971625	371	302.886	226.642	Distal Intergenic	4	3967939	3968019	81	2	ENSGALG00000018325	ENSGALT00000029032	-3236
4	7032994	7033243	250	170.373	201.46	Distal Intergenic	4	6808113	6989919	181807	2	ENSGALG00000006851	ENSGALT00000094143	-43075
4	8472627	8473259	633	605.771	805.84	Intron (ENSGALT00000011155/ENSGALG00000006886, intron 1 of 11)	4	8508594	8508703	110	2	ENSGALG00000025207	ENSGALT00000042120	35444
4	9923234	9923612	379	359.677	629.562	Distal Intergenic	4	9913635	9916776	3142	1	ENSGALG00000047080	ENSGALT00000100226	9599
4	10925881	10926217	337	283.955	201.46	3' UTR	4	10929464	10929559	96	2	ENSGALG00000025534	ENSGALT00000042447	3342
4	10983824	10984214	391	265.025	151.095	Promoter (<=1kb)	4	10977328	10983991	6664	2	ENSGALG00000028222	ENSGALT00000042636	0
4	13370421	13370742	322	283.955	151.095	Intron (ENSGALT00000012996/ENSGALG00000008006, intron 9 of 12)	4	13332487	13379286	46800	1	ENSGALG00000008006	ENSGALT00000012996	37934
4	14007198	14007713	516	454.328	428.102	Distal Intergenic	4	14021011	14067749	46739	1	ENSGALG00000053028	ENSGALT00000091857	-13298
4	19744020	19744295	276	208.234	428.102	Distal Intergenic	4	19768464	19869713	101250	1	ENSGALG00000009207	ENSGALT00000014990	-24169
4	20201914	20202473	560	738.284	730.292	Distal Intergenic	4	20204108	20213817	9710	2	ENSGALG00000049923	ENSGALT00000099739	11344
4	21806512	21806765	254	283.955	352.555	Distal Intergenic	4	21819635	21819744	110	1	ENSGALG00000047738	ENSGALT00000045296	-12870
4	22141117	22141473	357	321.816	453.285	Intron (ENSGALT00000076253/ENSGALG00000020249, intron 4 of 27)	4	22161712	22166114	4403	2	ENSGALG00000050541	ENSGALT00000093685	24641
4	24427933	24428400	468	189.303	151.095	Distal Intergenic	4	24471792	24476607	4816	2	ENSGALG00000051758	ENSGALT00000098621	48207
4	25266637	25267078	442	473.259	528.832	Distal Intergenic	4	25273122	25277372	4251	1	ENSGALG00000009667	ENSGALT00000015737	-6044
4	27630432	27630696	265	246.095	327.372	Distal Intergenic	4	27570893	27607864	36972	1	ENSGALG00000035886	ENSGALT00000074126	59539
4	32988130	32988410	281	246.095	705.11	Intron (ENSGALT00000056918/ENSGALG00000010061, intron 40 of 56)	4	33007990	33009211	1222	1	ENSGALG00000044235	ENSGALT00000087558	-19580
4	34505766	34506032	267	227.164	151.095	Intron (ENSGALT00000103980/ENSGALG00000051981, intron 4 of 4)	4	34485000	34540311	55312	1	ENSGALG00000051981	ENSGALT00000098504	20766
4	35272940	35273324	385	378.607	654.745	Distal Intergenic	4	35245520	35247760	2241	2	ENSGALG00000025851	ENSGALT00000045451	-25180
4	38427461	38427738	278	151.443	579.197	Promoter (<=1kb)	4	38396629	38427589	30961	2	ENSGALG00000010553	ENSGALT00000017172	0
4	39685218	39685582	365	302.886	352.555	Intron (ENSGALT00000071962/ENSGALG00000010646, intron 1 of 3)	4	39615025	39675355	60331	2	ENSGALG00000010646	ENSGALT00000048635	-9863
4	40932565	40932964	400	227.164	302.19	Intron (ENSGALT00000098900/ENSGALG00000050037, intron 1 of 3)	4	40849580	41002117	152538	2	ENSGALG00000050037	ENSGALT00000098900	69153
4	43370530	43370941	412	170.373	75.5475	Distal Intergenic	4	43384478	43385619	1142	2	ENSGALG00000030530	ENSGALT00000067743	14678
4	45517093	45517343	251	454.328	654.745	Intron (ENSGALT00000099085/ENSGALG00000010903, intron 2 of 14)	4	45503970	45604156	100187	1	ENSGALG00000010903	ENSGALT00000106446	13123
4	46149829	46150081	253	189.303	201.46	Intron (ENSGALT00000102667/ENSGALG00000011124, intron 3 of 9)	4	46061677	46089273	27597	2	ENSGALG00000011124	ENSGALT00000095213	-60556
4	46823549	46823822	274	189.303	151.095	Exon (ENSGALT00000018315/ENSGALG00000011227, exon 8 of 13)	4	46806174	46831897	25724	1	ENSGALG00000011227	ENSGALT00000074801	17375
4	47945126	47945457	332	454.328	1208.76	Distal Intergenic	4	47983446	48374220	390775	1	ENSGALG00000011319	ENSGALT00000018468	-37989
4	50242958	50243247	290	340.746	302.19	Intron (ENSGALT00000080354/ENSGALG00000031105, intron 2 of 23)	4	50212316	50372852	160537	1	ENSGALG00000031105	ENSGALT00000064737	30642
4	50249098	50249716	619	795.075	1561.31	Intron (ENSGALT00000080354/ENSGALG00000031105, intron 2 of 23)	4	50212316	50372852	160537	1	ENSGALG00000031105	ENSGALT00000064737	36782
4	50257376	50257657	282	283.955	352.555	Intron (ENSGALT00000080354/ENSGALG00000031105, intron 2 of 23)	4	50212316	50372852	160537	1	ENSGALG00000031105	ENSGALT00000064737	45060
4	50308849	50309180	332	189.303	176.277	Promoter (2-3kb)	4	50308723	50311926	3204	2	ENSGALG00000053704	ENSGALT00000094285	2746
4	52650586	52650825	240	340.746	302.19	Promoter (<=1kb)	4	52507987	52651583	143597	2	ENSGALG00000011823	ENSGALT00000093152	758
4	52872595	52872858	264	265.025	277.007	Promoter (<=1kb)	4	52831246	52873723	42478	2	ENSGALG00000050644	ENSGALT00000105256	865
4	53350219	53350817	599	643.632	1007.3	Intron (ENSGALT00000056708/ENSGALG00000039688, intron 1 of 7)	4	53135268	53346996	211729	2	ENSGALG00000039688	ENSGALT00000105217	-3223
4	54014440	54015071	632	586.841	528.832	Distal Intergenic	4	54023430	54041915	18486	1	ENSGALG00000051506	ENSGALT00000103418	-8359
4	57019308	57019644	337	283.955	302.19	Distal Intergenic	4	56725349	57009349	284001	2	ENSGALG00000012044	ENSGALT00000098274	-9959
4	57240564	57240826	263	283.955	125.912	Distal Intergenic	4	57233980	57234025	46	2	ENSGALG00000054966	ENSGALT00000105016	-6539
4	57696406	57696660	255	227.164	554.015	Distal Intergenic	4	57540655	57662542	121888	2	ENSGALG00000046888	ENSGALT00000095820	-33864
4	58234567	58234965	399	567.91	982.117	Intron (ENSGALT00000037662/ENSGALG00000012211, intron 3 of 12)	4	58199710	58310065	110356	1	ENSGALG00000012211	ENSGALT00000094109	34857
4	58787477	58787755	279	397.537	377.737	Intron (ENSGALT00000019955/ENSGALG00000012219, intron 1 of 15)	4	58597982	58837212	239231	2	ENSGALG00000012219	ENSGALT00000019955	49457
4	59388735	59389217	483	473.259	805.84	Intron (ENSGALT00000102448/ENSGALG00000053133, intron 4 of 9)	4	59450716	59456957	6242	2	ENSGALG00000051137	ENSGALT00000097298	67740
4	62395936	62396289	354	302.886	327.372	Distal Intergenic	4	62323286	62347905	24620	2	ENSGALG00000049661	ENSGALT00000107336	-48031
4	63698330	63698634	305	454.328	554.015	Intron (ENSGALT00000022234/ENSGALG00000013674, intron 1 of 9)	4	63621220	63732744	111525	2	ENSGALG00000013674	ENSGALT00000081788	34110
4	64573419	64573662	244	189.303	201.46	Intron (ENSGALT00000050929/ENSGALG00000013715, intron 9 of 18)	4	64593520	64603114	9595	1	ENSGALG00000053219	ENSGALT00000090763	-19858
4	68675205	68675506	302	208.234	327.372	Promoter (1-2kb)	4	68674139	68728558	54420	1	ENSGALG00000014262	ENSGALT00000097243	1066
4	71218602	71218922	321	283.955	377.737	Distal Intergenic	4	71244220	71246541	2322	2	ENSGALG00000047902	ENSGALT00000097255	27619
4	74394609	74394899	291	340.746	327.372	Promoter (2-3kb)	4	74366408	74397310	30903	2	ENSGALG00000040208	ENSGALT00000079179	2411
4	75098104	75098463	360	265.025	453.285	Intron (ENSGALT00000067693/ENSGALG00000041121, intron 4 of 36)	4	75127028	75146574	19547	1	ENSGALG00000054285	ENSGALT00000097465	-28565
4	76618876	76619129	254	283.955	327.372	Intron (ENSGALT00000083561/ENSGALG00000014508, intron 1 of 7)	4	76602399	76622926	20528	2	ENSGALG00000014508	ENSGALT00000083561	3797
4	77419439	77419687	249	208.234	302.19	Promoter (2-3kb)	4	77421793	77422754	962	1	ENSGALG00000031859	ENSGALT00000073705	-2106
4	81246452	81246733	282	208.234	75.5475	Distal Intergenic	4	81163343	81197397	34055	1	ENSGALG00000030209	ENSGALT00000065420	83109
4	81416064	81416342	279	208.234	201.46	Promoter (2-3kb)	4	81413378	81416418	3041	1	ENSGALG00000031338	ENSGALT00000078756	2686
4	82707339	82707587	249	227.164	251.825	Distal Intergenic	4	82748159	82785178	37020	1	ENSGALG00000015687	ENSGALT00000025300	-40572
4	82712985	82713369	385	359.677	805.84	Distal Intergenic	4	82748159	82785178	37020	1	ENSGALG00000015687	ENSGALT00000025300	-34790
4	86018367	86018840	474	492.189	679.927	Distal Intergenic	4	85994262	86001997	7736	1	ENSGALG00000015939	ENSGALT00000088295	24105
4	87131667	87132017	351	586.841	705.11	Intron (ENSGALT00000092638/ENSGALG00000047808, intron 1 of 1)	4	87058536	87080488	21953	2	ENSGALG00000054977	ENSGALT00000108130	-51179
4	87325709	87326031	323	359.677	503.65	Distal Intergenic	4	87254457	87265489	11033	2	ENSGALG00000052288	ENSGALT00000092641	-60220
4	88410556	88410809	254	227.164	528.832	Intron (ENSGALT00000025747/ENSGALG00000015977, intron 4 of 6)	4	88402221	88446642	44422	2	ENSGALG00000015977	ENSGALT00000025747	35833
4	90706999	90707882	884	1419.78	1888.69	Promoter (2-3kb)	4	90710259	90713739	3481	1	ENSGALG00000035221	ENSGALT00000062327	-2377
4	91102647	91103144	498	208.234	25.1825	Intron (ENSGALT00000100202/ENSGALG00000047979, intron 4 of 12)	4	91093743	91112944	19202	2	ENSGALG00000047979	ENSGALT00000100202	9800
4	91178576	91179058	483	359.677	428.102	Intron (ENSGALT00000092858/ENSGALG00000049119, intron 21 of 22)	4	91161672	91170251	8580	2	ENSGALG00000054383	ENSGALT00000100064	-8325
4	91226718	91227106	389	359.677	277.007	Distal Intergenic	4	91173719	91216430	42712	2	ENSGALG00000049119	ENSGALT00000093481	-10288
4	91288437	91289369	933	473.259	679.927	Intron (ENSGALT00000106858/ENSGALG00000051660, intron 2 of 3)	4	91267755	91278824	11070	2	ENSGALG00000051068	ENSGALT00000095336	-9613
4	91306413	91307043	631	227.164	125.912	Distal Intergenic	4	91286337	91300812	14476	2	ENSGALG00000051660	ENSGALT00000101759	-5601
5	5226	5899	674	530.05	956.935	Distal Intergenic	5	40114	57946	17833	1	ENSGALG00000054033	ENSGALT00000098376	-34215
5	3096901	3097504	604	776.144	881.387	Distal Intergenic	5	3034745	3063413	28669	1	ENSGALG00000039254	ENSGALT00000053407	62156
5	4194305	4194837	533	624.702	730.292	Intron (ENSGALT00000072577/ENSGALG00000012153, intron 3 of 5)	5	4144170	4249065	104896	1	ENSGALG00000012153	ENSGALT00000019847	50135
5	6638956	6639401	446	738.284	1032.48	Promoter (<=1kb)	5	6640160	6641221	1062	1	ENSGALG00000051038	ENSGALT00000096331	-759
5	6890114	6890384	271	359.677	554.015	Distal Intergenic	5	6652202	6815435	163234	2	ENSGALG00000038775	ENSGALT00000052766	-74679
5	7341221	7341655	435	1457.64	1510.95	Distal Intergenic	5	7334647	7335717	1071	2	ENSGALG00000052201	ENSGALT00000105671	-5504
5	7886435	7886911	477	454.328	982.117	Intron (ENSGALT00000091387/ENSGALG00000048906, intron 1 of 5)	5	7903361	8004011	100651	1	ENSGALG00000048906	ENSGALT00000101870	-16450
5	9585919	9586373	455	473.259	302.19	Distal Intergenic	5	9572428	9580919	8492	2	ENSGALG00000005769	ENSGALT00000044761	-5000
5	10179965	10181156	1192	1173.68	2014.6	Distal Intergenic	5	10079565	10089423	9859	1	ENSGALG00000047228	ENSGALT00000103703	100400
5	10338667	10338999	333	530.05	831.022	Distal Intergenic	5	10343018	10347938	4921	1	ENSGALG00000047957	ENSGALT00000096559	-4019
5	11464066	11464576	511	567.91	906.57	Intron (ENSGALT00000009804/ENSGALG00000006074, intron 6 of 14)	5	11333569	11356045	22477	2	ENSGALG00000048927	ENSGALT00000105790	-108021
5	11903199	11903667	469	511.119	579.197	Distal Intergenic	5	11917525	11919869	2345	1	ENSGALG00000051449	ENSGALT00000097370	-13858
5	12804312	12804656	345	265.025	277.007	Promoter (<=1kb)	5	12791511	12803475	11965	2	ENSGALG00000006355	ENSGALT00000010272	-837
5	12826338	12826594	257	246.095	100.73	Promoter (1-2kb)	5	12827688	12849683	21996	1	ENSGALG00000047827	ENSGALT00000101294	-1094
5	13021789	13022163	375	227.164	151.095	Intron (ENSGALT00000045335/ENSGALG00000006382, intron 1 of 24)	5	13013917	13081114	67198	1	ENSGALG00000006382	ENSGALT00000045335	7872
5	13969286	13969526	241	246.095	75.5475	Promoter (2-3kb)	5	13971786	13980128	8343	1	ENSGALG00000035282	ENSGALT00000053800	-2260
5	14042492	14042872	381	511.119	554.015	Intron (ENSGALT00000091131/ENSGALG00000053027, intron 2 of 3)	5	14070413	14079099	8687	2	ENSGALG00000053027	ENSGALT00000105017	36227
5	17075003	17075343	341	1552.29	1611.68	Intron (ENSGALT00000100490/ENSGALG00000053601, intron 1 of 7)	5	17090422	17094197	3776	2	ENSGALG00000051890	ENSGALT00000092233	18854
5	17133856	17134275	420	302.886	428.102	Promoter (2-3kb)	5	17131424	17132182	759	1	ENSGALG00000051357	ENSGALT00000092909	2432
5	18167543	18168710	1168	624.702	604.38	Distal Intergenic	5	18176267	18178276	2010	2	ENSGALG00000049105	ENSGALT00000092953	9566
5	18986748	18987006	259	208.234	201.46	Distal Intergenic	5	18995653	19029466	33814	1	ENSGALG00000007817	ENSGALT00000012687	-8647
5	19421376	19421707	332	227.164	554.015	Promoter (2-3kb)	5	19419316	19420470	1155	1	ENSGALG00000039032	ENSGALT00000051687	2060
5	19561691	19561967	277	208.234	226.642	Intron (ENSGALT00000049276/ENSGALG00000038913, intron 4 of 5)	5	19544466	19608245	63780	1	ENSGALG00000038913	ENSGALT00000098828	17225
5	19818821	19819117	297	265.025	100.73	Distal Intergenic	5	19753875	19758919	5045	2	ENSGALG00000046408	ENSGALT00000086146	-59902
5	22241555	22241857	303	265.025	352.555	Intron (ENSGALT00000067157/ENSGALG00000038217, intron 6 of 9)	5	22211473	22245391	33919	1	ENSGALG00000038217	ENSGALT00000067157	30082
5	22332558	22332838	281	340.746	453.285	Promoter (1-2kb)	5	22331177	22411112	79936	1	ENSGALG00000036901	ENSGALT00000107251	1381
5	28679401	28679643	243	321.816	428.102	Intron (ENSGALT00000102206/ENSGALG00000009491, intron 9 of 10)	5	28752972	28760924	7953	1	ENSGALG00000054613	ENSGALT00000102215	-73329
5	28694682	28695127	446	851.866	1007.3	Intron (ENSGALT00000102206/ENSGALG00000009491, intron 9 of 10)	5	28752972	28760924	7953	1	ENSGALG00000054613	ENSGALT00000102215	-57845
5	29676287	29676564	278	340.746	327.372	Distal Intergenic	5	29682651	29686884	4234	1	ENSGALG00000009592	ENSGALT00000015631	-6087
5	30557532	30558052	521	605.771	1309.49	Distal Intergenic	5	30373917	30541375	167459	2	ENSGALG00000009705	ENSGALT00000077897	-16157
5	31006529	31006974	446	359.677	705.11	Distal Intergenic	5	30949913	31002826	52914	2	ENSGALG00000028203	ENSGALT00000093711	-3703
5	31481040	31481386	347	435.398	453.285	Intron (ENSGALT00000060228/ENSGALG00000039118, intron 7 of 12)	5	31523759	31523921	163	1	ENSGALG00000027360	ENSGALT00000044872	-42373
5	31766977	31767219	243	170.373	125.912	Promoter (<=1kb)	5	31766738	31822527	55790	1	ENSGALG00000053286	ENSGALT00000099540	239
5	36456779	36457033	255	227.164	125.912	Intron (ENSGALT00000016403/ENSGALG00000010088, intron 39 of 41)	5	36441027	36442382	1356	1	ENSGALG00000053937	ENSGALT00000099533	15752
5	36887542	36888264	723	889.726	730.292	Promoter (1-2kb)	5	36884558	36886207	1650	2	ENSGALG00000028483	ENSGALT00000045267	-1335
5	38700477	38700813	337	435.398	755.475	Intron (ENSGALT00000054406/ENSGALG00000020415, intron 3 of 9)	5	38686026	38729635	43610	1	ENSGALG00000020415	ENSGALT00000032559	14451
5	39204100	39204397	298	283.955	654.745	Promoter (<=1kb)	5	39205123	39205240	118	1	ENSGALG00000024525	ENSGALT00000041438	-726
5	39751617	39752132	516	700.423	453.285	Distal Intergenic	5	39775061	40667056	891996	1	ENSGALG00000027255	ENSGALT00000084758	-22929
5	44711746	44712000	255	265.025	201.46	Promoter (<=1kb)	5	44669773	44711483	41711	2	ENSGALG00000010747	ENSGALT00000017485	-263
5	45151564	45151924	361	208.234	100.73	Intron (ENSGALT00000101381/ENSGALG00000034898, intron 4 of 9)	5	45102027	45198378	96352	2	ENSGALG00000034898	ENSGALT00000054340	46454
5	45548712	45549138	427	473.259	503.65	Promoter (<=1kb)	5	45549295	45551276	1982	1	ENSGALG00000054735	ENSGALT00000093051	-157
5	46742952	46743285	334	454.328	755.475	Distal Intergenic	5	46730626	46730684	59	1	ENSGALG00000051850	ENSGALT00000094361	12326
5	47664021	47664340	320	246.095	453.285	Distal Intergenic	5	47632071	47635768	3698	1	ENSGALG00000050961	ENSGALT00000108247	31950
5	47796195	47796678	484	605.771	554.015	Intron (ENSGALT00000092754/ENSGALG00000052516, intron 1 of 4)	5	47748933	47862727	113795	1	ENSGALG00000052516	ENSGALT00000092754	47262
5	47935258	47935534	277	283.955	377.737	Distal Intergenic	5	47980006	48068279	88274	2	ENSGALG00000031862	ENSGALT00000070051	132745
5	48260096	48260709	614	643.632	1284.31	Intron (ENSGALT00000018168/ENSGALG00000011139, intron 1 of 5)	5	48214228	48312719	98492	2	ENSGALG00000011139	ENSGALT00000018168	52010
5	48747284	48747589	306	321.816	176.277	Promoter (2-3kb)	5	48749877	48755650	5774	1	ENSGALG00000011225	ENSGALT00000032511	-2288
5	48973364	48973746	383	340.746	478.467	Intron (ENSGALT00000079980/ENSGALG00000011236, intron 1 of 7)	5	48857109	48962570	105462	2	ENSGALG00000011236	ENSGALT00000104821	-10794
5	49759484	49759737	254	170.373	75.5475	Intron (ENSGALT00000018541/ENSGALG00000011366, intron 3 of 10)	5	49751116	49763397	12282	2	ENSGALG00000011366	ENSGALT00000018541	3660
5	50005577	50005976	400	340.746	151.095	Distal Intergenic	5	50027923	50071113	43191	1	ENSGALG00000011389	ENSGALT00000102111	-21947
5	50377544	50377825	282	170.373	50.365	Intron (ENSGALT00000088698/ENSGALG00000045478, intron 3 of 11)	5	50363371	50382143	18773	2	ENSGALG00000045478	ENSGALT00000088698	4318
5	50674687	50675308	622	435.398	730.292	Promoter (<=1kb)	5	50665051	50674942	9892	2	ENSGALG00000011533	ENSGALT00000083855	0
5	52006815	52007256	442	832.935	1082.85	Exon (ENSGALT00000019108/ENSGALG00000011687, exon 6 of 6)	5	52000607	52016763	16157	2	ENSGALG00000011687	ENSGALT00000019108	9507
5	52153280	52153563	284	340.746	402.92	Distal Intergenic	5	52136138	52142967	6830	2	ENSGALG00000011692	ENSGALT00000100766	-10313
5	53793404	53793786	383	605.771	705.11	Intron (ENSGALT00000019345/ENSGALG00000011858, intron 9 of 10)	5	53801759	53902834	101076	2	ENSGALG00000046873	ENSGALT00000095432	109048
5	55132262	55133483	1222	2082.34	2417.52	Promoter (<=1kb)	5	55112497	55133332	20836	2	ENSGALG00000049009	ENSGALT00000095788	0
5	55484851	55485188	338	321.816	251.825	Promoter (<=1kb)	5	55475250	55484791	9542	2	ENSGALG00000012041	ENSGALT00000019657	-60
5	55984970	55985275	306	265.025	151.095	Promoter (2-3kb)	5	55982611	55988753	6143	1	ENSGALG00000034889	ENSGALT00000072535	2359
5	57640617	57640878	262	265.025	100.73	Distal Intergenic	5	57615599	57617453	1855	2	ENSGALG00000034580	ENSGALT00000052537	-23164
6	519372	519648	277	94.6517	25.1825	Distal Intergenic	6	545042	557647	12606	2	ENSGALG00000049625	ENSGALT00000096048	37999
6	534405	534650	246	208.234	125.912	Distal Intergenic	6	545042	557647	12606	2	ENSGALG00000049625	ENSGALT00000096048	22997
6	664566	665212	647	1060.1	805.84	Promoter (1-2kb)	6	662799	667065	4267	2	ENSGALG00000047877	ENSGALT00000091511	1853
6	1021619	1021963	345	397.537	201.46	Distal Intergenic	6	1028705	1030144	1440	1	ENSGALG00000043392	ENSGALT00000052837	-6742
6	1028797	1029136	340	302.886	100.73	Promoter (<=1kb)	6	1028705	1030144	1440	1	ENSGALG00000043392	ENSGALT00000093653	92
6	1710457	1711593	1137	984.378	1712.41	Intron (ENSGALT00000094180/ENSGALG00000037682, intron 4 of 10)	6	1716405	1749933	33529	1	ENSGALG00000037682	ENSGALT00000091629	-4812
6	3361213	3361606	394	511.119	579.197	Exon (ENSGALT00000096941/ENSGALG00000048488, exon 3 of 3)	6	3358158	3361503	3346	1	ENSGALG00000048488	ENSGALT00000096941	3055
6	3952423	3952832	410	265.025	226.642	Promoter (1-2kb)	6	3887382	3950911	63530	2	ENSGALG00000047138	ENSGALT00000104762	-1512
6	6726323	6726683	361	889.726	679.927	Intron (ENSGALT00000103342/ENSGALG00000047891, intron 1 of 2)	6	6735332	6798522	63191	1	ENSGALG00000047891	ENSGALT00000105115	-8649
6	7276982	7277390	409	454.328	554.015	Intron (ENSGALT00000044134/ENSGALG00000002744, intron 28 of 30)	6	7337219	7349970	12752	1	ENSGALG00000002769	ENSGALT00000004372	-59829
6	8494147	8494540	394	378.607	327.372	Intron (ENSGALT00000004583/ENSGALG00000002904, intron 1 of 7)	6	8461693	8499207	37515	2	ENSGALG00000002904	ENSGALT00000004583	4667
6	8736877	8737142	266	359.677	302.19	Promoter (2-3kb)	6	8734030	8735558	1529	1	ENSGALG00000047467	ENSGALT00000102702	2847
6	10689531	10689771	241	246.095	176.277	Distal Intergenic	6	10769461	10913135	143675	1	ENSGALG00000003805	ENSGALT00000074115	-79690
6	10965832	10966580	749	870.796	982.117	Distal Intergenic	6	10921132	10956029	34898	1	ENSGALG00000047318	ENSGALT00000107459	44700
6	11781047	11781431	385	359.677	453.285	Distal Intergenic	6	11801208	11805457	4250	1	ENSGALG00000040195	ENSGALT00000098252	-19777
6	11806273	11806529	257	435.398	428.102	Intron (ENSGALT00000093466/ENSGALG00000053397, intron 1 of 2)	6	11802803	11805457	2655	1	ENSGALG00000040195	ENSGALT00000081886	3470
6	13514468	13514880	413	397.537	528.832	Intron (ENSGALT00000077498/ENSGALG00000035500, intron 1 of 6)	6	13485282	13559882	74601	1	ENSGALG00000035500	ENSGALT00000077498	29186
6	14871709	14872101	393	548.98	1007.3	Intron (ENSGALT00000091693/ENSGALG00000032308, intron 3 of 3)	6	14915136	14916923	1788	1	ENSGALG00000048055	ENSGALT00000093610	-43035
6	15619486	15619806	321	624.702	1309.49	Intron (ENSGALT00000092451/ENSGALG00000054358, intron 2 of 6)	6	15547599	15650285	102687	2	ENSGALG00000054358	ENSGALT00000092451	30479
6	18145616	18145931	316	340.746	327.372	Distal Intergenic	6	18095431	18111399	15969	2	ENSGALG00000052933	ENSGALT00000107915	-34217
6	18979787	18980073	287	359.677	554.015	Distal Intergenic	6	18988964	18994085	5122	2	ENSGALG00000050857	ENSGALT00000091612	14012
6	19482559	19482943	385	511.119	629.562	Distal Intergenic	6	19441997	19461945	19949	2	ENSGALG00000054411	ENSGALT00000098095	-20614
6	20799042	20799549	508	492.189	327.372	Distal Intergenic	6	20776576	20778514	1939	2	ENSGALG00000052903	ENSGALT00000094476	-20528
6	20809003	20809449	447	397.537	478.467	Distal Intergenic	6	20836334	20837848	1515	1	ENSGALG00000050756	ENSGALT00000096877	-26885
6	20873176	20873474	299	662.562	528.832	Promoter (2-3kb)	6	20868111	20875710	7600	2	ENSGALG00000037070	ENSGALT00000076586	2236
6	20973683	20974397	715	908.657	755.475	Exon (ENSGALT00000108128/ENSGALG00000047729, exon 2 of 2)	6	20968334	20975294	6961	1	ENSGALG00000047729	ENSGALT00000108128	5349
6	21901484	21901753	270	170.373	428.102	Distal Intergenic	6	21912396	21954114	41719	2	ENSGALG00000030598	ENSGALT00000057297	52361
6	22474487	22474764	278	265.025	327.372	Distal Intergenic	6	22456105	22456193	89	1	ENSGALG00000021772	ENSGALT00000035314	18382
6	23011692	23011963	272	189.303	25.1825	Distal Intergenic	6	23021332	23035696	14365	1	ENSGALG00000007304	ENSGALT00000011823	-9369
6	25904944	25905236	293	283.955	201.46	Distal Intergenic	6	25933052	26012218	79167	1	ENSGALG00000048364	ENSGALT00000106544	-27816
6	28299875	28300492	618	889.726	1309.49	Promoter (<=1kb)	6	28301127	28316590	15464	1	ENSGALG00000053994	ENSGALT00000101789	-635
6	28392682	28392939	258	170.373	201.46	Promoter (1-2kb)	6	28394328	28407868	13541	1	ENSGALG00000008905	ENSGALT00000104318	-1389
6	28957654	28957949	296	189.303	277.007	Intron (ENSGALT00000063134/ENSGALG00000031404, intron 1 of 17)	6	28953896	28984078	30183	1	ENSGALG00000031404	ENSGALT00000103254	3758
6	32332395	32332640	246	170.373	25.1825	Promoter (<=1kb)	6	32332185	32334722	2538	1	ENSGALG00000050151	ENSGALT00000107857	210
6	35651897	35652179	283	265.025	75.5475	Distal Intergenic	6	35612512	35621233	8722	2	ENSGALG00000048727	ENSGALT00000094504	-30664
7	3066291	3066644	354	473.259	906.57	Intron (ENSGALT00000091206/ENSGALG00000051596, intron 4 of 7)	7	3039146	3077658	38513	1	ENSGALG00000051596	ENSGALT00000091206	27145
7	3145282	3145600	319	340.746	1032.48	Intron (ENSGALT00000039962/ENSGALG00000003126, intron 20 of 26)	7	3039146	3077658	38513	1	ENSGALG00000051596	ENSGALT00000091206	106136
7	5778774	5779057	284	397.537	327.372	Distal Intergenic	7	5748285	5750646	2362	2	ENSGALG00000052743	ENSGALT00000104939	-28128
7	11606173	11606554	382	454.328	503.65	Intron (ENSGALT00000013729/ENSGALG00000008428, intron 4 of 6)	7	11591958	11617897	25940	1	ENSGALG00000008428	ENSGALT00000013729	14215
7	11612104	11612372	269	227.164	226.642	Intron (ENSGALT00000013729/ENSGALG00000008428, intron 6 of 6)	7	11591958	11617897	25940	1	ENSGALG00000008428	ENSGALT00000013729	20146
7	11674011	11674275	265	283.955	327.372	Distal Intergenic	7	11682384	11685456	3073	1	ENSGALG00000034973	ENSGALT00000048401	-8109
7	11737520	11737768	249	189.303	251.825	Distal Intergenic	7	11734462	11736445	1984	1	ENSGALG00000041115	ENSGALT00000077793	3058
7	12244111	12244411	301	397.537	352.555	Exon (ENSGALT00000103944/ENSGALG00000054751, exon 2 of 5)	7	12236789	12247633	10845	1	ENSGALG00000054751	ENSGALT00000103944	7322
7	14420318	14420623	306	340.746	402.92	Distal Intergenic	7	14362246	14403767	41522	1	ENSGALG00000051682	ENSGALT00000106389	58072
7	16115368	16115613	246	246.095	352.555	Intron (ENSGALT00000102055/ENSGALG00000048012, intron 1 of 2)	7	16086108	16137451	51344	1	ENSGALG00000048012	ENSGALT00000102055	29260
7	18244538	18244965	428	435.398	352.555	Distal Intergenic	7	18254139	18255999	1861	2	ENSGALG00000034094	ENSGALT00000049756	11034
7	18746679	18747062	384	473.259	856.205	Intron (ENSGALT00000017651/ENSGALG00000010858, intron 1 of 51)	7	18755846	18784210	28365	1	ENSGALG00000010858	ENSGALT00000102616	-8784
7	20047391	20047718	328	265.025	151.095	Promoter (1-2kb)	7	20045523	20118965	73443	1	ENSGALG00000011068	ENSGALT00000018021	1868
7	20265306	20265568	263	302.886	831.022	Intron (ENSGALT00000105967/ENSGALG00000051255, intron 2 of 4)	7	20209570	20390863	181294	1	ENSGALG00000051255	ENSGALT00000095576	55736
7	21280916	21281316	401	340.746	251.825	Intron (ENSGALT00000067658/ENSGALG00000030032, intron 1 of 25)	7	21180845	21299422	118578	2	ENSGALG00000030032	ENSGALT00000067658	18106
7	22855578	22855833	256	265.025	125.912	Distal Intergenic	7	23005123	23020869	15747	1	ENSGALG00000048875	ENSGALT00000107679	-149290
7	23226912	23227167	256	302.886	226.642	Promoter (<=1kb)	7	23202420	23227021	24602	2	ENSGALG00000037870	ENSGALT00000099006	0
7	23985684	23985964	281	321.816	377.737	Intron (ENSGALT00000101016/ENSGALG00000046851, intron 2 of 2)	7	23971225	23998818	27594	1	ENSGALG00000046851	ENSGALT00000101016	14459
7	25386137	25386559	423	359.677	428.102	Intron (ENSGALT00000098392/ENSGALG00000011596, intron 11 of 26)	7	25361092	25421281	60190	1	ENSGALG00000011596	ENSGALT00000018933	25045
7	25430920	25431356	437	435.398	528.832	Promoter (2-3kb)	7	25428442	25471015	42574	1	ENSGALG00000011605	ENSGALT00000103827	2478
7	25872075	25872460	386	416.468	629.562	Intron (ENSGALT00000018998/ENSGALG00000011630, intron 2 of 13)	7	25827826	25938046	110221	1	ENSGALG00000011630	ENSGALT00000085622	44249
7	26714481	26714936	456	511.119	528.832	Intron (ENSGALT00000105496/ENSGALG00000011686, intron 2 of 22)	7	26550205	26722701	172497	2	ENSGALG00000011686	ENSGALT00000105496	7765
7	27351765	27352043	279	397.537	654.745	Intron (ENSGALT00000089896/ENSGALG00000011708, intron 1 of 31)	7	27172911	27355477	182567	2	ENSGALG00000011708	ENSGALT00000037978	3434
7	28363916	28364184	269	170.373	377.737	Intron (ENSGALT00000019774/ENSGALG00000012106, intron 9 of 12)	7	28370913	28374010	3098	2	ENSGALG00000012111	ENSGALT00000019784	9826
7	28782596	28782934	339	530.05	730.292	Distal Intergenic	7	28723459	28757040	33582	2	ENSGALG00000053168	ENSGALT00000102749	-25556
7	30147887	30148358	472	530.05	881.387	Distal Intergenic	7	29785117	30106820	321704	2	ENSGALG00000012177	ENSGALT00000019884	-41067
7	30803115	30803495	381	492.189	654.745	Distal Intergenic	7	30829890	30836604	6715	1	ENSGALG00000049931	ENSGALT00000103243	-26395
7	30812698	30813008	311	170.373	251.825	Distal Intergenic	7	30829890	30836604	6715	1	ENSGALG00000049931	ENSGALT00000103243	-16882
7	31043500	31043804	305	340.746	503.65	Intron (ENSGALT00000020191/ENSGALG00000012362, intron 6 of 25)	7	30959190	31199600	240411	1	ENSGALG00000012362	ENSGALT00000020191	84310
7	31718992	31719290	299	265.025	402.92	Promoter (1-2kb)	7	31584693	31720416	135724	2	ENSGALG00000012382	ENSGALT00000020216	1126
7	32172728	32172988	261	397.537	579.197	Intron (ENSGALT00000020272/ENSGALG00000012407, intron 3 of 90)	7	31850143	32308097	457955	2	ENSGALG00000012407	ENSGALT00000020272	135109
7	33182795	33183060	266	246.095	75.5475	Intron (ENSGALT00000020306/ENSGALG00000012424, intron 5 of 9)	7	32993386	33093044	99659	2	ENSGALG00000052245	ENSGALT00000099224	-89751
7	33406991	33407378	388	416.468	503.65	Intron (ENSGALT00000100475/ENSGALG00000040465, intron 2 of 9)	7	33308586	33410632	102047	2	ENSGALG00000040465	ENSGALT00000047638	3254
7	34437739	34438034	296	340.746	402.92	Intron (ENSGALT00000099963/ENSGALG00000053295, intron 2 of 5)	7	34307214	34495359	188146	2	ENSGALG00000053295	ENSGALT00000099963	57325
7	36131901	36132148	248	246.095	201.46	Distal Intergenic	7	36147529	36154925	7397	1	ENSGALG00000053986	ENSGALT00000106303	-15381
7	36359243	36359510	268	246.095	402.92	Distal Intergenic	7	36314871	36353560	38690	2	ENSGALG00000012555	ENSGALT00000020503	-5683
8	97969	98687	719	719.353	554.015	Distal Intergenic	8	158537	163057	4521	2	ENSGALG00000047113	ENSGALT00000093626	64370
8	99804	100073	270	302.886	428.102	Distal Intergenic	8	158537	163057	4521	2	ENSGALG00000047113	ENSGALT00000093626	62984
8	151872	152399	528	832.935	805.84	Distal Intergenic	8	158537	163057	4521	2	ENSGALG00000047113	ENSGALT00000093626	10658
8	170707	171588	882	757.214	1032.48	Distal Intergenic	8	162323	163777	1455	2	ENSGALG00000047113	ENSGALT00000102373	-6930
8	181204	181447	244	151.443	251.825	Distal Intergenic	8	162323	163777	1455	2	ENSGALG00000047113	ENSGALT00000102373	-17427
8	183643	183934	292	283.955	75.5475	Distal Intergenic	8	162323	163777	1455	2	ENSGALG00000047113	ENSGALT00000102373	-19866
8	215837	216725	889	340.746	251.825	Promoter (<=1kb)	8	215177	226455	11279	1	ENSGALG00000049437	ENSGALT00000092264	660
8	345134	345697	564	624.702	251.825	Promoter (2-3kb)	8	346792	347799	1008	2	ENSGALG00000055072	ENSGALT00000095804	2102
8	347117	347518	402	738.284	302.19	Promoter (<=1kb)	8	346792	347799	1008	2	ENSGALG00000055072	ENSGALT00000095804	281
8	731440	731911	472	643.632	1032.48	Intron (ENSGALT00000091285/ENSGALG00000048836, intron 4 of 5)	8	741956	752715	10760	2	ENSGALG00000048836	ENSGALT00000099361	20804
8	1570476	1571465	990	643.632	679.927	Promoter (<=1kb)	8	1570243	1572036	1794	1	ENSGALG00000050736	ENSGALT00000098426	233
8	1818872	1819127	256	151.443	50.365	Promoter (<=1kb)	8	1767159	1817969	50811	2	ENSGALG00000002145	ENSGALT00000051874	-903
8	2204175	2204482	308	246.095	226.642	Intron (ENSGALT00000102847/ENSGALG00000054631, intron 1 of 11)	8	2179570	2199895	20326	2	ENSGALG00000054631	ENSGALT00000107212	-4280
8	2740624	2741146	523	681.493	1208.76	Intron (ENSGALT00000094559/ENSGALG00000002246, intron 2 of 22)	8	2753168	2859120	105953	1	ENSGALG00000002246	ENSGALT00000003516	-12022
8	4224504	4224903	400	359.677	327.372	Intron (ENSGALT00000059623/ENSGALG00000036871, intron 10 of 11)	8	4209522	4220980	11459	2	ENSGALG00000002734	ENSGALT00000095769	-3524
8	4510088	4510446	359	492.189	402.92	Promoter (<=1kb)	8	4466754	4509751	42998	2	ENSGALG00000033328	ENSGALT00000070193	-337
8	8430407	8430981	575	738.284	679.927	Distal Intergenic	8	8413508	8429525	16018	1	ENSGALG00000037219	ENSGALT00000104221	16899
8	9052600	9053087	488	378.607	176.277	Distal Intergenic	8	9084691	9102387	17697	1	ENSGALG00000047655	ENSGALT00000091625	-31604
8	9285912	9286193	282	586.841	478.467	Distal Intergenic	8	9277285	9280252	2968	1	ENSGALG00000048835	ENSGALT00000093138	8627
8	9298836	9299531	696	3426.39	3525.55	Distal Intergenic	8	9277285	9280252	2968	1	ENSGALG00000048835	ENSGALT00000093138	21551
8	9308204	9308717	514	340.746	251.825	Distal Intergenic	8	9277285	9280252	2968	1	ENSGALG00000048835	ENSGALT00000093138	30919
8	9317503	9318144	642	492.189	327.372	Distal Intergenic	8	9277285	9280252	2968	1	ENSGALG00000048835	ENSGALT00000093138	40218
8	11303103	11303530	428	1192.61	881.387	Distal Intergenic	8	11308094	11311161	3068	1	ENSGALG00000053443	ENSGALT00000105604	-4564
8	11372768	11373158	391	1211.54	780.657	Intron (ENSGALT00000106604/ENSGALG00000048341, intron 1 of 1)	8	11377504	11386430	8927	1	ENSGALG00000048341	ENSGALT00000105539	-4346
8	11393454	11393963	510	1097.96	931.752	Distal Intergenic	8	11407676	11424423	16748	1	ENSGALG00000047688	ENSGALT00000097292	-13713
8	11401697	11402116	420	814.005	629.562	Distal Intergenic	8	11407676	11424423	16748	1	ENSGALG00000047688	ENSGALT00000097292	-5560
8	11414594	11414876	283	302.886	478.467	Intron (ENSGALT00000097292/ENSGALG00000047688, intron 1 of 1)	8	11407676	11431673	23998	1	ENSGALG00000047688	ENSGALT00000099488	6918
8	11507708	11508186	479	473.259	906.57	Distal Intergenic	8	11515298	11520407	5110	1	ENSGALG00000048191	ENSGALT00000096053	-7112
8	15171495	15171755	261	208.234	629.562	Intron (ENSGALT00000097682/ENSGALG00000053974, intron 1 of 2)	8	15158223	15181035	22813	1	ENSGALG00000053974	ENSGALT00000097682	13272
8	16839229	16839550	322	227.164	277.007	Distal Intergenic	8	16844808	16864555	19748	1	ENSGALG00000008763	ENSGALT00000014255	-5258
8	17996910	17997153	244	454.328	881.387	Intron (ENSGALT00000048322/ENSGALG00000036789, intron 1 of 23)	8	18021151	18041278	20128	1	ENSGALG00000054466	ENSGALT00000096814	-23998
8	18225350	18225711	362	416.468	503.65	Distal Intergenic	8	17788637	18095888	307252	2	ENSGALG00000036789	ENSGALT00000048322	-129462
8	18290271	18290529	259	246.095	277.007	Distal Intergenic	8	18369867	18387350	17484	1	ENSGALG00000049979	ENSGALT00000100589	-79338
8	18913124	18913410	287	359.677	579.197	Intron (ENSGALT00000057440/ENSGALG00000008890, intron 3 of 15)	8	18880552	18954033	73482	1	ENSGALG00000008890	ENSGALT00000101725	32572
8	19762314	19762606	293	227.164	251.825	Intron (ENSGALT00000046891/ENSGALG00000009027, intron 3 of 4)	8	19752791	19752908	118	2	ENSGALG00000027857	ENSGALT00000045928	-9406
8	22130095	22130436	342	170.373	176.277	Distal Intergenic	8	22123280	22123365	86	1	ENSGALG00000025335	ENSGALT00000042248	6815
8	25547294	25547551	258	170.373	100.73	Intron (ENSGALT00000017523/ENSGALG00000010774, intron 4 of 16)	8	25524304	25574812	50509	2	ENSGALG00000010774	ENSGALT00000017523	27261
8	27476350	27476596	247	208.234	75.5475	Intron (ENSGALT00000038017/ENSGALG00000010924, intron 2 of 10)	8	27401819	27628797	226979	1	ENSGALG00000010924	ENSGALT00000089276	74531
8	28039297	28039749	453	586.841	906.57	Distal Intergenic	8	27983683	27994277	10595	2	ENSGALG00000047521	ENSGALT00000102474	-45020
8	28122662	28122911	250	132.512	277.007	Distal Intergenic	8	28132665	28133855	1191	1	ENSGALG00000042686	ENSGALT00000079896	-9754
8	30040647	30040927	281	283.955	277.007	Distal Intergenic	8	30021556	30031380	9825	2	ENSGALG00000049306	ENSGALT00000106212	-9267
9	948337	948598	262	321.816	75.5475	Promoter (1-2kb)	9	946719	946836	118	1	ENSGALG00000051629	ENSGALT00000107099	1618
9	966479	966916	438	567.91	755.475	Promoter (<=1kb)	9	967377	967495	119	1	ENSGALG00000053229	ENSGALT00000107133	-461
9	1049637	1049930	294	265.025	453.285	Distal Intergenic	9	1046071	1046190	120	1	ENSGALG00000053692	ENSGALT00000092927	3566
9	1084381	1084843	463	378.607	579.197	Distal Intergenic	9	1078875	1078990	116	1	ENSGALG00000053870	ENSGALT00000104963	5506
9	5462312	5462799	488	397.537	554.015	Distal Intergenic	9	5465427	5466979	1553	2	ENSGALG00000050793	ENSGALT00000099823	4180
9	5463050	5463771	722	340.746	579.197	Distal Intergenic	9	5465427	5466979	1553	2	ENSGALG00000050793	ENSGALT00000099823	3208
9	5618141	5618399	259	189.303	176.277	Promoter (<=1kb)	9	5618394	5618478	85	1	ENSGALG00000031349	ENSGALT00000054729	0
9	7303385	7303669	285	170.373	377.737	Distal Intergenic	9	7324085	7408792	84708	1	ENSGALG00000053271	ENSGALT00000098178	-20416
9	8501417	8501707	291	246.095	201.46	Distal Intergenic	9	8473948	8497084	23137	2	ENSGALG00000005135	ENSGALT00000065074	-4333
9	9003530	9003818	289	340.746	528.832	Intron (ENSGALT00000007965/ENSGALG00000004966, intron 6 of 6)	9	9026474	9052539	26066	1	ENSGALG00000047334	ENSGALT00000090912	-22656
9	11859596	11859889	294	302.886	226.642	Distal Intergenic	9	11792576	11801494	8919	2	ENSGALG00000048566	ENSGALT00000108021	-58102
9	13102981	13103353	373	416.468	730.292	Distal Intergenic	9	13092443	13093885	1443	2	ENSGALG00000028015	ENSGALT00000044381	-9096
9	13127056	13127361	306	302.886	906.57	Intron (ENSGALT00000091124/ENSGALG00000049400, intron 1 of 2)	9	13110923	13133582	22660	2	ENSGALG00000049400	ENSGALT00000091124	6221
9	13235244	13235495	252	132.512	100.73	Promoter (<=1kb)	9	13187422	13234803	47382	2	ENSGALG00000007150	ENSGALT00000081828	-441
9	13332702	13333058	357	321.816	176.277	Distal Intergenic	9	13303068	13305862	2795	2	ENSGALG00000007193	ENSGALT00000092026	-26840
9	14105315	14105622	308	302.886	453.285	Intron (ENSGALT00000044685/ENSGALG00000026862, intron 1 of 3)	9	14097822	14108342	10521	1	ENSGALG00000026862	ENSGALT00000044685	7493
9	14449287	14449605	319	397.537	528.832	Intron (ENSGALT00000106217/ENSGALG00000052045, intron 4 of 8)	9	14464779	14474823	10045	2	ENSGALG00000050645	ENSGALT00000100920	25218
9	14749509	14749793	285	321.816	629.562	Intron (ENSGALT00000011871/ENSGALG00000007337, intron 1 of 11)	9	14500250	14783174	282925	2	ENSGALG00000007337	ENSGALT00000105031	33381
9	16255251	16255544	294	378.607	377.737	Distal Intergenic	9	16256712	16261108	4397	2	ENSGALG00000046767	ENSGALT00000094490	5564
9	16354185	16354429	245	151.443	226.642	Promoter (<=1kb)	9	16355099	16361972	6874	1	ENSGALG00000008684	ENSGALT00000072858	-670
9	20232415	20233008	594	473.259	579.197	Intron (ENSGALT00000080985/ENSGALG00000032577, intron 1 of 16)	9	20201621	20215290	13670	2	ENSGALG00000051207	ENSGALT00000106816	-17125
9	20722014	20722380	367	246.095	327.372	Distal Intergenic	9	20664119	20716340	52222	2	ENSGALG00000009468	ENSGALT00000015414	-5674
9	21004849	21005139	291	227.164	226.642	Intron (ENSGALT00000108092/ENSGALG00000052663, intron 9 of 12)	9	21019648	21024812	5165	1	ENSGALG00000052663	ENSGALT00000092843	-14509
9	23748980	23749283	304	283.955	100.73	Promoter (<=1kb)	9	23749597	23753278	3682	1	ENSGALG00000010384	ENSGALT00000016914	-314
AADN05000202.1	31189	31435	247	2176.99	2392.34	Distal Intergenic	36	21	4771	4751	2	ENSGALG00000052439	ENSGALT00000094935	-26418
AADN05001223.1	17492	17880	389	530.05	478.467	Promoter (<=1kb)	119	1414	17908	16495	2	ENSGALG00000052118	ENSGALT00000102769	28
AADN05001273.1	344	779	436	170.373	100.73	Promoter (<=1kb)	169	21	2013	1993	1	ENSGALG00000048503	ENSGALT00000093244	323
AADN05001281.1	543	978	436	265.025	201.46	Distal Intergenic	177	1165	5759	4595	2	ENSGALG00000053779	ENSGALT00000090551	4781
AADN05001281.1	2085	2842	758	492.189	604.38	Promoter (2-3kb)	177	1165	5759	4595	2	ENSGALG00000053779	ENSGALT00000090551	2917
AADN05001283.1	1398	1638	241	208.234	50.365	Promoter (1-2kb)	179	392	8996	8605	1	ENSGALG00000048581	ENSGALT00000098353	1006
AADN05001290.1	4924	5583	660	492.189	654.745	Distal Intergenic	186	16804	20306	3503	2	ENSGALG00000050852	ENSGALT00000093921	14723
AADN05001290.1	15548	16012	465	567.91	226.642	Distal Intergenic	186	16804	20306	3503	2	ENSGALG00000050852	ENSGALT00000093921	4294
AADN05001294.1	664	957	294	208.234	176.277	Promoter (1-2kb)	190	21	2112	2092	2	ENSGALG00000054438	ENSGALT00000104858	1155
AADN05001379.1	473	1210	738	473.259	352.555	Promoter (<=1kb)	275	383	1918	1536	1	ENSGALG00000054249	ENSGALT00000105450	90
AADN05001396.1	3537	3798	262	151.443	151.095	Distal Intergenic	292	21	1441	1421	1	ENSGALG00000049564	ENSGALT00000104079	3516
AADN05001419.1	4155	4560	406	132.512	151.095	Promoter (<=1kb)	315	987	4356	3370	2	ENSGALG00000054806	ENSGALT00000093233	0
AADN05001498.1	5290	5740	451	511.119	453.285	Promoter (1-2kb)	394	3586	15325	11740	1	ENSGALG00000053367	ENSGALT00000099287	1704
AADN05001504.1	1612	1853	242	548.98	554.015	Promoter (<=1kb)	400	1387	10795	9409	1	ENSGALG00000051470	ENSGALT00000107642	225
AADN05001509.1	226	547	322	113.582	25.1825	Promoter (1-2kb)	405	21	1717	1697	2	ENSGALG00000049605	ENSGALT00000095815	1170
KZ626819.1	129815	130213	399	321.816	151.095	Distal Intergenic	448	119508	121489	1982	2	ENSGALG00000042449	ENSGALT00000058388	-8326
KZ626824.1	21100	21471	372	2972.06	3097.45	Distal Intergenic	449	15887	17394	1508	1	ENSGALG00000053378	ENSGALT00000092658	5213
KZ626824.1	32047	32547	501	3142.44	3047.08	Distal Intergenic	449	15887	17394	1508	1	ENSGALG00000053378	ENSGALT00000092658	16160
KZ626826.1	23818	24620	803	302.886	125.912	Promoter (1-2kb)	451	22408	32800	10393	1	ENSGALG00000047019	ENSGALT00000102388	1410
KZ626827.1	19834	20257	424	170.373	327.372	Intron (ENSGALT00000097933/ENSGALG00000048765, intron 3 of 3)	452	54807	60401	5595	1	ENSGALG00000034697	ENSGALT00000080836	-34550
KZ626827.1	43947	44437	491	1400.85	1359.85	Intron (ENSGALT00000097933/ENSGALG00000048765, intron 1 of 3)	452	54807	60401	5595	1	ENSGALG00000034697	ENSGALT00000080836	-10370
KZ626827.1	57471	58141	671	2271.64	2870.8	Promoter (<=1kb)	452	58516	60401	1886	1	ENSGALG00000034697	ENSGALT00000104839	-375
KZ626828.1	44886	45383	498	283.955	226.642	Distal Intergenic	453	51356	53696	2341	2	ENSGALG00000047421	ENSGALT00000106904	8313
KZ626828.1	51911	52484	574	643.632	201.46	Promoter (1-2kb)	453	51356	53696	2341	2	ENSGALG00000047421	ENSGALT00000106904	1212
KZ626830.1	43316	43712	397	378.607	453.285	Distal Intergenic	455	2805	12180	9376	2	ENSGALG00000052768	ENSGALT00000103704	-31136
KZ626831.1	1152	1468	317	832.935	352.555	Distal Intergenic	456	241340	247338	5999	2	ENSGALG00000053541	ENSGALT00000078738	245870
KZ626831.1	28160	28892	733	378.607	125.912	Distal Intergenic	456	241340	247338	5999	2	ENSGALG00000053541	ENSGALT00000078738	218446
KZ626831.1	45927	46318	392	1249.4	1888.69	Distal Intergenic	456	241340	247338	5999	2	ENSGALG00000053541	ENSGALT00000078738	201020
KZ626831.1	66699	66954	256	1249.4	1007.3	Distal Intergenic	456	241340	247338	5999	2	ENSGALG00000053541	ENSGALT00000078738	180384
KZ626831.1	77789	78758	970	889.726	1108.03	Distal Intergenic	456	241340	247338	5999	2	ENSGALG00000053541	ENSGALT00000078738	168580
KZ626831.1	103229	104558	1330	1249.4	881.387	Distal Intergenic	456	241340	247338	5999	2	ENSGALG00000053541	ENSGALT00000078738	142780
KZ626831.1	106904	107158	255	567.91	604.38	Distal Intergenic	456	241340	247338	5999	2	ENSGALG00000053541	ENSGALT00000078738	140180
KZ626831.1	117596	117862	267	530.05	377.737	Distal Intergenic	456	241340	247338	5999	2	ENSGALG00000053541	ENSGALT00000078738	129476
KZ626831.1	122248	122605	358	454.328	352.555	Distal Intergenic	456	241340	247338	5999	2	ENSGALG00000053541	ENSGALT00000078738	124733
KZ626831.1	143005	143449	445	757.214	554.015	Distal Intergenic	456	241340	247338	5999	2	ENSGALG00000053541	ENSGALT00000078738	103889
KZ626831.1	200112	200480	369	1079.03	1183.58	Distal Intergenic	456	241340	247338	5999	2	ENSGALG00000053541	ENSGALT00000078738	46858
KZ626831.1	207697	208072	376	454.328	528.832	Distal Intergenic	456	241340	247338	5999	2	ENSGALG00000053541	ENSGALT00000078738	39266
KZ626831.1	291859	292157	299	511.119	327.372	Promoter (2-3kb)	456	249973	294220	44248	2	ENSGALG00000048942	ENSGALT00000106782	2063
KZ626831.1	430267	430568	302	227.164	251.825	Distal Intergenic	456	385671	390431	4761	2	ENSGALG00000049858	ENSGALT00000101428	-39836
KZ626831.1	433106	434037	932	795.075	881.387	Distal Intergenic	456	385671	390431	4761	2	ENSGALG00000049858	ENSGALT00000101428	-42675
KZ626831.1	435618	435924	307	283.955	100.73	Distal Intergenic	456	385671	390431	4761	2	ENSGALG00000049858	ENSGALT00000101428	-45187
KZ626831.1	440895	441464	570	75.7214	151.095	Distal Intergenic	456	385671	390431	4761	2	ENSGALG00000049858	ENSGALT00000101428	-50464
KZ626831.1	441894	443420	1527	1173.68	1561.31	Distal Intergenic	456	385671	390431	4761	2	ENSGALG00000049858	ENSGALT00000101428	-51463
KZ626831.1	444298	444650	353	283.955	251.825	Distal Intergenic	456	385671	390431	4761	2	ENSGALG00000049858	ENSGALT00000101428	-53867
KZ626831.1	451013	451473	461	889.726	780.657	Distal Intergenic	456	385671	390431	4761	2	ENSGALG00000049858	ENSGALT00000101428	-60582
KZ626831.1	452070	452501	432	832.935	831.022	Distal Intergenic	456	385671	390431	4761	2	ENSGALG00000049858	ENSGALT00000101428	-61639
KZ626831.1	461779	463152	1374	1230.47	1460.58	Distal Intergenic	456	385671	390431	4761	2	ENSGALG00000049858	ENSGALT00000101428	-71348
KZ626832.1	74395	75050	656	454.328	377.737	Distal Intergenic	457	84417	86732	2316	2	ENSGALG00000052578	ENSGALT00000099700	11682
KZ626833.1	70522	71387	866	624.702	528.832	Intron (ENSGALT00000105489/ENSGALG00000053785, intron 1 of 1)	458	43335	62667	19333	2	ENSGALG00000053785	ENSGALT00000101076	-7855
KZ626833.1	71888	72647	760	662.562	755.475	Intron (ENSGALT00000105489/ENSGALG00000053785, intron 1 of 1)	458	43335	62667	19333	2	ENSGALG00000053785	ENSGALT00000101076	-9221
KZ626833.1	90509	91369	861	567.91	327.372	Intron (ENSGALT00000105489/ENSGALG00000053785, intron 1 of 1)	458	59272	95834	36563	2	ENSGALG00000053785	ENSGALT00000105489	4465
KZ626833.1	100952	101337	386	283.955	226.642	Distal Intergenic	458	63593	96805	33213	2	ENSGALG00000048960	ENSGALT00000096659	-4147
KZ626833.1	117357	118004	648	283.955	201.46	Distal Intergenic	458	112024	112371	348	2	ENSGALG00000050515	ENSGALT00000093220	-4986
KZ626833.1	200209	200821	613	359.677	125.912	Promoter (1-2kb)	458	198867	200867	2001	1	ENSGALG00000051951	ENSGALT00000098505	1342
KZ626833.1	257401	258332	932	473.259	554.015	Distal Intergenic	458	219368	219425	58	1	ENSGALG00000051356	ENSGALT00000102163	38033
KZ626833.1	278608	278902	295	643.632	503.65	Distal Intergenic	458	335341	337477	2137	2	ENSGALG00000052105	ENSGALT00000085463	58575
KZ626833.1	284614	285358	745	2101.27	2190.88	Distal Intergenic	458	335341	337477	2137	2	ENSGALG00000052105	ENSGALT00000085463	52119
KZ626833.1	309970	310312	343	359.677	528.832	Distal Intergenic	458	335341	337477	2137	2	ENSGALG00000052105	ENSGALT00000085463	27165
KZ626833.1	650268	650617	350	832.935	956.935	Intron (ENSGALT00000090890/ENSGALG00000049700, intron 3 of 3)	458	650135	655821	5687	2	ENSGALG00000049700	ENSGALT00000090890	5204
KZ626833.1	656339	656588	250	757.214	956.935	Promoter (<=1kb)	458	650135	655821	5687	2	ENSGALG00000049700	ENSGALT00000090890	-518
KZ626833.1	658708	659177	470	1400.85	1561.31	Promoter (2-3kb)	458	650135	655821	5687	2	ENSGALG00000049700	ENSGALT00000090890	-2887
KZ626833.1	660745	661413	669	397.537	226.642	Exon (ENSGALT00000107673/ENSGALG00000049779, exon 2 of 2)	458	650135	655821	5687	2	ENSGALG00000049700	ENSGALT00000090890	-4924
KZ626833.1	690347	690614	268	397.537	453.285	Distal Intergenic	458	661384	669748	8365	2	ENSGALG00000049779	ENSGALT00000107673	-20599
KZ626834.1	29857	30594	738	1135.82	1057.66	Distal Intergenic	459	8192	17519	9328	2	ENSGALG00000051892	ENSGALT00000107842	-12338
KZ626834.1	76426	76826	401	397.537	453.285	Intron (ENSGALT00000100788/ENSGALG00000048922, intron 1 of 2)	459	46156	86536	40381	2	ENSGALG00000048922	ENSGALT00000100788	9710
KZ626834.1	86800	87186	387	832.935	679.927	Promoter (<=1kb)	459	46156	86536	40381	2	ENSGALG00000048922	ENSGALT00000100788	-264
KZ626834.1	206645	207884	1240	2858.48	3021.9	Distal Intergenic	459	219301	225463	6163	1	ENSGALG00000050624	ENSGALT00000100135	-11417
KZ626834.1	216785	217126	342	814.005	1385.04	Promoter (2-3kb)	459	219301	225463	6163	1	ENSGALG00000050624	ENSGALT00000100135	-2175
KZ626834.1	223913	224900	988	1646.94	1989.42	Intron (ENSGALT00000100135/ENSGALG00000050624, intron 7 of 7)	459	219301	225463	6163	1	ENSGALG00000050624	ENSGALT00000100135	4612
KZ626834.1	244450	245483	1034	2536.67	2543.43	Distal Intergenic	459	260464	262813	2350	2	ENSGALG00000030129	ENSGALT00000061703	17330
KZ626834.1	339067	339342	276	681.493	629.562	Distal Intergenic	459	377080	384158	7079	1	ENSGALG00000054581	ENSGALT00000101120	-37738
KZ626834.1	359754	360089	336	378.607	478.467	Distal Intergenic	459	377080	384158	7079	1	ENSGALG00000054581	ENSGALT00000101120	-16991
KZ626834.1	491883	492130	248	265.025	151.095	Intron (ENSGALT00000107295/ENSGALG00000054443, intron 1 of 1)	459	556752	563513	6762	1	ENSGALG00000054443	ENSGALT00000097348	-64622
KZ626834.1	517513	518253	741	1836.24	2341.97	Intron (ENSGALT00000107295/ENSGALG00000054443, intron 1 of 1)	459	556752	563513	6762	1	ENSGALG00000054443	ENSGALT00000097348	-38499
KZ626834.1	601589	601946	358	208.234	100.73	Distal Intergenic	459	556752	583886	27135	1	ENSGALG00000054443	ENSGALT00000108184	44837
KZ626835.1	16985	17343	359	435.398	377.737	Distal Intergenic	460	7537	13910	6374	2	ENSGALG00000048111	ENSGALT00000091974	-3075
KZ626835.1	158644	159048	405	227.164	100.73	Distal Intergenic	460	99190	122959	23770	1	ENSGALG00000039919	ENSGALT00000056412	59454
KZ626835.1	159549	160267	719	548.98	226.642	Distal Intergenic	460	99190	122959	23770	1	ENSGALG00000039919	ENSGALT00000056412	60359
KZ626835.1	160512	160843	332	132.512	151.095	Distal Intergenic	460	99190	122959	23770	1	ENSGALG00000039919	ENSGALT00000056412	61322
KZ626835.1	161861	162211	351	227.164	302.19	Distal Intergenic	460	99190	122959	23770	1	ENSGALG00000039919	ENSGALT00000056412	62671
KZ626835.1	215891	216319	429	208.234	503.65	Intron (ENSGALT00000098943/ENSGALG00000050538, intron 1 of 1)	460	99190	122959	23770	1	ENSGALG00000039919	ENSGALT00000056412	116701
KZ626835.1	427220	428712	1493	681.493	730.292	Distal Intergenic	460	418070	420043	1974	1	ENSGALG00000040133	ENSGALT00000104235	9150
KZ626835.1	539185	539887	703	416.468	528.832	Intron (ENSGALT00000101538/ENSGALG00000049243, intron 1 of 1)	460	532192	560177	27986	1	ENSGALG00000049243	ENSGALT00000101538	6993
KZ626835.1	855835	856781	947	662.562	579.197	Intron (ENSGALT00000098622/ENSGALG00000035783, intron 1 of 1)	460	843418	845321	1904	2	ENSGALG00000035783	ENSGALT00000094355	-10514
KZ626835.1	939838	940108	271	189.303	176.277	Distal Intergenic	460	843418	935679	92262	2	ENSGALG00000035783	ENSGALT00000098622	-4159
KZ626835.1	1071196	1071484	289	170.373	176.277	Distal Intergenic	460	1085466	1086108	643	1	ENSGALG00000054830	ENSGALT00000104707	-13982
KZ626835.1	1180082	1180593	512	397.537	100.73	Intron (ENSGALT00000093763/ENSGALG00000050713, intron 2 of 3)	460	1173558	1183743	10186	1	ENSGALG00000050713	ENSGALT00000093763	6524
KZ626835.1	1188629	1189514	886	473.259	478.467	Distal Intergenic	460	1195343	1201906	6564	1	ENSGALG00000053365	ENSGALT00000103964	-5829
KZ626835.1	1206702	1207328	627	567.91	554.015	Promoter (1-2kb)	460	1193737	1204943	11207	2	ENSGALG00000054322	ENSGALT00000104290	-1759
KZ626836.1	8185	8425	241	473.259	654.745	Promoter (1-2kb)	461	10282	13928	3647	1	ENSGALG00000048787	ENSGALT00000092200	-1857
KZ626836.1	21750	22734	985	605.771	327.372	Distal Intergenic	461	10282	18469	8188	1	ENSGALG00000048787	ENSGALT00000095109	11468
KZ626836.1	29768	30114	347	151.443	125.912	Intron (ENSGALT00000095629/ENSGALG00000050317, intron 2 of 3)	461	28345	40818	12474	2	ENSGALG00000050317	ENSGALT00000095629	10704
KZ626836.1	99983	100418	436	454.328	528.832	Distal Intergenic	461	80021	81692	1672	1	ENSGALG00000053959	ENSGALT00000102296	19962
KZ626836.1	118499	118752	254	435.398	302.19	Distal Intergenic	461	80021	81692	1672	1	ENSGALG00000053959	ENSGALT00000102296	38478
KZ626836.1	124966	125663	698	870.796	428.102	Distal Intergenic	461	164640	196343	31704	1	ENSGALG00000052554	ENSGALT00000099350	-38977
KZ626836.1	154315	154574	260	283.955	125.912	Distal Intergenic	461	164640	196343	31704	1	ENSGALG00000052554	ENSGALT00000099350	-10066
KZ626836.1	157353	157728	376	378.607	201.46	Distal Intergenic	461	164640	196343	31704	1	ENSGALG00000052554	ENSGALT00000099350	-6912
KZ626836.1	163576	163967	392	378.607	402.92	Promoter (<=1kb)	461	164640	196343	31704	1	ENSGALG00000052554	ENSGALT00000099350	-673
KZ626836.1	203694	204138	445	473.259	327.372	Intron (ENSGALT00000105476/ENSGALG00000051193, intron 2 of 2)	461	195976	215586	19611	2	ENSGALG00000051193	ENSGALT00000105476	11448
KZ626836.1	214378	214636	259	246.095	176.277	Promoter (<=1kb)	461	195976	215586	19611	2	ENSGALG00000051193	ENSGALT00000105476	950
KZ626837.1	282586	283049	464	321.816	352.555	Distal Intergenic	462	504382	511317	6936	1	ENSGALG00000053064	ENSGALT00000095900	-221333
KZ626837.1	287460	288298	839	530.05	302.19	Distal Intergenic	462	504382	511317	6936	1	ENSGALG00000053064	ENSGALT00000095900	-216084
KZ626837.1	410714	411327	614	416.468	327.372	Distal Intergenic	462	504382	511317	6936	1	ENSGALG00000053064	ENSGALT00000095900	-93055
KZ626837.1	509310	509730	421	246.095	201.46	Exon (ENSGALT00000095900/ENSGALG00000053064, exon 1 of 1)	462	514647	1061559	546913	1	ENSGALG00000054064	ENSGALT00000094050	-4917
KZ626837.1	510211	510700	490	283.955	428.102	Exon (ENSGALT00000095900/ENSGALG00000053064, exon 1 of 1)	462	514647	1061559	546913	1	ENSGALG00000054064	ENSGALT00000094050	-3947
KZ626837.1	585658	586636	979	492.189	251.825	Intron (ENSGALT00000094050/ENSGALG00000054064, intron 1 of 3)	462	514647	1061559	546913	1	ENSGALG00000054064	ENSGALT00000094050	71011
KZ626837.1	820494	820745	252	37.8607	100.73	Intron (ENSGALT00000094050/ENSGALG00000054064, intron 2 of 3)	462	823122	824273	1152	2	ENSGALG00000049201	ENSGALT00000102593	3528
KZ626837.1	920033	920415	383	189.303	75.5475	Intron (ENSGALT00000094050/ENSGALG00000054064, intron 3 of 3)	462	935008	937032	2025	1	ENSGALG00000045994	ENSGALT00000087051	-14593
KZ626837.1	1080708	1081022	315	94.6517	75.5475	Distal Intergenic	462	935008	937032	2025	1	ENSGALG00000045994	ENSGALT00000087051	145700
KZ626837.1	1237870	1238217	348	246.095	75.5475	Distal Intergenic	462	1362696	1363994	1299	2	ENSGALG00000047697	ENSGALT00000094514	125777
KZ626837.1	1327299	1327608	310	359.677	151.095	Distal Intergenic	462	1362696	1363994	1299	2	ENSGALG00000047697	ENSGALT00000094514	36386
KZ626837.1	1334378	1334785	408	246.095	226.642	Distal Intergenic	462	1362696	1363994	1299	2	ENSGALG00000047697	ENSGALT00000094514	29209
KZ626837.1	1335128	1335629	502	321.816	201.46	Distal Intergenic	462	1362696	1363994	1299	2	ENSGALG00000047697	ENSGALT00000094514	28365
KZ626837.1	1359078	1359407	330	151.443	151.095	Distal Intergenic	462	1362696	1363994	1299	2	ENSGALG00000047697	ENSGALT00000094514	4587
KZ626837.1	1371720	1371978	259	265.025	100.73	Distal Intergenic	462	1362696	1363994	1299	2	ENSGALG00000047697	ENSGALT00000094514	-7726
KZ626837.1	1442933	1443405	473	189.303	151.095	Distal Intergenic	462	1362696	1363994	1299	2	ENSGALG00000047697	ENSGALT00000094514	-78939
KZ626837.1	1519880	1520360	481	170.373	176.277	Distal Intergenic	462	1652056	1658076	6021	1	ENSGALG00000051771	ENSGALT00000107870	-131696
KZ626837.1	1525137	1526797	1661	814.005	1158.39	Distal Intergenic	462	1652056	1658076	6021	1	ENSGALG00000051771	ENSGALT00000107870	-125259
KZ626837.1	1558451	1558758	308	473.259	528.832	Distal Intergenic	462	1652056	1658076	6021	1	ENSGALG00000051771	ENSGALT00000107870	-93298
KZ626837.1	1581585	1582609	1025	567.91	428.102	Distal Intergenic	462	1652056	1658076	6021	1	ENSGALG00000051771	ENSGALT00000107870	-69447
KZ626837.1	1609645	1610546	902	435.398	478.467	Distal Intergenic	462	1652056	1658076	6021	1	ENSGALG00000051771	ENSGALT00000107870	-41510
KZ626837.1	1648151	1648657	507	378.607	428.102	Distal Intergenic	462	1652056	1658076	6021	1	ENSGALG00000051771	ENSGALT00000107870	-3399
KZ626837.1	1667311	1667788	478	208.234	125.912	Distal Intergenic	462	1652056	1658076	6021	1	ENSGALG00000051771	ENSGALT00000107870	15255
KZ626837.1	1708385	1708712	328	113.582	251.825	Distal Intergenic	462	1718764	1729828	11065	1	ENSGALG00000047953	ENSGALT00000108373	-10052
KZ626837.1	1710046	1710627	582	340.746	201.46	Distal Intergenic	462	1718764	1729828	11065	1	ENSGALG00000047953	ENSGALT00000108373	-8137
KZ626837.1	1765081	1765662	582	302.886	151.095	Distal Intergenic	462	1753596	1755974	2379	2	ENSGALG00000047468	ENSGALT00000092005	-9107
KZ626837.1	1817384	1817858	475	757.214	831.022	Promoter (2-3kb)	462	1820283	1863797	43515	1	ENSGALG00000043500	ENSGALT00000094086	-2425
KZ626837.1	1835727	1836123	397	416.468	478.467	Intron (ENSGALT00000094086/ENSGALG00000043500, intron 3 of 4)	462	1845315	1854801	9487	1	ENSGALG00000043500	ENSGALT00000073452	-9192
KZ626837.1	1836592	1837046	455	151.443	75.5475	Intron (ENSGALT00000094086/ENSGALG00000043500, intron 3 of 4)	462	1845315	1854801	9487	1	ENSGALG00000043500	ENSGALT00000073452	-8269
KZ626837.1	1879679	1880070	392	473.259	604.38	Intron (ENSGALT00000061842/ENSGALG00000043225, intron 1 of 1)	462	1841875	1854801	12927	2	ENSGALG00000043225	ENSGALT00000102745	-24878
KZ626837.1	1880332	1881195	864	1003.31	1284.31	Intron (ENSGALT00000061842/ENSGALG00000043225, intron 1 of 1)	462	1854654	1905100	50447	2	ENSGALG00000043225	ENSGALT00000061842	23905
KZ626837.1	1884321	1884865	545	586.841	730.292	Intron (ENSGALT00000061842/ENSGALG00000043225, intron 1 of 1)	462	1854654	1905100	50447	2	ENSGALG00000043225	ENSGALT00000061842	20235
KZ626837.1	1942923	1943406	484	870.796	579.197	Distal Intergenic	462	1854654	1905100	50447	2	ENSGALG00000043225	ENSGALT00000061842	-37823
KZ626837.1	1962214	1962954	741	435.398	579.197	Distal Intergenic	462	1854654	1905100	50447	2	ENSGALG00000043225	ENSGALT00000061842	-57114
KZ626837.1	1967608	1967967	360	359.677	579.197	Distal Intergenic	462	1854654	1905100	50447	2	ENSGALG00000043225	ENSGALT00000061842	-62508
KZ626838.1	5257	5568	312	340.746	402.92	Distal Intergenic	463	18427	36305	17879	1	ENSGALG00000046929	ENSGALT00000096403	-12859
KZ626838.1	24440	25286	847	265.025	251.825	Intron (ENSGALT00000096403/ENSGALG00000046929, intron 1 of 1)	463	18427	36305	17879	1	ENSGALG00000046929	ENSGALT00000098127	6013
KZ626838.1	31874	32439	566	283.955	327.372	Intron (ENSGALT00000096403/ENSGALG00000046929, intron 1 of 1)	463	39547	44647	5101	1	ENSGALG00000052406	ENSGALT00000093430	-7108
KZ626838.1	48108	48829	722	340.746	125.912	Distal Intergenic	463	39547	41171	1625	2	ENSGALG00000053895	ENSGALT00000104140	-6937
KZ626838.1	107629	107958	330	151.443	151.095	Promoter (1-2kb)	463	91409	105989	14581	2	ENSGALG00000051832	ENSGALT00000090433	-1640
KZ626838.1	251911	252344	434	246.095	226.642	Distal Intergenic	463	268710	274849	6140	1	ENSGALG00000050200	ENSGALT00000093721	-16366
KZ626838.1	276841	277420	580	492.189	251.825	Exon (ENSGALT00000091924/ENSGALG00000050200, exon 2 of 2)	463	272709	277605	4897	1	ENSGALG00000050200	ENSGALT00000091924	4132
KZ626838.1	291949	292453	505	189.303	125.912	Promoter (<=1kb)	463	291085	301414	10330	1	ENSGALG00000054776	ENSGALT00000102796	864
KZ626838.1	469994	470401	408	246.095	100.73	Promoter (<=1kb)	463	465306	470820	5515	2	ENSGALG00000052815	ENSGALT00000105848	419
KZ626838.1	499092	499397	306	94.6517	453.285	Promoter (2-3kb)	463	496672	501873	5202	2	ENSGALG00000055047	ENSGALT00000104637	2476
KZ626838.1	504161	504502	342	151.443	176.277	Promoter (2-3kb)	463	496672	501873	5202	2	ENSGALG00000055047	ENSGALT00000104637	-2288
KZ626838.1	511716	512859	1144	511.119	377.737	Promoter (<=1kb)	463	512855	525422	12568	1	ENSGALG00000051869	ENSGALT00000103183	0
KZ626838.1	584345	584772	428	700.423	428.102	Promoter (<=1kb)	463	584826	615398	30573	1	ENSGALG00000050766	ENSGALT00000092604	-54
KZ626838.1	641785	642191	407	2120.2	2190.88	Intron (ENSGALT00000102033/ENSGALG00000050766, intron 1 of 1)	463	630160	633516	3357	1	ENSGALG00000053804	ENSGALT00000102975	11625
KZ626838.1	644447	644753	307	1476.57	2090.15	Intron (ENSGALT00000102033/ENSGALG00000050766, intron 1 of 1)	463	630160	633516	3357	1	ENSGALG00000053804	ENSGALT00000102975	14287
KZ626838.1	712271	712531	261	586.841	554.015	Intron (ENSGALT00000090799/ENSGALG00000055039, intron 1 of 1)	463	687841	702283	14443	2	ENSGALG00000051341	ENSGALT00000095291	-9988
KZ626838.1	794162	794499	338	2120.2	2266.42	Promoter (2-3kb)	463	778994	791905	12912	2	ENSGALG00000038034	ENSGALT00000074343	-2257
KZ626838.1	803853	804409	557	2158.06	1838.32	Promoter (2-3kb)	463	793819	801605	7787	2	ENSGALG00000043077	ENSGALT00000052686	-2248
KZ626838.1	867583	867858	276	246.095	327.372	Distal Intergenic	463	793819	801605	7787	2	ENSGALG00000043077	ENSGALT00000052686	-65978
KZ626838.1	879339	879833	495	492.189	251.825	Distal Intergenic	463	793819	801605	7787	2	ENSGALG00000043077	ENSGALT00000052686	-77734
KZ626838.1	904402	904686	285	265.025	201.46	Distal Intergenic	463	981256	989438	8183	2	ENSGALG00000054038	ENSGALT00000101584	84752
KZ626838.1	905012	905336	325	454.328	453.285	Distal Intergenic	463	981256	989438	8183	2	ENSGALG00000054038	ENSGALT00000101584	84102
KZ626838.1	913384	914077	694	965.448	906.57	Distal Intergenic	463	981256	989438	8183	2	ENSGALG00000054038	ENSGALT00000101584	75361
KZ626838.1	937670	939037	1368	3104.58	3374.45	Distal Intergenic	463	981256	989438	8183	2	ENSGALG00000054038	ENSGALT00000101584	50401
KZ626838.1	946353	946677	325	965.448	1284.31	Distal Intergenic	463	981256	989438	8183	2	ENSGALG00000054038	ENSGALT00000101584	42761
KZ626838.1	1019422	1019819	398	435.398	377.737	Distal Intergenic	463	999500	1007684	8185	1	ENSGALG00000051062	ENSGALT00000096661	19922
KZ626838.1	1046149	1046466	318	416.468	654.745	Distal Intergenic	463	1050960	1055359	4400	1	ENSGALG00000054023	ENSGALT00000100623	-4494
KZ626838.1	1052242	1052613	372	265.025	226.642	Promoter (1-2kb)	463	1050960	1055359	4400	1	ENSGALG00000054023	ENSGALT00000100623	1282
KZ626838.1	1068905	1070043	1139	511.119	226.642	Promoter (<=1kb)	463	1068889	1070986	2098	2	ENSGALG00000047756	ENSGALT00000101334	943
KZ626838.1	1100165	1100536	372	1646.94	1561.31	Distal Intergenic	463	1068889	1070986	2098	2	ENSGALG00000047756	ENSGALT00000101334	-29179
KZ626838.1	1138102	1138383	282	473.259	478.467	Promoter (1-2kb)	463	1136765	1155877	19113	1	ENSGALG00000050068	ENSGALT00000099213	1337
KZ626838.1	1142320	1142870	551	1230.47	956.935	Intron (ENSGALT00000099677/ENSGALG00000050068, intron 2 of 2)	463	1136765	1155877	19113	1	ENSGALG00000050068	ENSGALT00000099213	5555
KZ626838.1	1458913	1459768	856	795.075	856.205	Promoter (<=1kb)	463	1375582	1458166	82585	2	ENSGALG00000050283	ENSGALT00000101388	-747
KZ626838.1	1834063	1834547	485	1173.68	956.935	Promoter (<=1kb)	463	1773688	1833568	59881	2	ENSGALG00000052716	ENSGALT00000101448	-495
KZ626839.1	25968	26243	276	265.025	125.912	Distal Intergenic	464	17396	24124	6729	1	ENSGALG00000054600	ENSGALT00000091396	8572
KZ626839.1	55936	56249	314	492.189	629.562	Distal Intergenic	464	17396	24124	6729	1	ENSGALG00000054600	ENSGALT00000091396	38540
KZ626839.1	70514	71016	503	1855.17	2115.33	Distal Intergenic	464	110074	126144	16071	1	ENSGALG00000055105	ENSGALT00000099108	-39058
KZ626839.1	156483	157177	695	492.189	251.825	Promoter (2-3kb)	464	158964	160070	1107	2	ENSGALG00000046749	ENSGALT00000106772	2893
KZ626839.1	362476	362806	331	681.493	755.475	Promoter (1-2kb)	464	361032	374943	13912	1	ENSGALG00000054402	ENSGALT00000106286	1444
KZ626839.1	466483	466758	276	132.512	100.73	Distal Intergenic	464	431415	441117	9703	1	ENSGALG00000047914	ENSGALT00000097164	35068
KZ626839.1	475999	476745	747	643.632	352.555	Distal Intergenic	464	490691	506104	15414	2	ENSGALG00000032219	ENSGALT00000062938	29359
KZ626839.1	518798	519278	481	378.607	277.007	Promoter (<=1kb)	464	518713	522382	3670	1	ENSGALG00000047090	ENSGALT00000103001	85
KZ626839.1	528957	529228	272	75.7214	125.912	Exon (ENSGALT00000096038/ENSGALG00000047094, exon 2 of 2)	464	518713	523577	4865	2	ENSGALG00000051483	ENSGALT00000094446	-5380
KZ626839.1	530417	530854	438	321.816	201.46	Exon (ENSGALT00000096038/ENSGALG00000047094, exon 2 of 2)	464	523837	536617	12781	2	ENSGALG00000047094	ENSGALT00000096038	5763
KZ626839.1	541991	542975	985	567.91	226.642	Distal Intergenic	464	523837	536617	12781	2	ENSGALG00000047094	ENSGALT00000101552	-5374
KZ626839.1	549668	549940	273	189.303	75.5475	Intron (ENSGALT00000106287/ENSGALG00000048430, intron 1 of 1)	464	545825	559107	13283	2	ENSGALG00000048430	ENSGALT00000106287	9167
KZ626839.1	619233	619672	440	321.816	428.102	Intron (ENSGALT00000106852/ENSGALG00000053881, intron 28 of 29)	464	603273	606973	3701	1	ENSGALG00000052478	ENSGALT00000101048	15960
KZ626839.1	746334	747565	1232	2139.13	3298.91	Distal Intergenic	464	681601	721084	39484	2	ENSGALG00000031341	ENSGALT00000067402	-25250
KZ626839.1	785008	785625	618	1268.33	1183.58	Distal Intergenic	464	797541	807290	9750	2	ENSGALG00000053449	ENSGALT00000099208	21665
KZ626839.1	904599	905373	775	757.214	780.657	Distal Intergenic	464	879999	892523	12525	2	ENSGALG00000050053	ENSGALT00000090461	-12076
KZ626839.1	916298	916724	427	927.587	931.752	Distal Intergenic	464	922692	931094	8403	2	ENSGALG00000048682	ENSGALT00000108022	14370
KZ626839.1	920940	921571	632	832.935	805.84	Distal Intergenic	464	922692	931094	8403	2	ENSGALG00000048682	ENSGALT00000108022	9523
KZ626839.1	1305203	1305562	360	454.328	327.372	Distal Intergenic	464	1329750	1332043	2294	1	ENSGALG00000054648	ENSGALT00000102063	-24188
KZ626839.1	1468823	1469089	267	227.164	226.642	Distal Intergenic	464	1469979	1496195	26217	2	ENSGALG00000048182	ENSGALT00000105152	27106
KZ626839.1	1652880	1653206	327	397.537	302.19	Intron (ENSGALT00000106404/ENSGALG00000051606, intron 1 of 1)	464	1615252	1792330	177079	1	ENSGALG00000051606	ENSGALT00000106404	37628
KZ626839.1	1771631	1771921	291	302.886	251.825	Intron (ENSGALT00000106404/ENSGALG00000051606, intron 1 of 1)	464	1751822	1920106	168285	1	ENSGALG00000051606	ENSGALT00000105734	19809
KZ626839.1	1814116	1814375	260	246.095	251.825	Intron (ENSGALT00000105734/ENSGALG00000051606, intron 1 of 1)	464	1751822	1920106	168285	1	ENSGALG00000051606	ENSGALT00000105734	62294
W	370452	370862	411	302.886	251.825	Intron (ENSGALT00000045252/ENSGALG00000027170, intron 11 of 12)	33	325470	328241	2772	1	ENSGALG00000048307	ENSGALT00000096570	44982
W	3591857	3592323	467	454.328	277.007	Distal Intergenic	33	3570685	3580610	9926	2	ENSGALG00000047434	ENSGALT00000091635	-11247
W	5508751	5509016	266	321.816	277.007	Distal Intergenic	33	5431786	5433729	1944	2	ENSGALG00000052405	ENSGALT00000102907	-75022
W	5738992	5739271	280	567.91	377.737	Distal Intergenic	33	5800153	5801724	1572	2	ENSGALG00000051422	ENSGALT00000095765	62453
Z	2263853	2264189	337	302.886	453.285	Promoter (1-2kb)	34	2251594	2265400	13807	2	ENSGALG00000032749	ENSGALT00000064381	1211
Z	2264702	2265059	358	246.095	629.562	Promoter (<=1kb)	34	2251594	2265400	13807	2	ENSGALG00000032749	ENSGALT00000064381	341
Z	4684981	4685502	522	832.935	1133.21	Distal Intergenic	34	4342416	4353388	10973	2	ENSGALG00000050161	ENSGALT00000104044	-331593
Z	8158069	8158356	288	378.607	377.737	Intron (ENSGALT00000095827/ENSGALG00000028140, intron 1 of 7)	34	8146064	8304301	158238	1	ENSGALG00000028140	ENSGALT00000101705	12005
Z	8389384	8389754	371	530.05	554.015	Promoter (<=1kb)	34	8389285	8454727	65443	1	ENSGALG00000050776	ENSGALT00000094631	99
Z	8391518	8391856	339	359.677	478.467	Promoter (2-3kb)	34	8389285	8454727	65443	1	ENSGALG00000050776	ENSGALT00000094631	2233
Z	8404081	8404428	348	321.816	277.007	Intron (ENSGALT00000093043/ENSGALG00000050776, intron 1 of 2)	34	8416911	8447652	30742	1	ENSGALG00000048171	ENSGALT00000095882	-12483
Z	8404669	8405118	450	132.512	100.73	Intron (ENSGALT00000093043/ENSGALG00000050776, intron 1 of 2)	34	8416911	8447652	30742	1	ENSGALG00000048171	ENSGALT00000095882	-11793
Z	8417310	8417698	389	548.98	428.102	Promoter (<=1kb)	34	8416911	8447652	30742	1	ENSGALG00000048171	ENSGALT00000095882	399
Z	8426301	8426749	449	416.468	629.562	Exon (ENSGALT00000090113/ENSGALG00000045914, exon 3 of 3)	34	8416911	8447652	30742	1	ENSGALG00000048171	ENSGALT00000095882	9390
Z	8446187	8446631	445	567.91	428.102	Promoter (<=1kb)	34	8425829	8445821	19993	2	ENSGALG00000045914	ENSGALT00000090113	-366
Z	8463148	8463957	810	1154.75	1460.58	Intron (ENSGALT00000096113/ENSGALG00000048171, intron 1 of 1)	34	8425829	8456048	30220	2	ENSGALG00000045914	ENSGALT00000095494	-7100
Z	8481116	8481891	776	586.841	1057.66	Distal Intergenic	34	8501025	8509540	8516	1	ENSGALG00000001900	ENSGALT00000002939	-19134
Z	10050034	10050587	554	511.119	604.38	Exon (ENSGALT00000028093/ENSGALG00000017405, exon 6 of 8)	34	10035819	10086725	50907	2	ENSGALG00000017405	ENSGALT00000028093	36138
Z	16274223	16274491	269	265.025	528.832	Intron (ENSGALT00000098837/ENSGALG00000014911, intron 4 of 4)	34	16270690	16270858	169	2	ENSGALG00000027297	ENSGALT00000045831	-3365
Z	18272795	18273130	336	340.746	327.372	Intron (ENSGALT00000091457/ENSGALG00000014727, intron 1 of 9)	34	18250991	18301725	50735	2	ENSGALG00000014727	ENSGALT00000091457	28595
Z	20195171	20195616	446	435.398	478.467	Distal Intergenic	34	20202335	20211616	9282	2	ENSGALG00000026028	ENSGALT00000045606	16000
Z	21989861	21990176	316	340.746	277.007	Intron (ENSGALT00000107141/ENSGALG00000014798, intron 2 of 11)	34	21984823	22006562	21740	1	ENSGALG00000014798	ENSGALT00000103288	5038
Z	22580946	22581221	276	321.816	805.84	Promoter (1-2kb)	34	22582992	22593599	10608	1	ENSGALG00000054348	ENSGALT00000099375	-1771
Z	22981871	22982165	295	265.025	201.46	Distal Intergenic	34	22955085	22959339	4255	2	ENSGALG00000054660	ENSGALT00000104671	-22532
Z	23052914	23053169	256	302.886	302.19	Distal Intergenic	34	23086355	23118224	31870	1	ENSGALG00000004353	ENSGALT00000107823	-33186
Z	23991674	23992207	534	435.398	251.825	Distal Intergenic	34	23985494	23987189	1696	2	ENSGALG00000028149	ENSGALT00000046073	-4485
Z	24002348	24002729	382	113.582	226.642	Distal Intergenic	34	23985494	23987189	1696	2	ENSGALG00000028149	ENSGALT00000046073	-15159
Z	24004839	24005730	892	435.398	503.65	Distal Intergenic	34	23985494	23987189	1696	2	ENSGALG00000028149	ENSGALT00000046073	-17650
Z	24395979	24396307	329	416.468	528.832	Distal Intergenic	34	24317845	24324764	6920	1	ENSGALG00000051828	ENSGALT00000094478	78134
Z	25599053	25599700	648	1154.75	956.935	Distal Intergenic	34	25590177	25591649	1473	1	ENSGALG00000049364	ENSGALT00000103101	8876
Z	25666335	25666611	277	302.886	302.19	Promoter (1-2kb)	34	25664928	25674252	9325	1	ENSGALG00000048641	ENSGALT00000103588	1407
Z	25678154	25678600	447	643.632	604.38	Intron (ENSGALT00000107449/ENSGALG00000053498, intron 1 of 1)	34	25673879	25685060	11182	2	ENSGALG00000053498	ENSGALT00000107449	6460
Z	27276130	27276444	315	246.095	226.642	Intron (ENSGALT00000104340/ENSGALG00000050012, intron 1 of 1)	34	27246524	27257679	11156	2	ENSGALG00000048068	ENSGALT00000094946	-18451
Z	27313520	27314130	611	1911.97	2014.6	Distal Intergenic	34	27177112	27307449	130338	2	ENSGALG00000050012	ENSGALT00000104340	-6071
Z	32223143	32223561	419	548.98	831.022	Promoter (<=1kb)	34	32223128	32226544	3417	1	ENSGALG00000053886	ENSGALT00000091075	15
Z	32667200	32667583	384	283.955	654.745	Intron (ENSGALT00000024363/ENSGALG00000015101, intron 2 of 6)	34	32350839	32692210	341372	2	ENSGALG00000015101	ENSGALT00000024363	24627
Z	34427553	34427818	266	454.328	579.197	Promoter (<=1kb)	34	34308501	34427349	118849	2	ENSGALG00000051843	ENSGALT00000083543	-204
Z	37074612	37074852	241	189.303	125.912	Promoter (<=1kb)	34	37074185	37334639	260455	1	ENSGALG00000033256	ENSGALT00000024476	427
Z	44458628	44459522	895	757.214	730.292	Promoter (<=1kb)	34	44458348	44459877	1530	1	ENSGALG00000048460	ENSGALT00000095940	280
Z	45345836	45346132	297	208.234	75.5475	Intron (ENSGALT00000045017/ENSGALG00000026899, intron 2 of 2)	34	45224245	45371237	146993	2	ENSGALG00000026899	ENSGALT00000045017	25105
Z	46286589	46287179	591	530.05	478.467	Intron (ENSGALT00000000313/ENSGALG00000000234, intron 1 of 22)	34	46272436	46396602	124167	1	ENSGALG00000000234	ENSGALT00000096618	14153
Z	48697501	48697795	295	132.512	50.365	Distal Intergenic	34	48769802	48769911	110	1	ENSGALG00000028494	ENSGALT00000043344	-72007
Z	49186282	49186983	702	662.562	705.11	Distal Intergenic	34	49069258	49070538	1281	2	ENSGALG00000047240	ENSGALT00000085938	-115744
Z	49315703	49316014	312	397.537	226.642	Distal Intergenic	34	49320099	49321142	1044	1	ENSGALG00000048108	ENSGALT00000105947	-4085
Z	49365178	49365934	757	851.866	805.84	Distal Intergenic	34	49320099	49321142	1044	1	ENSGALG00000048108	ENSGALT00000105947	45079
Z	51051869	51052157	289	473.259	327.372	Distal Intergenic	34	50893677	50907440	13764	2	ENSGALG00000026203	ENSGALT00000042761	-144429
Z	52586584	52586841	258	265.025	25.1825	Distal Intergenic	34	52639405	52639494	90	2	ENSGALG00000051106	ENSGALT00000105276	52653
Z	55257845	55258105	261	283.955	428.102	Intron (ENSGALT00000106480/ENSGALG00000046780, intron 2 of 5)	34	55253907	55269874	15968	1	ENSGALG00000046780	ENSGALT00000106480	3938
Z	56380603	56381142	540	1116.89	780.657	Distal Intergenic	34	56385484	56394437	8954	1	ENSGALG00000014691	ENSGALT00000023680	-4342
Z	57318903	57319341	439	435.398	428.102	Promoter (<=1kb)	34	57311687	57318534	6848	2	ENSGALG00000054946	ENSGALT00000099034	-369
Z	58605608	58605938	331	397.537	679.927	Exon (ENSGALT00000104105/ENSGALG00000054993, exon 2 of 2)	34	58601941	58606998	5058	1	ENSGALG00000054993	ENSGALT00000104105	3667
Z	58663367	58663656	290	454.328	881.387	Distal Intergenic	34	58601941	58606998	5058	1	ENSGALG00000054993	ENSGALT00000104105	61426
Z	58886190	58886801	612	700.423	1082.85	Intron (ENSGALT00000105148/ENSGALG00000047753, intron 1 of 3)	34	58871330	58879351	8022	2	ENSGALG00000046281	ENSGALT00000088602	-6839
Z	60759447	60759750	304	283.955	151.095	Distal Intergenic	34	60769420	60787636	18217	2	ENSGALG00000045550	ENSGALT00000090024	27886
Z	62118126	62118706	581	397.537	277.007	Distal Intergenic	34	62141540	62142835	1296	2	ENSGALG00000048172	ENSGALT00000099775	24129
Z	62968794	62969105	312	265.025	327.372	Distal Intergenic	34	62855240	62961099	105860	2	ENSGALG00000015624	ENSGALT00000025190	-7695
Z	63137819	63138077	259	189.303	428.102	Intron (ENSGALT00000025179/ENSGALG00000015620, intron 3 of 7)	34	62992672	63173370	180699	2	ENSGALG00000015620	ENSGALT00000025179	35293
Z	66473948	66474259	312	283.955	50.365	Intron (ENSGALT00000025295/ENSGALG00000015682, intron 1 of 8)	34	66458648	66484239	25592	2	ENSGALG00000015682	ENSGALT00000025295	9980
Z	66955793	66956086	294	189.303	176.277	Intron (ENSGALT00000053406/ENSGALG00000015728, intron 11 of 16)	34	66921865	66966158	44294	1	ENSGALG00000015728	ENSGALT00000053406	33928
Z	67910278	67910818	541	530.05	528.832	Distal Intergenic	34	67863003	67884135	21133	1	ENSGALG00000049734	ENSGALT00000103563	47275
Z	67996732	67997082	351	378.607	503.65	Distal Intergenic	34	68002534	68004310	1777	2	ENSGALG00000049905	ENSGALT00000092823	7228
Z	70718916	70719330	415	378.607	277.007	Intron (ENSGALT00000099479/ENSGALG00000001933, intron 1 of 11)	34	70684899	70731210	46312	2	ENSGALG00000001933	ENSGALT00000099479	11880
Z	71311018	71311263	246	208.234	503.65	Distal Intergenic	34	71207490	71232991	25502	2	ENSGALG00000048904	ENSGALT00000106986	-78027
Z	71824191	71824454	264	265.025	302.19	Promoter (<=1kb)	34	71821000	71824508	3509	2	ENSGALG00000027761	ENSGALT00000053329	54
Z	74188326	74188587	262	397.537	251.825	Intron (ENSGALT00000105083/ENSGALG00000047088, intron 1 of 2)	34	74111391	74241169	129779	2	ENSGALG00000048964	ENSGALT00000104056	52582
Z	74311604	74312176	573	927.587	503.65	Intron (ENSGALT00000102137/ENSGALG00000053314, intron 1 of 1)	34	74236914	74268851	31938	2	ENSGALG00000048964	ENSGALT00000097108	-42753
Z	74640991	74641293	303	397.537	302.19	Distal Intergenic	34	74595735	74636733	40999	2	ENSGALG00000052785	ENSGALT00000105969	-4258
Z	74647832	74648114	283	321.816	251.825	Distal Intergenic	34	74650902	74652830	1929	2	ENSGALG00000054278	ENSGALT00000097261	4716
Z	76172148	76172387	240	321.816	277.007	Intron (ENSGALT00000105528/ENSGALG00000048135, intron 4 of 11)	34	76141197	76144564	3368	1	ENSGALG00000052345	ENSGALT00000096512	30951
Z	76287280	76287713	434	643.632	302.19	Intron (ENSGALT00000105528/ENSGALG00000048135, intron 7 of 11)	34	76266185	76672193	406009	1	ENSGALG00000046148	ENSGALT00000094480	21095
Z	76649320	76649603	284	378.607	100.73	Intron (ENSGALT00000094480/ENSGALG00000046148, intron 3 of 3)	34	76669091	76671568	2478	2	ENSGALG00000047170	ENSGALT00000094027	21965
Z	76805457	76805709	253	454.328	251.825	Intron (ENSGALT00000094625/ENSGALG00000054123, intron 1 of 1)	34	76802430	76821527	19098	2	ENSGALG00000054123	ENSGALT00000094625	15818
Z	76900889	76901178	290	321.816	100.73	Distal Intergenic	34	76924570	76926711	2142	1	ENSGALG00000048416	ENSGALT00000092759	-23392
Z	77029516	77029865	350	265.025	377.737	Intron (ENSGALT00000093461/ENSGALG00000053316, intron 1 of 1)	34	77020697	77025637	4941	1	ENSGALG00000051978	ENSGALT00000099273	8819
Z	77592285	77592567	283	265.025	151.095	Intron (ENSGALT00000098084/ENSGALG00000050920, intron 1 of 1)	34	77542483	77587321	44839	2	ENSGALG00000046868	ENSGALT00000103674	-4964
Z	78004653	78004953	301	662.562	654.745	Intron (ENSGALT00000107904/ENSGALG00000050672, intron 6 of 8)	34	78067036	78070240	3205	2	ENSGALG00000050672	ENSGALT00000095093	65287
Z	79481205	79481532	328	265.025	604.38	Intron (ENSGALT00000096353/ENSGALG00000051521, intron 2 of 2)	34	79469932	79490083	20152	1	ENSGALG00000051521	ENSGALT00000096353	11273
Z	80803991	80805026	1036	1571.22	1586.5	Intron (ENSGALT00000096008/ENSGALG00000048153, intron 1 of 1)	34	80725830	80872510	146681	1	ENSGALG00000048153	ENSGALT00000096483	78161
Z	80865924	80866257	334	567.91	402.92	Intron (ENSGALT00000096483/ENSGALG00000048153, intron 1 of 1)	34	80958522	81024852	66331	1	ENSGALG00000048041	ENSGALT00000098597	-92265
Z	80927679	80927979	301	435.398	251.825	Distal Intergenic	34	80958522	81024852	66331	1	ENSGALG00000048041	ENSGALT00000098597	-30543
Z	81057415	81057670	256	473.259	327.372	Distal Intergenic	34	81043861	81045789	1929	1	ENSGALG00000049830	ENSGALT00000105484	13554
Z	82525125	82525577	453	1192.61	831.022	Distal Intergenic	34	82463087	82484848	21762	2	ENSGALG00000045167	ENSGALT00000098935	-40277
