# Supplementary material for: Histone lactylation couples cellular metabolism with developmental gene regulatory networks
Source: Nat Commun. 2024 Jan 2;15:90. doi: 10.1038/s41467-023-44121-1 (PMC10762033; doi:10.1038/s41467-023-44121-1)
Supplement: Supplementary file 10 — Supplementary Dataset 7 [file 41467_2023_44121_MOESM10_ESM.xlsx]

## Sheet: peaks
List of neural crest-enriched peaks in scATAC-seq dataset
Chr	Start	End	Log2 Fold Change	FDR
4	57231114	57231614	3.2566	5.22296e-16
3	56529557	56530057	3.65263	3.08434e-15
5	18273965	18274465	3.15598	1.29835e-13
8	13803637	13804137	2.08934	1.29835e-13
3	42835212	42835712	2.86649	1.54897e-13
4	63186781	63187281	3.01257	1.54897e-13
3	41956916	41957416	3.10606	1.64222e-13
1	20149835	20150335	2.82191	1.73165e-13
1	25600752	25601252	3.55387	1.73675e-13
1	125320798	125321298	3.0904	1.73675e-13
6	24930470	24930970	3.31539	1.90798e-13
4	64518451	64518951	2.75336	1.98397e-13
8	16174952	16175452	2.00992	2.68289e-13
1	122220433	122220933	1.61934	3.22086e-13
1	194732847	194733347	1.27822	3.99116e-13
3	50306092	50306592	1.55093	4.34134e-13
5	14440974	14441474	1.9458	7.66617e-13
1	37908799	37909299	2.07886	1.41244e-12
11	4242151	4242651	2.48003	1.6023e-12
13	2635310	2635810	3.48778	1.64444e-12
4	84703181	84703681	1.89819	3.58115e-12
2	35170316	35170816	3.15075	4.2702e-12
4	61219557	61220057	2.70752	4.2702e-12
3	40011824	40012324	2.06342	4.69671e-12
2	83857179	83857679	1.60819	5.71011e-12
6	10621657	10622157	2.81728	5.71011e-12
1	81515185	81515685	2.06074	6.63364e-12
2	104418069	104418569	1.30119	6.97419e-12
1	23119669	23120169	2.0181	7.02802e-12
18	8888090	8888590	3.03982	8.01911e-12
3	45462523	45463023	2.32598	8.14121e-12
1	167036357	167036857	2.20222	9.27675e-12
1	44344919	44345419	1.45086	1.49143e-11
3	55094266	55094766	2.15869	1.56612e-11
5	41191838	41192338	2.29556	1.75291e-11
1	71505150	71505650	3.53765	1.86556e-11
1	134966156	134966656	1.64223	1.94699e-11
1	57262746	57263246	1.66781	2.14628e-11
2	42661920	42662420	2.62707	2.14628e-11
2	107449318	107449818	1.25317	2.14628e-11
4	38222294	38222794	2.42334	2.27154e-11
1	4715551	4716051	3.91371	2.43802e-11
14	2123957	2124457	3.20167	2.51984e-11
8	16202486	16202986	2.27988	2.51984e-11
9	20598758	20599258	2.82037	2.51984e-11
14	6235666	6236166	2.63206	2.53011e-11
1	98927532	98928032	2.96871	2.72307e-11
11	12054260	12054760	1.98019	2.80971e-11
3	87350754	87351254	1.61194	2.80971e-11
1	133559332	133559832	1.57569	3.0191e-11
10	5449261	5449761	3.01415	3.0191e-11
19	2968029	2968529	2.31613	3.0191e-11
4	65790366	65790866	1.7132	3.0191e-11
6	25846260	25846760	3.36563	3.0191e-11
2	37722290	37722790	2.26658	4.08596e-11
2	28331795	28332295	2.74979	4.22595e-11
4	65569289	65569789	2.57091	4.22595e-11
15	12175498	12175998	1.1273	4.87822e-11
2	137312636	137313136	2.84831	5.72042e-11
13	12882986	12883486	2.66438	5.93974e-11
15	12166307	12166807	2.87831	5.93974e-11
6	26521353	26521853	1.04065	5.93974e-11
11	15607660	15608160	2.34105	5.95183e-11
2	12628911	12629411	4.44718	6.62198e-11
4	25477114	25477614	2.64401	6.79918e-11
5	58141119	58141619	2.71756	8.82567e-11
3	101878390	101878890	2.32187	8.98172e-11
3	68070747	68071247	3.42918	9.33726e-11
1	131927354	131927854	1.88836	9.69727e-11
2	14570542	14571042	3.4455	1.08767e-10
4	60423205	60423705	3.44742	1.20685e-10
4	78717594	78718094	3.98767	1.48967e-10
1	93645818	93646318	2.71846	1.61132e-10
7	23713587	23714087	2.21148	1.61132e-10
2	112703061	112703561	1.98721	1.67927e-10
9	14065463	14065963	2.4343	2.23178e-10
2	14190890	14191390	1.50115	2.24785e-10
4	65984671	65985171	2.67154	2.25933e-10
3	69178842	69179342	1.93248	2.57617e-10
2	1132375	1132875	2.38589	2.71091e-10
3	8689157	8689657	2.91326	2.71091e-10
3	55051513	55052013	3.23063	2.7189e-10
7	27066553	27067053	3.30795	2.7189e-10
2	25042015	25042515	2.71976	2.76041e-10
6	24802026	24802526	1.21078	2.76041e-10
4	15855350	15855850	3.49457	3.01214e-10
10	11464298	11464798	2.83342	3.36662e-10
2	140273622	140274122	3.16753	3.60789e-10
13	5936986	5937486	3.15178	3.69003e-10
3	45360816	45361316	1.1505	3.69003e-10
24	1735201	1735701	3.28541	3.79023e-10
3	42015105	42015605	2.20105	3.79319e-10
5	9869134	9869634	1.32241	3.82647e-10
3	14154702	14155202	2.29503	3.88394e-10
9	12938961	12939461	2.11243	3.99933e-10
3	97152910	97153410	1.69245	4.13745e-10
6	13014524	13015024	1.28573	4.30046e-10
1	136067398	136067898	2.36227	4.71296e-10
12	19771770	19772270	1.81829	5.10196e-10
3	27275484	27275984	1.86949	5.21765e-10
3	65960085	65960585	1.3176	5.25371e-10
4	58877414	58877914	1.49739	5.29966e-10
4	24897785	24898285	1.70489	5.6061e-10
5	24961331	24961831	1.61848	5.67051e-10
2	32254128	32254628	1.67298	5.93716e-10
6	17292404	17292904	1.3763	6.31582e-10
1	94427941	94428441	2.28536	6.3194e-10
5	46771420	46771920	1.15154	6.3194e-10
1	36160736	36161236	3.32525	6.64121e-10
13	13508575	13509075	1.23486	7.50892e-10
4	58722345	58722845	1.48611	8.11872e-10
2	63076587	63077087	3.08609	8.66627e-10
4	55102705	55103205	1.72269	8.95673e-10
5	48427694	48428194	1.04174	9.34123e-10
7	24433822	24434322	2.19369	9.34123e-10
13	9674927	9675427	2.54604	9.79555e-10
1	190236356	190236856	1.98041	1.01556e-09
9	5379205	5379705	2.63148	1.05571e-09
7	34229238	34229738	1.29964	1.07517e-09
3	47677435	47677935	2.56067	1.11564e-09
8	1952766	1953266	3.30246	1.17221e-09
4	80594918	80595418	2.71746	1.23733e-09
12	5779257	5779757	1.59156	1.24194e-09
8	28018184	28018684	1.93865	1.24798e-09
1	161062120	161062620	3.02012	1.26542e-09
12	17450048	17450548	2.00825	1.40122e-09
2	132672374	132672874	2.27063	1.40122e-09
4	4297611	4298111	2.53886	1.46495e-09
1	90634599	90635099	2.13711	1.52178e-09
3	107899046	107899546	2.908	1.52178e-09
5	52453482	52453982	2.02419	1.52178e-09
1	35285202	35285702	1.89935	1.52964e-09
4	65713893	65714393	2.3774	1.70521e-09
9	8924596	8925096	2.08728	2.03063e-09
1	93839145	93839645	3.87658	2.07835e-09
4	11861763	11862263	1.84302	2.30142e-09
1	146985344	146985844	2.3549	2.39282e-09
3	65575837	65576337	2.31363	2.42861e-09
20	8345330	8345830	2.3668	2.46922e-09
4	1996904	1997404	1.35436	2.56403e-09
4	65193150	65193650	2.79645	2.59574e-09
4	28643016	28643516	1.52487	2.60178e-09
6	29782809	29783309	3.6991	2.62102e-09
1	127104380	127104880	1.52178	2.62249e-09
5	48317888	48318388	2.18108	2.62249e-09
1	176916958	176917458	3.62692	2.69088e-09
4	52779811	52780311	2.36353	2.72302e-09
1	55090678	55091178	1.84787	2.7457e-09
4	44012084	44012584	2.07155	2.84403e-09
2	32344423	32344923	3.7755	2.92364e-09
2	99658375	99658875	1.72682	3.02285e-09
4	37923370	37923870	1.00618	3.06818e-09
19	1519169	1519669	2.404	3.14876e-09
2	108150770	108151270	2.18012	3.17979e-09
1	36224645	36225145	2.87351	3.22985e-09
6	29285486	29285986	3.14858	3.22985e-09
5	28149475	28149975	1.70488	3.35238e-09
1	39845462	39845962	1.57486	3.57797e-09
3	39406680	39407180	3.51264	3.57797e-09
4	39209028	39209528	1.78498	3.6415e-09
4	58947854	58948354	2.05879	3.65467e-09
21	2691579	2692079	3.29985	3.8663e-09
5	741027	741527	1.45765	3.94643e-09
17	7373144	7373644	2.6885	4.17048e-09
1	192698579	192699079	2.5388	4.18724e-09
4	33656370	33656870	1.25888	4.19025e-09
8	7803215	7803715	2.79984	4.19025e-09
3	44391683	44392183	2.78953	4.31212e-09
7	19090889	19091389	3.25033	4.31212e-09
6	27453877	27454377	2.36438	4.41999e-09
21	1752897	1753397	2.37185	4.57094e-09
7	28728731	28729231	1.69952	4.75396e-09
1	87451468	87451968	2.47235	4.93979e-09
1	99873361	99873861	2.984	5.06209e-09
14	10770943	10771443	1.86459	5.13497e-09
11	16819941	16820441	1.14996	5.1393e-09
2	109696758	109697258	2.78645	5.2335e-09
13	5388679	5389179	3.77837	5.23486e-09
1	1255449	1255949	2.07177	5.31179e-09
7	34429099	34429599	3.97436	5.40967e-09
3	8691039	8691539	3.77898	5.67098e-09
11	16821832	16822332	1.3651	6.028e-09
1	25445929	25446429	2.74009	6.05184e-09
1	2808510	2809010	1.35545	6.0555e-09
3	34998255	34998755	2.55743	6.22218e-09
3	45962389	45962889	1.74038	6.22218e-09
8	28161487	28161987	1.67197	6.22218e-09
3	65895191	65895691	2.00542	6.81572e-09
2	104947321	104947821	2.07738	7.00795e-09
1	6799807	6800307	1.75647	7.02652e-09
2	118950000	118950500	2.10797	7.02652e-09
6	34645392	34645892	2.74241	7.03218e-09
4	48437056	48437556	2.17458	7.18535e-09
2	75521037	75521537	1.49178	7.2294e-09
3	66033996	66034496	1.7419	7.51515e-09
2	81103558	81104058	2.27022	7.70445e-09
5	25540141	25540641	2.9049	7.8132e-09
1	18794830	18795330	2.42346	8.24798e-09
1	136722555	136723055	2.28732	9.09957e-09
1	104181402	104181902	1.63653	9.17861e-09
12	15981855	15982355	2.13579	9.83936e-09
3	90820837	90821337	1.46799	9.85068e-09
10	19278865	19279365	3.38868	1.10836e-08
6	10318847	10319347	2.80197	1.15123e-08
2	142246152	142246652	2.71397	1.1519e-08
5	13381090	13381590	3.273	1.2002e-08
8	28252567	28253067	1.6369	1.23621e-08
4	52419344	52419844	2.36896	1.34557e-08
3	97735346	97735846	1.64322	1.36962e-08
10	15875976	15876476	3.54221	1.47572e-08
1	81511446	81511946	1.91912	1.49872e-08
1	87744058	87744558	2.20277	1.49872e-08
14	6236435	6236935	2.17011	1.49872e-08
19	7471945	7472445	1.91576	1.49872e-08
2	64795805	64796305	2.1352	1.49872e-08
4	64542145	64542645	2.3536	1.49872e-08
7	34278774	34279274	1.6462	1.49872e-08
1	125854645	125855145	2.87426	1.55682e-08
6	31101895	31102395	2.24645	1.60098e-08
24	4021760	4022260	1.0616	1.6401e-08
1	134984858	134985358	2.80629	1.65567e-08
2	25039440	25039940	2.69933	1.66882e-08
15	2419051	2419551	1.49962	1.6757e-08
1	58318838	58319338	2.20861	1.67815e-08
3	44083619	44084119	1.44376	1.72356e-08
2	140291844	140292344	4.2881	1.75015e-08
10	4166804	4167304	3.09613	1.80267e-08
12	11554000	11554500	2.08382	1.80267e-08
2	135093125	135093625	3.02949	1.80267e-08
4	28624472	28624972	1.89128	1.82145e-08
2	19931388	19931888	1.73506	1.86004e-08
2	34166789	34167289	2.30244	1.86004e-08
2	116312925	116313425	2.65448	1.92956e-08
5	43697455	43697955	1.40251	1.92956e-08
1	25139485	25139985	2.06265	1.93355e-08
15	6820372	6820872	1.78558	1.98761e-08
3	21971663	21972163	2.35227	1.98761e-08
2	37743905	37744405	1.20542	2.02917e-08
4	54220518	54221018	2.0464	2.0888e-08
2	42539331	42539831	1.04021	2.1434e-08
4	61437737	61438237	1.50267	2.1434e-08
4	52992868	52993368	1.94578	2.16187e-08
1	4741926	4742426	2.66202	2.16864e-08
3	50337352	50337852	2.49092	2.20773e-08
3	65593709	65594209	1.34507	2.23684e-08
2	3121999	3122499	2.44287	2.2888e-08
3	60285466	60285966	2.06347	2.37541e-08
1	66395845	66396345	2.89107	2.39418e-08
6	19506922	19507422	2.00471	2.39418e-08
2	101980336	101980836	2.7006	2.50191e-08
14	5359373	5359873	2.36956	2.56357e-08
8	28308869	28309369	2.81026	2.56357e-08
1	106609058	106609558	3.37255	2.67585e-08
3	21520626	21521126	1.75442	2.69776e-08
4	83660914	83661414	2.19707	2.69776e-08
5	14329217	14329717	1.58464	2.69776e-08
5	53640669	53641169	1.95725	2.69776e-08
3	77423363	77423863	1.95068	2.74971e-08
2	116310617	116311117	1.35091	3.01139e-08
1	136723556	136724056	2.47657	3.04588e-08
4	35792399	35792899	3.05038	3.19327e-08
1	12859053	12859553	1.93162	3.19737e-08
1	81530787	81531287	1.39076	3.34985e-08
11	11651348	11651848	1.91555	3.51356e-08
14	13822305	13822805	1.80012	3.51356e-08
1	3066595	3067095	1.88721	3.52465e-08
2	4811079	4811579	2.44326	3.53295e-08
1	6630012	6630512	2.20726	3.53837e-08
8	5518223	5518723	2.32613	3.53837e-08
13	9602385	9602885	2.54588	3.58393e-08
14	6232720	6233220	2.87022	3.72896e-08
3	48679358	48679858	1.04866	3.73435e-08
3	40677094	40677594	2.23543	3.7473e-08
10	17501759	17502259	2.95687	3.94242e-08
1	51049571	51050071	1.55021	3.95505e-08
3	80552014	80552514	1.89017	3.95505e-08
13	9395906	9396406	2.76503	4.33376e-08
5	29055465	29055965	2.50306	4.41841e-08
6	24879974	24880474	2.2712	4.43144e-08
26	4372214	4372714	1.62903	4.44894e-08
1	20243932	20244432	2.25383	4.5186e-08
15	8673977	8674477	3.55691	4.65338e-08
4	52394965	52395465	3.10709	4.72598e-08
15	2004805	2005305	1.44	4.77173e-08
7	21773196	21773696	2.35114	5.07067e-08
7	18855134	18855634	2.67976	5.10485e-08
2	10039172	10039672	2.62181	5.18142e-08
2	41250494	41250994	2.93006	5.26728e-08
2	25040106	25040606	1.32045	5.33336e-08
24	2013923	2014423	1.97425	5.43558e-08
18	2001067	2001567	2.35078	5.74943e-08
10	1595108	1595608	2.06734	5.81807e-08
2	58126784	58127284	1.08254	6.01289e-08
1	168720687	168721187	2.40397	6.03823e-08
12	15855477	15855977	1.11196	6.0464e-08
4	6636044	6636544	3.12234	6.17287e-08
1	4985531	4986031	1.83089	6.23009e-08
1	68234770	68235270	2.24156	6.36057e-08
11	10133762	10134262	1.19413	6.44749e-08
2	80503684	80504184	2.60654	6.72777e-08
3	52365386	52365886	2.39004	6.72777e-08
6	18343901	18344401	2.20276	6.82035e-08
1	34449099	34449599	2.03403	6.93244e-08
11	14660764	14661264	2.16784	6.93244e-08
20	7203326	7203826	2.05075	7.08503e-08
1	57588838	57589338	1.70309	7.52007e-08
3	73754738	73755238	2.09792	7.52007e-08
11	4395198	4395698	1.82968	7.65399e-08
1	93524430	93524930	2.21456	7.66594e-08
1	122265093	122265593	2.19848	7.66594e-08
7	13611719	13612219	3.52259	7.73706e-08
1	51052528	51053028	2.64821	8.01436e-08
3	54644226	54644726	2.8645	8.01436e-08
6	26926397	26926897	1.43061	8.01436e-08
1	98105620	98106120	1.90774	8.03968e-08
2	103748587	103749087	2.24911	8.03968e-08
3	78079561	78080061	1.41547	8.06867e-08
3	63186110	63186610	3.14902	8.15767e-08
5	14850012	14850512	1.49305	8.15767e-08
8	21563636	21564136	2.88335	8.19063e-08
18	4328349	4328849	2.05968	8.32576e-08
2	142146138	142146638	2.5271	8.36361e-08
6	10199833	10200333	2.56519	8.46691e-08
1	4862593	4863093	2.01164	8.59698e-08
3	106109213	106109713	2.33504	8.60524e-08
14	719022	719522	3.34877	8.84316e-08
6	32054342	32054842	1.47305	8.84316e-08
1	12305777	12306277	1.96911	8.93482e-08
1	51719459	51719959	2.58769	9.12582e-08
1	56599469	56599969	1.55822	9.49512e-08
1	191264301	191264801	1.48853	9.49512e-08
2	78931118	78931618	3.48584	9.53675e-08
10	19964112	19964612	1.96284	9.62105e-08
5	56225555	56226055	2.05592	9.72499e-08
5	36918036	36918536	1.12639	9.77829e-08
7	14448881	14449381	2.08189	9.77829e-08
1	81019353	81019853	1.90408	9.84658e-08
3	43052258	43052758	3.71476	9.90229e-08
2	20507446	20507946	2.53642	9.9598e-08
4	76538452	76538952	3.51268	1.0752e-07
2	56371865	56372365	1.46757	1.10882e-07
1	62725012	62725512	2.62998	1.13735e-07
2	44474949	44475449	1.22139	1.18198e-07
3	24197394	24197894	2.37114	1.19518e-07
4	49592273	49592773	1.98702	1.22435e-07
6	19189434	19189934	2.1392	1.22435e-07
15	6416826	6417326	2.36386	1.2341e-07
2	58338950	58339450	1.48403	1.2341e-07
2	86463626	86464126	2.04712	1.2341e-07
20	7999127	7999627	1.46603	1.2341e-07
5	12989675	12990175	3.25254	1.2341e-07
28	3322529	3323029	1.98837	1.29417e-07
12	6144866	6145366	1.28004	1.29611e-07
3	50815803	50816303	2.07147	1.29783e-07
1	196179679	196180179	2.67417	1.30866e-07
2	108953097	108953597	2.68406	1.30866e-07
3	50336218	50336718	1.41086	1.35736e-07
7	36172898	36173398	1.45776	1.35977e-07
1	15613895	15614395	3.09062	1.41014e-07
3	31282005	31282505	1.37112	1.45143e-07
4	12300569	12301069	1.73455	1.46796e-07
2	90673230	90673730	2.42804	1.4698e-07
3	94335547	94336047	1.97159	1.47541e-07
9	5834636	5835136	2.12262	1.48488e-07
2	127068737	127069237	3.12853	1.49219e-07
2	37328512	37329012	2.51904	1.51359e-07
2	67506766	67507266	1.75925	1.51418e-07
9	3063614	3064114	1.60989	1.53731e-07
9	22308436	22308936	2.87819	1.55849e-07
1	3466672	3467172	1.59434	1.60532e-07
15	4486014	4486514	2.22899	1.62889e-07
1	1738306	1738806	1.92627	1.62945e-07
4	13234412	13234912	2.44709	1.62945e-07
9	2013472	2013972	4.1832	1.62945e-07
1	122855877	122856377	1.42136	1.63206e-07
15	4109970	4110470	3.14891	1.63206e-07
4	9599591	9600091	2.13313	1.63517e-07
5	16271113	16271613	1.20629	1.64726e-07
2	67486561	67487061	1.59814	1.6987e-07
3	80507863	80508363	2.95929	1.73926e-07
14	13114061	13114561	1.9038	1.76186e-07
7	33959959	33960459	1.23066	1.76735e-07
4	74186747	74187247	1.62656	1.78959e-07
1	60061785	60062285	1.94945	1.81193e-07
11	3272586	3273086	2.65507	1.81328e-07
5	53152694	53153194	2.72374	1.83889e-07
6	24877858	24878358	1.11247	1.83889e-07
3	76653030	76653530	2.70083	1.86653e-07
2	73341543	73342043	1.47383	1.86922e-07
3	29354997	29355497	3.10969	1.86922e-07
4	24583056	24583556	4.00963	1.88432e-07
1	178600114	178600614	1.62679	1.91027e-07
7	2614561	2615061	1.48393	1.95477e-07
3	27212126	27212626	2.79801	1.998e-07
8	5880484	5880984	4.45548	2.02826e-07
11	12210100	12210600	2.37961	2.04869e-07
6	24949730	24950230	2.33045	2.07151e-07
8	27856235	27856735	2.44094	2.08825e-07
1	88266236	88266736	1.68903	2.14685e-07
11	10770271	10770771	1.9439	2.14685e-07
17	2437130	2437630	2.12917	2.14685e-07
25	2412912	2413412	3.45284	2.16068e-07
28	4749873	4750373	1.4096	2.16068e-07
4	48099071	48099571	1.84747	2.18806e-07
5	16692184	16692684	1.79554	2.18806e-07
7	14146999	14147499	1.45491	2.22299e-07
10	9425766	9426266	1.90819	2.25592e-07
5	40803451	40803951	2.09785	2.25592e-07
6	27593814	27594314	3.51321	2.29414e-07
12	12769284	12769784	1.81278	2.35798e-07
11	14857607	14858107	1.7142	2.3675e-07
1	141700331	141700831	2.38512	2.38171e-07
6	16555310	16555810	1.76481	2.38474e-07
2	58379287	58379787	1.75467	2.42594e-07
8	5566873	5567373	1.97694	2.43004e-07
11	17792588	17793088	1.48001	2.44931e-07
2	14364250	14364750	2.08168	2.47006e-07
3	98590051	98590551	2.20373	2.47295e-07
5	40855760	40856260	2.77408	2.50205e-07
9	13010592	13011092	2.61963	2.52795e-07
19	5253533	5254033	2.48396	2.5549e-07
10	10838037	10838537	2.90601	2.59204e-07
11	746259	746759	1.75543	2.60473e-07
11	11864611	11865111	2.36819	2.60473e-07
2	117369173	117369673	2.6362	2.60473e-07
4	57550743	57551243	1.14827	2.61628e-07
24	4236955	4237455	1.84027	2.63542e-07
1	10091140	10091640	1.82146	2.67211e-07
12	7716071	7716571	2.74926	2.67734e-07
2	102907236	102907736	1.80612	2.67734e-07
4	39735629	39736129	2.23482	2.71646e-07
1	21060275	21060775	2.98614	2.81092e-07
4	19777125	19777625	2.7529	2.83911e-07
2	9088323	9088823	3.54648	2.83953e-07
1	174157734	174158234	1.41965	2.89161e-07
4	35149365	35149865	1.05174	2.89161e-07
1	81509503	81510003	1.94285	2.94656e-07
28	2142346	2142846	2.3413	3.00432e-07
3	102944412	102944912	2.31069	3.005e-07
2	140562126	140562626	1.46392	3.03575e-07
3	44136018	44136518	2.77439	3.06485e-07
1	107512393	107512893	2.14999	3.13347e-07
1	36125418	36125918	2.30316	3.16875e-07
11	15479616	15480116	1.38632	3.16875e-07
2	67583315	67583815	2.81563	3.16875e-07
3	33073684	33074184	1.75594	3.16875e-07
4	43252357	43252857	1.71081	3.16875e-07
6	25055183	25055683	1.90701	3.16875e-07
13	8585084	8585584	1.57898	3.25305e-07
1	56663312	56663812	1.32679	3.28777e-07
11	10456259	10456759	2.31383	3.31852e-07
2	31984842	31985342	3.36815	3.33016e-07
7	34334583	34335083	1.4726	3.36068e-07
11	17581633	17582133	2.31957	3.42745e-07
2	141956021	141956521	2.47469	3.47408e-07
6	22973071	22973571	1.84365	3.50954e-07
5	55328118	55328618	1.90381	3.53509e-07
10	11616597	11617097	2.16677	3.57065e-07
4	23527570	23528070	2.21754	3.61869e-07
4	85130954	85131454	1.57399	3.62048e-07
2	137869704	137870204	2.68821	3.62268e-07
5	24697543	24698043	2.52229	3.62268e-07
1	7407704	7408204	1.16699	3.66016e-07
6	12968341	12968841	1.64895	3.70443e-07
2	17393102	17393602	1.44589	3.71977e-07
5	30789150	30789650	1.46717	3.84872e-07
20	13123678	13124178	2.82316	3.85512e-07
9	22214456	22214956	1.76592	3.85512e-07
2	33313737	33314237	1.64651	3.85893e-07
15	1359658	1360158	4.23725	3.89552e-07
2	116460549	116461049	1.66024	3.91615e-07
10	11236609	11237109	2.51741	3.97518e-07
18	2838230	2838730	2.66	4.02614e-07
2	120985474	120985974	3.04052	4.06192e-07
3	28092765	28093265	2.37555	4.07755e-07
1	42957910	42958410	2.40852	4.20169e-07
1	30684146	30684646	1.65084	4.23472e-07
1	65804484	65804984	2.26802	4.28037e-07
13	4377656	4378156	2.76927	4.32664e-07
2	63875438	63875938	1.77593	4.36555e-07
2	64846975	64847475	2.13329	4.37268e-07
6	8387283	8387783	2.35228	4.37268e-07
9	12495977	12496477	1.44471	4.38491e-07
1	13341925	13342425	2.29329	4.40865e-07
1	193392639	193393139	1.28439	4.51453e-07
1	128350787	128351287	1.44827	4.63974e-07
5	58513301	58513801	2.40662	4.63974e-07
5	18789009	18789509	2.02517	4.64356e-07
4	8954132	8954632	1.85676	4.65812e-07
1	27541485	27541985	1.45721	4.68003e-07
19	4732444	4732944	2.18039	4.68489e-07
3	96183941	96184441	2.26205	4.69641e-07
8	14646073	14646573	2.00948	4.71714e-07
4	53486443	53486943	2.16378	4.76968e-07
3	12146790	12147290	3.01493	4.80996e-07
2	59651030	59651530	3.71491	4.92255e-07
1	40167591	40168091	2.14135	5.06087e-07
3	46549971	46550471	2.96175	5.08055e-07
19	4719990	4720490	2.6578	5.13888e-07
6	24721649	24722149	2.06418	5.13888e-07
7	19072724	19073224	1.01122	5.17778e-07
2	148123116	148123616	2.19819	5.19195e-07
1	36031862	36032362	1.9973	5.24008e-07
9	23385711	23386211	1.58299	5.26149e-07
8	12727344	12727844	1.88055	5.29478e-07
20	8759973	8760473	1.57314	5.29915e-07
1	70590093	70590593	2.34641	5.31289e-07
1	22689946	22690446	2.10788	5.32458e-07
1	164455913	164456413	1.7815	5.37071e-07
1	28729072	28729572	3.93128	5.47528e-07
2	113068123	113068623	1.41921	5.52889e-07
7	19438874	19439374	2.30292	5.62265e-07
1	90319228	90319728	2.75074	5.62585e-07
1	7814859	7815359	3.06294	5.62995e-07
4	35408775	35409275	1.81017	5.63638e-07
17	3124697	3125197	2.46657	5.69367e-07
2	89158175	89158675	2.29411	5.69367e-07
2	89299200	89299700	1.86081	5.76064e-07
5	18857688	18858188	1.71943	5.79378e-07
5	29633739	29634239	1.51082	5.90117e-07
5	47644105	47644605	1.83057	5.928e-07
2	32814371	32814871	1.20095	5.93067e-07
3	47826390	47826890	2.01369	5.93067e-07
3	61858913	61859413	1.59116	5.93067e-07
3	86945318	86945818	2.16341	5.93067e-07
15	2936697	2937197	3.01929	5.96282e-07
22	614985	615485	2.79927	5.97136e-07
1	107145168	107145668	2.84508	5.97146e-07
1	181098155	181098655	2.96865	5.97146e-07
8	23609648	23610148	1.34634	6.03891e-07
4	37924312	37924812	1.82021	6.12744e-07
3	110072328	110072828	2.34043	6.26773e-07
3	35620750	35621250	2.02575	6.42688e-07
18	8601745	8602245	1.05985	6.55634e-07
5	53396403	53396903	1.966	6.62203e-07
1	11543608	11544108	1.82633	6.68301e-07
2	14048836	14049336	1.96673	6.7157e-07
26	640749	641249	2.00507	6.85883e-07
10	5012579	5013079	1.12804	6.93217e-07
10	5243222	5243722	1.64705	6.93217e-07
6	13007177	13007677	2.46542	6.93217e-07
1	67260489	67260989	1.70756	7.19719e-07
1	142637015	142637515	2.16845	7.19719e-07
13	15755982	15756482	2.20729	7.21748e-07
2	113796848	113797348	1.86608	7.25187e-07
3	74165283	74165783	2.58697	7.29029e-07
4	60112792	60113292	1.69162	7.33635e-07
3	42996559	42997059	1.4217	7.35188e-07
5	8331273	8331773	1.34443	7.37025e-07
8	13859450	13859950	1.79349	7.3885e-07
1	82410155	82410655	2.03041	7.47146e-07
27	4439117	4439617	2.88186	7.48987e-07
2	34178043	34178543	1.11915	7.60644e-07
4	37332342	37332842	1.46668	7.82814e-07
1	2855169	2855669	1.89893	7.87125e-07
4	55209726	55210226	2.05809	8.17798e-07
10	11155909	11156409	1.53742	8.24107e-07
6	24894608	24895108	1.25479	8.24144e-07
7	20500003	20500503	2.18611	8.24314e-07
4	54779465	54779965	2.13235	8.25688e-07
3	34819252	34819752	2.77342	8.2573e-07
1	67375952	67376452	2.06869	8.32693e-07
3	45886733	45887233	1.37601	8.32693e-07
3	27835229	27835729	2.07323	8.39345e-07
3	40027289	40027789	1.99689	8.39345e-07
2	29354727	29355227	3.48587	8.61581e-07
5	12375096	12375596	1.34181	8.61581e-07
4	39419053	39419553	1.80994	8.67237e-07
2	31955228	31955728	1.64472	8.7286e-07
2	35269529	35270029	2.45049	8.7978e-07
1	155326188	155326688	1.32669	8.83156e-07
15	9682621	9683121	2.14107	8.86367e-07
2	37727260	37727760	2.06648	8.86367e-07
2	114144919	114145419	1.81198	9.08554e-07
3	86911870	86912370	2.48771	9.08554e-07
24	3930166	3930666	2.10033	9.24585e-07
1	51043572	51044072	1.54731	9.28638e-07
1	116399427	116399927	1.77771	9.28638e-07
1	81236215	81236715	1.97476	9.39284e-07
1	187212908	187213408	1.43401	9.39284e-07
12	13714564	13715064	1.43263	9.39284e-07
4	40624225	40624725	1.65589	9.39284e-07
2	28624053	28624553	1.81867	9.59475e-07
1	175130412	175130912	1.13367	9.68906e-07
2	66201421	66201921	2.04511	9.74419e-07
18	4803898	4804398	2.16755	9.7884e-07
10	9226350	9226850	3.44469	9.88476e-07
4	14004448	14004948	1.8885	1.00363e-06
1	11483786	11484286	1.17094	1.01259e-06
4	54441187	54441687	2.23306	1.01798e-06
4	76196950	76197450	2.50466	1.02989e-06
1	81454292	81454792	1.67169	1.0332e-06
1	99701977	99702477	1.40701	1.04634e-06
5	46373933	46374433	2.39883	1.04774e-06
2	31410596	31411096	2.70855	1.05306e-06
5	15909237	15909737	1.43752	1.05306e-06
3	27207290	27207790	1.0799	1.06971e-06
5	46977363	46977863	2.31966	1.07875e-06
4	44846065	44846565	2.11856	1.08449e-06
1	57647120	57647620	1.65262	1.08987e-06
4	38626214	38626714	1.91912	1.09999e-06
2	100123738	100124238	2.2488	1.10128e-06
12	2178123	2178623	2.30004	1.10374e-06
1	44365835	44366335	1.01245	1.10908e-06
2	111740989	111741489	1.78509	1.11379e-06
3	105936292	105936792	1.81854	1.11615e-06
4	85547788	85548288	2.83729	1.11993e-06
2	10751231	10751731	2.78734	1.12317e-06
2	18281986	18282486	3.0847	1.12625e-06
4	751193	751693	2.57328	1.1644e-06
8	16838658	16839158	1.71417	1.1685e-06
4	565657	566157	1.04945	1.18989e-06
23	3397814	3398314	3.43818	1.1985e-06
1	124708722	124709222	1.88646	1.20245e-06
1	101295715	101296215	1.45835	1.20919e-06
24	2298145	2298645	1.68227	1.22125e-06
1	27051202	27051702	1.44449	1.22415e-06
1	138979997	138980497	3.7894	1.22548e-06
6	11628966	11629466	2.99532	1.22548e-06
6	18753800	18754300	2.82615	1.22548e-06
2	32041933	32042433	1.76096	1.25416e-06
4	88570632	88571132	1.89735	1.26731e-06
6	18566911	18567411	2.33663	1.26777e-06
9	22189949	22190449	2.70775	1.27586e-06
3	68406123	68406623	2.52292	1.27672e-06
2	9851791	9852291	1.93577	1.30307e-06
25	92577	93077	3.70912	1.30307e-06
8	16420737	16421237	1.15077	1.30307e-06
8	27856744	27857244	1.77242	1.30307e-06
1	85558447	85558947	2.40754	1.30547e-06
2	61210389	61210889	2.12851	1.32137e-06
4	65944505	65945005	1.48472	1.32777e-06
26	2048025	2048525	3.02953	1.3413e-06
4	58800218	58800718	1.36101	1.34275e-06
4	84949194	84949694	3.02633	1.34275e-06
1	142575872	142576372	1.27716	1.345e-06
14	9641472	9641972	1.85465	1.34544e-06
15	4909410	4909910	2.30765	1.3457e-06
12	2850330	2850830	2.01211	1.36728e-06
4	56684711	56685211	3.04147	1.3924e-06
1	168883145	168883645	2.67589	1.40537e-06
2	149074091	149074591	2.02733	1.40944e-06
2	135361511	135362011	1.88416	1.41033e-06
4	80790635	80791135	3.07289	1.41033e-06
1	38642688	38643188	2.52143	1.47178e-06
5	45177518	45178018	1.64875	1.48205e-06
18	811279	811779	2.17472	1.50058e-06
13	12035827	12036327	1.57298	1.55893e-06
3	52994780	52995280	1.4953	1.56301e-06
1	61070183	61070683	2.53326	1.58258e-06
3	29361499	29361999	1.80275	1.59092e-06
3	67301740	67302240	1.64835	1.60511e-06
7	30004141	30004641	2.28389	1.61328e-06
3	24215404	24215904	3.42902	1.64073e-06
1	2848092	2848592	1.74206	1.6442e-06
1	44299062	44299562	1.31599	1.6442e-06
4	47170464	47170964	2.33495	1.6442e-06
4	26340506	26341006	2.28624	1.64926e-06
6	23533611	23534111	1.79417	1.65551e-06
1	67542374	67542874	1.9147	1.66746e-06
1	132441370	132441870	1.83089	1.67802e-06
12	6378132	6378632	1.2579	1.67926e-06
1	144019257	144019757	1.30601	1.70876e-06
13	17351241	17351741	1.98897	1.71424e-06
12	4503811	4504311	2.30917	1.73048e-06
5	34075300	34075800	2.48459	1.79034e-06
1	111525045	111525545	1.82393	1.79614e-06
9	17792222	17792722	2.35238	1.79948e-06
4	35331333	35331833	1.33716	1.80078e-06
1	126273888	126274388	1.79767	1.82637e-06
7	10441807	10442307	1.65183	1.83629e-06
12	1734214	1734714	3.12154	1.83954e-06
5	24990636	24991136	1.68304	1.84002e-06
3	44055464	44055964	1.97213	1.84053e-06
2	2012296	2012796	1.4421	1.84182e-06
12	9726818	9727318	1.7641	1.85363e-06
5	35549430	35549930	2.61124	1.85953e-06
8	14187391	14187891	3.95927	1.85953e-06
2	131879637	131880137	1.67771	1.86709e-06
1	94658402	94658902	1.98429	1.86803e-06
24	1190866	1191366	2.11243	1.87041e-06
2	128543961	128544461	1.96121	1.91595e-06
5	9851699	9852199	1.72641	1.91595e-06
1	131202719	131203219	2.13844	1.94388e-06
4	58319088	58319588	1.09909	1.97e-06
4	87757269	87757769	1.97415	1.97e-06
1	82930919	82931419	1.87331	1.97298e-06
1	134865633	134866133	2.04135	1.98593e-06
11	15594362	15594862	2.4987	1.98766e-06
19	1323742	1324242	1.50371	1.98766e-06
2	37744431	37744931	1.54566	1.98766e-06
2	59928398	59928898	2.07149	1.98766e-06
5	37935015	37935515	2.0163	1.98766e-06
2	129131699	129132199	1.61715	2.015e-06
9	4637795	4638295	1.12078	2.06971e-06
1	82762043	82762543	1.97591	2.08069e-06
5	50811562	50812062	2.18546	2.08241e-06
6	9331955	9332455	1.85608	2.12758e-06
3	38715720	38716220	1.97373	2.13657e-06
3	10034033	10034533	2.8771	2.15597e-06
13	10733462	10733962	1.18794	2.16805e-06
3	33542898	33543398	4.58179	2.17805e-06
7	22230973	22231473	1.9351	2.18162e-06
1	93731473	93731973	2.28547	2.18282e-06
12	15957282	15957782	2.9536	2.19212e-06
3	88532840	88533340	2.7769	2.19369e-06
3	39387625	39388125	2.45899	2.19729e-06
7	28025950	28026450	2.13129	2.22962e-06
11	11838683	11839183	2.11424	2.24386e-06
5	15570972	15571472	2.16707	2.25789e-06
3	27201076	27201576	2.17472	2.26519e-06
3	43686586	43687086	1.90487	2.28818e-06
3	76158434	76158934	4.56683	2.30895e-06
2	32993720	32994220	1.30089	2.3123e-06
14	4420610	4421110	2.09038	2.31357e-06
3	52063131	52063631	1.22162	2.38871e-06
3	66062488	66062988	2.2147	2.38871e-06
1	81351901	81352401	1.55325	2.40602e-06
3	35068102	35068602	1.73496	2.40602e-06
1	155914647	155915147	2.63392	2.43413e-06
7	5110133	5110633	1.6709	2.43721e-06
10	12849016	12849516	2.48614	2.44072e-06
1	67144179	67144679	2.17123	2.52631e-06
2	27772609	27773109	2.36396	2.52631e-06
2	81378037	81378537	1.3603	2.52631e-06
5	28662933	28663433	2.54815	2.52631e-06
5	23567601	23568101	2.46287	2.52948e-06
2	76172021	76172521	1.07804	2.53321e-06
2	111751107	111751607	1.4507	2.54834e-06
3	82603402	82603902	1.76969	2.58559e-06
5	9877925	9878425	1.97492	2.58559e-06
8	8094807	8095307	2.96606	2.59664e-06
5	23513649	23514149	2.57211	2.59763e-06
10	5759828	5760328	1.92707	2.60068e-06
8	21339555	21340055	1.79044	2.60738e-06
9	7313519	7314019	1.61925	2.62163e-06
3	76898513	76899013	2.42087	2.64073e-06
8	19010767	19011267	1.83139	2.64073e-06
13	13884550	13885050	1.68658	2.64509e-06
2	137057206	137057706	2.32716	2.64716e-06
2	6464906	6465406	1.61954	2.69779e-06
20	12489492	12489992	2.29225	2.75136e-06
4	66327602	66328102	1.26991	2.76358e-06
5	28802345	28802845	2.97553	2.79216e-06
1	104846027	104846527	1.20223	2.79568e-06
4	58717823	58718323	1.61707	2.81171e-06
4	6750824	6751324	1.99832	2.85115e-06
2	138527954	138528454	1.67231	2.85188e-06
2	120914999	120915499	3.82302	2.87659e-06
1	121847546	121848046	2.3476	2.89895e-06
2	1884889	1885389	2.0527	2.92604e-06
2	44828915	44829415	2.11345	2.96763e-06
3	65016262	65016762	1.31299	2.98465e-06
7	32954692	32955192	2.32486	3.00308e-06
1	3162561	3163061	4.25693	3.03206e-06
9	20689499	20689999	1.77353	3.03814e-06
1	140290719	140291219	2.39385	3.11769e-06
3	63404488	63404988	2.10991	3.12079e-06
4	78326978	78327478	1.31493	3.14666e-06
2	57451696	57452196	2.412	3.14741e-06
4	44076146	44076646	3.2128	3.15207e-06
2	64793218	64793718	2.99542	3.15436e-06
8	5412382	5412882	3.39815	3.16872e-06
5	37860339	37860839	1.8998	3.17926e-06
8	26168946	26169446	1.27921	3.24673e-06
1	28047587	28048087	2.38869	3.26161e-06
3	24213305	24213805	2.03503	3.28363e-06
3	79451962	79452462	1.81142	3.29772e-06
19	3442880	3443380	2.35742	3.30699e-06
21	2076725	2077225	2.74236	3.33405e-06
12	12201303	12201803	3.2247	3.34384e-06
11	11824823	11825323	1.21488	3.37678e-06
19	7555895	7556395	3.41105	3.43699e-06
1	45761957	45762457	2.60423	3.4542e-06
2	56694324	56694824	2.07769	3.46874e-06
14	9646936	9647436	1.59666	3.4988e-06
2	60056761	60057261	2.60305	3.4988e-06
1	59880302	59880802	1.80797	3.49953e-06
1	55920182	55920682	2.03051	3.52979e-06
3	101538674	101539174	2.1814	3.57022e-06
4	20859688	20860188	1.85896	3.58115e-06
10	16540570	16541070	1.91629	3.60373e-06
11	16777756	16778256	2.65309	3.63197e-06
3	78171115	78171615	2.42601	3.63197e-06
10	6125404	6125904	2.68032	3.63851e-06
2	60261531	60262031	1.28128	3.72541e-06
3	33074299	33074799	1.04632	3.73306e-06
3	2764102	2764602	2.4309	3.8761e-06
1	57724268	57724768	1.99566	3.91615e-06
12	1321044	1321544	1.20793	3.91615e-06
18	8233727	8234227	3.1915	3.91615e-06
3	77334659	77335159	1.8705	3.94085e-06
14	14788418	14788918	2.19469	3.96989e-06
1	139785141	139785641	1.96215	4.03423e-06
1	142273790	142274290	1.7472	4.03423e-06
19	9995635	9996135	1.92224	4.03423e-06
2	135692390	135692890	2.18495	4.03423e-06
1	31078152	31078652	1.50774	4.05607e-06
8	6138704	6139204	2.42117	4.05607e-06
1	80627971	80628471	2.47816	4.09826e-06
19	465724	466224	1.89555	4.10198e-06
3	101783993	101784493	1.26157	4.13682e-06
3	58829597	58830097	1.83746	4.16694e-06
18	8907341	8907841	1.92839	4.21446e-06
6	19215699	19216199	1.56432	4.26192e-06
2	15410946	15411446	1.1045	4.27333e-06
7	16829341	16829841	2.10481	4.30611e-06
1	46609479	46609979	1.40608	4.35574e-06
10	7828854	7829354	1.11441	4.3592e-06
2	140279020	140279520	1.93278	4.39752e-06
2	140999459	140999959	1.7544	4.40964e-06
3	109842900	109843400	1.26451	4.40964e-06
2	146154138	146154638	2.93916	4.44035e-06
1	164042272	164042772	2.17648	4.47347e-06
22	889628	890128	1.49771	4.478e-06
4	54044610	54045110	1.4512	4.49506e-06
3	4135520	4136020	3.07399	4.53013e-06
13	3302623	3303123	1.0121	4.54711e-06
2	75360791	75361291	1.66361	4.55337e-06
28	4657315	4657815	1.07575	4.55442e-06
2	97123283	97123783	1.89258	4.58414e-06
5	2612586	2613086	2.64844	4.58414e-06
9	1134881	1135381	1.87169	4.58414e-06
2	66057673	66058173	1.73575	4.63006e-06
1	40153372	40153872	1.00437	4.64065e-06
10	14796331	14796831	3.90213	4.64065e-06
17	10227922	10228422	3.05143	4.64065e-06
6	30847511	30848011	3.31871	4.64065e-06
3	59142775	59143275	1.40807	4.65045e-06
24	1835032	1835532	2.01861	4.67584e-06
1	120767445	120767945	2.37578	4.68714e-06
13	9601849	9602349	1.92729	4.69718e-06
26	229136	229636	2.03519	4.70665e-06
1	181807144	181807644	1.87318	4.70745e-06
5	9914506	9915006	1.56377	4.71788e-06
5	34285792	34286292	3.31525	4.72526e-06
24	3792496	3792996	1.97455	4.77575e-06
1	121676884	121677384	1.78053	4.83754e-06
10	9126409	9126909	2.87615	4.85337e-06
4	89277705	89278205	2.90237	4.85649e-06
1	191385955	191386455	1.97866	4.9109e-06
2	120371888	120372388	1.48206	4.91273e-06
26	5031955	5032455	2.30846	4.93171e-06
1	35758548	35759048	1.53481	4.97786e-06
4	64547463	64547963	1.08029	4.99606e-06
6	11882344	11882844	2.62023	5.00885e-06
15	9414906	9415406	2.48891	5.02179e-06
1	65301738	65302238	1.77749	5.09732e-06
21	1357693	1358193	2.74278	5.09732e-06
19	4514203	4514703	1.74572	5.12463e-06
2	75588187	75588687	2.91906	5.14291e-06
9	3266045	3266545	1.90358	5.14291e-06
24	952379	952879	1.13534	5.21286e-06
12	4857740	4858240	4.06836	5.2565e-06
15	6322519	6323019	2.50315	5.2565e-06
4	41704951	41705451	1.90092	5.2565e-06
3	31923348	31923848	3.00714	5.31099e-06
10	10754729	10755229	1.71751	5.32096e-06
2	50636541	50637041	2.52794	5.41584e-06
2	28679220	28679720	2.30782	5.44848e-06
1	91552051	91552551	1.80916	5.45209e-06
25	3125364	3125864	2.40113	5.45209e-06
1	107855170	107855670	2.61836	5.5016e-06
14	4552441	4552941	1.76517	5.5016e-06
7	22788463	22788963	2.07089	5.5016e-06
20	12316076	12316576	3.45744	5.51277e-06
1	158841987	158842487	1.90792	5.54772e-06
8	11831809	11832309	2.37293	5.57959e-06
2	139960662	139961162	1.57489	5.60998e-06
3	22391706	22392206	1.0925	5.66657e-06
28	3829931	3830431	1.65412	5.68908e-06
1	113714488	113714988	2.38934	5.7481e-06
1	97011856	97012356	3.74208	5.75853e-06
13	15054104	15054604	1.28805	5.78768e-06
4	80122712	80123212	1.56787	5.79182e-06
1	35400206	35400706	1.02118	5.82264e-06
6	23442653	23443153	3.25936	5.82264e-06
7	27841110	27841610	1.79201	5.83653e-06
6	14189053	14189553	1.06376	5.90319e-06
4	82814024	82814524	2.34709	5.91071e-06
5	14019848	14020348	2.49781	5.94017e-06
2	103523327	103523827	1.71997	5.96939e-06
7	22842792	22843292	2.32782	6.02053e-06
1	33584157	33584657	1.43397	6.02696e-06
4	30476473	30476973	3.05023	6.028e-06
6	35487149	35487649	1.88064	6.08137e-06
18	3071762	3072262	2.20757	6.14947e-06
2	129846497	129846997	1.69492	6.25031e-06
4	54916864	54917364	2.43876	6.34247e-06
5	16019266	16019766	2.23705	6.38119e-06
12	1746583	1747083	4.8208	6.40002e-06
1	30435142	30435642	1.85127	6.44941e-06
3	45307747	45308247	2.14186	6.47902e-06
6	24799578	24800078	2.14214	6.52162e-06
2	135900350	135900850	2.09057	6.52305e-06
2	22349617	22350117	1.52628	6.54577e-06
2	30853882	30854382	1.61807	6.57651e-06
2	61692040	61692540	3.46327	6.62788e-06
17	9657162	9657662	1.3462	6.62884e-06
2	112898450	112898950	1.19176	6.68949e-06
5	43546663	43547163	2.17448	6.89942e-06
21	2604447	2604947	3.05826	6.90782e-06
9	5767843	5768343	2.71972	6.91667e-06
10	11245600	11246100	1.68213	6.91672e-06
4	31152224	31152724	1.72587	6.92925e-06
2	127106064	127106564	1.45226	6.9794e-06
1	47071368	47071868	1.85621	7.16249e-06
1	65450524	65451024	2.81874	7.18268e-06
3	28962022	28962522	2.41373	7.20201e-06
4	69957110	69957610	2.15996	7.20396e-06
12	14812219	14812719	3.09753	7.24716e-06
1	27434311	27434811	2.42226	7.34027e-06
3	26088740	26089240	1.15902	7.34027e-06
2	34364876	34365376	1.40208	7.40235e-06
9	21997453	21997953	3.01808	7.40235e-06
1	64928788	64929288	1.98763	7.43436e-06
7	2328797	2329297	3.02543	7.53924e-06
2	75139999	75140499	1.84147	7.54366e-06
1	122038318	122038818	2.29499	7.64775e-06
7	22341813	22342313	1.16625	7.64775e-06
8	19514620	19515120	2.72541	7.70719e-06
3	40576812	40577312	3.00658	7.72696e-06
5	48131974	48132474	1.4368	7.75104e-06
2	14783761	14784261	1.42122	7.76849e-06
4	65899896	65900396	1.5106	7.81131e-06
2	122822809	122823309	2.02221	7.81528e-06
8	590977	591477	1.19008	7.95339e-06
2	104449616	104450116	2.84557	7.95488e-06
1	58323441	58323941	1.45562	7.9586e-06
7	16248163	16248663	2.03447	8.05291e-06
4	63728881	63729381	2.53495	8.06972e-06
7	14385704	14386204	2.2737	8.07932e-06
3	93960273	93960773	1.99418	8.09457e-06
4	50719915	50720415	2.25126	8.13903e-06
1	37623171	37623671	1.77444	8.16783e-06
1	25601499	25601999	2.99463	8.18532e-06
5	19370819	19371319	1.05455	8.20156e-06
2	97886564	97887064	2.6023	8.23235e-06
25	2675070	2675570	2.47691	8.23235e-06
7	5113476	5113976	1.80661	8.25615e-06
1	83045970	83046470	1.15798	8.27744e-06
12	15681182	15681682	2.23156	8.27744e-06
5	15590395	15590895	1.02779	8.27744e-06
33	5858682	5859182	1.7895	8.28922e-06
4	59850663	59851163	2.35559	8.28922e-06
1	51175192	51175692	2.93685	8.29683e-06
12	19650290	19650790	1.71378	8.29683e-06
2	137488227	137488727	2.08558	8.29683e-06
3	107501829	107502329	1.67805	8.29683e-06
2	132402091	132402591	2.45384	8.31148e-06
2	26826085	26826585	1.04603	8.45124e-06
20	8873341	8873841	1.66866	8.47562e-06
5	56475944	56476444	2.48567	8.50004e-06
4	70459981	70460481	2.36073	8.50872e-06
8	18485261	18485761	3.35469	8.52338e-06
1	11467690	11468190	1.94742	8.64116e-06
1	134773134	134773634	2.78194	8.64116e-06
2	67165960	67166460	1.29778	8.64768e-06
17	7710181	7710681	2.20867	8.66017e-06
1	178082318	178082818	1.42833	8.67506e-06
14	2157177	2157677	1.30506	8.6912e-06
3	18631005	18631505	2.4545	8.69373e-06
7	21696714	21697214	1.16647	8.7604e-06
10	13261769	13262269	3.57191	8.87537e-06
25	145706	146206	3.25133	8.87537e-06
11	7474241	7474741	1.57326	8.9163e-06
14	1480327	1480827	1.59551	9.01279e-06
10	15849432	15849932	1.06555	9.04691e-06
1	193912108	193912608	2.03395	9.05139e-06
5	38022411	38022911	1.71473	9.08252e-06
1	168720095	168720595	1.40411	9.08322e-06
9	15228113	15228613	2.47526	9.17328e-06
2	114680169	114680669	1.68848	9.17428e-06
2	135880251	135880751	2.37115	9.20676e-06
2	111405602	111406102	2.11563	9.2305e-06
6	24746032	24746532	2.24085	9.35915e-06
3	33773406	33773906	1.61359	9.38509e-06
12	6396262	6396762	1.61421	9.53938e-06
2	30795669	30796169	1.68557	9.56814e-06
8	21422866	21423366	2.3338	9.60593e-06
21	1609480	1609980	1.48259	9.66014e-06
3	59340380	59340880	1.78729	9.66014e-06
5	25373359	25373859	1.3925	9.66014e-06
4	566285	566785	2.2075	9.83403e-06
10	11487252	11487752	1.531	9.8531e-06
2	139783489	139783989	1.3087	1.00233e-05
2	108209044	108209544	1.33533	1.00338e-05
2	111751717	111752217	1.06578	1.00338e-05
13	11740211	11740711	2.9034	1.00362e-05
23	2471437	2471937	2.92437	1.01601e-05
1	172144744	172145244	2.01576	1.01956e-05
17	1345536	1346036	1.58514	1.02394e-05
2	104582903	104583403	1.87109	1.02394e-05
3	14379305	14379805	3.52124	1.02394e-05
4	65297729	65298229	3.21937	1.04009e-05
7	20723754	20724254	1.73144	1.04009e-05
2	100854058	100854558	3.10564	1.04184e-05
2	120524813	120525313	2.10048	1.04528e-05
5	24539787	24540287	1.81142	1.04528e-05
8	15390861	15391361	2.8027	1.04528e-05
5	20032029	20032529	1.51355	1.04581e-05
3	27970644	27971144	3.38793	1.05511e-05
1	170255111	170255611	2.88803	1.06859e-05
4	46507729	46508229	2.10044	1.07185e-05
1	15999572	16000072	1.7145	1.07226e-05
4	54509917	54510417	1.65676	1.07995e-05
2	109271462	109271962	3.70915	1.08084e-05
2	61429474	61429974	2.53616	1.08767e-05
3	40974913	40975413	1.51474	1.10194e-05
5	32689667	32690167	2.66621	1.11494e-05
21	2912391	2912891	1.49265	1.11718e-05
4	74236430	74236930	1.43916	1.12461e-05
2	104654263	104654763	1.38664	1.12483e-05
3	67672597	67673097	2.05595	1.12483e-05
5	43693682	43694182	1.19562	1.12483e-05
3	10640914	10641414	2.78192	1.12851e-05
3	58886124	58886624	1.6575	1.12851e-05
8	11233935	11234435	1.2446	1.12851e-05
13	16740099	16740599	2.80036	1.15193e-05
2	121518869	121519369	2.86313	1.15218e-05
13	12302031	12302531	2.48113	1.15757e-05
17	6204278	6204778	1.75102	1.15757e-05
2	85826845	85827345	2.27518	1.15757e-05
1	56017429	56017929	2.04195	1.17281e-05
1	62355461	62355961	3.26128	1.17731e-05
2	30439819	30440319	1.54397	1.18264e-05
5	57315579	57316079	2.40394	1.18264e-05
6	28649728	28650228	1.64437	1.18784e-05
5	19716631	19717131	2.57974	1.19289e-05
1	106609600	106610100	3.02784	1.20083e-05
4	12174971	12175471	1.43126	1.20083e-05
10	18402109	18402609	1.69628	1.219e-05
1	82971934	82972434	1.94719	1.22457e-05
2	61655639	61656139	1.66592	1.22457e-05
5	57305222	57305722	2.96164	1.22457e-05
4	68773197	68773697	2.08483	1.22617e-05
4	57953112	57953612	1.38825	1.22664e-05
9	5387629	5388129	2.74583	1.22797e-05
1	51018049	51018549	2.49298	1.23033e-05
10	18974363	18974863	2.23126	1.23033e-05
8	15807291	15807791	1.40747	1.23033e-05
3	50367726	50368226	1.22032	1.25079e-05
13	16742678	16743178	2.62324	1.25149e-05
2	15785004	15785504	2.48927	1.2531e-05
5	38635872	38636372	1.74618	1.2531e-05
9	19688158	19688658	2.24804	1.2531e-05
6	2176039	2176539	1.97715	1.26253e-05
6	13229587	13230087	1.64504	1.26253e-05
6	21833808	21834308	1.05467	1.26253e-05
12	4816595	4817095	2.12381	1.26632e-05
20	8221728	8222228	1.71374	1.26632e-05
5	15894162	15894662	1.33983	1.26632e-05
3	109462767	109463267	1.7324	1.26701e-05
1	55890453	55890953	1.23968	1.26725e-05
2	128185734	128186234	2.15759	1.27261e-05
1	89744482	89744982	1.96399	1.28201e-05
2	135061869	135062369	3.01562	1.28201e-05
5	34278956	34279456	1.84909	1.28201e-05
10	17951890	17952390	2.98024	1.28859e-05
8	23948735	23949235	2.10676	1.28859e-05
2	76171420	76171920	2.30686	1.29494e-05
2	137341311	137341811	1.2492	1.30431e-05
6	14099534	14100034	2.27548	1.30448e-05
2	32564870	32565370	1.64108	1.30648e-05
7	8753235	8753735	2.00833	1.31179e-05
2	49313304	49313804	3.9615	1.31672e-05
1	196846285	196846785	1.83727	1.32348e-05
14	13838395	13838895	3.65642	1.32348e-05
10	17882589	17883089	2.82201	1.33922e-05
2	107361821	107362321	1.92668	1.34771e-05
5	35189306	35189806	1.71386	1.34771e-05
1	44680730	44681230	1.69344	1.36334e-05
5	59586635	59587135	2.49061	1.36552e-05
4	54486062	54486562	2.03203	1.36579e-05
6	27454734	27455234	2.25833	1.37034e-05
2	5976671	5977171	2.03201	1.38139e-05
24	1426291	1426791	2.08504	1.414e-05
11	15430741	15431241	1.1955	1.42343e-05
6	6318685	6319185	1.37155	1.42343e-05
4	20144177	20144677	2.78303	1.42405e-05
4	16516908	16517408	2.67821	1.43137e-05
1	181739394	181739894	1.95122	1.44583e-05
22	3926789	3927289	1.91894	1.45185e-05
2	7504021	7504521	1.61181	1.45905e-05
1	53180284	53180784	2.73804	1.47005e-05
4	13467084	13467584	2.34647	1.47005e-05
1	167059982	167060482	1.76989	1.47827e-05
3	94163792	94164292	1.1333	1.47827e-05
5	36000435	36000935	2.62074	1.49743e-05
1	99018376	99018876	1.47184	1.49802e-05
4	54041873	54042373	1.4914	1.49956e-05
8	7874639	7875139	1.14906	1.5097e-05
4	35347495	35347995	1.39348	1.52908e-05
2	114629097	114629597	1.56096	1.5416e-05
1	138624899	138625399	2.86906	1.55291e-05
12	14349836	14350336	2.2002	1.56121e-05
1	130751901	130752401	3.11928	1.56461e-05
4	15089669	15090169	3.66868	1.56461e-05
7	30910550	30911050	1.45967	1.59078e-05
1	35318095	35318595	2.23099	1.59092e-05
1	52154813	52155313	1.09478	1.59092e-05
8	6518064	6518564	2.63827	1.59316e-05
1	155043522	155044022	2.21756	1.59546e-05
8	27789453	27789953	2.35085	1.61372e-05
1	120037945	120038445	2.03654	1.6217e-05
2	38556612	38557112	2.5735	1.62287e-05
2	26210205	26210705	1.87869	1.62924e-05
20	2827998	2828498	2.91497	1.6293e-05
21	2096220	2096720	2.31232	1.64194e-05
5	57981985	57982485	2.72228	1.64538e-05
7	6667915	6668415	2.57039	1.64641e-05
10	4698218	4698718	1.96514	1.66568e-05
1	49715140	49715640	2.89648	1.67797e-05
1	70905019	70905519	2.00154	1.6857e-05
1	156846931	156847431	1.37628	1.70406e-05
2	89592226	89592726	3.06074	1.70905e-05
19	4881048	4881548	2.17639	1.71674e-05
2	140113042	140113542	1.18588	1.721e-05
1	191504765	191505265	1.77325	1.72466e-05
6	3234432	3234932	1.84876	1.72466e-05
1	62981338	62981838	1.30022	1.72671e-05
3	56669139	56669639	1.16588	1.75536e-05
5	35359883	35360383	2.83329	1.75774e-05
18	5923942	5924442	2.73405	1.75808e-05
3	75264803	75265303	1.41296	1.7597e-05
1	59730220	59730720	1.96248	1.76746e-05
1	20244841	20245341	1.15752	1.7676e-05
1	3313162	3313662	2.11546	1.79287e-05
17	7940467	7940967	2.87456	1.79287e-05
2	147573983	147574483	1.77214	1.79287e-05
2	32038942	32039442	2.07931	1.79393e-05
20	6997078	6997578	1.52092	1.80532e-05
3	50064226	50064726	1.56404	1.80914e-05
14	6761843	6762343	2.01556	1.81014e-05
1	107812000	107812500	3.08079	1.81636e-05
1	134962271	134962771	2.51543	1.81636e-05
4	65743391	65743891	2.93329	1.81765e-05
3	83688847	83689347	2.2487	1.8229e-05
2	141758723	141759223	1.754	1.82924e-05
4	49010478	49010978	3.21549	1.83824e-05
9	5593495	5593995	2.26012	1.83824e-05
13	5693217	5693717	2.81564	1.84103e-05
6	3035052	3035552	1.40218	1.8523e-05
2	27034452	27034952	2.55665	1.86192e-05
1	35401625	35402125	1.40024	1.8785e-05
5	30810756	30811256	2.50678	1.8785e-05
2	138616301	138616801	2.15548	1.88348e-05
10	3687927	3688427	1.92155	1.90035e-05
1	33279752	33280252	1.72212	1.92067e-05
7	10839852	10840352	1.08914	1.93421e-05
2	138970978	138971478	1.54395	1.93492e-05
17	7721989	7722489	1.03763	1.93502e-05
2	61393220	61393720	1.74973	1.93502e-05
3	17521035	17521535	1.0478	1.93502e-05
9	6769323	6769823	1.24722	1.93502e-05
1	189798877	189799377	1.12235	1.93923e-05
1	153157568	153158068	1.22484	1.94916e-05
2	106011965	106012465	1.78281	1.97306e-05
1	110566099	110566599	1.97498	1.98448e-05
1	62860790	62861290	1.6958	1.98776e-05
4	6568312	6568812	2.27625	1.98776e-05
5	5088521	5089021	2.33717	1.98776e-05
6	11528075	11528575	2.0883	2.00412e-05
3	107741658	107742158	1.28069	2.01109e-05
1	189800136	189800636	3.30978	2.01183e-05
4	531999	532499	1.57245	2.01329e-05
3	5498597	5499097	1.69936	2.01575e-05
3	99109168	99109668	2.01197	2.02888e-05
3	59187383	59187883	1.78954	2.04159e-05
2	4532758	4533258	1.04992	2.05565e-05
10	9403832	9404332	2.79962	2.06264e-05
12	8962466	8962966	3.21594	2.06751e-05
3	20345594	20346094	1.15719	2.06851e-05
3	48067683	48068183	1.03371	2.07357e-05
7	4544456	4544956	1.94801	2.07405e-05
4	28768092	28768592	2.95781	2.08179e-05
2	4243443	4243943	1.90983	2.0896e-05
3	8899485	8899985	2.19621	2.12587e-05
10	6061638	6062138	2.23932	2.13083e-05
3	82384302	82384802	3.04443	2.14467e-05
3	21660789	21661289	2.10866	2.1626e-05
13	18776247	18776747	3.09879	2.17102e-05
1	81447320	81447820	1.71756	2.17268e-05
5	50385200	50385700	1.94751	2.17268e-05
1	176090241	176090741	3.40485	2.17496e-05
5	46505726	46506226	1.39626	2.22605e-05
4	1173122	1173622	1.69655	2.22647e-05
1	124514063	124514563	2.83843	2.24276e-05
1	80033801	80034301	2.43046	2.24358e-05
3	26456921	26457421	2.56297	2.27555e-05
6	11561476	11561976	2.36099	2.27555e-05
9	6706313	6706813	1.57512	2.27597e-05
12	1791736	1792236	1.01115	2.29564e-05
17	8005543	8006043	1.39138	2.30443e-05
4	21138087	21138587	1.36955	2.30944e-05
4	40665485	40665985	1.86439	2.31368e-05
3	16458930	16459430	1.38197	2.32039e-05
1	7000745	7001245	2.97277	2.32493e-05
20	8365478	8365978	1.74509	2.32493e-05
9	20912093	20912593	1.0781	2.3282e-05
4	60809001	60809501	1.52045	2.34918e-05
1	170943601	170944101	1.71232	2.36967e-05
12	8964730	8965230	3.11286	2.38338e-05
2	120657702	120658202	1.30142	2.40393e-05
3	47632974	47633474	2.14174	2.41647e-05
1	135607922	135608422	2.21978	2.42105e-05
11	11819777	11820277	1.96798	2.4313e-05
1	35300349	35300849	2.87927	2.43305e-05
14	10080188	10080688	1.70878	2.44755e-05
4	2590353	2590853	2.61367	2.44755e-05
3	43617182	43617682	2.17255	2.45274e-05
9	11868012	11868512	1.88575	2.45589e-05
3	57493124	57493624	1.61907	2.48923e-05
1	97678236	97678736	3.20265	2.49349e-05
3	22813523	22814023	2.20428	2.49947e-05
3	45989678	45990178	1.90885	2.50627e-05
7	15920302	15920802	1.5942	2.54138e-05
1	86758705	86759205	2.24008	2.56912e-05
1	180462892	180463392	1.77298	2.56912e-05
2	107857273	107857773	1.17902	2.56912e-05
5	49850626	49851126	1.50947	2.56912e-05
15	11730930	11731430	1.87038	2.57485e-05
8	27345397	27345897	3.12415	2.57511e-05
14	9366469	9366969	1.93104	2.57997e-05
13	5337000	5337500	2.22044	2.59147e-05
1	147452779	147453279	2.18017	2.60683e-05
10	12133620	12134120	2.44523	2.62949e-05
13	5690266	5690766	1.85385	2.656e-05
5	54814090	54814590	2.21695	2.656e-05
8	27838076	27838576	1.46171	2.65725e-05
11	129217	129717	2.8532	2.67461e-05
2	114403746	114404246	2.34918	2.68091e-05
4	5035297	5035797	2.47539	2.68091e-05
8	5081052	5081552	1.96035	2.68091e-05
1	97013561	97014061	2.46093	2.6885e-05
3	62653137	62653637	2.55743	2.69246e-05
2	7235939	7236439	2.25639	2.69382e-05
4	34529617	34530117	2.27056	2.7324e-05
2	126919550	126920050	1.17997	2.73455e-05
3	76749398	76749898	2.33961	2.73641e-05
3	28599034	28599534	1.29901	2.75926e-05
1	70020840	70021340	2.47235	2.77074e-05
4	38707318	38707818	1.93882	2.77584e-05
2	19678334	19678834	2.88514	2.77787e-05
5	34423354	34423854	1.72202	2.77787e-05
1	129845266	129845766	2.56824	2.7963e-05
5	50030409	50030909	2.14679	2.79759e-05
2	76388486	76388986	3.02221	2.8168e-05
1	174564575	174565075	2.06038	2.81728e-05
1	85858592	85859092	2.76787	2.83055e-05
2	118145581	118146081	1.22771	2.83982e-05
1	23245454	23245954	1.07276	2.85995e-05
6	25227899	25228399	2.1742	2.85995e-05
5	9869658	9870158	1.69127	2.86246e-05
3	41785388	41785888	2.60316	2.88563e-05
3	95006766	95007266	1.18836	2.88563e-05
11	8248014	8248514	1.56642	2.91375e-05
12	7784817	7785317	1.59297	2.92013e-05
1	2889530	2890030	2.64234	2.93366e-05
1	4083509	4084009	2.05451	2.94272e-05
17	9070310	9070810	1.84648	2.95153e-05
5	29926373	29926873	1.34821	2.95153e-05
9	13433288	13433788	2.04158	2.95153e-05
2	138200467	138200967	2.56394	2.95545e-05
10	17380402	17380902	2.17017	2.96096e-05
5	48180934	48181434	1.52354	2.96241e-05
3	57436407	57436907	1.39776	3.01124e-05
1	154103120	154103620	2.03624	3.02686e-05
4	15555137	15555637	1.55742	3.02686e-05
10	17116514	17117014	1.37234	3.02841e-05
1	129491798	129492298	2.29541	3.03621e-05
1	132754943	132755443	2.48767	3.03621e-05
9	1539703	1540203	2.24081	3.03672e-05
14	8960641	8961141	1.95189	3.06048e-05
12	873702	874202	1.4254	3.08048e-05
4	16065182	16065682	2.25551	3.08108e-05
1	112113556	112114056	1.6727	3.08195e-05
5	11899911	11900411	1.56633	3.08328e-05
2	139383204	139383704	2.21076	3.08828e-05
3	22786817	22787317	2.49942	3.08978e-05
5	46564269	46564769	2.21653	3.10382e-05
1	64920939	64921439	2.2974	3.10674e-05
13	4236970	4237470	1.47501	3.11082e-05
1	136462873	136463373	1.91299	3.12914e-05
1	170483687	170484187	1.94337	3.14389e-05
2	41504032	41504532	2.105	3.14389e-05
6	5531905	5532405	1.98716	3.16189e-05
3	58176652	58177152	1.61048	3.16457e-05
1	117951563	117952063	1.96454	3.17151e-05
10	13422246	13422746	1.34982	3.17697e-05
2	30154138	30154638	1.19957	3.18791e-05
4	70247524	70248024	1.55462	3.18917e-05
4	2920950	2921450	4.11924	3.21444e-05
1	37835642	37836142	1.3962	3.24256e-05
2	22536146	22536646	1.27426	3.28629e-05
2	65564823	65565323	1.19747	3.29325e-05
2	130452706	130453206	1.82829	3.29852e-05
18	6154705	6155205	1.21086	3.32755e-05
4	48459533	48460033	1.24923	3.32755e-05
4	50223592	50224092	1.40348	3.36016e-05
12	9383735	9384235	1.47049	3.36606e-05
4	10544673	10545173	1.26531	3.36606e-05
9	2720610	2721110	2.04331	3.36606e-05
2	127248290	127248790	2.49324	3.37806e-05
23	561718	562218	1.5257	3.37806e-05
10	18109458	18109958	1.87586	3.38731e-05
8	22442816	22443316	2.1587	3.39267e-05
10	18026819	18027319	1.61896	3.4357e-05
8	4595272	4595772	1.26847	3.43946e-05
4	12179623	12180123	1.72509	3.45771e-05
28	4344697	4345197	1.35373	3.46972e-05
11	6455177	6455677	1.83923	3.48399e-05
8	17142941	17143441	3.08653	3.48999e-05
1	53068990	53069490	2.63443	3.52227e-05
8	26735000	26735500	1.11805	3.52609e-05
15	4006189	4006689	1.08898	3.52854e-05
5	13903630	13904130	1.53695	3.5306e-05
13	6625193	6625693	2.20315	3.54238e-05
2	40461053	40461553	2.10253	3.59704e-05
1	60931769	60932269	2.10618	3.60946e-05
12	3532705	3533205	2.21389	3.60946e-05
5	17936616	17937116	2.49745	3.60946e-05
2	26378504	26379004	2.18027	3.62643e-05
4	37849205	37849705	2.39926	3.63266e-05
3	5659873	5660373	2.06591	3.64055e-05
2	146341257	146341757	1.57561	3.64938e-05
4	24055336	24055836	1.58446	3.66714e-05
5	38679163	38679663	1.94506	3.66714e-05
2	37613273	37613773	1.83643	3.6731e-05
2	123355792	123356292	2.37024	3.68326e-05
12	11702677	11703177	2.2593	3.70637e-05
5	1809925	1810425	1.30131	3.74087e-05
2	48762470	48762970	2.15321	3.74453e-05
14	12520625	12521125	1.39007	3.7587e-05
4	84055727	84056227	1.42524	3.78997e-05
6	15756281	15756781	1.74449	3.81426e-05
10	4837649	4838149	1.76716	3.83194e-05
11	1295699	1296199	2.37277	3.83194e-05
2	54633258	54633758	1.95469	3.84937e-05
12	10034226	10034726	1.05049	3.85683e-05
5	25123779	25124279	2.49866	3.8709e-05
1	139057877	139058377	2.71176	3.90008e-05
1	12853358	12853858	1.82985	3.91123e-05
4	54173713	54174213	1.1042	3.91123e-05
14	2629900	2630400	1.24399	3.91761e-05
5	38998028	38998528	1.31584	3.9277e-05
1	178780948	178781448	2.07948	3.9285e-05
1	152674423	152674923	2.85349	3.92969e-05
10	11593363	11593863	2.52941	3.97138e-05
3	68053956	68054456	1.25492	3.98201e-05
33	5186108	5186608	2.02545	3.99637e-05
18	8912987	8913487	2.02426	4.01094e-05
5	40787496	40787996	2.71814	4.01112e-05
5	23454819	23455319	1.35304	4.01202e-05
1	169928345	169928845	1.36769	4.02734e-05
2	85534710	85535210	2.17834	4.03218e-05
3	23438406	23438906	1.58735	4.03609e-05
18	10469007	10469507	2.9159	4.05479e-05
1	114133389	114133889	1.27931	4.06342e-05
17	5087757	5088257	1.21681	4.06344e-05
1	125738758	125739258	1.36024	4.06603e-05
3	49660529	49661029	1.74839	4.06852e-05
3	84706512	84707012	2.269	4.0717e-05
3	21196129	21196629	2.21116	4.08084e-05
9	22070515	22071015	2.44288	4.08084e-05
2	89338681	89339181	2.51181	4.08515e-05
6	22551816	22552316	2.21939	4.08515e-05
10	17112299	17112799	1.62963	4.10454e-05
3	61192672	61193172	1.42488	4.11188e-05
1	57438313	57438813	1.73918	4.12714e-05
15	3669003	3669503	1.24414	4.12714e-05
8	13884000	13884500	1.04689	4.12714e-05
3	22250400	22250900	1.77778	4.13757e-05
11	2437589	2438089	2.37159	4.15481e-05
1	116184329	116184829	2.77329	4.17014e-05
2	79177328	79177828	2.38565	4.17421e-05
8	6521198	6521698	3.59074	4.19433e-05
9	8512655	8513155	1.17235	4.20604e-05
1	81652233	81652733	2.09574	4.20861e-05
2	142883627	142884127	1.68963	4.22757e-05
4	88579558	88580058	1.21648	4.22757e-05
10	15657761	15658261	1.51826	4.23629e-05
10	2846587	2847087	2.26507	4.24867e-05
2	6081246	6081746	1.98639	4.25863e-05
1	70013515	70014015	1.03613	4.26502e-05
1	32495349	32495849	2.05288	4.30979e-05
4	8473667	8474167	1.46069	4.32035e-05
5	27975583	27976083	1.08652	4.33013e-05
15	10661627	10662127	2.31593	4.35381e-05
23	5631813	5632313	1.97701	4.35822e-05
1	137370484	137370984	2.67659	4.37811e-05
4	14033632	14034132	1.19755	4.39121e-05
4	84557845	84558345	1.66522	4.41878e-05
9	10859924	10860424	1.77868	4.41878e-05
15	5070992	5071492	3.4503	4.44279e-05
3	60035319	60035819	1.93752	4.4434e-05
4	72768155	72768655	2.27203	4.46158e-05
1	15336343	15336843	2.50133	4.46598e-05
1	96028331	96028831	2.53722	4.46598e-05
1	81494313	81494813	2.58289	4.50491e-05
6	17213371	17213871	1.19851	4.50866e-05
2	104043816	104044316	2.12884	4.5208e-05
12	16665384	16665884	1.10052	4.52261e-05
4	5068541	5069041	1.33133	4.55364e-05
2	84882850	84883350	2.42402	4.55487e-05
3	103829590	103830090	2.08055	4.56761e-05
1	186988191	186988691	3.88222	4.6264e-05
2	86504388	86504888	1.04258	4.64155e-05
1	104836884	104837384	1.29011	4.64232e-05
4	78188499	78188999	1.05788	4.64232e-05
7	32163820	32164320	1.71297	4.71222e-05
1	68295261	68295761	1.59308	4.73793e-05
2	41043253	41043753	1.95361	4.74019e-05
5	29339465	29339965	1.95275	4.77497e-05
2	106909639	106910139	2.69469	4.79785e-05
4	16306664	16307164	2.14853	4.79964e-05
8	11509759	11510259	2.5823	4.79964e-05
2	13664232	13664732	1.4264	4.8119e-05
3	62220358	62220858	1.48637	4.84393e-05
7	20711217	20711717	3.25387	4.8974e-05
2	26613510	26614010	3.26049	4.93088e-05
9	10844434	10844934	1.69069	4.95597e-05
4	3240322	3240822	1.39032	5.00892e-05
1	70012663	70013163	1.6868	5.03373e-05
1	40255700	40256200	2.3778	5.0484e-05
2	19200717	19201217	3.14671	5.11385e-05
10	14390707	14391207	2.69346	5.13614e-05
3	105558065	105558565	2.91654	5.13614e-05
1	2837289	2837789	2.62607	5.1448e-05
3	50288329	50288829	1.85923	5.14618e-05
9	2390767	2391267	1.17684	5.1903e-05
3	27232210	27232710	3.19699	5.22312e-05
9	3062990	3063490	2.4333	5.23035e-05
1	88257326	88257826	2.27783	5.23794e-05
1	175275456	175275956	2.16675	5.27366e-05
14	13282048	13282548	2.10041	5.2833e-05
1	175942872	175943372	3.07621	5.30943e-05
2	7980572	7981072	2.10689	5.33176e-05
10	17530334	17530834	1.17619	5.36281e-05
2	137489811	137490311	1.4003	5.36281e-05
3	47582855	47583355	1.18198	5.36281e-05
3	30964403	30964903	1.46536	5.36605e-05
4	11313986	11314486	1.25538	5.36874e-05
12	4321676	4322176	2.33804	5.39238e-05
1	23165073	23165573	1.20764	5.40204e-05
1	46604510	46605010	2.14924	5.47632e-05
2	28145315	28145815	2.13667	5.48076e-05
20	10357810	10358310	1.83363	5.49464e-05
14	6155431	6155931	1.55064	5.49755e-05
22	2867397	2867897	1.77606	5.5721e-05
23	4312529	4313029	2.60006	5.61774e-05
2	45850912	45851412	4.29824	5.63225e-05
3	23507886	23508386	1.20735	5.63225e-05
2	88813183	88813683	1.96115	5.70404e-05
5	29069318	29069818	2.46601	5.71471e-05
3	97862272	97862772	1.32858	5.72424e-05
2	78341143	78341643	1.61868	5.75754e-05
9	8350257	8350757	1.86245	5.75754e-05
1	70021556	70022056	1.86647	5.76579e-05
5	30766517	30767017	3.00713	5.76579e-05
4	33976121	33976621	1.17117	5.77053e-05
26	627604	628104	2.24662	5.79992e-05
3	75140261	75140761	2.01703	5.79992e-05
1	25966918	25967418	1.59995	5.8043e-05
1	136278094	136278594	2.91976	5.81513e-05
13	11753423	11753923	3.0582	5.81513e-05
9	17418885	17419385	1.87424	5.81597e-05
17	9669403	9669903	1.17356	5.85883e-05
7	1922330	1922830	1.822	5.85883e-05
4	85070539	85071039	1.8156	5.89702e-05
4	73302047	73302547	1.72449	5.90315e-05
17	2030983	2031483	2.80083	5.90871e-05
5	34964702	34965202	1.86554	5.90871e-05
1	126277580	126278080	2.36171	5.91043e-05
2	104477287	104477787	2.19346	5.91294e-05
10	12831437	12831937	1.23624	5.92356e-05
10	12836272	12836772	1.99415	5.92356e-05
1	61200677	61201177	2.45744	5.9542e-05
1	60199026	60199526	2.12649	5.98155e-05
2	6465426	6465926	2.52938	5.99086e-05
1	189254887	189255387	1.62563	5.99633e-05
12	7200980	7201480	2.15645	5.99633e-05
19	6399217	6399717	2.59044	6.00047e-05
1	134876838	134877338	1.22076	6.00089e-05
1	93838163	93838663	1.74852	6.04788e-05
1	28707268	28707768	1.48073	6.05879e-05
12	9404094	9404594	1.27637	6.1128e-05
8	18196936	18197436	3.45659	6.1128e-05
5	58669450	58669950	2.77144	6.11588e-05
13	11525980	11526480	1.49049	6.12248e-05
1	54563583	54564083	1.29915	6.15447e-05
21	3094512	3095012	1.59748	6.15447e-05
3	64353017	64353517	1.88957	6.15978e-05
3	10713807	10714307	2.16359	6.2263e-05
1	35655763	35656263	1.71964	6.22649e-05
26	2424439	2424939	2.00784	6.23659e-05
2	116142967	116143467	1.86582	6.23833e-05
1	24959813	24960313	2.46481	6.24055e-05
7	23562177	23562677	2.64912	6.24264e-05
1	195671606	195672106	2.23265	6.24396e-05
2	50396228	50396728	1.31809	6.27692e-05
1	52733638	52734138	2.38566	6.29227e-05
4	11069610	11070110	1.79199	6.32945e-05
5	11691286	11691786	1.57632	6.3422e-05
13	5070707	5071207	1.40144	6.35165e-05
12	20134819	20135319	2.21248	6.40179e-05
8	7038804	7039304	1.78411	6.40549e-05
20	12393065	12393565	1.70259	6.43811e-05
1	110746902	110747402	2.43065	6.47027e-05
2	22093731	22094231	2.49903	6.47027e-05
2	22181991	22182491	3.13987	6.47027e-05
26	4666979	4667479	2.01224	6.50006e-05
1	54220220	54220720	2.18524	6.50749e-05
10	16814177	16814677	1.97587	6.51358e-05
1	15150769	15151269	2.39097	6.5203e-05
3	76336132	76336632	2.42627	6.55402e-05
5	22158743	22159243	1.23115	6.56719e-05
6	32196428	32196928	1.64762	6.56719e-05
1	154479451	154479951	2.0354	6.56725e-05
1	132463530	132464030	2.40261	6.57182e-05
4	25521909	25522409	2.72138	6.60508e-05
7	11594611	11595111	1.26329	6.61155e-05
9	7369988	7370488	1.0045	6.61749e-05
5	24963075	24963575	2.40736	6.6243e-05
26	4444649	4445149	2.92892	6.63118e-05
14	13430114	13430614	1.70479	6.70766e-05
3	39947064	39947564	1.16558	6.70766e-05
2	103716752	103717252	2.23627	6.75703e-05
5	12969962	12970462	2.11445	6.75761e-05
2	37009978	37010478	1.31393	6.78918e-05
2	64971592	64972092	2.59375	6.82735e-05
1	176797567	176798067	2.26339	6.82771e-05
11	10250082	10250582	1.16053	6.82771e-05
3	65724387	65724887	1.53885	6.94241e-05
6	8618932	8619432	2.16055	6.94366e-05
1	69293742	69294242	2.30672	7.00088e-05
2	39722717	39723217	1.55396	7.01191e-05
17	7670975	7671475	1.72051	7.01299e-05
15	12410005	12410505	1.80351	7.01921e-05
3	64201006	64201506	2.35847	7.09552e-05
3	69112183	69112683	1.75608	7.12482e-05
20	11110802	11111302	2.04871	7.13456e-05
9	22249745	22250245	2.07548	7.15788e-05
1	56237355	56237855	1.43321	7.24648e-05
3	53441638	53442138	1.18519	7.24648e-05
9	12294848	12295348	2.39196	7.24648e-05
3	9648993	9649493	3.43049	7.25644e-05
4	14794184	14794684	2.86748	7.25644e-05
23	2675254	2675754	1.23629	7.25947e-05
6	24970791	24971291	1.25283	7.26762e-05
2	17850608	17851108	1.57674	7.27761e-05
23	2098309	2098809	2.00503	7.28047e-05
19	7046370	7046870	2.01051	7.29148e-05
1	136651464	136651964	3.26246	7.31068e-05
7	18900564	18901064	1.97324	7.33028e-05
17	7232371	7232871	1.54791	7.35053e-05
11	1212799	1213299	1.83631	7.35838e-05
9	20096305	20096805	1.54058	7.35838e-05
3	21271364	21271864	1.56188	7.44413e-05
1	110088610	110089110	1.75418	7.47047e-05
12	12295890	12296390	1.93116	7.48828e-05
1	69010886	69011386	2.38859	7.51893e-05
8	20314285	20314785	1.98649	7.51893e-05
10	17511119	17511619	1.50308	7.53506e-05
1	57986532	57987032	3.83029	7.55296e-05
3	65490580	65491080	3.22293	7.55296e-05
9	11385923	11386423	1.54582	7.55296e-05
12	6372130	6372630	3.08162	7.62218e-05
2	116383902	116384402	1.231	7.62218e-05
1	24437252	24437752	1.5376	7.65729e-05
15	3403885	3404385	4.26086	7.65729e-05
7	22684688	22685188	1.3027	7.67241e-05
9	12419016	12419516	1.18315	7.68325e-05
1	81254371	81254871	2.98451	7.68659e-05
10	14998965	14999465	2.0351	7.72018e-05
1	142959237	142959737	3.42797	7.7465e-05
2	138161399	138161899	3.31464	7.80393e-05
7	1382212	1382712	2.88522	7.82299e-05
2	102747984	102748484	2.81515	7.84667e-05
4	38363407	38363907	2.19858	7.89932e-05
10	11096550	11097050	2.43446	7.95133e-05
2	939588	940088	2.44018	8.03828e-05
1	121536632	121537132	2.16725	8.04244e-05
1	128456799	128457299	2.91169	8.05259e-05
2	86136771	86137271	1.01352	8.05881e-05
1	16106689	16107189	1.19272	8.09587e-05
1	180022100	180022600	2.24052	8.09587e-05
2	140397151	140397651	2.02724	8.09587e-05
2	29376888	29377388	2.31321	8.15658e-05
1	180888628	180889128	1.72327	8.22898e-05
5	16613521	16614021	1.59344	8.26018e-05
1	12757410	12757910	2.68058	8.2799e-05
1	92750760	92751260	1.58189	8.29949e-05
3	21163911	21164411	1.36048	8.29949e-05
12	10610360	10610860	2.91847	8.31689e-05
4	76106313	76106813	2.52543	8.45659e-05
2	121322399	121322899	1.96194	8.50171e-05
4	35726316	35726816	2.74356	8.51312e-05
17	9187608	9188108	2.37572	8.5321e-05
4	33980442	33980942	1.6402	8.58499e-05
5	694880	695380	1.39151	8.58499e-05
1	71234447	71234947	2.99176	8.594e-05
11	12229546	12230046	1.13914	8.59637e-05
20	5146063	5146563	1.44056	8.61954e-05
9	9996608	9997108	2.75147	8.64008e-05
26	528751	529251	2.35138	8.66169e-05
7	5864447	5864947	2.74422	8.67646e-05
3	94790606	94791106	1.59811	8.69076e-05
1	66109551	66110051	1.48875	8.75029e-05
8	2275690	2276190	1.31085	8.79495e-05
1	170651188	170651688	2.25319	8.87367e-05
5	52610079	52610579	1.59292	8.89616e-05
6	17580453	17580953	1.36463	8.89616e-05
3	68373518	68374018	1.46795	8.9122e-05
6	30815053	30815553	1.20745	8.9122e-05
2	9365769	9366269	2.09749	8.93117e-05
2	26983766	26984266	2.49814	8.94051e-05
1	45463152	45463652	1.76838	8.94768e-05
12	12754121	12754621	1.66869	8.95442e-05
8	28039330	28039830	1.01045	8.95469e-05
1	117595774	117596274	1.8681	8.95758e-05
3	65015265	65015765	1.54268	8.97546e-05
15	5949427	5949927	1.82061	9.00954e-05
3	75987670	75988170	3.04626	9.00954e-05
11	8860217	8860717	2.54795	9.01623e-05
22	4401130	4401630	2.17528	9.02184e-05
4	65664275	65664775	1.88532	9.03391e-05
2	33220428	33220928	2.03845	9.04857e-05
1	171525118	171525618	2.22078	9.05547e-05
3	42672207	42672707	1.21072	9.12627e-05
2	39345226	39345726	2.0456	9.13493e-05
11	12060270	12060770	1.65781	9.13637e-05
2	133394879	133395379	2.73163	9.14373e-05
14	2857037	2857537	2.09636	9.14666e-05
7	33358996	33359496	1.94055	9.16341e-05
8	13793251	13793751	2.18372	9.1781e-05
11	1439465	1439965	2.36216	9.19383e-05
1	53138614	53139114	1.16945	9.19888e-05
13	8864660	8865160	2.45787	9.21637e-05
5	13866651	13867151	1.87385	9.22861e-05
5	34235033	34235533	2.57767	9.22861e-05
11	17573481	17573981	2.32172	9.23341e-05
11	16945036	16945536	2.29209	9.25037e-05
2	78477881	78478381	1.82633	9.25122e-05
3	27043080	27043580	1.33093	9.27794e-05
2	89028438	89028938	2.60665	9.29502e-05
1	54439327	54439827	2.40678	9.34076e-05
4	30905392	30905892	2.33455	9.36445e-05
1	89482223	89482723	1.64865	9.39025e-05
6	12036296	12036796	1.72987	9.3955e-05
2	129960360	129960860	2.02952	9.41263e-05
20	5156564	5157064	1.52376	9.41659e-05
6	27939269	27939769	1.80077	9.49118e-05
7	156400	156900	1.66656	9.49937e-05
2	41790606	41791106	2.19938	9.56498e-05
3	24845867	24846367	1.36846	9.5874e-05
2	34075730	34076230	2.79664	9.61431e-05
4	57936923	57937423	1.79914	9.65217e-05
5	54231892	54232392	2.05298	9.65484e-05
10	17467547	17468047	1.57357	9.66507e-05
12	2226876	2227376	2.198	9.66575e-05
3	66437577	66438077	1.91222	9.69434e-05
9	6557512	6558012	1.75675	9.69434e-05
1	187904547	187905047	2.25796	9.71668e-05
1	24421465	24421965	3.17926	9.73544e-05
4	90987823	90988323	2.0535	9.73933e-05
3	45860949	45861449	2.55912	9.74724e-05
3	67987877	67988377	1.17944	9.75461e-05
2	83841410	83841910	2.42104	9.77028e-05
2	124749494	124749994	3.29386	9.77891e-05
1	114023994	114024494	1.9884	9.79776e-05
1	182217084	182217584	1.41795	9.79776e-05
3	92419944	92420444	2.24433	9.79776e-05
1	136567820	136568320	1.42316	9.85497e-05
2	62166626	62167126	1.64533	9.90001e-05
1	177384218	177384718	1.99677	9.95664e-05
15	5531142	5531642	2.05577	9.97348e-05
1	4223641	4224141	2.34362	0.000100044
11	3528604	3529104	1.98192	0.000100646
3	33971627	33972127	1.10875	0.000100646
3	80126693	80127193	2.06314	0.000100772
7	15014321	15014821	1.0901	0.000100932
1	50703624	50704124	2.48453	0.000100978
13	14630369	14630869	1.74649	0.000101444
4	9500884	9501384	1.7206	0.000101601
1	45195629	45196129	2.023	0.000101619
5	37964884	37965384	1.88853	0.000102474
7	32616949	32617449	1.91734	0.000102838
2	16901871	16902371	2.49948	0.000102877
2	47554730	47555230	1.8474	0.000103002
2	140803956	140804456	1.40437	0.000103002
26	4468884	4469384	2.39407	0.00010328
3	50560045	50560545	1.67303	0.00010378
11	17143930	17144430	1.68008	0.000103808
2	93730797	93731297	1.27887	0.000103808
2	67259050	67259550	1.59682	0.00010421
3	91567979	91568479	1.16712	0.000104321
4	90799823	90800323	2.37701	0.000104818
3	19982536	19983036	1.92203	0.000105361
8	2848342	2848842	2.17874	0.000105361
11	10069462	10069962	1.89044	0.000105787
21	1142738	1143238	1.23785	0.000105842
11	5397217	5397717	1.53085	0.000105884
2	122870779	122871279	1.90098	0.000105884
6	17862754	17863254	1.02153	0.000105884
4	11519939	11520439	1.47366	0.000105964
3	76137569	76138069	3.28383	0.000106266
9	21634678	21635178	1.31024	0.000106266
4	37474309	37474809	2.38619	0.00010632
4	22513826	22514326	1.24145	0.000106321
3	52822066	52822566	1.00135	0.000106442
14	12691917	12692417	1.6463	0.000106623
3	22354623	22355123	2.25723	0.000106623
7	2140986	2141486	1.37142	0.000106857
4	41643128	41643628	1.75208	0.000106883
1	174303781	174304281	2.13588	0.000107241
4	89761502	89762002	1.98154	0.000107319
7	26596899	26597399	1.58715	0.000107319
5	58697756	58698256	1.8289	0.000108186
10	13352816	13353316	1.37954	0.000108227
2	94010011	94010511	1.80701	0.000108227
13	17046436	17046936	1.73985	0.000108244
3	24222389	24222889	2.04745	0.000108359
2	22507862	22508362	1.25891	0.000109174
4	50443791	50444291	1.89048	0.000109174
13	9253792	9254292	1.91366	0.000109379
3	40049841	40050341	2.23916	0.000109412
4	40211880	40212380	1.71972	0.000109604
1	144381277	144381777	2.5152	0.000109632
2	34135644	34136144	2.04979	0.000109651
3	53064929	53065429	1.08075	0.000109901
1	123537697	123538197	1.89486	0.000110264
7	27593468	27593968	2.87561	0.000110351
12	16208549	16209049	3.62743	0.000111316
4	66064048	66064548	1.58793	0.000111467
10	16254106	16254606	3.41508	0.000111604
5	36544720	36545220	1.11498	0.000111687
5	47854315	47854815	2.79119	0.000111692
1	186259801	186260301	1.31825	0.000111861
2	149061030	149061530	1.70012	0.000112036
6	35882067	35882567	2.11133	0.000112208
2	97422022	97422522	1.88982	0.000112278
3	14279055	14279555	1.26154	0.000113224
5	407724	408224	2.09502	0.000113544
1	138435883	138436383	3.62711	0.000113953
10	19738557	19739057	1.14389	0.000114294
8	20284770	20285270	2.48476	0.000115044
2	121591298	121591798	3.26725	0.000115491
3	21364262	21364762	1.53835	0.000115491
2	66144739	66145239	1.75717	0.000116174
14	12588768	12589268	1.47117	0.000117507
6	22060292	22060792	1.37228	0.000117572
1	126818223	126818723	1.54556	0.000118034
3	41683573	41684073	2.82097	0.000118034
6	32795888	32796388	2.81234	0.000119031
2	139356590	139357090	1.4796	0.000119156
1	12809249	12809749	1.92592	0.000119647
3	17684771	17685271	2.0634	0.000119883
1	95730869	95731369	3.10451	0.000120531
4	32435684	32436184	2.08498	0.000120884
4	54042482	54042982	1.22962	0.000120964
4	71745368	71745868	1.93504	0.000120964
14	2655876	2656376	1.76673	0.000121059
1	30656790	30657290	1.71134	0.000121139
1	193874856	193875356	1.6552	0.000121139
4	87893877	87894377	1.54142	0.000121139
13	10644805	10645305	2.32169	0.000121372
13	17483154	17483654	1.42597	0.000121677
1	52673578	52674078	3.41898	0.000121701
1	107165834	107166334	1.42254	0.000122095
8	2533698	2534198	1.45693	0.000122279
2	10070762	10071262	2.11881	0.000122333
4	52875630	52876130	1.42545	0.000122423
3	68552296	68552796	1.75742	0.000122441
1	77438340	77438840	2.24706	0.000123287
2	136793256	136793756	2.95824	0.000123309
1	112479282	112479782	2.95557	0.000123661
26	5079078	5079578	2.39671	0.00012387
2	116685684	116686184	2.24652	0.000124011
20	1625695	1626195	2.76299	0.000124011
7	27991660	27992160	2.47727	0.000124045
1	189941946	189942446	1.27702	0.000125505
15	5521424	5521924	1.98879	0.000125643
13	16743920	16744420	1.69789	0.000126221
13	14500045	14500545	3.05128	0.000126544
5	45988893	45989393	1.62578	0.000127228
2	56249093	56249593	1.28435	0.00012732
5	15896407	15896907	2.22052	0.000128403
7	35436587	35437087	1.60224	0.000128687
1	59861033	59861533	1.88934	0.000128722
2	32086218	32086718	1.03939	0.000128779
6	17296851	17297351	2.23429	0.000128907
18	1706391	1706891	2.45634	0.000129203
2	57105833	57106333	1.4409	0.000129858
9	4333106	4333606	2.55343	0.000129858
1	14492692	14493192	1.79986	0.000130373
24	6086069	6086569	1.83777	0.000130414
1	70167246	70167746	1.92782	0.000130761
1	126858439	126858939	2.26045	0.000130761
20	2822821	2823321	2.82343	0.000130761
1	57386867	57387367	2.13269	0.000131074
20	8779082	8779582	1.52331	0.000131888
2	141685890	141686390	1.95503	0.000133467
3	86952606	86953106	1.41898	0.00013347
1	134987069	134987569	1.88142	0.000134128
3	14040503	14041003	2.41288	0.000134655
18	6334840	6335340	2.20786	0.000134784
28	419653	420153	2.7488	0.000134784
7	8732978	8733478	2.59681	0.000134784
13	2837042	2837542	1.66289	0.00013481
2	26217413	26217913	2.57288	0.0001352
2	95808856	95809356	1.70095	0.0001352
4	38784468	38784968	1.02531	0.000135351
17	1233592	1234092	1.18931	0.000135714
2	128873385	128873885	2.25808	0.000136012
27	5558168	5558668	1.87965	0.000136012
7	27906301	27906801	2.46891	0.00013629
4	48271148	48271648	1.11743	0.00013677
5	11932935	11933435	2.52901	0.00013677
2	3735229	3735729	2.60129	0.000138345
1	65792709	65793209	1.88377	0.000138472
4	28728044	28728544	2.50704	0.000139178
4	74356520	74357020	1.87024	0.000139444
2	130037377	130037877	1.07416	0.000139459
4	14374823	14375323	2.02275	0.000140541
12	2794165	2794665	3.44581	0.000140738
2	104983391	104983891	2.41434	0.000140738
1	39121668	39122168	1.48949	0.000141037
4	46116552	46117052	1.5843	0.000141111
3	99137431	99137931	1.96317	0.000141384
12	12291631	12292131	3.13542	0.000141569
1	187597475	187597975	2.02093	0.00014178
3	65074232	65074732	2.54633	0.00014178
20	4292234	4292734	1.75394	0.000141948
17	7743231	7743731	2.66196	0.000142122
3	10318646	10319146	2.00978	0.00014236
4	75583630	75584130	2.27731	0.000142724
8	2004203	2004703	1.7097	0.000142732
1	193786289	193786789	2.28809	0.000142778
5	41506607	41507107	2.43255	0.000142778
1	164703213	164703713	2.32395	0.00014481
2	85495114	85495614	1.61947	0.000145384
3	104083712	104084212	2.28887	0.000145848
4	52418214	52418714	2.74173	0.000145879
22	2009933	2010433	2.2908	0.000146311
2	48686626	48687126	3.16928	0.000146383
7	27976340	27976840	1.13272	0.000146434
2	124130835	124131335	1.01604	0.000146478
3	81607875	81608375	2.19865	0.000146478
4	59395047	59395547	1.49323	0.000146478
2	7588069	7588569	1.1747	0.000146964
2	104431294	104431794	3.17321	0.000146964
4	61673228	61673728	2.1868	0.000147161
3	19974796	19975296	1.2826	0.000147385
15	6889391	6889891	2.67194	0.000147755
2	78235156	78235656	2.4104	0.000147755
2	111837920	111838420	1.11151	0.000147849
4	54219809	54220309	2.0748	0.000148451
18	6682990	6683490	1.64814	0.000148524
4	45619687	45620187	1.27193	0.000148524
4	70574563	70575063	1.69375	0.000148524
3	52776782	52777282	1.61193	0.000148599
2	75504084	75504584	1.71102	0.000148888
6	13697435	13697935	1.29797	0.000149074
4	85131576	85132076	1.23452	0.000149564
6	11625800	11626300	1.92615	0.000149829
5	19032792	19033292	3.14578	0.000149909
10	10706143	10706643	2.18887	0.000150421
2	138050908	138051408	1.70791	0.000150743
2	124190069	124190569	2.52684	0.000151291
3	17351816	17352316	1.94225	0.000151336
3	67794774	67795274	1.1672	0.000151612
2	76308946	76309446	1.76274	0.00015241
3	24801221	24801721	2.57225	0.00015241
3	44196007	44196507	1.30811	0.000152489
1	7520202	7520702	3.75046	0.000152582
3	26509736	26510236	2.02271	0.000152994
5	19192827	19193327	1.02257	0.000152994
17	7539490	7539990	2.29518	0.000153785
18	5995543	5996043	1.38537	0.000153785
3	47830135	47830635	1.44388	0.000153785
1	145807780	145808280	1.6804	0.000153959
3	15895615	15896115	1.99281	0.000153959
1	47838321	47838821	1.93199	0.00015411
2	48241617	48242117	2.89381	0.000154142
5	15504981	15505481	1.72761	0.000154148
1	172591874	172592374	1.2252	0.0001555
13	17876747	17877247	1.83755	0.000156478
2	142881324	142881824	1.91828	0.00015653
4	85166297	85166797	1.10256	0.000157083
14	2291083	2291583	1.60632	0.000158167
5	47973907	47974407	2.75806	0.000158167
7	9067155	9067655	2.44936	0.000159022
20	8906054	8906554	1.02429	0.000159836
4	6625041	6625541	1.18363	0.000160015
15	6409637	6410137	1.76242	0.000160166
2	39862826	39863326	1.04979	0.000160434
3	45630026	45630526	1.1793	0.000160434
1	73070232	73070732	1.52861	0.000160447
2	139498171	139498671	1.74388	0.000160733
2	13130050	13130550	1.05545	0.000163441
4	76647582	76648082	1.39658	0.000164096
9	7805205	7805705	1.37431	0.000164096
15	5066479	5066979	2.27182	0.000164861
5	34974877	34975377	1.61346	0.000165071
1	196530412	196530912	3.36869	0.000165782
6	35791340	35791840	2.32308	0.000166097
9	20639860	20640360	2.09737	0.000166126
9	17413170	17413670	1.58997	0.000166578
3	62330970	62331470	1.43514	0.000166947
3	50544520	50545020	1.69487	0.000167084
3	101840834	101841334	2.55035	0.00016712
1	127113018	127113518	1.7899	0.000167725
2	111765390	111765890	1.54108	0.000168832
6	3616373	3616873	2.95242	0.000168976
9	18088645	18089145	2.06712	0.00016954
2	10226529	10227029	1.45119	0.000170558
1	125158496	125158996	2.6918	0.000170874
3	29225484	29225984	1.635	0.000170964
1	34316084	34316584	2.12258	0.000171473
1	138107785	138108285	2.07292	0.000171584
18	2957062	2957562	2.46588	0.000171681
5	44638192	44638692	1.72415	0.000172189
5	52537547	52538047	2.90272	0.000172988
1	50057439	50057939	1.15734	0.000173257
18	5171133	5171633	1.5215	0.000173589
4	7973962	7974462	2.9757	0.000173913
3	73586575	73587075	1.80197	0.000174151
4	34757852	34758352	1.58558	0.000174281
1	89712750	89713250	1.47422	0.000174464
7	26593960	26594460	1.35866	0.000175869
1	121727864	121728364	1.76894	0.000176523
13	2766587	2767087	1.78662	0.000176523
5	1816070	1816570	1.11192	0.000176523
6	24133601	24134101	1.64784	0.000176523
1	88265631	88266131	1.71858	0.00017675
15	6750654	6751154	1.79862	0.00017714
2	108403090	108403590	1.37424	0.00017714
7	33169996	33170496	1.06758	0.00017714
10	19943097	19943597	1.34173	0.000178353
2	64713923	64714423	2.11608	0.000178382
4	58007226	58007726	2.95544	0.000179183
6	30299020	30299520	1.65569	0.000180427
3	101398701	101399201	2.92143	0.000180706
5	24998314	24998814	2.26574	0.000180706
8	10381869	10382369	1.22671	0.000181144
8	23360528	23361028	1.26776	0.000181154
7	25221545	25222045	1.36607	0.000182151
10	15914943	15915443	2.63686	0.000182485
8	20214264	20214764	1.86338	0.000182485
14	3347723	3348223	1.84795	0.000182986
20	8341565	8342065	2.0174	0.000183301
2	43804654	43805154	2.40352	0.000183327
4	88298302	88298802	2.61147	0.000183966
7	9063501	9064001	1.68722	0.000184343
2	83771346	83771846	1.37839	0.000184382
5	56474823	56475323	1.1597	0.000184503
6	19471007	19471507	1.28772	0.000184551
6	15951885	15952385	2.48389	0.000186712
26	2408733	2409233	1.0435	0.00018744
3	67061805	67062305	2.14487	0.00018744
10	6059063	6059563	2.54591	0.000187855
23	3745555	3746055	1.34929	0.000188027
1	23232891	23233391	1.3508	0.000189186
1	62630087	62630587	2.62049	0.000189892
4	77242887	77243387	1.45538	0.000189892
1	140953644	140954144	2.11849	0.000189981
8	12878438	12878938	2.767	0.000190167
4	49504979	49505479	2.83228	0.000190292
4	13218686	13219186	2.48555	0.000190393
1	125320137	125320637	2.13787	0.000191742
15	9820585	9821085	2.67856	0.000191774
1	34453505	34454005	1.62335	0.000192075
28	2178731	2179231	1.54824	0.000192075
8	6283612	6284112	2.94969	0.000192075
3	94838457	94838957	1.04539	0.000192168
5	37902367	37902867	3.09263	0.000192845
7	24471606	24472106	1.61134	0.000192913
17	6078877	6079377	1.12077	0.00019306
3	95731913	95732413	2.4931	0.000193409
23	5845458	5845958	1.25744	0.000194078
1	36544916	36545416	1.11137	0.000194172
3	51287211	51287711	1.10785	0.000194927
9	19557453	19557953	1.35331	0.000195035
9	14440036	14440536	1.43658	0.000195429
2	85512992	85513492	2.70316	0.000196051
7	13296322	13296822	1.18164	0.000196103
3	44410745	44411245	2.46893	0.0001964
3	66616074	66616574	2.26856	0.0001964
4	6486365	6486865	1.875	0.000196807
5	7145566	7146066	2.70462	0.000197476
6	34144967	34145467	2.88782	0.000197531
3	30908495	30908995	1.61331	0.000197849
3	30890723	30891223	1.63779	0.000197904
4	11055309	11055809	2.62839	0.00019864
1	154919112	154919612	1.13369	0.000199838
1	138225715	138226215	1.05681	0.000200242
8	5019626	5020126	2.34135	0.000200242
[truncated: 3,493 more rows]

## Sheet: motifs
getMarkerFeatures() fucntion from ArchR with testMethod="wilcoxon" was used to obtain FDR values
Motif	log10(Adjusted p-value)	Rank
SOX4	173.557	1
Sox6	163.716	2
SOX10	157.181	3
SOX8	118.853	4
Sox3	112.442	5
SOX13	91.4511	6
SOX9	85.3899	7
SOX14	84.4014	8
SOX2	84.2715	9
SOX15	82.5245	10
TFAP2A	80.5194	11
ETV1	79.901	12
EHF	73.609	13
Sox5	67.8118	14
GABPA	67.0156	15
IKZF1	66.5384	16
ELF1	55.9824	17
SOX18	51.9963	18
ELF3	51.0052	19
Stat2	42.5242	20
Arid3a	41.8939	21
SPI1	39.1151	22
ETV2	36.5796	23
Sox11	36.1275	24
ZNF384	36.113	25
TFAP2B	34.4277	26
POU4F1	33.1968	27
Sox17	32.7992	28
SRY	31.664	29
HOXB13	29.8167	30
POU4F2	29.7993	31
POU4F3	29.6659	32
Foxd3	28.1732	33
LEF1	27.635	34
PRDM4	26.3453	35
ETV4	26.2871	36
TFAP2C	26.1926	37
SOX21	25.0074	38
TCF7L2	24.7893	39
Arid3b	24.3249	40
IRF1	24.0548	41
MEF2C	23.9096	42
Foxq1	22.6804	43
SPIC	22.0287	44
Lhx3	21.9882	45
Dmrt1	21.041	46
Stat6	21.0133	47
FOXG1	20.5643	48
DMRTC2	20.1836	49
ONECUT3	20.0527	50
Foxo1	19.6962	51
SOX12	19.61	52
ONECUT1	19.55	53
MEF2A	19.3563	54
DMRTA2	18.8688	55
FOXC2	18.5221	56
CDX2	17.7423	57
PHOX2B	17.47	58
NFATC2	17.2467	59
ZNF24	17.2365	60
SPIB	17.2051	61
FOXB1	17.1741	62
TCF7	16.9702	63
NFATC1	16.9606	64
NFAT5	16.2769	65
ZBTB32	15.5845	66
NFATC3	15.5473	67
Mecom	15.3413	68
BARX2	15.1824	69
ELF5	15.1292	70
ERG	15.0278	71
ERF	15.0271	72
Foxj3	14.7755	73
FOXC1	14.5378	74
FOXP2	14.4579	75
FOXD2	14.3389	76
STAT1	14.2846	77
Foxj2	14.2578	78
Nr2e1	14.0775	79
mix	14.0717	80
MAFF	13.9968	81
ZNF136	13.9276	82
FOXN3	13.9267	83
NR4A1	13.8835	84
HLTF	13.8701	85
DMRT3	13.7676	86
Stat5a	13.6915	87
CEBPA	13.6211	88
PROP1	13.4995	89
POU3F3	13.4096	90
Sox1	12.9014	91
LMX1B	12.8689	92
Arid5a	12.7208	93
NFATC4	12.6542	94
ONECUT2	12.6371	95
PAX3	12.6255	96
Foxl2	12.5434	97
ATF4	12.202	98
FOXA2	11.7397	99
HNF1A	11.5489	100
LIN54	11.5007	101
Foxf1	11.343	102
Stat5b	10.9789	103
PAX7	10.9693	104
TFAP2E	10.9074	105
NR1I3	10.7953	106
FOXK1	10.7753	107
TCF7L1	10.579	108
CEBPD	10.5383	109
FOXH1	10.363	110
PRDM1	10.2192	111
IRF7	10.1138	112
FOXA1	9.79676	113
Nr2e3	9.68636	114
FOSL1	9.65366	115
Ptf1a	9.56686	116
GATA6	9.52786	117
MAFG	9.48886	118
ZNF274	9.40276	119
JUNB	9.37616	120
HOXA10	9.25526	121
MNX1	9.15816	122
POU2F2	9.12046	123
FOXE1	9.11336	124
HNF1B	9.09816	125
MEF2D	8.92386	126
FOXF2	8.82546	127
Alx1	8.77586	128
CEBPG	8.74646	129
PBX2	8.71296	130
NFIL3	8.64296	131
ARGFX	8.57976	132
POU3F1	8.56976	133
POU2F3	8.56326	134
POU1F1	8.51726	135
BATF3	8.26626	136
Mafb	8.17866	137
BATF	8.04596	138
BCL6B	7.72586	139
NR3C1	7.68256	140
POU2F1	7.65446	141
JDP2	7.64866	142
NRL	7.62336	143
BACH2	7.59886	144
PHOX2A	7.59336	145
FOXP1	7.38556	146
NR3C2	7.34486	147
JUND	7.32586	148
POU6F1	7.26646	149
RARA	7.21326	150
HSF1	7.14576	151
RUNX3	7.02086	152
STAT3	6.90616	153
ETS1	6.89676	154
HSF2	6.86546	155
BCL6	6.84256	156
Lhx4	6.80326	157
GATA1	6.78736	158
HOXD9	6.75316	159
Smad4	6.70716	160
HNF4A	6.67426	161
Stat4	6.67036	162
HNF4G	6.63576	163
RORA	6.62896	164
MEIS1	6.57556	165
ETV6	6.35406	166
Hmx2	6.31016	167
NR2C2	6.21756	168
Alx4	6.07396	169
Arx	6.07276	170
NKX6	6.03606	171
NFE2	6.02246	172
OLIG1	5.84956	173
LHX2	5.82486	174
FOS	5.79546	175
NFE2L1	5.78536	176
CREB1	5.78256	177
NR2F2	5.75886	178
PRRX1	5.74456	179
UNCX	5.74456	180
FOXA3	5.71146	181
POU5F1B	5.60436	182
FOXK2	5.59826	183
POU3F2	5.49726	184
RAX	5.43066	185
Atoh1	5.37246	186
MEF2B	5.33956	187
MAF	5.33806	188
RUNX1	5.27816	189
CDX4	5.26946	190
DUX4	5.20056	191
Six3	5.16646	192
VDR	5.12476	193
IRF3	5.11496	194
NKX2	5.11256	195
ZNF652	5.09466	196
FOSB	5.06556	197
FOXD1	5.02186	198
FOXO3	5.02186	199
Nkx3	5.01666	200
LMX1A	5.01066	201
MEIS2	4.99826	202
FOSL2	4.92756	203
GATA4	4.92116	204
DUXA	4.87996	205
HOXA13	4.74006	206
NR2F1	4.72706	207
POU3F4	4.71486	208
ATOH7	4.71206	209
JUN	4.61066	210
Hmx3	4.58966	211
ZBTB26	4.52676	212
HOXC13	4.48386	213
HOXB3	4.48326	214
OLIG3	4.46546	215
HLF	4.45896	216
OSR1	4.41596	217
FOXI1	4.38256	218
FOXL1	4.38256	219
FOXO4	4.38256	220
FOXO6	4.38256	221
FOXP3	4.38256	222
HSF4	4.34706	223
TBP	4.30406	224
NR1H2	4.29456	225
Twist2	4.22786	226
NEUROG1	4.19486	227
POU5F1	4.17426	228
BHLHE23	4.10826	229
HMBOX1	4.10276	230
CDX1	4.04076	231
FLI1	4.03316	232
ATF2	3.89226	233
Isl1	3.85896	234
CUX2	3.75986	235
OLIG2	3.71676	236
Smad2	3.53386	237
GATA3	3.51576	238
HOXC4	3.51506	239
Pou5f1	3.46766	240
Nobox	3.45846	241
BHLHE22	3.43346	242
NEUROG2	3.40046	243
ZNF410	3.39186	244
MYF6	3.33986	245
IRF9	3.33046	246
ALX3	3.31376	247
ZNF317	3.27296	248
TAL1	3.25266	249
TWIST1	3.24586	250
GATA5	3.24056	251
MIXL1	3.22826	252
HOXD13	3.11996	253
TFAP4	3.10166	254
HOXA4	3.08776	255
OSR2	2.95766	256
RORB	2.93866	257
IRF8	2.93496	258
SMAD3	2.89516	259
NFIC	2.88136	260
CUX1	2.83476	261
RORC	2.80166	262
NR1H4	2.75166	263
GSX1	2.74216	264
Nr2f6	2.63336	265
Rarb	2.63016	266
ETV5	2.62246	267
ZBTB18	2.54686	268
SRF	2.40656	269
HAND2	2.33296	270
CEBPB	2.29296	271
Ar	2.26046	272
CEBPE	2.23366	273
IRF2	2.23226	274
NEUROD2	2.21106	275
E2F8	2.14306	276
EOMES	2.14136	277
LBX1	2.10236	278
HOXB4	2.06866	279
HOXD4	2.06866	280
GATA2	2.06136	281
Bhlha15	2.04656	282
PRRX2	2.01076	283
HOXB6	1.88126	284
LHX6	1.88046	285
ESRRB	1.82426	286
Rxra	1.82326	287
PPARA	1.80596	288
NFIA	1.79606	289
PAX6	1.75076	290
Hmx1	1.71406	291
ESX1	1.68806	292
Esrrg	1.56556	293
MYB	1.55066	294
HOXC10	1.50226	295
ZNF528	1.49166	296
ZNF282	1.45096	297
MSGN1	1.45046	298
DBP	1.44466	299
Hand1	1.43916	300
ZBTB12	1.39426	301
ESRRA	1.37476	302
Rarg	1.35556	303
USF1	1.31356	304
Dux	1.30976	305
PBX1	1.27036	306
ZNF382	1.26476	307
Nr5a2	1.19976	308
ZKSCAN1	1.19036	309
Tcf21	1.18706	310
SMAD5	1.13676	311
HOXB9	1.12266	312
ATF3	1.11236	313
GBX2	1.09276	314
Gfi1b	1.02516	315
RARG	1.01926	316
GFI1	1.01426	317
VAX1	1.01396	318
VAX2	1.01396	319
ISL2	0.970957	320
ETS2	0.967657	321
ISX	0.933357	322
Shox2	0.933357	323
LHX9	0.933357	324
Lhx8	0.911757	325
PDX1	0.911057	326
IRF4	0.881957	327
PKNOX1	0.840057	328
TEF	0.807757	329
NR4A2	0.806457	330
MEOX1	0.777857	331
Dlx2	0.752357	332
MEOX2	0.742457	333
NR5A1	0.694757	334
ELF4	0.639757	335
LHX5	0.638857	336
RUNX2	0.589557	337
VSX1	0.567657	338
VSX2	0.567657	339
MEIS3	0.554257	340
MITF	0.549557	341
ZNF341	0.539057	342
HOXD11	0.472257	343
ZSCAN29	0.437857	344
Rhox11	0.430357	345
SHOX	0.424357	346
RAX2	0.424357	347
POU6F2	0.398257	348
RXRG	0.353657	349
PAX4	0.337957	350
EBF1	0.337057	351
BARHL2	0.304657	352
HOXC9	0.301757	353
Hoxa11	0.287557	354
MSC	0.278557	355
USF2	0.259757	356
Creb5	0.240357	357
TBX19	0.223457	358
EMX2	0.201257	359
ZNF143	0.183157	360
TEAD1	0.179657	361
PROX1	0.170557	362
TLX2	0.164957	363
HESX1	0.162457	364
TCF21	0.131557	365
TBR1	0.0473575	366
Arnt	0	367
Ahr	0	368
Ddit3	0	369
MZF1	0	370
MAX	0	371
PPARG	0	372
Pax2	0	373
RREB1	0	374
RXRA	0	375
REL	0	376
RELA	0	377
Spz1	0	378
Znf423	0	379
ZNF354C	0	380
CTCF	0	381
EWSR1	0	382
REST	0	383
Pparg	0	384
INSM1	0	385
PLAG1	0	386
ARNT	0	387
Zfx	0	388
Crx	0	389
Klf1	0	390
Nr1h3	0	391
Nkx2	0	392
NRF1	0	393
SMAD2	0	394
Tcf12	0	395
ZBTB33	0	396
ELK4	0	397
ESR2	0	398
Nfe2l2	0	399
YY1	0	400
Bach1	0	401
SREBF1	0	402
SREBF2	0	403
THAP1	0	404
KLF5	0	405
Arntl	0	406
Atf1	0	407
Creb3l2	0	408
Gmeb1	0	409
Mlxip	0	410
Npas2	0	411
BHLHE41	0	412
CENPB	0	413
CREB3	0	414
EN1	0	415
EN2	0	416
GCM1	0	417
GRHL1	0	418
GSC	0	419
HEY2	0	420
HINFP	0	421
HOXC11	0	422
KLF13	0	423
MLX	0	424
MLXIPL	0	425
MSX1	0	426
NFIX	0	427
NHLH1	0	428
SP4	0	429
SPDEF	0	430
TBXT	0	431
TBX2	0	432
TBX20	0	433
TBX21	0	434
TFCP2	0	435
TFEB	0	436
ZBTB7B	0	437
ZBTB7C	0	438
ZIC1	0	439
ZIC3	0	440
LBX2	0	441
MSX2	0	442
Msx3	0	443
NOTO	0	444
OTX1	0	445
PITX3	0	446
RHOXF1	0	447
VENTX	0	448
ESR1	0	449
EGR2	0	450
EGR3	0	451
EGR4	0	452
GLIS1	0	453
GLIS2	0	454
GLIS3	0	455
HIC2	0	456
Hic1	0	457
KLF14	0	458
KLF16	0	459
Klf12	0	460
SP8	0	461
ZBED1	0	462
ZIC4	0	463
E2F7	0	464
ELK3	0	465
ETV3	0	466
FEV	0	467
GCM2	0	468
MYBL1	0	469
MYBL2	0	470
NFKB1	0	471
NFKB2	0	472
PAX1	0	473
PAX9	0	474
PKNOX2	0	475
RFX2	0	476
TGIF1	0	477
TGIF2	0	478
RFX4	0	479
RFX5	0	480
MGA	0	481
TBX15	0	482
TBX1	0	483
TBX4	0	484
TBX5	0	485
TEAD3	0	486
Ascl2	0	487
BHLHE40	0	488
CLOCK	0	489
FIGLA	0	490
HES5	0	491
HES7	0	492
HEY1	0	493
MNT	0	494
ATF7	0	495
CREB3L1	0	496
XBP1	0	497
RXRB	0	498
TP63	0	499
TP53	0	500
TP73	0	501
GMEB2	0	502
MTF1	0	503
E2F1	0	504
ELK1	0	505
HOXD12	0	506
BARX1	0	507
BSX	0	508
Dlx1	0	509
Dlx3	0	510
Dlx4	0	511
DLX6	0	512
Dmbx1	0	513
EVX1	0	514
EVX2	0	515
GBX1	0	516
GSC2	0	517
HOXC12	0	518
HIF1A	0	519
MYC	0	520
MYCN	0	521
NEUROD1	0	522
NFYA	0	523
PAX5	0	524
PBX3	0	525
RBPJ	0	526
RELB	0	527
SIX1	0	528
SIX2	0	529
TEAD2	0	530
TFDP1	0	531
ZBTB7A	0	532
ZEB1	0	533
ZSCAN4	0	534
TFE3	0	535
IRF5	0	536
ARNT2	0	537
ATF6	0	538
ATOH1	0	539
BHLHA15	0	540
CREB3L4	0	541
DLX5	0	542
DPRX	0	543
DRGX	0	544
ELF2	0	545
FERD3L	0	546
GLI3	0	547
HES6	0	548
HOXA1	0	549
HOXA6	0	550
HOXA7	0	551
HOXB7	0	552
HOXB8	0	553
HOXC8	0	554
HOXD10	0	555
IRF6	0	556
KLF10	0	557
KLF11	0	558
KLF15	0	559
KLF17	0	560
KLF2	0	561
KLF3	0	562
KLF6	0	563
LHX1	0	564
MAFA	0	565
MAZ	0	566
MSANTD3	0	567
NHLH2	0	568
NR1D1	0	569
NR1D2	0	570
NR1I2	0	571
NR2C1	0	572
NR2F6	0	573
NR6A1	0	574
OVOL1	0	575
OVOL2	0	576
PITX2	0	577
PLAGL2	0	578
PPARD	0	579
RARB	0	580
RFX7	0	581
SNAI1	0	582
SNAI3	0	583
SOHLH2	0	584
SP9	0	585
TBX18	0	586
TBX3	0	587
TBX6	0	588
TGIF2LX	0	589
TGIF2LY	0	590
THAP11	0	591
THRB	0	592
VEZF1	0	593
ZBTB6	0	594
ZFP57	0	595
ZIC5	0	596
ZNF135	0	597
ZNF140	0	598
ZNF460	0	599
ZNF682	0	600
ZNF684	0	601
ZNF75D	0	602
Ebf2	0	603
Plagl1	0	604
Prdm15	0	605
Rbpjl	0	606
Wt1	0	607
Zic1	0	608
Zic2	0	609
Znf281	0	610
ASCL1	0	611
BARHL1	0	612
E2F2	0	613
E2F3	0	614
E2F4	0	615
EMX1	0	616
GLI2	0	617
GSX2	0	618
HES1	0	619
HES2	0	620
HOXA2	0	621
HOXA5	0	622
HOXA9	0	623
HOXB2	0	624
HOXB5	0	625
HOXD3	0	626
HOXD8	0	627
PITX1	0	628
SP1	0	629
SP2	0	630
SP3	0	631
TCFL5	0	632
TFEC	0	633
ZNF740	0	634
BACH1	0	635
EBF3	0	636
MYF5	0	637
NFIB	0	638
NFYC	0	639
TCF12	0	640
ZBTB14	0	641
ZFP42	0	642
ZKSCAN5	0	643
ZNF148	0	644
ZNF16	0	645
ZNF449	0	646
CTCFL	0	647
E2F6	0	648
EGR1	0	649
GRHL2	0	650
KLF4	0	651
KLF9	0	652
MAFK	0	653
MXI1	0	654
MYOD1	0	655
MYOG	0	656
NFYB	0	657
OTX2	0	658
RFX1	0	659
RFX3	0	660
SCRT1	0	661
SCRT2	0	662
SNAI2	0	663
TCF3	0	664
TCF4	0	665
TEAD4	0	666
YY2	0	667
ZNF263	0	668
CREM	0	669
