# Supplementary material for: Histone lactylation couples cellular metabolism with developmental gene regulatory networks
Source: Nat Commun. 2024 Jan 2;15:90. doi: 10.1038/s41467-023-44121-1 (PMC10762033; doi:10.1038/s41467-023-44121-1)
Supplement: Supplementary file 11 — Supplementary Dataset 8 [file 41467_2023_44121_MOESM11_ESM.xlsx]

## Sheet: supplemental_table_gne_dmso
Differential accessibility analysis was performed using the DBA_EDGER method within the R package DiffBind.
Chromosome	Start	End	Concentration	DMSO Concentration	R-GNE-140 Concentration	Fold Change	p-value	FDR	DMSO Called	R-GNE-140 Called	DMSO Replicate 1 Read Count	DMSO Replicate 2 Read Count	R-GNE-140 Replicate 1 Read Count	R-GNE-140 Replicate 2 Read Count
1	24944619	24945310	7.51	6.76	8	-1.24	7.38e-12	2.81e-07	2	2	108.67	108.43	264.8	246.43
18	11310045	11311308	4.81	3.13	5.56	-2.44	3.1e-11	5.9e-07	2	2	16.46	0.99	55.8	38.81
1	9546681	9557341	6.11	5.14	6.68	-1.54	1.29e-10	1.11e-06	2	2	29.64	40.79	94.35	111.03
2	100898222	100898430	5.4	6.04	4.19	1.86	1.34e-10	1.11e-06	2	2	59.27	72.62	19.28	17.15
27	478682	480627	5.72	4.62	6.34	-1.72	1.54e-10	1.11e-06	2	2	14.27	34.82	61.89	100.2
Z	5666904	5667193	5.03	3.62	5.73	-2.11	1.75e-10	1.11e-06	2	2	7.68	16.91	43.63	62.28
4	78244191	78244987	7.66	6.97	8.13	-1.16	2.96e-10	1.61e-06	2	2	141.6	108.43	283.06	276.22
3	107728185	107728654	6.66	7.18	5.86	1.32	7.49e-10	3.26e-06	2	2	156.97	132.31	72.03	44.23
27	467121	472722	6.95	5.8	7.59	-1.79	7.68e-10	3.26e-06	2	2	18.66	92.52	159.28	225.67
4	70523489	70523872	6.8	5.92	7.35	-1.43	1.96e-09	7.49e-06	2	2	58.18	62.67	199.87	126.37
Z	1317324	1317527	5.25	5.89	4.08	1.81	2.23e-09	7.72e-06	2	2	55.98	62.67	11.16	22.57
9	14992674	14992929	5.99	6.55	5.06	1.48	2.85e-09	8.3e-06	2	2	75.74	111.42	33.48	33.4
1	156059182	156059365	6.27	5.45	6.8	-1.35	3.16e-09	8.3e-06	2	2	40.61	46.76	100.44	121.86
1	65117201	65117684	6.79	7.29	6.03	1.26	3.33e-09	8.3e-06	2	2	145.99	166.13	72.03	58.67
23	101828	102021	6.43	5.64	6.94	-1.3	3.53e-09	8.3e-06	2	2	42.81	56.7	114.64	130.89
3	99330312	99330619	6.36	6.88	5.56	1.31	3.53e-09	8.3e-06	2	2	108.67	126.34	47.68	46.94
1	90845350	90848588	4.52	2.83	5.28	-2.45	3.7e-09	8.3e-06	2	2	3.29	10.94	49.71	27.98
14	5642346	5642565	5.81	6.37	4.88	1.49	3.97e-09	8.36e-06	2	2	74.64	90.53	25.36	33.4
2	144815792	144816465	7.22	7.66	6.57	1.09	4.16e-09	8.36e-06	2	2	216.24	189.01	104.5	85.75
1	44316578	44316760	5.75	4.76	6.32	-1.56	6.65e-09	1.21e-05	2	2	27.44	26.86	61.89	98.39
7	1468275	1468791	6.04	6.58	5.18	1.39	6.67e-09	1.21e-05	2	2	86.72	104.45	37.54	35.2
9	15680858	15681563	7.79	8.19	7.21	0.98	1.05e-08	1.82e-05	2	2	290.88	294.46	155.23	141.72
3	64608796	64609142	6.4	5.63	6.9	-1.26	1.27e-08	2.03e-05	2	2	40.61	58.69	108.56	129.98
7	36494817	36495294	5.61	6.2	4.62	1.58	1.28e-08	2.03e-05	2	2	77.93	68.64	19.28	29.79
23	2848	4490	6.79	5.84	7.36	-1.52	1.43e-08	2.11e-05	2	2	29.64	84.56	155.23	172.41
6	1145614	1159710	8.19	7.41	8.69	-1.28	1.44e-08	2.11e-05	2	2	130.62	209.9	436.26	389.05
4	4970768	4971108	5.61	6.17	4.66	1.51	1.53e-08	2.16e-05	2	2	83.42	60.68	33.48	17.15
3	34299314	34299704	6.99	6.35	7.43	-1.09	2.61e-08	3.51e-05	2	2	82.32	80.58	181.6	164.29
14	162187	167010	5.82	4.92	6.37	-1.46	2.67e-08	3.51e-05	2	2	29.64	30.84	63.92	102
6	2237754	2238122	6.47	6.94	5.76	1.18	4.03e-08	5.13e-05	2	2	119.64	126.34	49.71	58.67
33	5136445	5136659	5.22	5.83	4.13	1.7	4.77e-08	5.87e-05	2	2	49.39	64.66	7.1	27.98
11	15790310	15790650	5.97	6.48	5.17	1.31	5.47e-08	6.32e-05	2	2	80.13	98.48	31.45	40.62
20	10686289	10686535	6.02	6.53	5.23	1.31	5.62e-08	6.32e-05	2	2	88.91	96.5	41.6	33.4
13	8325348	8326280	7.91	7.38	8.3	-0.92	5.63e-08	6.32e-05	2	2	150.38	182.05	270.88	358.36
14	309757	311248	5.23	4.2	5.83	-1.63	7.69e-08	8.38e-05	2	2	9.88	26.86	47.68	65.89
2	146181113	146181454	6.1	6.6	5.33	1.28	9.66e-08	0.000102	2	2	80.13	114.4	39.57	40.62
7	12773761	12773970	6.19	6.68	5.46	1.22	1.07e-07	0.00011	2	2	91.11	113.41	35.51	52.35
14	321	3009	5.62	4.74	6.17	-1.43	1.23e-07	0.00012	2	2	16.46	36.81	61.89	82.14
10	1107722	1108266	7.27	6.61	7.72	-1.11	1.23e-07	0.00012	2	2	98.79	96.5	252.62	169.7
2	66018513	66018789	5.71	6.25	4.85	1.4	1.34e-07	0.000128	2	2	63.66	88.54	31.45	26.18
16	1739384	1740187	6.77	6.12	7.22	-1.09	1.4e-07	0.000129	2	2	66.96	72.62	157.25	139.91
27	1131301	1133868	5.2	4.2	5.79	-1.59	1.42e-07	0.000129	2	2	9.88	26.86	35.51	74.92
1	148665205	148665438	5.57	6.11	4.71	1.4	1.48e-07	0.000132	2	2	71.35	66.65	31.45	20.76
21	6286969	6287673	7.85	8.24	7.33	0.91	1.72e-07	0.000142	2	2	313.93	289.49	155.23	166.99
15	10647280	10647523	5.78	6.3	4.96	1.34	1.73e-07	0.000142	2	2	86.72	70.63	41.6	20.76
2	53563824	53564066	6.29	5.56	6.77	-1.2	1.74e-07	0.000142	2	2	42.81	51.73	85.22	132.69
8	9102335	9103694	9.26	8.78	9.62	-0.84	1.75e-07	0.000142	2	2	398.45	480.49	798.45	779
6	25772787	25773214	6.05	6.53	5.3	1.23	1.8e-07	0.000143	2	2	86.72	98.48	37.54	41.52
14	14610691	14611022	7.27	6.71	7.67	-0.96	1.9e-07	0.000148	2	2	99.89	109.43	191.75	214.83
10	7911120	7911311	6.43	5.74	6.89	-1.14	2.16e-07	0.000165	2	2	60.37	46.76	140.01	96.59
23	3338309	3338544	5.51	6.05	4.64	1.4	2.21e-07	0.000165	2	2	73.54	58.69	27.39	22.57
28	652324	652899	6.75	6.12	7.19	-1.07	2.65e-07	0.000194	2	2	82.32	56.7	183.63	109.22
1	66659830	66660354	7.09	7.49	6.52	0.97	2.82e-07	0.000203	2	2	176.72	184.04	86.24	97.49
1	118138503	118138865	6.77	6.13	7.21	-1.08	3.34e-07	0.000236	2	2	62.57	77.59	155.23	141.72
5	34791449	34791722	6.24	6.72	5.51	1.21	3.54e-07	0.000245	2	2	113.06	97.49	39.57	51.45
19	8327010	8327432	6.96	7.37	6.39	0.98	3.6e-07	0.000245	2	2	178.92	152.2	94.35	73.12
5	56686604	56686974	5.57	6.09	4.75	1.34	4.91e-07	0.000328	2	2	53.79	82.57	22.32	31.59
4	50415720	50416108	6.98	7.41	6.35	1.06	5.26e-07	0.000346	2	2	130.62	209.9	76.09	87.56
7	17011945	17012494	7.25	7.64	6.73	0.92	5.51e-07	0.000356	2	2	205.26	193.98	110.59	101.1
21	1474094	1474369	5.58	6.1	4.78	1.32	6e-07	0.000382	2	2	60.37	76.6	23.33	31.59
6	10396967	10397148	5.16	5.72	4.22	1.5	6.2e-07	0.000388	2	2	42.81	62.67	11.16	26.18
5	10037728	10038309	6.82	7.24	6.24	1	6.56e-07	0.000403	2	2	143.79	158.17	64.93	85.75
7	28964667	28964865	5.12	5.68	4.18	1.5	7.03e-07	0.000419	2	2	53.79	48.74	17.25	18.96
12	10502326	10502817	6.17	6.63	5.5	1.13	7.04e-07	0.000419	2	2	97.69	100.47	44.64	46.04
1	88689604	88690215	6.38	5.58	6.89	-1.31	7.19e-07	0.000421	2	2	23.05	72.62	106.53	130.89
1	45144599	45145035	6.55	6.98	5.94	1.04	7.28e-07	0.000421	2	2	119.64	132.31	61.89	60.48
31	2706685	2711804	5.52	4.7	6.04	-1.34	7.53e-07	0.000428	2	2	25.25	26.86	63.92	67.7
1	178458426	178458888	6.28	6.72	5.62	1.1	7.68e-07	0.000428	2	2	113.06	98.48	57.83	40.62
16	1833574	1835255	6.71	6.06	7.15	-1.1	7.74e-07	0.000428	2	2	60.37	72.62	157.25	127.28
2	87542559	87542867	5.63	6.16	4.79	1.38	8.03e-07	0.000437	2	2	86.72	56.7	25.36	29.79
13	9417187	9417385	5.71	6.21	4.96	1.25	9.35e-07	0.000502	2	2	69.15	78.59	31.45	30.69
9	6803263	6803637	6.15	6.61	5.48	1.13	9.6e-07	0.000508	2	2	96.59	98.48	41.6	47.84
8	11301603	11303661	5.21	4.31	5.76	-1.45	9.73e-07	0.000508	2	2	20.86	18.9	58.84	49.65
12	20293650	20293965	5.81	5.03	6.32	-1.29	1.04e-06	0.000538	2	2	38.42	26.86	70	89.36
11	16698221	16698403	5.54	6.05	4.75	1.3	1.09e-06	0.000557	2	2	75.74	56.7	36.52	17.15
15	12908194	12908415	6.65	6.06	7.07	-1.01	1.19e-06	0.000596	2	2	64.76	68.64	140.01	129.08
10	14319347	14319793	7.01	7.4	6.47	0.93	1.26e-06	0.000626	2	2	181.11	156.18	100.44	76.73
27	2397703	2399734	6.29	5.62	6.74	-1.12	1.31e-06	0.000639	2	2	31.83	66.65	90.29	123.67
Z	7455588	7456077	6.68	6.08	7.11	-1.03	1.47e-06	0.000696	2	2	82.32	52.72	143.05	132.69
13	9980114	9980797	7.37	7.73	6.87	0.86	1.47e-06	0.000696	2	2	211.85	213.88	117.69	116.44
19	5213888	5214198	6.4	6.84	5.78	1.06	1.48e-06	0.000696	2	2	106.47	122.36	43.63	65.89
3	61256568	61256996	7.36	7.73	6.87	0.87	1.56e-06	0.000723	2	2	207.46	217.86	118.7	114.64
11	253102	253326	6.59	5.98	7.02	-1.03	1.6e-06	0.000736	2	2	53.79	72.62	127.83	130.89
1	130809790	130810111	5.85	6.32	5.13	1.2	1.64e-06	0.000747	2	2	75.74	84.56	27.39	42.43
8	30192062	30194726	8.17	7.67	8.55	-0.87	1.67e-06	0.000749	2	2	207.46	200.95	327.7	419.74
3	19259057	19259394	6.95	6.41	7.34	-0.93	1.7e-06	0.000755	2	2	97.69	72.62	187.69	137.21
1	187711457	187711669	5	5.68	3.67	2.02	1.74e-06	0.000765	2	2	55.98	46.76	1.01	24.37
1	144019374	144019625	6.57	5.99	6.99	-1	1.84e-06	0.000789	2	2	62.57	64.66	124.79	129.08
6	9942480	9943351	8.54	8.07	8.89	-0.82	1.85e-06	0.000789	2	2	257.95	279.54	513.36	437.79
6	29628645	29628948	6.66	7.14	5.93	1.2	1.86e-06	0.000789	2	2	128.43	153.2	78.12	44.23
2	31686683	31687118	5.84	6.32	5.13	1.19	1.92e-06	0.000804	2	2	86.72	72.62	45.65	24.37
7	36717708	36719396	7.96	7.5	8.31	-0.81	2.04e-06	0.000844	2	2	166.84	195.97	315.52	319.54
14	182212	187922	6.77	6.17	7.19	-1.01	2.08e-06	0.000851	2	2	73.54	70.63	169.43	121.86
2	145806459	145806856	5.71	6.2	4.97	1.22	2.18e-06	0.000886	2	2	58.18	88.54	29.42	33.4
2	149610559	149618622	5.13	4.24	5.68	-1.44	2.21e-06	0.000889	2	2	20.86	16.91	59.86	42.43
1	90752270	90755955	5.22	4.27	5.79	-1.52	2.27e-06	0.000903	2	2	7.68	30.84	53.77	56.87
12	13933277	13933461	5.73	6.22	4.98	1.24	2.44e-06	0.00096	2	2	69.15	79.58	38.55	24.37
2	105826876	105827286	5.17	4.31	5.7	-1.4	2.48e-06	0.000965	2	2	18.66	20.89	45.65	58.67
23	93487	94671	8.27	7.72	8.66	-0.94	2.53e-06	0.000976	2	2	181.11	241.74	433.21	378.22
26	4585	9598	5.42	4.54	5.97	-1.43	2.75e-06	0.00105	2	2	7.68	38.8	53.77	71.31
12	17925889	17926202	6.85	7.29	6.23	1.06	2.85e-06	0.00108	2	2	172.33	140.27	63.92	85.75
4	12470490	12470784	5.93	6.39	5.25	1.13	2.96e-06	0.00111	2	2	88.91	78.59	37.54	38.81
8	10261986	10262285	6.4	5.78	6.83	-1.05	3.08e-06	0.00114	2	2	47.2	62.67	84.21	143.52
4	24021107	24021780	6.92	7.31	6.38	0.93	3.18e-06	0.00117	2	2	183.31	134.3	90.29	76.73
12	10338182	10339222	8.36	7.88	8.71	-0.83	3.32e-06	0.00121	2	2	256.85	214.88	396.69	443.21
18	11047548	11048965	4.97	3.91	5.58	-1.66	3.75e-06	0.00135	2	2	3.29	26.86	47.68	47.84
14	318058	319787	4.98	4.02	5.55	-1.52	3.95e-06	0.0014	2	2	7.68	24.87	45.65	47.84
4	3259383	3259877	6.37	6.79	5.79	1	4.03e-06	0.0014	2	2	110.86	110.42	53.77	56.87
17	3105508	3105736	6.34	5.7	6.79	-1.09	4.05e-06	0.0014	2	2	45	58.69	120.73	100.2
6	13959138	13959321	6.26	6.68	5.66	1.03	4.05e-06	0.0014	2	2	82.32	123.35	38.55	62.28
3	48347393	48347745	6.85	7.23	6.32	0.91	4.07e-06	0.0014	2	2	148.18	152.2	76.09	83.95
7	9966638	9967015	6.57	6.01	6.97	-0.96	4.16e-06	0.00142	2	2	72.45	56.7	134.93	116.44
3	13591282	13591716	6.76	7.15	6.23	0.93	4.25e-06	0.00143	2	2	132.82	152.2	63.92	85.75
1	94638311	94638605	6.21	6.64	5.6	1.04	4.33e-06	0.00143	2	2	91.11	108.43	47.68	49.65
1	110088736	110088963	6.19	6.63	5.55	1.08	4.34e-06	0.00143	2	2	91.11	107.44	33.48	60.48
9	19770590	19771071	6.5	6.92	5.89	1.04	4.35e-06	0.00143	2	2	126.23	116.39	49.71	68.6
4	90111843	90112603	7.16	7.52	6.67	0.85	4.55e-06	0.00147	2	2	189.9	178.07	110.59	92.97
33	3934926	3935169	6.2	5.53	6.66	-1.13	4.56e-06	0.00147	2	2	29.64	62.67	94.35	107.42
1	90354006	90354326	6.08	6.52	5.43	1.08	4.69e-06	0.0015	2	2	108.67	74.61	47.68	38.81
6	19172147	19172405	5.61	6.09	4.88	1.2	4.82e-06	0.00153	2	2	69.15	66.65	36.52	22.57
2	135927405	135927665	5.46	6.01	4.58	1.43	4.88e-06	0.00154	2	2	75.74	52.72	16.23	31.59
1	131143489	131143881	5.82	6.27	5.15	1.13	4.91e-06	0.00154	2	2	80.13	74.61	37.54	33.4
10	14388677	14389061	6.54	6.95	5.98	0.97	5.14e-06	0.00159	2	2	108.67	138.28	61.89	64.09
10	16489344	16489881	6.75	7.14	6.21	0.93	5.23e-06	0.00161	2	2	137.21	144.25	65.95	82.14
12	3477864	3478211	6.16	6.58	5.55	1.03	5.26e-06	0.00161	2	2	91.11	100.47	45.65	47.84
4	41133604	41134037	6.2	5.56	6.65	-1.09	5.31e-06	0.00161	2	2	31.83	62.67	91.31	109.22
4	7864318	7864657	7.24	6.75	7.6	-0.85	5.35e-06	0.00161	2	2	110.86	104.45	210.01	177.83
14	10633492	10633854	5.56	6.04	4.83	1.21	5.8e-06	0.00173	2	2	66.96	64.66	25.36	31.59
11	19996473	19999042	5.23	4.35	5.77	-1.42	5.92e-06	0.00175	2	2	12.07	28.85	57.83	51.45
10	18348045	18348460	6.7	7.08	6.17	0.92	6.1e-06	0.00178	2	2	144.89	126.34	76.09	67.7
3	5573008	5573338	5.34	5.87	4.48	1.39	6.12e-06	0.00178	2	2	62.57	54.71	13.19	31.59
15	13010696	13015863	5.74	4.94	6.26	-1.32	6.19e-06	0.00179	2	2	16.46	44.77	78.12	74.92
4	80142550	80142863	6.7	6.17	7.09	-0.92	6.43e-06	0.00185	2	2	71.35	72.62	142.04	130.89
1	58725119	58725365	6.03	6.47	5.39	1.09	6.59e-06	0.00187	2	2	80.13	97.49	29.42	54.16
5	47495822	47496133	6.03	6.48	5.39	1.09	6.61e-06	0.00187	2	2	84.52	93.51	48.7	35.2
4	89058810	89059288	6.34	6.77	5.72	1.04	6.7e-06	0.00188	2	2	135.01	82.57	57.83	47.84
1	71737269	71737575	5.51	5.99	4.78	1.21	6.99e-06	0.00195	2	2	62.57	64.66	23.33	31.59
1	59454585	59454963	6.06	6.5	5.44	1.06	7.19e-06	0.00199	2	2	92.2	88.54	51.74	35.2
22	794143	794593	6.72	7.12	6.16	0.97	7.28e-06	0.00199	2	2	152.57	126.34	65.95	76.73
5	50946266	50946460	5.91	5.27	6.36	-1.09	7.32e-06	0.00199	2	2	38.42	38.8	78.12	85.75
Z	21990821	21991120	6.25	6.67	5.66	1	7.41e-06	0.00201	2	2	108.67	94.51	51.74	49.65
7	29200203	29200589	6.29	5.67	6.71	-1.04	7.98e-06	0.00214	2	2	49.39	52.72	118.7	91.17
2	19212187	19212440	5.85	6.3	5.19	1.11	8.25e-06	0.0022	2	2	66.96	90.53	25.36	47.84
27	2691768	2692862	6.95	6.45	7.32	-0.87	8.48e-06	0.00223	2	2	82.32	92.52	143.05	176.02
1	13635922	13636180	6.59	6.05	6.98	-0.93	8.5e-06	0.00223	2	2	68.05	64.66	119.72	133.59
3	76150541	76150953	6.38	6.79	5.8	0.99	8.64e-06	0.00226	2	2	93.3	128.33	37.54	74.02
1	467108	467408	6.57	6.04	6.96	-0.93	8.89e-06	0.00231	2	2	73.54	57.7	132.91	116.44
2	37629402	37629668	5.54	6.01	4.83	1.19	9.11e-06	0.00235	2	2	62.57	66.65	23.33	33.4
14	409933	413768	8.54	8.11	8.88	-0.77	9.18e-06	0.00235	2	2	282.1	269.59	534.67	405.3
2	62055467	62056174	7.14	6.58	7.54	-0.97	9.32e-06	0.00237	2	2	82.32	108.43	203.92	168.8
11	17001476	17001892	6.73	6.22	7.11	-0.89	9.41e-06	0.00237	2	2	80.13	68.64	142.04	134.5
12	8800647	8800866	5.11	5.64	4.27	1.37	9.43e-06	0.00237	2	2	64.76	34.82	21.31	17.15
20	13890475	13891965	7.66	7.19	8.01	-0.82	9.52e-06	0.00237	2	2	148.18	144.25	230.3	284.34
2	142762914	142766179	4.83	3.81	5.43	-1.62	9.63e-06	0.00239	2	2	23.05	4.97	35.51	50.55
17	3502258	3502838	7.54	7.87	7.09	0.78	9.86e-06	0.00241	2	2	264.54	204.93	147.11	125.47
14	342551	353274	8.18	7.63	8.58	-0.95	9.87e-06	0.00241	2	2	145.99	249.69	384.51	378.22
1	166452701	166453412	7.27	6.81	7.62	-0.81	1e-05	0.00243	2	2	121.84	102.46	217.11	176.02
31	212017	215040	5.68	4.86	6.2	-1.34	1.01e-05	0.00244	2	2	5.49	52.72	55.8	91.17
17	10289469	10289807	6.82	7.19	6.31	0.88	1.1e-05	0.00263	2	2	143.79	148.22	72.03	86.66
3	13344920	13345385	7.04	7.42	6.51	0.91	1.1e-05	0.00263	2	2	185.5	158.17	82.18	100.2
21	2823188	2823492	6.46	6.85	5.92	0.94	1.15e-05	0.00272	2	2	102.08	129.32	49.71	71.31
5	7334783	7335337	7.38	6.9	7.75	-0.85	1.2e-05	0.00282	2	2	126.23	112.41	195.81	233.79
W	2090086	2090926	4.69	5.25	3.78	1.47	1.21e-05	0.00282	2	2	47.2	28.85	19.28	8.12
33	117609	118654	8.05	7.41	8.5	-1.09	1.22e-05	0.00282	2	2	102.08	237.76	359.15	363.77
1	7920078	7920275	5.68	6.14	4.99	1.15	1.22e-05	0.00282	2	2	64.76	76.6	21.31	42.43
7	36729084	36730054	7.44	6.99	7.78	-0.78	1.24e-05	0.00285	2	2	124.04	130.32	224.22	213.93
Z	21969256	21969824	7.21	6.74	7.57	-0.83	1.27e-05	0.00291	2	2	102.08	111.42	165.37	213.93
23	3783652	3784016	6.28	6.76	5.56	1.21	1.32e-05	0.00297	2	2	88.91	128.33	58.84	35.2
22	443875	444210	5.82	6.26	5.18	1.08	1.32e-05	0.00297	2	2	69.15	84.56	37.54	35.2
4	84263351	84263581	5.41	5.89	4.69	1.19	1.32e-05	0.00297	2	2	53.79	64.66	27.39	24.37
3	16078278	16078585	6.18	6.6	5.59	1.01	1.34e-05	0.00298	2	2	91.11	102.46	37.54	58.67
3	23387717	23388097	6.68	7.07	6.12	0.95	1.36e-05	0.003	2	2	156.97	112.41	70	69.51
9	22685955	22686313	6.68	7.06	6.15	0.91	1.37e-05	0.003	2	2	132.82	134.3	61.89	80.34
3	24028769	24028967	5.53	5.99	4.84	1.15	1.37e-05	0.003	2	2	60.37	66.65	27.39	29.79
12	17154998	17155353	6.77	6.22	7.16	-0.94	1.38e-05	0.003	2	2	66.96	82.57	153.2	132.69
3	6311643	6314313	5.17	4.33	5.69	-1.37	1.39e-05	0.003	2	2	3.29	36.81	37.54	65.89
2	70931493	70931781	5.1	5.61	4.31	1.3	1.4e-05	0.00301	2	2	45	52.72	15.22	24.37
6	18277268	18277845	7.43	7.78	6.95	0.83	1.44e-05	0.00308	2	2	244.78	195.97	120.73	126.37
26	2061903	2062577	7.21	7.55	6.75	0.8	1.46e-05	0.00308	2	2	187.7	187.02	106.53	109.22
15	40536	45223	5.35	4.58	5.86	-1.28	1.46e-05	0.00308	2	2	20.86	26.86	67.97	47.84
33	54	935	5.01	4.02	5.59	-1.57	1.46e-05	0.00308	2	2	7.68	24.87	57.83	38.81
15	2304465	2304682	5.8	6.24	5.17	1.07	1.49e-05	0.00313	2	2	64.76	86.55	31.45	40.62
1	90738013	90740945	5.22	4.44	5.72	-1.27	1.54e-05	0.0032	2	2	18.66	24.87	37.54	67.7
5	55518824	55519199	6.12	6.53	5.53	1	1.56e-05	0.00322	2	2	84.52	100.47	37.54	55.06
5	177927	178296	5.82	5.18	6.26	-1.08	1.6e-05	0.00329	2	2	31.83	40.79	61.89	91.17
15	9986016	9986208	5.69	6.19	4.91	1.29	1.67e-05	0.00343	2	2	55.98	90.53	37.54	22.57
3	64961832	64962118	5.92	6.35	5.28	1.07	1.68e-05	0.00343	2	2	88.91	74.61	35.51	42.43
6	11959916	11960316	6.13	6.54	5.55	0.98	1.71e-05	0.00348	2	2	91.11	94.51	49.71	44.23
13	6169164	6170054	7.29	7.65	6.8	0.84	1.76e-05	0.00353	2	2	215.14	186.03	103.48	120.05
3	100857032	100857953	7.49	7.04	7.83	-0.79	1.77e-05	0.00353	2	2	156.97	106.44	243.49	211.22
20	10595239	10595586	6.15	6.56	5.59	0.97	1.77e-05	0.00353	2	2	104.28	84.56	53.77	42.43
4	30303484	30303762	5.78	5.15	6.22	-1.07	1.78e-05	0.00353	2	2	34.03	36.81	74.06	74.92
1	175178461	175178953	6.3	6.7	5.75	0.94	1.79e-05	0.00353	2	2	91.11	116.39	45.65	62.28
2	45669783	45670703	6.94	7.32	6.43	0.89	1.83e-05	0.00359	2	2	159.16	160.16	70	102
7	31241288	31241522	5.16	5.65	4.4	1.25	1.93e-05	0.00376	2	2	53.79	46.76	23.33	18.96
2	147598427	147598652	6.28	6.68	5.73	0.95	1.94e-05	0.00376	2	2	86.72	118.38	47.68	58.67
6	9961906	9962412	4.89	4.05	5.42	-1.36	1.94e-05	0.00376	2	2	14.27	18.9	37.54	47.84
7	15920064	15921009	7.28	6.84	7.61	-0.78	1.96e-05	0.00378	2	2	124.04	104.45	214.07	177.83
2	136076206	136076696	6.38	6.78	5.81	0.97	2.1e-05	0.00402	2	2	97.69	122.36	37.54	74.92
5	46943991	46944283	6.02	6.43	5.43	1	2.13e-05	0.00406	2	2	77.93	94.51	39.57	46.94
2	136816498	136816794	6.04	5.4	6.48	-1.08	2.15e-05	0.00406	2	2	53.79	30.84	84.21	94.78
5	964253	964513	5.56	6.04	4.85	1.18	2.16e-05	0.00406	2	2	62.57	68.64	17.25	40.62
17	8101694	8101982	6.81	7.17	6.33	0.84	2.17e-05	0.00406	2	2	135.01	153.2	80.15	80.34
1	26924381	26924586	6.52	6.9	6.01	0.9	2.17e-05	0.00406	2	2	103.18	136.29	59.86	68.6
Z	42374143	42374504	6.19	5.63	6.6	-0.97	2.21e-05	0.00412	2	2	58.18	40.79	100.44	92.97
Z	66416516	66417240	7.69	7.29	8.01	-0.72	2.27e-05	0.00421	2	2	165.75	146.23	263.78	251.84
8	7905085	7905291	6.37	5.84	6.76	-0.92	2.29e-05	0.00423	2	2	58.18	56.7	110.59	106.51
26	2921756	2922237	6.41	6.8	5.88	0.93	2.39e-05	0.00438	2	2	108.67	114.4	49.71	67.7
6	32178315	32178639	6.95	6.47	7.31	-0.83	2.43e-05	0.0044	2	2	93.3	84.56	151.17	165.19
5	38756279	38756768	7.69	8.04	7.22	0.82	2.45e-05	0.0044	2	2	282.1	243.72	134.93	163.38
7	34916867	34917343	5.95	6.37	5.37	1	2.46e-05	0.0044	2	2	86.72	78.59	45.65	37.01
4	36654099	36654545	6.04	6.45	5.45	1	2.47e-05	0.0044	2	2	91.11	83.56	41.6	46.04
24	690368	690811	6.13	6.54	5.54	1	2.47e-05	0.0044	2	2	99.89	86.55	41.6	51.45
12	15762421	15762782	5.98	6.41	5.38	1.03	2.47e-05	0.0044	2	2	95.5	74.61	58.84	24.37
12	10554415	10555013	6.64	7.02	6.14	0.88	2.55e-05	0.0045	2	2	135.01	124.35	65.95	74.92
4	18300019	18300321	6.34	6.73	5.8	0.93	2.55e-05	0.0045	2	2	97.69	114.4	45.65	65.89
4	81005341	81005541	5.37	5.83	4.67	1.16	2.63e-05	0.00463	2	2	58.18	55.71	29.42	21.66
Z	66501318	66501705	6.5	6.88	5.97	0.91	2.67e-05	0.00467	2	2	121.84	114.4	55.8	69.51
Z	55178422	55178622	5.73	6.23	4.95	1.28	2.74e-05	0.00476	2	2	53.79	96.5	37.54	24.37
Z	23557309	23557603	5.61	6.07	4.94	1.13	2.76e-05	0.00479	2	2	51.59	82.57	31.45	29.79
1	62860762	62861260	7.41	6.99	7.74	-0.75	2.78e-05	0.0048	2	2	148.18	106.44	245.52	181.44
21	1218434	1219094	6.81	7.16	6.34	0.82	2.94e-05	0.00505	2	2	152.57	134.3	87.25	74.92
8	15933907	15934266	6.6	6.08	6.98	-0.9	3.21e-05	0.00549	2	2	75.74	59.69	118.7	134.5
Z	60566200	60566428	6.5	6.88	5.97	0.91	3.26e-05	0.00555	2	2	115.25	120.37	51.74	74.02
1	80267933	80268599	7.34	6.88	7.68	-0.8	3.29e-05	0.00557	2	2	137.21	98.48	206.97	204
13	17085520	17086071	6.73	7.09	6.25	0.85	3.3e-05	0.00557	2	2	135.01	138.28	67.97	83.95
10	18846249	18846924	7.36	6.93	7.69	-0.76	3.32e-05	0.00557	2	2	135.01	108.43	210.01	203.1
3	807825	808292	6.43	6.82	5.89	0.94	3.33e-05	0.00557	2	2	104.28	122.36	66.96	51.45
33	75838	77460	5.71	5.08	6.15	-1.07	3.36e-05	0.0056	2	2	23.05	44.77	61.89	80.34
4	76184179	76184753	6.78	7.14	6.3	0.84	3.43e-05	0.00569	2	2	143.79	138.28	74.06	83.95
33	5191106	5191342	6.25	6.63	5.71	0.92	3.49e-05	0.00576	2	2	124.04	74.61	67.97	37.01
Z	65926914	65927186	6.22	5.68	6.62	-0.94	3.53e-05	0.0058	2	2	53.79	48.74	92.32	103.81
Z	25723114	25723632	5.86	6.28	5.28	1	3.64e-05	0.00596	2	2	84.52	70.63	47.68	29.79
6	13899297	13899819	6.36	5.85	6.74	-0.89	3.84e-05	0.00626	2	2	60.37	54.71	106.53	107.42
9	20824164	20824708	7.16	6.73	7.49	-0.76	3.94e-05	0.0064	2	2	102.08	110.42	175.52	185.05
3	30615553	30616201	6.5	6.89	5.96	0.92	4.03e-05	0.0065	2	2	104.28	132.31	67.97	56.87
8	18387760	18388574	6.97	6.5	7.32	-0.82	4.04e-05	0.0065	2	2	106.47	74.61	165.37	153.45
31	6138282	6138989	6.76	6.29	7.11	-0.82	4.09e-05	0.00655	2	2	75.74	80.58	130.88	145.33
4	79771623	79771809	5.06	5.55	4.32	1.23	4.1e-05	0.00655	2	2	42.81	50.73	17.25	22.57
14	15110244	15110599	6.49	5.99	6.86	-0.87	4.26e-05	0.00677	2	2	61.47	65.66	110.59	120.96
8	23249540	23250068	6.92	6.45	7.27	-0.82	4.36e-05	0.00689	2	2	82.32	92.52	161.31	147.13
2	140284875	140285165	6.7	6.19	7.07	-0.89	4.4e-05	0.00693	2	2	88.91	56.7	134.93	134.5
2	146622319	146622761	6.91	7.26	6.45	0.81	4.44e-05	0.00697	2	2	159.16	148.22	82.18	92.97
20	2374450	2374732	6.31	6.74	5.69	1.05	4.6e-05	0.00718	2	2	115.25	98.48	37.54	65.89
13	18311224	18311508	5.26	5.74	4.53	1.21	4.68e-05	0.00728	2	2	59.27	47.75	18.26	27.98
8	2795212	2795756	5.98	6.38	5.42	0.96	4.7e-05	0.00729	2	2	84.52	82.57	41.6	44.23
33	10897	13198	5.19	4.34	5.72	-1.38	4.72e-05	0.00729	2	2	7.68	32.83	55.8	49.65
18	3407748	3408183	5.84	6.26	5.25	1	4.87e-05	0.00748	2	2	82.32	70.63	37.54	38.81
15	12823206	12823482	6.15	6.55	5.6	0.94	4.94e-05	0.00757	2	2	77.93	109.43	47.68	49.65
2	148355929	148356273	5.94	6.41	5.24	1.17	5.01e-05	0.00765	2	2	88.91	80.58	21.31	54.16
18	5688713	5689163	6.82	6.36	7.17	-0.82	5.04e-05	0.00766	2	2	91.11	72.62	144.07	144.43
6	12411733	12411970	5.33	5.8	4.63	1.17	5.15e-05	0.00776	2	2	51.59	59.69	14.2	35.2
12	20290494	20292820	7.91	7.54	8.21	-0.67	5.16e-05	0.00776	2	2	180.02	192	279	313.22
4	1729164	1729587	5.86	6.27	5.29	0.98	5.22e-05	0.00776	2	2	80.13	74.61	39.57	38.81
3	89139148	89139515	6.27	6.65	5.74	0.91	5.23e-05	0.00776	2	2	108.67	92.52	51.74	55.06
24	6194	7661	5.23	4.49	5.71	-1.22	5.23e-05	0.00776	2	2	3.29	41.78	33.48	71.31
4	44087582	44088627	8.07	7.64	8.4	-0.75	5.23e-05	0.00776	2	2	183.31	215.87	362.19	311.42
8	7234688	7234979	6.32	6.7	5.81	0.89	5.3e-05	0.00783	2	2	115.25	92.52	70	42.43
1	60818323	60818769	7.55	7.87	7.12	0.75	5.42e-05	0.00797	2	2	236	232.78	122.76	156.16
1	178764448	178764890	6.98	7.36	6.45	0.92	5.53e-05	0.00809	2	2	183.31	146.23	74.06	100.2
7	5147948	5148217	5.79	6.2	5.21	0.99	5.53e-05	0.00809	2	2	86.72	60.68	49.71	24.37
3	39948950	39949535	6.96	7.3	6.53	0.77	5.58e-05	0.00811	2	2	154.77	160.16	93.34	91.17
Z	13835484	13835856	5.56	6.03	4.87	1.16	5.6e-05	0.00811	2	2	75.74	54.71	23.33	35.2
27	520549	521323	5.21	4.17	5.8	-1.63	5.61e-05	0.00811	2	2	3.29	32.83	61.89	49.65
1	81697682	81697932	4.97	5.49	4.14	1.35	5.7e-05	0.00816	2	2	49.39	40.79	9.13	26.18
1	132592023	132592306	5.56	6.01	4.92	1.09	5.7e-05	0.00816	2	2	65.86	62.67	23.33	37.01
2	62274363	62275197	7.32	7.64	6.92	0.73	5.71e-05	0.00816	2	2	225.02	174.09	143.05	98.39
14	8536354	8536563	6.08	6.48	5.52	0.96	5.81e-05	0.00826	2	2	73.54	104.45	45.65	46.04
4	57349828	57350095	6.25	6.67	5.66	1.01	5.85e-05	0.00828	2	2	93.3	110.42	63.92	37.01
Z	79432116	79432518	7.11	7.44	6.68	0.76	5.86e-05	0.00828	2	2	163.55	184.04	103.48	102
1	178658711	178658967	5.12	5.6	4.41	1.19	5.89e-05	0.00828	2	2	58.18	38.8	25.36	17.15
2	47554933	47555258	6.44	5.95	6.81	-0.86	5.99e-05	0.0084	2	2	66.96	56.7	114.64	109.22
1	160586989	160587306	6.13	5.6	6.53	-0.93	6.18e-05	0.0086	2	2	55.98	40.79	91.31	92.97
8	158797	159108	5.19	5.66	4.47	1.19	6.18e-05	0.0086	2	2	40.61	60.68	25.36	18.96
17	1221447	1221672	6.2	6.6	5.65	0.95	6.24e-05	0.00866	2	2	113.06	80.58	49.71	50.55
6	6910074	6910441	6.03	6.42	5.49	0.93	6.28e-05	0.00866	2	2	84.52	86.55	43.63	46.04
2	103889344	103889667	6.18	6.57	5.65	0.92	6.29e-05	0.00866	2	2	97.69	92.52	45.65	55.06
4	54021829	54022123	5.98	6.39	5.39	1	6.39e-05	0.00874	2	2	75.74	92.52	25.36	58.67
2	47956439	47956767	6.56	6.91	6.08	0.83	6.39e-05	0.00874	2	2	106.47	134.3	56.81	78.53
Z	54938668	54938859	5.66	5.03	6.1	-1.07	6.42e-05	0.00874	2	2	27.44	37.8	75.08	62.28
2	83177610	83178243	7.23	7.58	6.78	0.79	6.47e-05	0.00878	2	2	200.87	181.05	98.41	121.86
17	5330591	5330864	6.55	6.91	6.07	0.84	6.56e-05	0.00887	2	2	116.35	124.35	59.86	74.92
2	17780429	17780753	6.39	6.75	5.89	0.86	6.99e-05	0.00942	2	2	91.11	124.35	47.68	71.31
1	195753668	195753866	5.46	5.9	4.82	1.08	7.21e-05	0.00966	2	2	61.47	57.7	37.54	18.96
2	57067838	57068280	6.19	6.57	5.67	0.9	7.21e-05	0.00966	2	2	95.5	94.51	57.83	44.23
2	30510501	30510725	6.37	5.87	6.73	-0.86	7.32e-05	0.00976	2	2	62.57	54.71	110.59	102
3	92149239	92149671	6.27	5.76	6.65	-0.89	7.35e-05	0.00976	2	2	51.59	56.7	106.53	94.78
3	3402496	3402924	6.31	6.68	5.81	0.87	7.37e-05	0.00976	2	2	92.2	112.41	51.74	60.48
1	23257012	23257360	6.75	6.3	7.1	-0.8	7.46e-05	0.00982	2	2	80.13	77.59	145.08	129.08
14	14629099	14629379	5.41	5.86	4.76	1.1	7.47e-05	0.00982	2	2	49.39	66.65	15.22	38.81
18	7575016	7575315	6.67	6.21	7.02	-0.81	7.49e-05	0.00982	2	2	73.54	74.61	131.89	127.28
4	52421964	52422506	6.96	6.53	7.29	-0.76	7.53e-05	0.00984	2	2	97.69	86.55	169.43	143.52
9	15173097	15173370	6.35	5.83	6.74	-0.9	7.66e-05	0.00997	2	2	58.18	55.71	124.79	88.46
1	187793286	187793506	5.39	5.84	4.75	1.09	7.86e-05	0.0102	2	2	53.79	60.68	20.29	33.4
3	46890872	46891180	6.32	5.82	6.7	-0.88	7.92e-05	0.0102	2	2	55.98	56.7	112.61	94.78
3	16171640	16172045	6.31	6.69	5.8	0.89	8.17e-05	0.0105	2	2	111.96	94.51	52.76	58.67
24	3960447	3960905	7.39	7.71	6.99	0.72	8.32e-05	0.0107	2	2	192.09	225.82	126.82	127.28
13	17755287	17755624	6.53	6.88	6.06	0.82	8.35e-05	0.0107	2	2	119.64	116.39	67.97	65.89
1	83368836	83369025	4.94	5.43	4.18	1.25	8.59e-05	0.0109	2	2	29.64	56.7	18.26	18.05
2	127749827	127750012	5.84	6.25	5.27	0.98	8.63e-05	0.0109	2	2	71.35	80.58	29.42	47.84
9	24122742	24125960	8.25	7.89	8.54	-0.65	8.63e-05	0.0109	2	2	205.26	269.59	354.08	390.85
8	16303579	16303984	6.98	6.55	7.31	-0.76	8.67e-05	0.011	2	2	91.11	96.5	163.34	154.36
13	16352354	16353024	6.2	6.58	5.7	0.87	8.72e-05	0.011	2	2	104.28	86.55	59.86	44.23
2	3935144	3935614	6.38	6.76	5.86	0.9	8.91e-05	0.0112	2	2	108.67	108.43	44.64	71.31
2	1469346	1469586	6.31	5.8	6.68	-0.89	8.99e-05	0.0112	2	2	60.37	50.73	94.35	111.03
7	12121801	12122039	6.2	6.57	5.7	0.87	9.03e-05	0.0113	2	2	91.11	99.48	50.73	53.26
19	1341004	1341325	5.1	5.57	4.41	1.16	9.15e-05	0.0113	2	2	45	49.74	25.36	17.15
11	6409156	6409927	7.68	7.98	7.29	0.7	9.15e-05	0.0113	2	2	264.54	241.74	149.14	163.38
4	84523780	84523987	5.37	5.82	4.73	1.09	9.22e-05	0.0114	2	2	55.98	56.7	21.31	31.59
Z	72119112	72119386	7.17	6.76	7.49	-0.73	9.25e-05	0.0114	2	2	106.47	110.42	167.4	192.27
2	46187744	46188006	6.82	6.39	7.16	-0.77	9.46e-05	0.0116	2	2	86.72	80.58	151.17	134.5
1	79008226	79008483	6.48	6	6.83	-0.83	9.5e-05	0.0116	2	2	61.47	66.65	102.47	125.47
2	3040287	3040926	7.49	7.1	7.81	-0.71	9.53e-05	0.0116	2	2	137.21	136.29	242.48	204.91
3	1791883	1792413	6.53	6.9	6.03	0.87	9.58e-05	0.0116	2	2	121.84	116.39	53.77	76.73
2	72237098	72237368	5.45	4.74	5.92	-1.18	9.75e-05	0.0118	2	2	18.66	34.82	70	51.45
2	70400273	70400501	4.95	5.44	4.2	1.24	9.88e-05	0.0119	2	2	34.03	52.72	5.07	31.59
11	11935035	11935250	5.44	5.88	4.83	1.05	9.89e-05	0.0119	2	2	64.76	52.72	39.57	17.15
4	15431900	15432199	6.37	5.87	6.74	-0.87	9.9e-05	0.0119	2	2	58.18	58.69	118.7	94.78
6	7950149	7950472	6.14	6.52	5.63	0.88	0.000102	0.0122	2	2	85.62	97.49	49.71	49.65
21	2503331	2503540	6.83	6.39	7.16	-0.77	0.000104	0.0124	2	2	85.62	82.57	151.17	135.4
4	42424389	42425103	6.6	6.96	6.12	0.83	0.000104	0.0124	2	2	84.52	164.14	53.77	85.75
1	49407991	49408350	6.71	6.26	7.05	-0.79	0.000104	0.0124	2	2	76.84	76.6	141.02	124.57
1	47253123	47253556	6.93	6.5	7.27	-0.77	0.000105	0.0124	2	2	102.08	78.59	155.23	152.55
1	34154467	34155107	7.36	7.68	6.94	0.74	0.000106	0.0124	2	2	220.63	190.01	116.67	129.08
8	28222852	28223108	6.07	6.46	5.55	0.91	0.000106	0.0124	2	2	95.5	80.58	61.89	31.59
11	18249716	18249928	5.74	5.18	6.15	-0.97	0.000107	0.0126	2	2	29.64	42.78	59.86	82.14
1	85657737	85657937	5.29	5.75	4.61	1.14	0.000109	0.0127	2	2	57.08	50.73	17.25	31.59
18	9553703	9554128	6.87	7.21	6.41	0.8	0.000109	0.0127	2	2	172.33	124.35	88.27	82.14
2	32286495	32286789	5.82	5.27	6.22	-0.95	0.000111	0.0128	2	2	38.42	38.8	76.09	73.12
4	25263599	25264081	6.82	7.15	6.39	0.76	0.000112	0.0129	2	2	129.52	154.19	78.12	89.36
2	11188533	11188745	5.33	5.77	4.7	1.07	0.000112	0.0129	2	2	60.37	48.74	29.42	22.57
9	16399561	16399840	5.22	5.67	4.57	1.1	0.000112	0.0129	2	2	49.39	52.72	21.31	26.18
2	60924979	60925366	6.33	6.69	5.85	0.84	0.000116	0.0133	2	2	94.4	112.41	49.71	65.89
5	40603222	40603441	5.91	5.37	6.3	-0.93	0.000116	0.0133	2	2	36.22	46.76	72.03	85.75
1	60993306	60993543	6.18	6.55	5.66	0.89	0.000119	0.0136	2	2	95.5	92.52	43.63	57.77
2	83011996	83012435	7	6.59	7.32	-0.73	0.000121	0.0137	2	2	104.28	88.54	165.37	155.26
14	4296109	4296909	6.95	7.38	6.35	1.03	0.000122	0.0138	2	2	203.07	130.32	67.97	94.78
2	98240971	98241660	7.21	7.63	6.63	0.99	0.000123	0.0138	2	2	222.82	172.1	74.06	124.57
25	627267	629410	5.84	5.2	6.27	-1.07	0.000124	0.014	2	2	20.86	52.72	78.12	76.73
5	47166489	47166906	5.59	6.12	4.74	1.37	0.000127	0.0142	2	2	80.13	58.69	11.16	42.43
12	6225523	6225965	6.77	6.33	7.11	-0.78	0.000128	0.0143	2	2	77.93	82.57	147.11	129.08
15	5250780	5251106	6.5	5.98	6.87	-0.89	0.00013	0.0144	2	2	55.98	70.63	130.88	103.81
2	135964045	135964281	7.28	6.88	7.59	-0.7	0.00013	0.0144	2	2	119.64	116.39	183.63	200.39
2	86318462	86318719	6.11	6.5	5.58	0.92	0.000131	0.0145	2	2	106.47	74.61	47.68	47.84
2	43384751	43384937	5.53	5.95	4.93	1.02	0.000133	0.0147	2	2	66.96	56.7	29.42	31.59
15	3629241	3629787	6.36	5.82	6.74	-0.92	0.000133	0.0147	2	2	52.69	60.68	124.79	89.36
3	8596124	8596363	6.19	6.57	5.67	0.9	0.000134	0.0147	2	2	91.11	98.48	37.54	64.09
4	46246282	46246666	6.81	6.33	7.17	-0.84	0.000134	0.0147	2	2	97.69	62.67	138.99	148.94
2	99838327	99838609	5.23	5.72	4.49	1.23	0.000135	0.0148	2	2	62.57	42.78	15.22	29.79
4	38819508	38819720	6.15	6.52	5.66	0.86	0.000137	0.0149	2	2	88.91	94.51	47.68	53.26
8	6347863	6348119	6.24	6.6	5.74	0.86	0.000138	0.0149	2	2	88.91	105.45	55.8	51.45
25	1407648	1408272	4.89	4.15	5.37	-1.22	0.000138	0.0149	2	2	18.66	16.91	31.45	51.45
1	192475198	192475444	5.53	4.94	5.95	-1	0.000138	0.0149	2	2	40.61	20.89	70	53.26
7	11843955	11844381	6.48	6.84	6.01	0.83	0.000138	0.0149	2	2	108.67	120.37	72.03	56.87
9	9675623	9675940	5.85	5.31	6.24	-0.93	0.000139	0.0149	2	2	40.61	38.8	77.11	74.02
2	15149038	15149916	8.07	7.72	8.34	-0.62	0.000141	0.0151	2	2	214.04	207.91	341.9	307.81
2	119415855	119416367	7.35	6.89	7.69	-0.8	0.000142	0.0151	2	2	110.86	126.34	236.39	177.83
3	67766994	67767426	7.26	7.62	6.79	0.82	0.000143	0.0153	2	2	216.24	176.08	96.38	125.47
4	4857631	4858229	6.18	6.56	5.66	0.9	0.000144	0.0153	2	2	107.57	80.58	49.71	51.45
3	4154578	4155063	6.04	6.42	5.53	0.89	0.000144	0.0153	2	2	83.42	87.54	51.74	40.62
8	14099303	14099492	5.08	5.55	4.39	1.16	0.000146	0.0154	2	2	53.79	39.79	19.28	22.57
15	2497162	2497406	6.03	6.41	5.52	0.89	0.000148	0.0156	2	2	88.91	80.58	45.65	46.04
24	280519	281068	6.16	5.67	6.53	-0.86	0.00015	0.0158	2	2	58.18	43.77	102.47	82.14
20	11807433	11807695	6.68	6.21	7.02	-0.81	0.000151	0.0158	2	2	64.76	83.56	134.93	125.47
21	1821961	1822261	6.09	5.59	6.46	-0.87	0.000152	0.0158	2	2	49.39	46.76	88.27	87.56
1	138196090	138196316	6.08	6.46	5.57	0.89	0.000152	0.0158	2	2	73.54	102.46	45.65	49.65
4	65847398	65847585	6.14	6.5	5.64	0.86	0.000153	0.0158	2	2	88.91	92.52	46.67	53.26
33	2888169	2890206	7.17	6.7	7.53	-0.83	0.000153	0.0158	2	2	95.5	112.41	211.03	157.97
5	31060256	31060821	7.42	7.72	7.05	0.67	0.000154	0.0159	2	2	222.82	197.96	136.96	127.28
7	12815598	12816291	7.02	7.34	6.62	0.71	0.000159	0.0164	2	2	159.16	164.14	100.44	96.59
3	92042250	92042621	6.9	6.49	7.22	-0.73	0.000161	0.0165	2	2	93.3	86.55	157.25	141.72
20	3111123	3111384	4.9	5.37	4.19	1.18	0.000161	0.0165	2	2	34.03	48.74	19.28	17.15
12	135251	137279	5.99	5.27	6.47	-1.2	0.000161	0.0165	2	2	14.27	62.67	89.28	87.56
22	628960	629249	6.33	6.69	5.85	0.84	0.000162	0.0166	2	2	102.08	104.45	49.71	65.89
11	8242321	8242674	5.98	6.38	5.44	0.94	0.000164	0.0167	2	2	75.74	90.53	51.74	35.2
4	37440262	37440693	7.2	6.81	7.51	-0.7	0.000167	0.017	2	2	130.62	94.51	214.07	150.75
23	93019	93305	7.34	6.88	7.68	-0.8	0.000169	0.0171	2	2	95.5	140.27	215.08	195.88
2	89306664	89306916	5.78	6.2	5.2	0.99	0.000171	0.0172	2	2	80.13	66.65	29.42	44.23
3	98936198	98936379	6.38	5.89	6.74	-0.85	0.000172	0.0172	2	2	47.2	71.63	104.5	109.22
5	50464150	50464356	6.22	6.58	5.74	0.84	0.000172	0.0172	2	2	88.91	102.46	53.77	53.26
8	29579636	29580203	6.38	6.73	5.92	0.8	0.000172	0.0172	2	2	115.25	96.5	67.97	53.26
4	29541536	29541735	5.96	6.34	5.43	0.91	0.000173	0.0172	2	2	71.35	90.53	45.65	40.62
14	4637047	4637408	7.59	7.23	7.88	-0.65	0.000174	0.0173	2	2	141.6	158.17	225.23	244.62
4	16845242	16845581	6.67	6.24	7	-0.76	0.000175	0.0174	2	2	82.32	68.64	130.88	125.47
5	22361500	22361788	6.42	6.77	5.96	0.81	0.000177	0.0175	2	2	99.89	118.38	63.92	60.48
3	19376745	19377120	7.37	6.95	7.7	-0.76	0.000177	0.0175	2	2	150.38	96.5	210.01	206.71
5	28176707	28176919	5.6	6	5.04	0.96	0.000178	0.0175	2	2	73.54	54.71	39.57	26.18
18	3556150	3556507	5.58	5.99	5	0.99	0.000179	0.0176	2	2	58.18	68.64	23.33	40.62
3	58199568	58199822	6.4	5.93	6.76	-0.83	0.000179	0.0176	2	2	66.96	54.71	100.44	116.44
2	34113201	34113434	5.9	5.39	6.29	-0.9	0.00018	0.0176	2	2	42.81	40.79	81.16	74.92
2	132423644	132423983	6.62	6.99	6.11	0.89	0.00018	0.0176	2	2	124.04	130.32	45.65	92.07
Z	73304989	73305228	6.04	5.55	6.41	-0.87	0.000181	0.0176	2	2	52.69	40.79	90.29	80.34
14	12231311	12231798	6.19	5.7	6.55	-0.85	0.000181	0.0176	2	2	51.59	52.72	98.41	89.36
1	142960336	142960603	5.7	5.14	6.11	-0.97	0.000182	0.0176	2	2	29.64	40.79	70	67.7
2	112405605	112405930	6.88	7.24	6.42	0.82	0.000186	0.018	2	2	169.04	132.31	78.12	92.97
1	7035109	7035434	6.82	6.39	7.15	-0.76	0.000187	0.018	2	2	110.86	56.7	162.33	121.86
2	13768022	13768328	5.04	5.5	4.34	1.16	0.000188	0.0181	2	2	34.03	56.7	23.33	17.15
5	54052242	54052488	5.21	5.65	4.58	1.08	0.000189	0.0181	2	2	53.79	46.76	23.33	24.37
6	5015272	5015936	7.3	7.61	6.91	0.69	0.00019	0.0182	2	2	189.9	199.95	129.86	111.03
5	10675042	10675262	5.75	5.2	6.15	-0.95	0.000191	0.0182	2	2	40.61	32.83	85.22	56.87
2	129263386	129263945	6.54	6.88	6.09	0.79	0.000192	0.0183	2	2	132.82	102.46	72.03	64.09
4	73658234	73659000	6.45	6.79	6	0.79	0.000192	0.0183	2	2	113.06	108.43	61.89	65.89
20	8176542	8176934	7.31	7.62	6.9	0.72	0.000193	0.0183	2	2	172.33	221.84	120.73	118.25
3	73553159	73553453	6.22	6.57	5.74	0.83	0.000197	0.0186	2	2	97.69	92.52	55.8	51.45
1	11610625	11610813	5.54	5.96	4.94	1.03	0.000202	0.019	2	2	46.1	78.59	31.45	29.79
15	7947126	7947385	5.29	5.72	4.67	1.06	0.000203	0.019	2	2	42.81	62.67	26.38	24.37
8	10729135	10729540	6.87	6.44	7.19	-0.76	0.000204	0.0191	2	2	66.96	106.44	134.93	157.97
4	52864637	52865057	5.94	6.33	5.41	0.92	0.000206	0.0192	2	2	84.52	76.6	35.51	49.65
3	36206237	36206740	6.99	7.3	6.59	0.71	0.000207	0.0193	2	2	156.97	158.17	90.29	102
2	6288647	6288841	6.64	6.2	6.97	-0.77	0.00021	0.0195	2	2	76.84	70.63	119.72	130.89
2	23797908	23798107	4.96	5.44	4.26	1.18	0.000211	0.0196	2	2	53.79	32.83	19.28	18.96
11	759946	760397	7.42	7.06	7.72	-0.66	0.000217	0.02	2	2	126.23	140.27	193.78	226.57
30	95894	96914	6.84	6.43	7.16	-0.73	0.000217	0.02	2	2	88.91	83.56	141.02	144.43
2	28213163	28213522	7.11	6.68	7.44	-0.76	0.000218	0.0201	2	2	108.67	96.5	210.01	138.11
1	35490367	35490598	5.94	5.43	6.31	-0.88	0.000218	0.0201	2	2	51.59	34.82	84.21	74.92
4	40253941	40254299	6.21	6.56	5.74	0.82	0.000219	0.0201	2	2	86.72	102.46	51.74	55.06
1	48512704	48512919	5.4	5.82	4.8	1.01	0.000229	0.0209	2	2	66.96	45.76	31.45	24.37
1	135693211	135693436	4.93	5.41	4.22	1.19	0.000229	0.0209	2	2	36.22	48.74	26.38	10.83
16	1709049	1710095	6.25	5.78	6.61	-0.83	0.00023	0.0209	2	2	64.76	44.77	98.41	96.59
3	2474111	2476380	11.04	10.71	11.3	-0.6	0.00023	0.0209	2	2	1458.79	1882.15	2545.5	2510.31
1	121012694	121013433	7.91	7.57	8.18	-0.61	0.000233	0.0211	2	2	207.46	173.09	321.61	259.06
4	62853340	62853630	6	5.5	6.37	-0.88	0.000235	0.0212	2	2	51.59	38.8	80.15	85.75
2	85516974	85517304	7.07	6.68	7.38	-0.7	0.000235	0.0212	2	2	106.47	98.48	181.6	151.65
18	9478766	9478990	6.21	6.6	5.67	0.93	0.000237	0.0213	2	2	73.54	120.37	53.77	47.84
13	18764363	18764805	6.69	6.25	7.02	-0.78	0.000239	0.0214	2	2	93.3	58.69	134.93	125.47
1	166752781	166753542	6.79	7.11	6.39	0.72	0.000239	0.0214	2	2	128.43	148.22	78.12	89.36
11	19991976	19996207	6.35	5.9	6.7	-0.79	0.000244	0.0218	2	2	66.96	52.72	112.61	94.78
7	22492097	22492508	6.53	6.87	6.09	0.79	0.000245	0.0219	2	2	119.64	114.4	60.87	74.92
4	50604052	50604345	5.76	6.15	5.24	0.91	0.000247	0.022	2	2	66.96	74.61	38.55	37.01
1	65123627	65123967	5.45	5.93	4.71	1.23	0.000249	0.0221	2	2	73.54	48.74	15.22	37.01
9	7947229	7947529	5.98	6.35	5.49	0.86	0.00025	0.0221	2	2	82.32	80.58	45.65	44.23
3	42547530	42547886	6.26	5.79	6.61	-0.81	0.000253	0.0222	2	2	58.18	52.72	104.5	90.27
5	1940938	1941151	5.45	5.87	4.87	1	0.000254	0.0222	2	2	55.98	60.68	37.54	20.76
4	40418131	40418474	5.84	6.28	5.21	1.07	0.000254	0.0222	2	2	100.98	54.71	33.48	40.62
2	140722378	140722965	6.96	7.27	6.56	0.71	0.000254	0.0222	2	2	171.23	138.28	116.67	72.21
3	60506251	60506675	7.6	7.24	7.89	-0.65	0.000255	0.0222	2	2	150.38	152.2	250.59	222.96
3	42987304	42987851	6.86	7.18	6.46	0.72	0.000255	0.0222	2	2	156.97	132.31	104.5	71.31
3	11677587	11678265	7	6.6	7.32	-0.71	0.000255	0.0222	2	2	102.08	92.52	151.17	167.9
17	7564860	7565259	6.98	7.31	6.55	0.77	0.000256	0.0223	2	2	170.14	148.22	82.18	104.71
2	3958417	3958654	5.05	5.49	4.41	1.08	0.000265	0.0229	2	2	47.2	42.78	25.36	17.15
2	72144063	72144502	6.37	6.71	5.92	0.79	0.000265	0.0229	2	2	115.25	93.51	65.95	55.06
5	2723611	2723859	6.52	6.08	6.86	-0.78	0.000265	0.0229	2	2	64.76	70.63	120.73	111.03
18	9436645	9437125	6.63	6.98	6.17	0.81	0.000266	0.0229	2	2	137.21	115.4	63.92	80.34
5	51947899	51948345	7.03	7.35	6.63	0.72	0.000266	0.0229	2	2	172.33	154.19	92.32	105.61
3	79412133	79412465	5.66	6.05	5.12	0.93	0.000271	0.0232	2	2	55.98	76.6	23.33	46.04
3	47747233	47747456	5.65	6.04	5.12	0.92	0.000272	0.0232	2	2	69.15	62.67	41.6	27.98
8	7142272	7142549	5.82	6.2	5.3	0.9	0.000272	0.0232	2	2	66.96	80.58	43.63	35.2
5	56413986	56414239	5.27	5.7	4.68	1.02	0.000274	0.0233	2	2	45	58.69	21.31	29.79
1	147724557	147724774	5.62	6.02	5.05	0.97	0.000275	0.0234	2	2	69.15	60.68	27.39	38.81
6	17886605	17886829	5.99	6.36	5.5	0.85	0.000277	0.0235	2	2	71.35	92.52	37.54	53.26
26	1259175	1259590	6.42	5.93	6.78	-0.85	0.000283	0.0239	2	2	69.15	52.72	96.38	123.67
19	7706147	7706338	6.27	5.81	6.62	-0.81	0.000287	0.0242	2	2	49.39	62.67	96.38	100.2
4	33768795	33769108	6.17	5.67	6.54	-0.86	0.000287	0.0242	2	2	49.39	52.72	106.53	79.43
1	111607879	111609550	7.25	6.88	7.54	-0.66	0.000288	0.0242	2	2	121.84	114.4	191.75	181.44
2	69693620	69694038	5.74	6.13	5.2	0.92	0.000288	0.0242	2	2	69.15	70.63	29.42	44.23
7	17954978	17955265	6.2	5.73	6.55	-0.82	0.000289	0.0242	2	2	49.39	56.7	94.35	92.97
12	13558609	13559561	7.76	8.05	7.41	0.64	0.000291	0.0243	2	2	277.71	251.68	161.31	177.83
27	4295583	4295998	5.95	6.34	5.41	0.92	0.000291	0.0243	2	2	88.91	72.62	35.51	49.65
1	74434248	74434702	6.78	6.38	7.1	-0.72	0.000295	0.0245	2	2	80.13	86.55	128.85	145.33
3	73681607	73682253	6.6	6.92	6.18	0.74	0.000297	0.0246	2	2	99.89	142.26	58.84	85.75
1	2349984	2350524	6.89	7.19	6.5	0.7	0.0003	0.0248	2	2	154.77	138.28	98.41	82.14
15	5392145	5392719	7.31	6.77	7.7	-0.92	0.0003	0.0248	2	2	150.38	68.64	197.84	217.54
7	30484368	30484750	6.01	6.37	5.53	0.84	0.000304	0.025	2	2	88.91	76.6	53.77	38.81
1	46267470	46267977	7.88	8.14	7.55	0.6	0.000304	0.025	2	2	284.29	281.53	185.66	188.66
23	5688290	5688660	6.94	7.25	6.56	0.69	0.000306	0.0251	2	2	163.55	140.27	102.47	85.75
8	1895779	1896324	6.04	6.41	5.55	0.86	0.000312	0.0255	2	2	95.5	74.61	45.65	47.84
5	5333400	5333969	6.96	7.27	6.57	0.7	0.000312	0.0255	2	2	154.77	154.19	88.27	102
6	35140617	35140869	6.23	5.72	6.6	-0.89	0.000314	0.0256	2	2	62.57	42.78	86.24	108.32
8	24194875	24195205	5.95	6.32	5.46	0.86	0.000315	0.0256	2	2	69.15	90.53	43.63	44.23
1	21992171	21992610	5.34	5.76	4.76	1	0.000315	0.0256	2	2	49.39	58.69	31.45	22.57
7	25330242	25330526	6.21	6.57	5.74	0.83	0.000319	0.0258	2	2	105.38	84.56	51.74	55.06
4	37475953	37476591	6.42	6.75	5.99	0.76	0.000319	0.0258	2	2	115.25	100.47	72.03	55.06
1	14306463	14306950	6.52	6.85	6.09	0.76	0.000321	0.0259	2	2	132.82	98.48	74.06	62.28
9	8274757	8275045	6.01	6.36	5.53	0.84	0.000322	0.0259	2	2	81.23	83.56	49.71	42.43
12	13387379	13387902	6.71	6.3	7.03	-0.73	0.000322	0.0259	2	2	88.91	68.64	132.91	129.08
31	196080	204070	7.33	6.96	7.62	-0.66	0.000325	0.026	2	2	113.06	135.29	195.81	197.68
5	58942859	58943089	5.9	5.41	6.27	-0.86	0.000325	0.026	2	2	55.98	28.85	88.27	65.89
19	7196811	7197199	5.52	5.92	4.97	0.95	0.000327	0.0261	2	2	60.37	60.68	29.42	33.4
4	53602152	53602419	5.91	5.39	6.29	-0.9	0.000327	0.0261	2	2	45	38.8	65.95	90.27
10	9532191	9532859	7.79	7.45	8.07	-0.62	0.000329	0.0261	2	2	167.94	182.05	274.94	261.77
5	39697130	39697439	5.89	6.26	5.38	0.88	0.000331	0.0262	2	2	80.13	73.61	37.54	46.04
Z	59879587	59880046	6.97	7.27	6.59	0.68	0.000331	0.0262	2	2	161.36	147.23	104.5	87.56
5	56496221	56496433	5.86	6.23	5.36	0.87	0.000345	0.0273	2	2	63.66	86.55	39.57	42.43
9	9271891	9272311	6.4	5.96	6.74	-0.78	0.000353	0.0278	2	2	84.52	39.79	122.76	91.17
5	15910139	15910333	7.04	6.67	7.34	-0.67	0.000358	0.0281	2	2	97.69	105.45	155.23	168.8
1	29136956	29137328	6.38	6.72	5.95	0.77	0.000359	0.0281	2	2	99.89	110.42	53.77	69.51
3	8101699	8102175	6.71	7.04	6.28	0.76	0.000359	0.0281	2	2	135.01	128.33	65.95	89.36
1	90855793	90860578	5.09	4.25	5.61	-1.36	0.00036	0.0281	2	2	3.29	34.82	51.74	46.04
24	709653	710032	5.59	5.98	5.06	0.92	0.000361	0.0281	2	2	53.79	72.62	31.45	35.2
4	32987907	32988358	6.76	7.07	6.36	0.71	0.000364	0.0284	2	2	140.5	128.33	86.24	78.53
1	10524894	10525328	5.66	6.04	5.13	0.91	0.000366	0.0284	2	2	71.35	60.68	47.68	22.57
2	95515551	95515932	6.6	6.16	6.94	-0.78	0.000366	0.0284	2	2	84.52	58.69	118.7	127.28
2	107677592	107678165	7.15	6.78	7.45	-0.67	0.000367	0.0284	2	2	113.06	106.44	189.72	159.77
10	3359765	3359961	5.01	5.46	4.34	1.12	0.000368	0.0284	2	2	49.39	38.8	16.23	24.37
10	17400526	17400971	5.97	6.33	5.49	0.83	0.00037	0.0285	2	2	80.13	80.58	47.68	42.43
4	9053732	9054142	5.95	6.33	5.45	0.87	0.000372	0.0286	2	2	77.93	82.57	32.47	55.06
13	13697752	13698022	6.01	5.5	6.39	-0.88	0.000374	0.0287	2	2	34.03	56.7	84.21	83.05
3	105816419	105817030	7.89	8.19	7.49	0.7	0.000375	0.0287	2	2	277.71	308.39	207.98	152.55
13	18167179	18167480	5.49	5.89	4.94	0.95	0.000375	0.0287	2	2	53.79	64.66	33.48	27.98
Z	79592122	79592538	6.52	6.1	6.84	-0.74	0.000376	0.0287	2	2	60.37	76.6	100.44	129.08
2	6142205	6142461	5.99	6.35	5.5	0.84	0.000381	0.029	2	2	60.37	102.46	36.52	54.16
2	132187875	132188723	7.3	7.59	6.94	0.65	0.000383	0.0291	2	2	192.09	193.98	132.91	112.83
12	7291403	7292345	8.2	7.89	8.46	-0.56	0.000384	0.0291	2	2	231.61	243.72	350.02	352.94
5	24697692	24697888	6.24	5.79	6.58	-0.79	0.000389	0.0295	2	2	55.98	54.71	94.35	96.59
9	15152796	15153004	6.18	5.72	6.52	-0.8	0.000391	0.0295	2	2	54.88	50.73	92.32	91.17
Z	34095336	34095643	5.41	5.81	4.85	0.96	0.000391	0.0295	2	2	53.79	58.69	33.48	24.37
3	15674858	15675245	7.09	6.7	7.4	-0.7	0.000393	0.0296	2	2	99.89	108.43	181.6	156.16
14	6643780	6644196	7.32	7.63	6.92	0.71	0.000394	0.0296	2	2	154.77	241.74	112.61	129.98
27	7812023	7812549	6.87	7.18	6.48	0.7	0.000395	0.0296	2	2	139.4	150.21	94.35	83.95
Z	63716776	63716973	5.56	5.94	5.02	0.92	0.000395	0.0296	2	2	60.37	62.67	33.48	31.59
2	27068218	27068682	5.97	5.49	6.33	-0.83	0.000397	0.0296	2	2	47.2	42.78	80.15	80.34
1	12323531	12323809	6.16	5.71	6.51	-0.8	0.000398	0.0296	2	2	55.98	48.74	96.38	85.75
8	4842560	4842898	6.54	6.9	6.07	0.82	0.000398	0.0296	2	2	109.77	128.33	81.16	53.26
4	942763	942968	6.15	6.5	5.67	0.83	0.000399	0.0296	2	2	88.91	92.52	39.57	62.28
22	3935289	3936152	7.51	7.8	7.14	0.66	0.0004	0.0296	2	2	240.39	205.92	134.93	147.13
1	90742921	90745694	4.8	4.11	5.26	-1.15	0.000405	0.0299	2	2	7.68	26.86	23.33	53.26
1	147839761	147840084	6.79	7.1	6.4	0.7	0.000406	0.0299	2	2	125.13	149.22	81.16	87.56
3	94716893	94717158	6.99	6.61	7.3	-0.69	0.000407	0.03	2	2	88.91	106.44	155.23	158.87
6	19924075	19924596	6.93	7.23	6.54	0.7	0.000409	0.0301	2	2	130.62	170.11	88.27	97.49
1	167885601	167886294	6.78	6.35	7.11	-0.76	0.000412	0.0302	2	2	82.32	80.58	161.31	114.64
3	38493120	38493502	7.02	7.33	6.62	0.71	0.000416	0.0305	2	2	174.53	147.23	92.32	103.81
2	406395	406832	6.1	5.64	6.45	-0.81	0.00043	0.0314	2	2	47.2	52.72	76.09	99.29
18	2960877	2961089	6.38	6.71	5.95	0.76	0.000431	0.0314	2	2	106.47	103.46	57.83	65.89
10	1311810	1312407	7.75	8.01	7.42	0.6	0.000431	0.0314	2	2	249.17	267.6	171.46	170.6
10	9465351	9465590	6.06	5.59	6.41	-0.81	0.000435	0.0316	2	2	53.79	42.78	88.27	81.24
12	3418099	3418496	6.84	7.15	6.44	0.71	0.000436	0.0316	2	2	145.99	138.28	80.15	93.88
14	6479102	6479475	7.03	7.32	6.66	0.67	0.000437	0.0316	2	2	165.75	154.19	110.59	91.17
1	111258771	111258967	5.74	6.13	5.2	0.93	0.000438	0.0316	2	2	73.54	66.65	27.39	46.04
10	7598647	7599222	6.82	7.16	6.38	0.77	0.000438	0.0316	2	2	156.97	128.33	74.06	92.97
9	19531481	19531788	6.71	6.28	7.05	-0.77	0.000441	0.0317	2	2	95.5	59.69	130.88	133.59
2	146279482	146280008	6.67	6.98	6.27	0.71	0.000441	0.0317	2	2	143.79	108.43	88.27	65.89
4	37039291	37039852	6.68	7.03	6.2	0.83	0.000443	0.0317	2	2	143.79	118.38	59.86	87.56
2	30705971	30706573	7.8	7.48	8.07	-0.59	0.000443	0.0317	2	2	176.72	180.06	269.87	266.29
3	88727782	88728073	5.86	5.33	6.24	-0.91	0.000444	0.0317	2	2	29.64	50.73	78.12	73.12
18	8847876	8848194	5.41	5.81	4.85	0.96	0.000445	0.0317	2	2	51.59	60.68	33.48	24.37
3	97354853	97355175	6.1	6.44	5.64	0.8	0.00045	0.032	2	2	95.5	78.59	53.77	46.04
1	22888916	22889266	6.05	6.4	5.58	0.82	0.00045	0.032	2	2	93.3	75.6	49.71	46.04
4	45771820	45772290	6.43	6.76	6.01	0.75	0.000451	0.032	2	2	97.69	118.38	53.77	74.92
1	106459746	106459938	6.09	6.44	5.63	0.81	0.000458	0.0324	2	2	71.35	102.46	45.65	53.26
2	5759562	5760073	6.04	6.41	5.53	0.87	0.000461	0.0325	2	2	91.11	78.59	37.54	55.06
4	2215693	2215908	5.78	5.26	6.17	-0.91	0.00047	0.0331	2	2	43.91	32.83	92.32	51.45
23	4062531	4062825	6.14	6.48	5.69	0.79	0.000471	0.0331	2	2	77.93	100.47	41.6	61.38
2	132602124	132602904	6.82	7.13	6.44	0.69	0.000473	0.0333	2	2	149.28	130.32	88.27	84.85
1	23165197	23165683	6.72	6.29	7.05	-0.76	0.000475	0.0333	2	2	73.54	82.57	148.12	116.44
1	168697978	168699204	7.92	8.19	7.59	0.6	0.000476	0.0333	2	2	273.32	311.37	197.84	186.85
3	7298413	7298846	7.32	6.93	7.63	-0.69	0.000476	0.0333	2	2	145.99	98.48	197.84	197.68
18	2947662	2947883	6.1	6.45	5.64	0.8	0.000479	0.0334	2	2	77.93	96.5	39.57	60.48
6	19904127	19904423	5.64	6.07	5.03	1.04	0.000481	0.0335	2	2	75.74	58.69	21.31	44.23
7	3271223	3271466	6	6.35	5.53	0.81	0.000485	0.0337	2	2	80.13	82.57	45.65	46.94
2	61368964	61369510	6.38	6.73	5.91	0.82	0.000487	0.0338	2	2	106.47	106.44	43.63	76.73
20	578895	579102	6.12	6.47	5.67	0.8	0.000488	0.0338	2	2	82.32	94.51	53.77	47.84
19	10095750	10096029	6.24	5.8	6.57	-0.77	0.00049	0.0339	2	2	53.79	57.7	90.29	100.2
3	40851950	40852568	6.78	7.09	6.38	0.71	0.000494	0.034	2	2	143.79	129.32	78.12	88.46
Z	1381973	1382249	6.71	6.3	7.02	-0.72	0.000494	0.034	2	2	73.54	84.56	134.93	125.47
3	27399326	27399634	5.76	6.14	5.24	0.9	0.000496	0.034	2	2	82.32	58.69	36.52	38.81
3	55431059	55431949	7.56	7.21	7.84	-0.63	0.000496	0.034	2	2	141.6	154.19	240.45	217.54
31	2688167	2691762	6.13	5.65	6.48	-0.83	0.000498	0.0341	2	2	55.98	44.77	80.15	98.39
21	4100006	4100662	7.12	6.75	7.41	-0.66	0.000499	0.0341	2	2	115.25	99.48	191.75	148.04
1	31165885	31166143	5.76	5.26	6.13	-0.86	0.000502	0.0343	2	2	45	31.83	72.03	67.7
2	43178249	43178501	6.97	6.6	7.26	-0.67	0.000508	0.0346	2	2	93.3	100.47	144.07	163.38
9	3017157	3017475	6.63	6.97	6.18	0.79	0.000509	0.0346	2	2	130.62	120.37	57.83	87.56
Z	63505379	63505637	6.68	6.99	6.29	0.7	0.00051	0.0346	2	2	126.23	128.33	80.15	76.73
13	13480105	13480665	6.65	6.98	6.22	0.76	0.000511	0.0346	2	2	143.79	108.43	72.03	76.73
4	32719987	32720241	5.09	5.53	4.48	1.05	0.000519	0.0351	2	2	38.42	53.72	27.39	17.15
3	43686823	43687300	7.21	6.71	7.57	-0.87	0.000521	0.0352	2	2	106.47	102.46	248.56	132.69
19	352103	352974	7.7	7.97	7.36	0.61	0.000522	0.0352	2	2	207.46	294.46	147.11	181.44
4	55994835	55995501	7.72	7.4	7.98	-0.59	0.000523	0.0352	2	2	178.92	158.17	264.8	241.01
5	50189860	50190283	6.48	6.8	6.05	0.75	0.000525	0.0352	2	2	103.18	120.37	72.03	60.48
26	2252549	2253190	7.27	7.56	6.9	0.66	0.000526	0.0353	2	2	181.11	195.97	98.41	139.91
11	1816457	1817021	7.26	6.87	7.57	-0.69	0.000529	0.0354	2	2	102.08	132.31	197.84	181.44
6	13599590	13599940	6.03	6.39	5.54	0.85	0.000533	0.0355	2	2	95.5	72.62	43.63	49.65
11	2718337	2718897	8.83	8.48	9.11	-0.62	0.000534	0.0355	2	2	295.27	420.8	549.88	553.33
1	54678140	54678532	6.62	6.18	6.95	-0.77	0.000535	0.0355	2	2	82.32	62.67	158.27	89.36
5	13950224	13950495	6.4	5.89	6.78	-0.89	0.000536	0.0355	2	2	73.54	44.77	95.37	123.67
4	85103421	85103851	6.95	7.25	6.57	0.68	0.000536	0.0355	2	2	159.16	146.23	90.29	100.2
1	132441406	132441711	5.97	6.32	5.51	0.81	0.000537	0.0355	2	2	71.35	88.54	39.57	51.45
Z	42321700	42322263	7.05	6.66	7.36	-0.71	0.000537	0.0355	2	2	115.25	86.55	157.25	172.41
4	50868983	50869175	6.33	5.86	6.68	-0.83	0.000539	0.0356	2	2	49.39	66.65	112.61	92.97
13	10511604	10512234	7.93	7.61	8.19	-0.59	0.00054	0.0356	2	2	185.5	203.93	298.28	286.14
3	33971653	33971911	7.34	6.97	7.64	-0.67	0.000543	0.0357	2	2	128.43	122.36	176.53	222.06
2	62703844	62704123	6.29	6.63	5.84	0.79	0.000549	0.036	2	2	93.3	104.45	65.95	48.74
3	68895405	68895914	6.99	7.28	6.62	0.67	0.00055	0.036	2	2	156.97	154.19	92.32	103.81
21	447560	447834	5.55	5.94	5.02	0.92	0.000556	0.0364	2	2	69.15	53.72	31.45	33.4
1	187781924	187782180	5.99	6.34	5.53	0.81	0.000559	0.0365	2	2	91.11	70.63	51.74	40.62
8	25405644	25405939	6.38	5.96	6.7	-0.75	0.00056	0.0365	2	2	71.35	52.72	106.53	102
3	13451617	13452164	7.6	7.26	7.87	-0.61	0.000562	0.0366	2	2	163.55	142.26	264.8	203.1
1	32763676	32763912	5.96	6.31	5.49	0.81	0.000569	0.0369	2	2	75.74	82.57	47.68	42.43
2	90105604	90106449	7.23	6.88	7.52	-0.63	0.000569	0.0369	2	2	109.77	126.34	179.57	186.85
4	83308956	83309525	7.45	7.74	7.09	0.65	0.000569	0.0369	2	2	207.46	219.85	152.18	120.05
Z	79891629	79892014	6.51	6.1	6.83	-0.73	0.000576	0.0373	2	2	66.96	70.63	118.7	109.22
22	2802689	2802976	7.05	7.34	6.68	0.66	0.000578	0.0373	2	2	132.82	191	88.27	117.35
19	7917169	7917446	5.46	5.86	4.92	0.94	0.000579	0.0373	2	2	58.18	57.7	23.33	37.01
4	89652206	89652691	6.44	6.76	6.03	0.73	0.000585	0.0376	2	2	110.86	106.44	74.06	56.87
1	39308481	39308740	5.33	5.73	4.77	0.96	0.000588	0.0378	2	2	49.39	56.7	21.31	33.4
Z	37054565	37055243	7.11	7.39	6.75	0.64	0.000592	0.0379	2	2	161.36	174.09	104.5	111.03
24	3302991	3303294	6.49	6.82	6.06	0.76	0.000595	0.0381	2	2	119.64	106.44	59.86	74.02
2	49295197	49295708	5.57	5.05	5.95	-0.91	0.000597	0.0382	2	2	25.25	40.79	57.83	65.89
1	89416133	89416723	7.36	7.02	7.63	-0.61	0.000608	0.0388	2	2	135.01	124.35	207.98	188.66
13	14838800	14839448	6.82	7.12	6.45	0.68	0.000609	0.0388	2	2	128.43	150.21	74.06	100.2
10	10117780	10118240	7.37	7.65	7.03	0.61	0.000627	0.0398	2	2	205.26	195.97	143.05	119.15
8	20959087	20959338	5.74	6.1	5.26	0.85	0.000628	0.0398	2	2	66.96	70.63	39.57	37.01
Z	53317086	53317323	5.88	6.23	5.41	0.82	0.000629	0.0399	2	2	62.57	87.54	33.48	51.45
4	39024061	39024522	6.8	6.42	7.1	-0.68	0.000634	0.0401	2	2	66.96	104.45	110.59	163.38
24	3661256	3661464	5.71	6.08	5.2	0.88	0.000639	0.0403	2	2	66.96	68.64	27.39	46.04
1	50193290	50193483	6.53	6.12	6.84	-0.72	0.000648	0.0408	2	2	64.76	74.61	114.64	114.64
28	3685107	3685388	6.01	6.37	5.53	0.84	0.00065	0.0409	2	2	84.52	80.58	36.52	55.97
2	128544185	128544555	6.09	5.64	6.43	-0.79	0.000651	0.0409	2	2	45	54.71	70	102.9
4	24917517	24919567	9.48	9.14	9.76	-0.61	0.000653	0.0409	2	2	459.92	671.49	859.32	869.27
6	5553001	5553254	5.96	5.45	6.33	-0.88	0.000654	0.0409	2	2	52.69	34.82	70	91.17
1	48411545	48411908	7.03	7.33	6.65	0.68	0.000655	0.0409	2	2	154.77	166.13	112.61	87.56
4	58492386	58492779	5.72	6.08	5.23	0.85	0.000659	0.0411	2	2	64.76	70.63	41.6	33.4
4	34445120	34446039	7.8	8.06	7.49	0.57	0.00066	0.0412	2	2	262.34	269.59	171.46	186.85
11	13613990	13614480	7.36	7.02	7.64	-0.62	0.000664	0.0412	2	2	130.62	128.33	185.66	213.03
11	11803154	11803557	6.7	7.01	6.32	0.69	0.000664	0.0412	2	2	113.06	144.25	74.06	85.75
4	55052648	55053010	6.18	6.56	5.67	0.89	0.000665	0.0412	2	2	104.28	84.56	37.54	64.09
9	20177471	20177653	5.36	5.75	4.82	0.93	0.000675	0.0418	2	2	47.2	60.68	21.31	35.2
3	8636226	8637211	8.02	7.7	8.29	-0.59	0.000676	0.0418	2	2	210.75	203.93	285.09	340.3
1	160995686	160995944	6.61	6.19	6.93	-0.75	0.000679	0.0419	2	2	88.91	56.7	120.73	123.67
1	5551139	5551596	6.41	5.99	6.74	-0.74	0.000682	0.042	2	2	64.76	62.67	94.35	119.15
11	6817931	6818164	6.03	6.37	5.58	0.78	0.000687	0.0423	2	2	82.32	82.57	49.71	46.04
5	49835252	49835661	7.51	7.77	7.19	0.59	0.000688	0.0423	2	2	225.02	212.89	151.17	139.91
3	53757663	53758550	7.82	8.09	7.49	0.6	0.00069	0.0423	2	2	249.17	297.44	183.63	176.02
26	5121730	5122476	7.66	7.34	7.93	-0.59	0.000691	0.0423	2	2	163.55	160.16	231.32	255.45
Z	57534092	57534310	5.47	5.87	4.91	0.96	0.000695	0.0425	2	2	62.57	54.71	21.31	38.81
5	9084285	9084751	7.43	7.08	7.71	-0.63	0.000697	0.0425	2	2	132.82	138.28	224.22	194.07
2	37092079	37092442	6.57	6.94	6.08	0.87	0.000705	0.0429	2	2	139.4	106.44	52.76	82.14
6	16716676	16717288	6.81	6.43	7.1	-0.67	0.000713	0.0434	2	2	82.32	90.53	136.96	138.11
4	39707092	39707618	7.37	7.03	7.64	-0.61	0.000719	0.0437	2	2	136.11	125.34	195.81	203.1
4	57021298	57021568	5.93	6.28	5.46	0.82	0.00072	0.0437	2	2	88.91	66.65	45.65	42.43
3	84355538	84355957	5.99	6.33	5.53	0.8	0.000724	0.0437	2	2	84.52	76.6	43.63	48.74
19	1908883	1909081	4.94	5.37	4.33	1.04	0.000725	0.0437	2	2	34.03	48.74	21.31	18.96
20	9587436	9587658	5.24	5.64	4.69	0.95	0.000725	0.0437	2	2	47.2	52.72	27.39	24.37
18	10335367	10336071	7.42	7.7	7.07	0.63	0.000727	0.0437	2	2	218.43	197.96	124.79	143.52
1	107634867	107635311	6.72	6.34	7.03	-0.69	0.000728	0.0437	2	2	88.91	72.62	126.82	134.5
3	19993633	19993984	5.98	6.32	5.53	0.79	0.000728	0.0437	2	2	69.15	90.53	41.6	50.55
3	16338155	16339140	7.25	7.58	6.82	0.76	0.00073	0.0438	2	2	214.04	168.12	96.38	129.08
8	21238783	21239037	6.96	6.59	7.25	-0.66	0.000732	0.0438	2	2	99.89	92.52	169.43	135.4
1	36383396	36383611	5.75	6.16	5.19	0.96	0.000735	0.0439	2	2	80.13	62.67	25.36	47.84
13	5465842	5466292	6.49	6.81	6.08	0.73	0.000738	0.0441	2	2	124.04	100.47	67.97	67.7
2	137058390	137058698	6.74	6.37	7.04	-0.67	0.000747	0.0445	2	2	83.42	81.57	134.93	128.18
15	12201722	12202046	5.96	5.49	6.31	-0.81	0.00075	0.0446	2	2	49.39	40.79	92.32	65.89
2	136481913	136482322	6.13	6.49	5.67	0.82	0.000751	0.0446	2	2	75.74	103.46	55.8	46.04
26	4914577	4914838	5.89	6.24	5.43	0.81	0.000758	0.045	2	2	80.13	70.63	45.65	40.62
10	15164350	15164686	6.04	6.41	5.56	0.85	0.000759	0.045	2	2	88.91	80.58	35.51	58.67
1	56463198	56463449	6.13	6.46	5.7	0.76	0.000764	0.0452	2	2	87.81	88.54	52.76	51.45
9	16177276	16177965	7.49	7.76	7.16	0.59	0.000771	0.0454	2	2	216.24	215.87	137.98	148.94
Z	7030507	7030719	6	6.35	5.54	0.81	0.000772	0.0454	2	2	75.74	87.54	32.47	60.48
1	142697498	142697684	5.58	5.08	5.95	-0.87	0.000772	0.0454	2	2	40.61	26.86	70	53.26
8	27073320	27073852	6.51	6.82	6.12	0.7	0.000773	0.0454	2	2	119.64	106.44	77.11	62.28
2	85287924	85288418	6.39	6.71	5.98	0.73	0.000774	0.0454	2	2	113.06	96.5	61.89	64.09
2	26718380	26718666	7.48	7.16	7.75	-0.59	0.000776	0.0454	2	2	139.4	146.23	214.07	215.74
10	3590269	3590906	6.91	7.27	6.44	0.82	0.000776	0.0454	2	2	183.31	124.35	77.11	96.59
22	1493425	1493991	6.95	6.58	7.24	-0.66	0.000778	0.0454	2	2	88.91	102.46	153.2	148.94
2	36946993	36947202	6.09	6.46	5.59	0.88	0.000779	0.0454	2	2	77.93	98.48	60.87	35.2
10	18320032	18320305	6.62	6.93	6.21	0.72	0.000786	0.0457	2	2	129.52	114.4	67.97	80.34
4	49679595	49680014	5.89	6.25	5.4	0.85	0.000792	0.0461	2	2	62.57	89.53	45.65	38.81
4	5265355	5265599	6.39	6.73	5.95	0.79	0.000794	0.0461	2	2	128.43	84.56	61.89	61.38
12	16848894	16849181	5.81	6.16	5.34	0.82	0.000797	0.0462	2	2	82.32	60.68	45.65	35.2
2	46769146	46769646	7.25	6.91	7.53	-0.62	0.0008	0.0463	2	2	119.64	120.37	194.79	174.21
20	7973431	7974098	7.73	8.02	7.35	0.67	0.000804	0.0464	2	2	268.93	251.68	134.93	192.27
1	81038530	81038904	6.24	6.58	5.81	0.76	0.000804	0.0464	2	2	124.04	66.65	70	42.43
5	37775009	37775584	6.49	6.01	6.85	-0.85	0.000808	0.0466	2	2	75.74	52.72	96.38	134.5
3	19784007	19784395	5.39	5.83	4.76	1.07	0.00081	0.0466	2	2	66.96	46.76	17.25	37.01
3	83308902	83309412	7.39	7.06	7.66	-0.6	0.000811	0.0466	2	2	131.72	134.3	189.72	213.93
2	113266392	113267124	7.96	8.23	7.63	0.6	0.000817	0.0469	2	2	288.68	313.36	218.13	177.83
28	3743387	3743841	7.51	7.77	7.19	0.58	0.000825	0.0472	2	2	239.29	197.96	157.25	134.5
5	22310417	22310600	6.09	6.42	5.64	0.78	0.000826	0.0472	2	2	81.23	90.53	39.57	60.48
4	77021718	77021908	5.4	5.79	4.87	0.92	0.000828	0.0472	2	2	53.79	56.7	23.33	35.2
2	9017890	9018146	5.91	6.25	5.45	0.8	0.000828	0.0472	2	2	73.54	78.59	41.6	46.04
10	14406593	14407022	6.87	7.15	6.51	0.65	0.000832	0.0474	2	2	160.26	124.35	108.56	73.12
7	33444092	33444511	6.73	7.03	6.36	0.67	0.000837	0.0475	2	2	122.94	138.28	82.18	82.14
14	440719	443647	8.28	7.96	8.54	-0.58	0.000838	0.0475	2	2	277.71	219.85	366.25	378.22
15	7378674	7378881	6.52	6.84	6.11	0.73	0.000845	0.0479	2	2	117.45	112.41	57.83	80.34
20	3587173	3587377	5.49	5.86	4.98	0.88	0.000847	0.0479	2	2	51.59	64.66	31.45	31.59
8	17790113	17790735	7.7	7.35	7.97	-0.62	0.000852	0.0481	2	2	148.18	179.06	260.74	241.01
11	474906	475095	6.76	6.36	7.08	-0.72	0.000858	0.0484	2	2	73.54	90.53	147.11	123.67
4	7113334	7113548	5.78	5.3	6.15	-0.85	0.000861	0.0485	2	2	31.83	46.76	72.03	69.51
4	3095738	3096853	7.14	7.45	6.74	0.71	0.000864	0.0486	2	2	211.85	138.28	110.59	103.81
20	10580912	10581362	6.47	6.78	6.07	0.71	0.000864	0.0486	2	2	97.69	122.36	65.95	68.6
2	99581289	99581529	6.66	6.27	6.97	-0.7	0.000867	0.0486	2	2	69.15	85.55	126.82	123.67
3	45124278	45124526	6.14	5.71	6.47	-0.76	0.000867	0.0486	2	2	48.3	56.7	86.24	91.17
Z	81936528	81936994	6.99	7.28	6.64	0.63	0.000872	0.0486	2	2	121.84	188.02	76.09	123.67
9	6796349	6796898	7.02	6.66	7.3	-0.65	0.000874	0.0486	2	2	115.25	86.55	188.71	127.28
20	10246716	10246897	6.38	6.7	5.97	0.73	0.000874	0.0486	2	2	97.69	110.42	67.97	57.77
1	127165433	127165973	6.5	6.09	6.81	-0.72	0.000875	0.0486	2	2	77.93	58.69	134.93	89.36
6	18781892	18782275	7.06	6.66	7.37	-0.71	0.000876	0.0486	2	2	95.5	106.44	189.72	141.72
1	197512824	197513282	5.74	6.09	5.26	0.83	0.000876	0.0486	2	2	75.74	60.68	41.6	35.2
4	57161047	57161908	7.57	7.83	7.25	0.58	0.000877	0.0486	2	2	231.61	223.83	146.09	157.97
7	9903026	9903359	5.52	5.9	5.01	0.89	0.00088	0.0487	2	2	60.37	58.69	27.39	37.01
Z	32109381	32109702	6.36	5.88	6.71	-0.83	0.000882	0.0488	2	2	47.2	70.63	116.67	92.97
3	99052911	99053319	6.58	6.2	6.89	-0.69	0.000892	0.0493	2	2	80.13	66.65	132.91	103.81
4	1098336	1099120	8.15	7.84	8.41	-0.58	0.000897	0.0494	2	2	249.17	207.91	330.74	350.23
4	19804517	19804759	7.11	6.76	7.4	-0.64	0.000899	0.0494	2	2	99.89	116.39	174.5	163.38
2	136131124	136131386	6.41	6.72	6.01	0.71	0.0009	0.0494	2	2	98.79	112.41	53.77	74.92
15	5948701	5948900	5.96	6.3	5.52	0.78	0.000901	0.0495	2	2	69.15	88.54	38.55	53.26
33	6214419	6216145	5.15	4.59	5.55	-0.96	0.000911	0.0498	2	2	25.25	22.88	47.68	46.04
10	14631209	14631511	6.3	6.61	5.89	0.72	0.000911	0.0498	2	2	95.5	100.47	61.89	56.87
31	2232175	2232433	6.58	6.19	6.88	-0.69	0.000911	0.0498	2	2	71.35	74.61	106.53	129.08
3	61636131	61636625	7.15	6.81	7.43	-0.62	0.000918	0.0501	2	2	124.04	100.47	177.55	166.99
6	10710568	10711124	7.18	6.83	7.45	-0.62	0.000922	0.0501	2	2	121.84	106.44	173.49	176.92
25	3381897	3382302	6.15	5.71	6.49	-0.77	0.000922	0.0501	2	2	48.3	56.7	95.37	83.95
7	26896623	26896851	5.06	5.48	4.48	1	0.000922	0.0501	2	2	38.42	50.73	11.16	33.4
21	4618898	4619193	5.64	6	5.14	0.86	0.000927	0.0503	2	2	51.59	76.6	19.28	51.45
4	68702909	68703149	5.85	6.19	5.39	0.8	0.000929	0.0503	2	2	73.54	72.62	48.7	35.2
4	65954198	65954852	7.89	7.58	8.14	-0.56	0.000934	0.0505	2	2	207.46	176.08	315.52	248.23
20	3600632	3601072	6.29	6.67	5.77	0.9	0.000936	0.0505	2	2	88.91	114.4	72.03	37.01
1	81581920	81582207	6.75	6.38	7.04	-0.66	0.00094	0.0506	2	2	75.74	90.53	124.79	138.11
7	20772437	20772750	5.93	5.48	6.27	-0.79	0.00094	0.0506	2	2	42.81	46.76	74.06	80.34
1	8935811	8936180	6.28	5.87	6.6	-0.73	0.000942	0.0506	2	2	55.98	60.68	86.24	107.42
Z	39951542	39951834	5.63	5.99	5.14	0.84	0.000942	0.0506	2	2	58.18	68.64	35.51	35.2
24	350031	350418	6.18	6.5	5.76	0.74	0.000944	0.0506	2	2	91.11	90.53	51.74	56.87
6	8568044	8568313	5.89	6.24	5.44	0.79	0.00097	0.0519	2	2	58.18	92.52	27.39	59.58
1	24575527	24576117	6.87	7.16	6.49	0.67	0.000973	0.052	2	2	165.75	120.37	96.38	83.95
1	84913320	84913712	6.54	6.84	6.15	0.69	0.000977	0.0521	2	2	130.62	98.48	80.15	62.28
2	102335492	102335723	6.5	6.81	6.12	0.69	0.00098	0.0521	2	2	117.45	106.44	80.15	58.67
2	19930985	19931514	6.65	6.26	6.95	-0.69	0.00098	0.0521	2	2	91.11	62.67	126.82	120.96
1	164702967	164703720	7.18	6.84	7.46	-0.62	0.00098	0.0521	2	2	110.86	118.38	183.63	168.8
4	36484815	36485154	5.84	5.35	6.2	-0.85	0.000984	0.0522	2	2	40.61	40.79	88.27	58.67
11	12383879	12384367	6.88	6.48	7.2	-0.72	0.000984	0.0522	2	2	75.74	102.46	157.25	136.3
4	31192591	31192919	5.87	6.21	5.42	0.79	0.00099	0.0523	2	2	66.96	81.57	41.6	44.23
1	129790763	129791190	6.49	6.11	6.8	-0.69	0.00099	0.0523	2	2	91.11	46.76	132.91	89.36
4	34005821	34006103	6.18	6.52	5.75	0.77	0.000991	0.0523	2	2	110.86	72.62	57.83	49.65
1	176749341	176749537	5.22	5.61	4.68	0.93	0.000992	0.0523	2	2	52.69	44.77	31.45	19.86
1	133559036	133559681	7.75	7.43	8.01	-0.57	0.000996	0.0525	2	2	209.65	136.29	283.06	231.98
3	96033400	96033667	5.95	6.31	5.47	0.85	0.000997	0.0525	2	2	84.52	74.61	33.48	55.06
1	106083827	106084100	6.34	5.94	6.66	-0.72	0.001	0.0525	2	2	64.76	57.7	112.61	89.36
20	13709572	13710019	6.75	6.36	7.06	-0.69	0.001	0.0526	2	2	80.13	84.56	148.12	118.25
1	190500882	190501086	6.25	5.84	6.56	-0.73	0.00101	0.0527	2	2	62.57	51.73	103.48	85.75
2	28686394	28686717	6.98	6.62	7.27	-0.65	0.00101	0.0528	2	2	113.06	83.56	155.23	153.45
1	89690678	89691226	6.78	6.41	7.07	-0.66	0.00101	0.0528	2	2	95.5	74.61	134.93	134.5
4	38529765	38530227	6.68	6.31	6.98	-0.67	0.00102	0.0529	2	2	82.32	76.6	134.93	117.35
2	37714268	37714870	7.75	7.43	8.01	-0.58	0.00102	0.0529	2	2	163.55	181.05	224.22	289.76
20	8634229	8635032	7.73	7.99	7.4	0.59	0.00102	0.0529	2	2	255.75	253.67	149.14	188.66
1	80673800	80674356	7.37	7.63	7.05	0.58	0.00103	0.0533	2	2	205.26	192	143.05	121.86
11	4459129	4459428	6.71	6.32	7.02	-0.7	0.00103	0.0536	2	2	79.03	80.58	146.09	112.83
3	90884707	90885011	5.77	6.13	5.28	0.86	0.00103	0.0536	2	2	75.74	64.66	31.45	46.04
2	144683894	144684354	6.81	6.44	7.1	-0.66	0.00104	0.0536	2	2	95.5	78.59	134.93	139.91
12	13916606	13916932	5.85	6.2	5.39	0.81	0.00104	0.0536	2	2	69.15	77.59	48.7	35.2
3	35338588	35338934	6.53	6.14	6.83	-0.69	0.00104	0.0537	2	2	80.13	60.68	134.93	92.97
3	97424214	97424483	6.27	6.58	5.86	0.72	0.00104	0.0537	2	2	88.91	102.46	55.8	60.48
Z	6228458	6229095	7.36	7.67	6.96	0.72	0.00104	0.0537	2	2	220.63	188.02	102.47	146.23
1	97812778	97813480	6.91	6.56	7.2	-0.64	0.00105	0.0538	2	2	99.89	88.54	143.05	150.75
33	7741402	7741809	6.27	6.59	5.86	0.73	0.00105	0.0538	2	2	80.13	112.41	53.77	62.28
1	139248483	139249099	7.42	7.09	7.69	-0.61	0.00105	0.0538	2	2	163.55	108.43	220.16	194.07
18	9195895	9196228	6.07	6.4	5.63	0.77	0.00105	0.0539	2	2	82.32	86.55	41.6	57.77
4	67059040	67059498	6.73	6.33	7.04	-0.71	0.00106	0.054	2	2	92.2	68.64	122.76	139.91
11	8730382	8730849	6.89	7.19	6.51	0.69	0.00106	0.0542	2	2	152.57	140.27	78.12	103.81
Z	34893764	34894004	5.44	5.81	4.94	0.87	0.00106	0.0542	2	2	53.79	58.69	33.48	27.98
4	660634	661016	6.96	7.23	6.61	0.63	0.00107	0.0543	2	2	147.09	154.19	92.32	102.9
19	5247837	5248040	5.55	5.92	5.05	0.87	0.00107	0.0545	2	2	62.57	58.69	27.39	38.81
2	79826019	79826424	6.45	6.06	6.76	-0.7	0.00108	0.0548	2	2	75.74	57.7	108.56	108.32
7	11811568	11812135	6.97	7.25	6.62	0.63	0.00108	0.0548	2	2	145.99	158.17	100.44	96.59
1	2551910	2552311	7.04	6.7	7.32	-0.62	0.00108	0.0549	2	2	99.89	107.44	163.34	156.16
13	12557395	12557606	5.33	5.7	4.81	0.9	0.00109	0.055	2	2	51.59	52.72	33.48	22.57
6	6738823	6739066	5.37	5.77	4.81	0.95	0.00109	0.0551	2	2	58.18	50.73	19.28	37.01
1	138215683	138215896	5.27	5.65	4.74	0.91	0.0011	0.0555	2	2	42.81	57.7	25.36	27.98
10	18949272	18950059	7.33	7	7.59	-0.59	0.00111	0.056	2	2	128.43	128.33	195.81	189.56
2	16008703	16008934	5.95	6.29	5.51	0.78	0.00112	0.0562	2	2	77.93	78.59	55.8	35.2
1	195781	196445	5.33	4.81	5.71	-0.9	0.00112	0.0562	2	2	25.25	30.84	51.74	53.26
3	168639	169399	7.65	7.9	7.34	0.57	0.00112	0.0564	2	2	241.49	237.76	153.2	170.6
1	137069199	137069863	6.71	6.34	7	-0.66	0.00113	0.0564	2	2	77.93	84.56	126.82	129.08
24	5061651	5061969	6.79	7.08	6.44	0.64	0.00113	0.0564	2	2	141.6	128.33	96.38	76.73
24	3951034	3951275	5.69	6.04	5.22	0.82	0.00113	0.0565	2	2	60.37	71.63	39.57	35.2
1	175939689	175940100	6.7	6.99	6.34	0.65	0.00114	0.0568	2	2	145.99	108.43	94.35	67.7
2	86996588	86996980	6.82	7.11	6.45	0.66	0.00114	0.0568	2	2	110.86	165.14	78.12	96.59
4	43282049	43282683	6.47	6.8	6.04	0.76	0.00115	0.057	2	2	132.82	90.53	63.92	67.7
Z	8403138	8404130	5.44	4.94	5.81	-0.88	0.00115	0.057	2	2	16.46	44.77	37.54	74.92
1	181264825	181265130	6.12	6.45	5.7	0.75	0.00115	0.057	2	2	84.52	90.53	59.86	44.23
11	17532460	17532686	6.31	6.62	5.91	0.71	0.00116	0.0576	2	2	102.08	94.51	61.89	58.67
2	136762904	136763518	6.67	6.98	6.27	0.71	0.00117	0.0578	2	2	121.84	130.32	92.32	62.28
2	142307248	142307639	6.67	6.3	6.96	-0.66	0.00117	0.0578	2	2	69.15	88.54	110.59	138.11
7	36734943	36736941	6.42	6.04	6.73	-0.69	0.00117	0.058	2	2	62.57	68.64	104.5	107.42
7	2742330	2742991	6.87	7.15	6.52	0.63	0.00118	0.058	2	2	128.43	156.18	78.12	105.61
3	29852458	29852830	6.2	5.76	6.54	-0.78	0.00118	0.058	2	2	53.79	54.71	110.59	75.82
1	138424583	138425020	6.51	6.82	6.12	0.7	0.00118	0.058	2	2	115.25	110.42	84.21	55.06
2	63523418	63523920	7.27	6.93	7.55	-0.62	0.00118	0.058	2	2	132.82	110.42	178.56	195.88
3	70914851	70915133	5.95	6.29	5.52	0.76	0.00118	0.058	2	2	73.54	82.57	47.68	44.23
4	64574336	64574760	7.27	6.93	7.53	-0.6	0.00119	0.0582	2	2	126.23	118.38	201.89	168.8
1	53539961	53540193	5.86	6.19	5.41	0.78	0.00119	0.0583	2	2	65.86	80.58	35.51	49.65
3	54784346	54784833	7.01	7.3	6.65	0.65	0.00119	0.0583	2	2	156.97	157.18	86.24	114.64
9	4158233	4158587	6.57	6.19	6.87	-0.68	0.0012	0.0585	2	2	69.15	76.6	120.73	112.83
24	2033300	2033529	5.63	6.02	5.09	0.93	0.0012	0.0585	2	2	79.03	50.73	29.42	38.81
5	45547968	45548930	7.62	7.88	7.31	0.56	0.0012	0.0587	2	2	245.88	223.83	179.57	138.11
6	36135511	36135896	6.68	6.99	6.28	0.71	0.00121	0.0588	2	2	108.67	145.24	82.18	73.12
4	81219303	81219622	5.89	6.24	5.42	0.82	0.00121	0.0588	2	2	88.91	62.67	41.6	44.23
7	20868251	20868438	6.41	6.72	6.02	0.7	0.00122	0.0592	2	2	102.08	108.43	56.81	73.12
9	9082587	9082973	6.05	6.37	5.63	0.74	0.00122	0.0593	2	2	87.81	77.59	52.76	46.04
20	3823202	3823638	6.87	6.52	7.15	-0.63	0.00123	0.0594	2	2	96.59	86.55	138.99	145.33
13	5784259	5784584	5.4	5.77	4.89	0.87	0.00123	0.0594	2	2	58.18	50.73	31.45	27.98
1	96028315	96028691	6.63	6.22	6.94	-0.72	0.00123	0.0595	2	2	88.91	60.68	116.67	129.08
26	3318954	3319174	5.38	5.76	4.88	0.87	0.00124	0.0597	2	2	49.39	58.69	27.39	31.59
6	23478591	23479078	6.67	6.97	6.31	0.66	0.00124	0.0599	2	2	119.64	130.32	68.99	89.36
2	149516044	149516328	5.78	6.12	5.33	0.79	0.00124	0.0599	2	2	80.13	58.69	50.73	29.79
4	90474638	90474931	5.9	6.24	5.46	0.78	0.00127	0.0609	2	2	74.64	76.6	37.54	50.55
3	7683359	7683566	5.7	5.24	6.06	-0.82	0.00127	0.0611	2	2	40.61	34.82	59.86	73.12
12	5686276	5686538	6.82	6.43	7.12	-0.69	0.00128	0.0613	2	2	82.32	90.53	157.25	121.86
7	3571194	3571730	6.79	7.1	6.39	0.71	0.00128	0.0613	2	2	124.04	151.21	96.38	71.31
1	48484153	48484562	5.65	6	5.18	0.82	0.00128	0.0613	2	2	53.79	74.61	35.51	37.01
1	175505397	175505678	6.53	6.13	6.85	-0.71	0.00129	0.0615	2	2	73.54	66.65	136.96	92.97
5	28011636	28011884	6.16	6.48	5.76	0.72	0.00129	0.0615	2	2	77.93	100.47	47.68	60.48
2	75609453	75609855	6.6	6.89	6.23	0.66	0.00129	0.0615	2	2	117.45	120.37	70	80.34
3	88107023	88107236	6.66	6.97	6.27	0.69	0.00129	0.0615	2	2	131.72	118.38	100.44	54.16
Z	49727916	49728200	5.73	6.08	5.28	0.8	0.00129	0.0615	2	2	60.37	74.61	31.45	46.04
21	3129931	3130552	7.32	7.58	7	0.58	0.0013	0.0615	2	2	200.87	181.05	129.86	125.47
1	92761992	92762258	6.42	6.04	6.73	-0.68	0.0013	0.0616	2	2	66.96	64.66	109.57	102
15	12797743	12798136	7.2	7.47	6.86	0.61	0.0013	0.0617	2	2	178.92	176.08	105.51	127.28
1	29341624	29342126	6.83	6.4	7.16	-0.76	0.00131	0.0617	2	2	65.86	103.46	155.23	131.79
6	11882346	11882703	6.15	5.74	6.47	-0.73	0.00131	0.0617	2	2	46.1	60.68	82.18	94.78
4	29401006	29401329	6.04	6.39	5.58	0.81	0.00131	0.0619	2	2	95.5	72.62	41.6	54.16
8	19017354	19017756	6.68	6.98	6.31	0.66	0.00131	0.0619	2	2	143.79	108.43	84.21	74.92
1	4862734	4862925	5.92	6.26	5.49	0.77	0.00132	0.062	2	2	82.32	70.63	59.86	29.79
31	191738	194443	7.06	6.71	7.34	-0.63	0.00133	0.0623	2	2	104.28	104.45	179.57	144.43
19	6098590	6098942	6.21	6.52	5.81	0.71	0.00133	0.0623	2	2	103.18	80.58	70	42.43
6	21667472	21668047	7.05	7.32	6.7	0.62	0.00133	0.0623	2	2	161.36	159.17	93.34	114.64
3	57926709	57927188	5.86	6.2	5.41	0.79	0.00133	0.0623	2	2	71.35	75.6	33.48	51.45
1	14544484	14544959	7.52	7.18	7.79	-0.61	0.00133	0.0623	2	2	145.99	144.25	248.56	193.17
1	68751208	68751545	6.93	7.23	6.55	0.68	0.00134	0.0623	2	2	145.99	154.19	112.61	74.92
3	104436377	104436857	6.68	6.96	6.32	0.65	0.00134	0.0624	2	2	137.21	112.41	86.24	73.12
22	1703763	1704299	7.46	7.15	7.72	-0.57	0.00134	0.0624	2	2	150.38	134.3	212.04	209.42
12	6778359	6778759	6.76	7.04	6.41	0.63	0.00134	0.0624	2	2	119.64	144.25	76.09	93.88
18	10110657	10111097	7.03	7.35	6.62	0.72	0.00134	0.0624	2	2	173.43	152.2	78.12	119.15
18	3917729	3918063	6.6	6.9	6.22	0.68	0.00135	0.0628	2	2	115.25	123.35	61.89	87.56
2	14475242	14475764	7.51	7.78	7.19	0.59	0.00136	0.0629	2	2	211.85	227.81	159.28	132.69
2	129774047	129774578	6.78	7.07	6.42	0.64	0.00136	0.0631	2	2	119.64	148.22	67.97	103.81
4	52892312	52892614	6.44	6.78	5.99	0.79	0.00137	0.0633	2	2	109.77	109.43	88.27	38.81
2	77644823	77645123	5.47	5.85	4.96	0.89	0.00139	0.0641	2	2	60.37	54.71	23.33	38.81
5	50173336	50173564	6.04	6.37	5.61	0.75	0.00139	0.0643	2	2	97.69	67.65	53.77	44.23
Z	17772809	17773334	7.24	6.92	7.5	-0.59	0.0014	0.0646	2	2	117.45	124.35	167.4	195.88
7	13931921	13932181	6.26	6.57	5.86	0.71	0.00141	0.0647	2	2	99.89	90.53	55.8	60.48
22	5230528	5230981	6.07	6.39	5.66	0.73	0.00141	0.0647	2	2	83.42	84.56	51.74	49.65
1	172094058	172094474	6.36	5.97	6.66	-0.69	0.00141	0.0648	2	2	64.76	60.68	98.41	103.81
1	156505343	156506256	8.19	7.91	8.43	-0.52	0.00141	0.0648	2	2	245.88	235.77	331.76	358.36
11	1491883	1492404	6.22	6.54	5.81	0.73	0.00142	0.0649	2	2	102.08	84.56	53.77	58.67
24	146549	147177	7.67	7.91	7.37	0.54	0.00142	0.065	2	2	234.9	247.7	165.37	166.09
1	88467900	88475452	7.78	7.39	8.09	-0.7	0.00142	0.065	2	2	143.79	192	303.35	241.01
1	121495294	121496017	7.04	7.31	6.71	0.6	0.00143	0.065	2	2	150.38	167.13	92.32	116.44
4	66453166	66453502	7.26	7.51	6.94	0.58	0.00143	0.065	2	2	187.7	178.07	128.85	116.44
4	71552574	71553027	6.91	6.57	7.19	-0.62	0.00144	0.0654	2	2	90.01	100.47	141.02	150.75
10	6426349	6426677	6.22	6.54	5.82	0.72	0.00144	0.0654	2	2	80.13	105.45	55.8	56.87
16	2443790	2444302	6.32	5.92	6.63	-0.71	0.00144	0.0654	2	2	51.59	69.64	75.08	123.67
4	87879852	87880279	6.75	7.04	6.41	0.63	0.00144	0.0654	2	2	126.23	136.29	80.15	89.36
3	45955305	45955544	5.83	6.17	5.39	0.77	0.00144	0.0654	2	2	55.98	87.54	32.47	51.45
1	169399360	169399939	6.83	6.47	7.11	-0.65	0.00145	0.0657	2	2	84.52	92.52	147.11	129.98
20	7365974	7366264	5.53	5.89	5.04	0.85	0.00146	0.0658	2	2	58.18	60.68	25.36	40.62
14	11968357	11968752	6.36	6.66	5.98	0.69	0.00146	0.0659	2	2	104.28	98.48	61.89	64.09
2	76156399	76156591	6.01	6.36	5.54	0.82	0.00146	0.0659	2	2	55.98	108.43	43.63	49.65
7	21170735	21171065	6.48	6.77	6.1	0.67	0.00147	0.0661	2	2	102.08	116.39	67.97	69.51
3	103205325	103205614	6.25	5.86	6.56	-0.7	0.00148	0.0664	2	2	49.39	66.65	78.12	111.03
5	15626545	15626763	5.86	6.19	5.43	0.76	0.00148	0.0665	2	2	71.35	74.61	43.63	42.43
2	30174473	30174724	6.3	6.6	5.91	0.69	0.00148	0.0665	2	2	107.57	86.55	67.97	52.35
12	10990804	10991099	5.9	6.24	5.47	0.76	0.00149	0.0665	2	2	80.13	70.63	43.63	45.13
20	13496771	13497109	6.06	5.65	6.38	-0.73	0.00149	0.0665	2	2	53.79	46.76	88.27	78.53
2	141493526	141494013	5.89	6.24	5.45	0.79	0.00149	0.0665	2	2	80.13	70.63	37.54	49.65
9	7956294	7956539	5.56	5.91	5.1	0.81	0.00149	0.0665	2	2	71.35	48.74	47.68	20.76
24	3131466	3131725	6.21	5.82	6.53	-0.71	0.00149	0.0665	2	2	55.98	56.7	84.21	100.2
18	6500171	6500357	4.89	5.33	4.25	1.09	0.00149	0.0666	2	2	53.79	26.86	17.25	20.76
3	15915605	15916204	6.99	6.65	7.26	-0.6	0.0015	0.0669	2	2	91.11	110.42	143.05	163.38
6	23859078	23859326	6.62	6.92	6.25	0.67	0.00151	0.067	2	2	119.64	122.36	88.27	64.09
30	332567	335095	6.06	5.65	6.39	-0.74	0.00151	0.0671	2	2	51.59	48.74	76.09	91.17
2	41560033	41560932	7.33	7.02	7.59	-0.57	0.00152	0.0671	2	2	161.36	98.48	234.36	150.75
1	161585169	161585395	6.54	6.17	6.84	-0.67	0.00152	0.0671	2	2	64.76	79.58	112.61	116.44
11	492440	492867	7.28	6.89	7.58	-0.69	0.00152	0.0671	2	2	105.38	132.31	214.07	168.8
1	77546296	77546833	6.39	6.01	6.7	-0.69	0.00153	0.0675	2	2	69.15	59.69	98.41	109.22
1	126556613	126557274	7.02	6.69	7.29	-0.6	0.00153	0.0675	2	2	109.77	96.5	169.43	143.52
3	91086550	91086826	6.42	6.72	6.05	0.67	0.00153	0.0675	2	2	104.28	106.44	70	62.28
7	2440513	2440769	5.61	5.96	5.14	0.82	0.00153	0.0676	2	2	51.59	72.62	33.48	37.01
4	4606146	4606371	6.41	6.71	6.04	0.67	0.00154	0.0677	2	2	102.08	107.44	61.89	69.51
2	33009107	33009341	5.93	6.26	5.51	0.75	0.00156	0.0684	2	2	74.64	78.59	49.71	41.52
10	15823462	15823916	7.04	6.68	7.33	-0.65	0.00156	0.0686	2	2	86.72	118.38	166.39	156.16
1	8968166	8968551	6.78	6.42	7.07	-0.64	0.00158	0.0691	2	2	88.91	82.57	122.76	145.33
2	78776185	78776411	6.26	5.87	6.57	-0.7	0.00158	0.0691	2	2	62.57	54.71	102.47	87.56
27	2173519	2179258	6.21	5.81	6.52	-0.7	0.00158	0.0693	2	2	53.79	58.69	90.29	92.97
28	3184356	3184678	6.56	6.85	6.2	0.65	0.00159	0.0693	2	2	110.86	119.38	70	76.73
4	55857658	55858041	6.14	5.71	6.47	-0.76	0.00159	0.0694	2	2	58.18	46.76	77.11	100.2
2	128868117	128868383	6.51	6.8	6.15	0.66	0.00159	0.0694	2	2	108.67	114.4	72.03	69.51
2	51253584	51254312	7.19	7.47	6.86	0.61	0.0016	0.0698	2	2	183.31	170.11	106.53	125.47
Z	47092780	47093254	6.28	6.65	5.78	0.87	0.0016	0.0698	2	2	121.84	78.59	45.65	64.09
15	1529777	1530232	6.63	6.95	6.21	0.74	0.00161	0.07	2	2	124.04	123.35	51.74	96.59
4	89391592	89391822	5.59	5.13	5.95	-0.82	0.00162	0.0701	2	2	35.13	34.82	53.77	69.51
2	28453217	28453407	5.5	5.02	5.86	-0.84	0.00162	0.0703	2	2	34.03	30.84	51.74	64.09
3	91552280	91552474	5.21	5.58	4.69	0.89	0.00162	0.0703	2	2	47.2	48.74	27.39	24.37
4	30489098	30489302	6.57	6.2	6.86	-0.66	0.00163	0.0705	2	2	91.11	55.71	124.79	107.42
1	8854564	8855015	6.5	6.8	6.12	0.68	0.00163	0.0705	2	2	121.84	100.47	91.31	47.84
9	16794483	16794807	5.64	5.99	5.16	0.83	0.00163	0.0705	2	2	64.76	62.67	27.39	44.23
10	15122833	15123170	7.27	6.94	7.54	-0.59	0.00165	0.0711	2	2	121.84	124.35	200.88	170.6
9	14547222	14547672	6.06	5.65	6.38	-0.72	0.00166	0.0713	2	2	55.98	44.77	84.21	82.14
1	175853490	175854074	7.56	7.17	7.86	-0.69	0.00166	0.0714	2	2	170.14	118.38	211.03	253.65
1	57443247	57443519	6.62	6.91	6.26	0.64	0.00168	0.072	2	2	95.5	144.25	59.86	93.88
4	50604904	50605202	6.43	6.73	6.06	0.67	0.00168	0.072	2	2	84.52	127.33	47.68	85.75
Z	8165523	8166164	7.23	7.49	6.92	0.57	0.00168	0.0721	2	2	185.5	174.09	121.75	120.05
1	25539863	25540186	7.06	6.74	7.33	-0.59	0.00169	0.0723	2	2	117.45	96.5	173.49	148.04
3	49533466	49533747	6.22	6.53	5.83	0.71	0.0017	0.0725	2	2	88.91	96.5	63.92	49.65
2	13399389	13399652	6.66	6.31	6.94	-0.63	0.0017	0.0727	2	2	91.11	67.65	136.96	109.22
Z	62943581	62943770	5.64	5.17	5.99	-0.82	0.0017	0.0727	2	2	36.22	35.81	72.03	55.06
1	117545612	117545893	6.53	6.13	6.84	-0.71	0.00171	0.0727	2	2	93.3	46.76	118.7	111.03
4	88604913	88605386	6.81	7.09	6.47	0.62	0.00172	0.0732	2	2	130.62	142.26	78.12	99.29
2	64963658	64964967	5.77	5.32	6.12	-0.79	0.00172	0.0732	2	2	47.2	32.83	63.92	74.92
2	140665238	140665450	4.86	5.29	4.24	1.05	0.00173	0.0732	2	2	47.2	30.84	15.22	22.57
1	145808898	145809500	7.32	6.99	7.58	-0.6	0.00173	0.0732	2	2	124.04	129.32	165.37	218.44
7	34365388	34365839	6.87	7.15	6.51	0.64	0.00173	0.0734	2	2	130.62	154.19	98.41	83.95
2	37597206	37597452	5.6	5.95	5.14	0.8	0.00174	0.0737	2	2	62.57	60.68	35.51	35.2
10	17882680	17883058	6.78	6.41	7.07	-0.66	0.00174	0.0738	2	2	93.3	76.6	122.76	146.23
1	165522500	165523954	4.9	4.32	5.31	-0.99	0.00175	0.0739	2	2	23.05	16.91	31.45	47.84
8	21895281	21895678	6.43	6.73	6.06	0.66	0.00175	0.0739	2	2	103.18	108.43	67.97	65.89
3	51275285	51275703	6.28	6.59	5.88	0.71	0.00176	0.0743	2	2	104.28	88.54	55.8	62.28
15	12159310	12159537	6.58	6.86	6.22	0.64	0.00177	0.0744	2	2	117.45	115.4	78.12	71.31
28	252543	252947	7.17	6.84	7.44	-0.6	0.00177	0.0744	2	2	117.45	111.42	191.75	154.36
33	6688755	6689204	6.27	5.88	6.58	-0.7	0.00177	0.0744	2	2	66.96	50.73	114.64	76.73
3	14592549	14593036	6.79	6.44	7.07	-0.63	0.00179	0.075	2	2	88.91	84.56	149.14	120.05
10	18516148	18516809	7.27	7.59	6.85	0.75	0.00179	0.075	2	2	214.04	172.1	90.29	139.91
21	892176	892380	5.1	5.48	4.57	0.91	0.00179	0.075	2	2	40.61	48.74	21.31	26.18
4	83290041	83290333	6.28	6.59	5.88	0.71	0.0018	0.0751	2	2	80.13	112.41	58.84	58.67
3	67527903	67528316	6.1	6.41	5.7	0.71	0.0018	0.0753	2	2	85.62	84.56	49.71	54.16
17	4180993	4181401	5.96	6.28	5.55	0.73	0.0018	0.0753	2	2	82.32	73.61	47.68	46.04
5	10692585	10693492	7.48	7.74	7.16	0.59	0.00181	0.0753	2	2	204.16	223.83	156.24	129.08
3	9800985	9801237	5.49	5.85	5.02	0.83	0.00181	0.0754	2	2	60.37	54.71	31.45	33.4
8	18204461	18205417	7.18	7.44	6.87	0.57	0.00181	0.0754	2	2	159.16	188.02	104.5	129.08
3	62729937	62730264	6.19	5.77	6.51	-0.74	0.00182	0.0754	2	2	62.57	46.76	82.18	100.2
2	57247253	57248104	7.69	7.41	7.93	-0.53	0.00182	0.0754	2	2	181.11	158.17	260.74	228.37
14	15165345	15165871	7.26	6.95	7.52	-0.57	0.00182	0.0754	2	2	126.23	120.37	175.52	191.37
13	16790256	16790657	6.22	6.54	5.8	0.74	0.00182	0.0754	2	2	80.13	106.44	61.89	49.65
1	177024019	177024289	5.6	5.1	5.97	-0.88	0.00182	0.0754	2	2	29.64	38.8	74.06	51.45
3	13977012	13977458	6.71	6.99	6.37	0.62	0.00183	0.0755	2	2	141.6	112.41	98.41	66.8
4	11407798	11408362	7.28	7.53	6.97	0.56	0.00185	0.0762	2	2	174.53	195.97	114.64	136.3
4	84169585	84169787	5.76	5.33	6.09	-0.76	0.00185	0.0762	2	2	51.59	28.85	76.09	60.48
5	13603442	13603802	6.72	6.38	7	-0.62	0.00185	0.0762	2	2	75.74	90.53	120.73	135.4
5	58994862	58995148	7.12	6.8	7.38	-0.58	0.00186	0.0764	2	2	110.86	112.41	164.36	168.8
31	189481	190138	7.34	6.87	7.69	-0.82	0.00186	0.0764	2	2	62.57	172.1	207.98	204.91
6	23982520	23982750	6.31	6.61	5.92	0.69	0.00187	0.0767	2	2	105.38	90.53	57.83	63.19
1	177063037	177063341	5.95	5.53	6.27	-0.73	0.00187	0.0767	2	2	53.79	38.8	79.13	74.92
3	82323083	82323363	6.57	6.87	6.18	0.69	0.00188	0.077	2	2	117.45	116.39	57.83	87.56
13	11162973	11163241	6	6.34	5.56	0.77	0.00188	0.0771	2	2	71.35	90.53	55.8	38.81
2	130504449	130505138	6.82	7.09	6.48	0.61	0.0019	0.0777	2	2	135.01	138.28	84.21	94.78
2	29180001	29180275	6.03	6.34	5.63	0.71	0.00191	0.0779	2	2	93.3	68.64	61.89	37.01
13	16246382	16246750	6.45	6.08	6.75	-0.66	0.00191	0.0779	2	2	66.96	68.64	112.61	102
4	42586344	42586672	6.44	6.74	6.06	0.68	0.00191	0.0779	2	2	114.16	99.48	61.89	71.31
3	65038310	65038834	6.35	6.65	5.98	0.67	0.00191	0.0779	2	2	106.47	94.51	63.92	62.28
2	20533031	20533518	6.33	6.65	5.91	0.74	0.00192	0.078	2	2	95.5	105.45	76.09	44.23
1	160442719	160443210	6.07	6.39	5.65	0.73	0.00192	0.078	2	2	88.91	78.59	45.65	55.06
10	20802555	20804612	5.79	5.35	6.12	-0.77	0.00192	0.078	2	2	45	36.81	65.95	73.12
2	6387207	6387404	5.64	5.98	5.18	0.81	0.00193	0.0784	2	2	55.98	70.63	41.6	30.69
2	37010159	37010394	6.34	6.64	5.96	0.68	0.00194	0.0787	2	2	88.91	110.42	45.65	78.53
9	19092065	19092307	6.64	6.28	6.93	-0.65	0.00195	0.0787	2	2	71.35	84.56	124.79	119.15
1	11971172	11971421	6.25	5.78	6.61	-0.83	0.00195	0.0789	2	2	66.96	42.78	80.15	114.64
23	852144	852549	6.58	6.86	6.23	0.63	0.00195	0.0789	2	2	130.62	102.46	84.21	65.89
2	124267948	124268256	6.26	5.86	6.57	-0.72	0.00196	0.0791	2	2	47.2	68.64	96.38	93.88
1	27772250	27772553	5.89	6.22	5.48	0.74	0.00197	0.0791	2	2	80.13	68.64	47.68	41.52
1	172017144	172017519	5.52	5.87	5.05	0.82	0.00197	0.0791	2	2	58.18	58.69	43.63	22.57
4	43736186	43736703	6.76	6.42	7.04	-0.61	0.00197	0.0793	2	2	91.11	80.58	141.02	121.86
27	3226043	3226889	7.2	6.89	7.46	-0.58	0.00197	0.0793	2	2	106.47	130.32	171.46	181.44
1	50940900	50941733	7.86	7.57	8.1	-0.54	0.00202	0.0809	2	2	207.46	172.1	272.91	277.12
3	109938037	109938352	7.27	6.96	7.52	-0.57	0.00203	0.081	2	2	132.82	115.4	182.62	185.05
12	19232543	19232753	5.7	6.04	5.24	0.8	0.00203	0.081	2	2	69.15	62.67	31.45	44.23
9	3822488	3823174	7.13	7.4	6.8	0.6	0.00203	0.081	2	2	159.16	179.06	120.73	102
W	2941065	2942002	5.03	5.44	4.45	0.99	0.00203	0.081	2	2	53.79	32.83	19.28	24.37
3	105603827	105604059	5.86	6.18	5.44	0.74	0.00203	0.081	2	2	82.32	62.67	51.74	35.2
2	96023070	96023305	6.66	6.31	6.95	-0.64	0.00203	0.081	2	2	75.74	82.57	106.53	139.91
28	5066797	5067044	4.97	4.42	5.37	-0.94	0.00205	0.0814	2	2	12.07	30.84	27.39	55.06
11	17486830	17487325	6.34	6.64	5.97	0.66	0.00205	0.0814	2	2	104.28	94.51	65.95	59.58
2	106637418	106637676	5.64	5.99	5.18	0.81	0.00205	0.0814	2	2	71.35	55.71	33.48	38.81
7	36719630	36720219	5.27	4.77	5.64	-0.87	0.00205	0.0814	2	2	31.83	22.88	45.65	54.16
13	11740168	11740697	6.96	6.64	7.22	-0.59	0.00207	0.0821	2	2	104.28	94.51	159.28	139.91
26	3459134	3459633	7.18	6.87	7.44	-0.57	0.00208	0.0822	2	2	108.67	125.34	161.31	185.05
3	97787819	97788100	6.29	5.91	6.59	-0.68	0.00208	0.0823	2	2	53.79	66.65	92.32	100.2
1	182033589	182033879	6.16	6.48	5.74	0.73	0.00208	0.0824	2	2	73.54	104.45	55.8	51.45
1	126311421	126311626	5.58	5.13	5.92	-0.79	0.00209	0.0826	2	2	35.13	34.82	59.86	61.38
5	38997940	38998308	7.03	6.69	7.31	-0.62	0.0021	0.0827	2	2	95.5	110.42	169.43	147.13
26	4395943	4396491	7.49	7.18	7.74	-0.56	0.0021	0.0827	2	2	141.6	148.22	228.27	199.49
7	10546500	10547142	6.9	7.17	6.58	0.59	0.00211	0.0827	2	2	137.21	150.21	92.32	98.39
1	107731789	107732347	7.35	7.04	7.6	-0.56	0.00211	0.0827	2	2	108.67	154.19	177.55	210.32
2	33138874	33139448	7.22	7.51	6.86	0.65	0.00211	0.0827	2	2	161.36	203.93	128.85	103.81
18	4240251	4242169	8.61	8.36	8.83	-0.47	0.00211	0.0827	2	2	333.69	323.31	449.44	458.55
3	32199535	32199847	7.31	6.99	7.56	-0.57	0.00211	0.0827	2	2	116.35	138.28	190.73	187.75
8	27421449	27421697	5.51	5.86	5.05	0.8	0.00212	0.083	2	2	57.08	58.69	37.54	28.89
2	22336158	22336669	6.47	6.76	6.11	0.65	0.00212	0.0831	2	2	99.89	116.39	70	67.7
3	106279337	106279535	5.59	5.93	5.13	0.8	0.00214	0.0836	2	2	62.57	59.69	31.45	38.81
12	7235603	7235917	6	5.6	6.31	-0.71	0.00215	0.084	2	2	58.18	38.8	84.21	74.92
27	7063735	7064001	6.08	6.44	5.59	0.85	0.00216	0.0842	2	2	73.54	100.47	62.9	33.4
10	18837609	18837809	5.64	5.19	5.97	-0.78	0.00216	0.0843	2	2	38.42	34.82	59.86	65.89
6	31955376	31955566	5.42	5.77	4.96	0.81	0.00216	0.0843	2	2	60.37	48.74	39.57	22.57
9	13302229	13302645	6.67	6.95	6.33	0.62	0.00217	0.0843	2	2	118.55	128.33	82.18	78.53
13	14631706	14632061	7.21	7.47	6.89	0.58	0.00217	0.0843	2	2	187.7	167.13	114.64	122.76
8	13939409	13939999	7.27	6.97	7.52	-0.56	0.00217	0.0843	2	2	121.84	128.33	183.63	184.14
3	23482770	23483190	6.99	7.25	6.68	0.58	0.00217	0.0843	2	2	169.04	136.29	118.7	85.75
7	11822185	11822376	5.53	5.87	5.08	0.79	0.00218	0.0844	2	2	62.57	54.71	41.6	26.18
4	88465692	88466135	5.9	6.23	5.47	0.76	0.00219	0.0846	2	2	93.3	56.7	49.71	38.81
2	21135176	21135492	5.67	6	5.24	0.77	0.0022	0.0851	2	2	73.54	54.71	45.65	29.79
21	3652270	3652561	7.1	6.78	7.36	-0.58	0.00221	0.0851	2	2	119.64	100.47	182.62	145.33
11	4350888	4351431	7.28	7.54	6.97	0.57	0.00221	0.0851	2	2	205.26	166.13	130.88	120.05
4	9142951	9143397	6.29	6.59	5.92	0.67	0.00221	0.0851	2	2	93.3	99.48	65.95	55.06
Z	23048506	23048997	6.56	6.85	6.2	0.65	0.00221	0.0852	2	2	108.67	122.36	57.83	89.36
16	1815566	1815960	6.6	6.26	6.88	-0.62	0.00223	0.0855	2	2	82.32	70.63	124.79	111.03
10	16427052	16427948	7.78	8.04	7.45	0.59	0.00223	0.0855	2	2	288.68	237.76	163.34	186.85
10	20074169	20074729	7.54	7.79	7.23	0.56	0.00223	0.0855	2	2	196.48	245.71	149.14	150.75
8	25101412	25101660	5.5	5.94	4.87	1.08	0.00223	0.0855	2	2	82.32	40.79	21.31	37.01
14	2115161	2115358	6.07	5.62	6.42	-0.8	0.00224	0.0855	2	2	49.39	48.74	108.56	62.28
3	82819383	82819702	5.48	5.84	5.02	0.82	0.00224	0.0855	2	2	61.47	52.72	31.45	33.4
4	45343349	45343647	5.28	5.64	4.8	0.85	0.00224	0.0855	2	2	47.2	52.72	29.42	26.18
12	7595954	7596439	5.73	6.08	5.28	0.8	0.00224	0.0855	2	2	62.57	72.62	49.71	27.98
3	4123097	4123506	6.78	7.06	6.45	0.6	0.00224	0.0855	2	2	99.89	166.13	63.92	111.03
2	85782237	85782483	6.3	5.93	6.59	-0.67	0.00225	0.0855	2	2	66.96	54.71	105.51	87.56
3	27197024	27197690	7.35	7.59	7.05	0.55	0.00225	0.0855	2	2	196.48	190.01	141.02	123.67
1	156168284	156168512	5.76	6.09	5.34	0.75	0.00225	0.0857	2	2	69.15	66.65	45.65	35.2
1	23355782	23356091	6.37	6.7	5.95	0.76	0.00226	0.0857	2	2	120.74	87.54	53.77	69.51
1	135592310	135592716	6.65	6.93	6.3	0.62	0.00227	0.0858	2	2	110.86	132.31	65.95	92.07
9	5078116	5078564	6.58	6.86	6.23	0.63	0.00227	0.0858	2	2	95.5	136.29	63.92	85.75
5	23343698	23344645	7.91	8.14	7.63	0.5	0.00227	0.0858	2	2	268.93	294.46	182.62	214.83
16	1831978	1832465	5.11	4.42	5.57	-1.15	0.00227	0.0858	2	2	12.07	30.84	61.89	33.4
1	102077109	102079355	8.85	8.61	9.06	-0.45	0.00227	0.0859	2	2	413.82	365.09	551.91	513.62
3	49745599	49745994	6.12	6.44	5.7	0.74	0.00227	0.0859	2	2	76.84	96.5	59.86	44.23
16	910069	911148	5.21	4.71	5.58	-0.86	0.00228	0.0859	2	2	29.64	22.88	47.68	47.84
15	2181035	2181449	6.9	7.16	6.57	0.59	0.00228	0.0859	2	2	148.18	138.28	94.35	95.68
3	90910190	90910397	5.88	5.46	6.2	-0.74	0.00228	0.0859	2	2	49.39	38.8	68.99	78.53
2	88759797	88760430	6.91	6.59	7.18	-0.59	0.00229	0.0859	2	2	99.89	92.52	149.14	139.91
20	8195996	8196480	6.75	6.4	7.02	-0.62	0.00229	0.0859	2	2	84.52	84.56	116.67	143.52
26	3642536	3642751	6.08	6.39	5.69	0.7	0.00229	0.0861	2	2	74.64	92.52	49.71	53.26
11	647783	648071	6.94	6.61	7.2	-0.59	0.00229	0.0861	2	2	93.3	102.46	143.05	150.75
5	50354267	50354567	5.78	5.36	6.11	-0.75	0.0023	0.0862	2	2	49.39	32.83	72.03	65.89
6	6837715	6837990	6.56	6.18	6.86	-0.68	0.00231	0.0862	2	2	62.57	82.57	124.79	108.32
5	13379725	13380131	7.24	6.93	7.5	-0.57	0.00231	0.0862	2	2	137.21	106.44	183.63	177.83
5	45549115	45549520	7.19	7.44	6.87	0.57	0.00231	0.0862	2	2	192.09	156.18	122.76	111.93
7	21197749	21197990	5.95	5.54	6.26	-0.72	0.00231	0.0862	2	2	51.59	41.78	82.18	71.31
1	140716799	140717131	6.88	6.54	7.16	-0.62	0.00232	0.0862	2	2	97.69	88.54	129.86	156.16
14	4127915	4128247	6.24	5.86	6.55	-0.69	0.00232	0.0862	2	2	47.2	68.64	90.29	96.59
3	80541056	80541318	5.89	5.48	6.21	-0.73	0.00232	0.0862	2	2	38.42	50.73	63.92	83.95
1	181803308	181804062	6.7	7.01	6.31	0.71	0.00232	0.0862	2	2	135.01	123.35	59.86	98.39
5	389876	390386	7.04	6.73	7.3	-0.57	0.00232	0.0862	2	2	119.64	92.52	175.52	139.91
2	16588633	16589047	6.46	6.75	6.1	0.65	0.00233	0.0863	2	2	110.86	104.45	63.92	73.12
4	25402179	25402390	6.47	6.11	6.75	-0.65	0.00234	0.0866	2	2	69.15	68.64	113.63	102
3	97571852	97572217	6.43	6.73	6.06	0.66	0.00234	0.0866	2	2	93.3	118.38	67.97	65.89
9	21933148	21933566	5.83	6.16	5.4	0.77	0.00234	0.0866	2	2	84.52	58.69	43.63	40.62
2	103588253	103588556	5.63	5.96	5.19	0.77	0.00235	0.0866	2	2	64.76	59.69	39.57	33.4
7	12548480	12548885	7.2	7.46	6.87	0.59	0.00235	0.0866	2	2	188.8	164.14	110.59	123.67
1	60410645	60410979	6.85	6.52	7.11	-0.59	0.00235	0.0866	2	2	88.91	94.51	136.96	139.91
20	12935500	12935973	6.42	6.71	6.05	0.66	0.00235	0.0866	2	2	106.47	102.46	79.13	53.26
1	146828165	146828583	6.59	6.87	6.25	0.62	0.00235	0.0866	2	2	121.84	112.41	86.24	65.89
15	10020336	10021262	7.29	7.54	6.99	0.55	0.00236	0.0866	2	2	178.92	192.99	115.66	138.11
2	30304347	30305006	5.97	6.28	5.57	0.71	0.00236	0.0868	2	2	69.15	86.55	43.63	51.45
3	95858420	95858630	5.79	6.12	5.37	0.75	0.00237	0.0868	2	2	69.15	69.64	38.55	44.23
3	110833620	110833892	6.87	7.13	6.55	0.59	0.00237	0.0868	2	2	132.82	148.22	90.29	96.59
3	94583503	94584093	6.47	6.76	6.12	0.64	0.00237	0.0868	2	2	102.08	114.4	67.97	71.31
1	197127480	197128352	5	5.5	4.24	1.26	0.00237	0.0868	2	2	31.83	58.69	31.45	6.32
2	93050741	93051028	6.12	5.73	6.42	-0.69	0.00237	0.0868	2	2	59.27	46.76	96.38	74.92
20	11488583	11489023	6.51	6.16	6.79	-0.63	0.00238	0.087	2	2	74.64	68.64	114.64	107.42
4	68411409	68411661	5.32	5.68	4.85	0.83	0.00238	0.087	2	2	53.79	48.74	31.45	26.18
1	22687470	22687779	6.46	6.75	6.1	0.65	0.0024	0.0876	2	2	113.06	102.46	64.93	72.21
1	68765337	68765925	7.41	7.65	7.12	0.53	0.00241	0.0877	2	2	189.9	212.89	130.88	147.13
1	1088762	1089564	5.31	4.84	5.67	-0.83	0.00242	0.088	2	2	38.42	18.9	55.8	46.04
8	24639595	24640183	7.03	7.29	6.72	0.57	0.00243	0.0884	2	2	159.16	153.2	108.56	102
7	33278051	33278809	7.63	7.87	7.34	0.53	0.00243	0.0884	2	2	233.8	232.78	173.49	150.75
18	2056149	2056532	7	7.26	6.68	0.58	0.00244	0.0884	2	2	130.62	176.08	80.15	125.47
33	27152	30001	5.7	4.95	6.19	-1.23	0.00244	0.0884	2	2	3.29	58.69	78.12	67.7
1	48355539	48355789	5.58	5.91	5.13	0.78	0.00244	0.0884	2	2	55.98	64.66	31.45	38.81
1	141861680	141861887	5.75	6.08	5.33	0.75	0.00245	0.0884	2	2	70.25	64.66	41.6	38.81
27	5546182	5546803	6.31	6.6	5.95	0.66	0.00245	0.0884	2	2	99.89	94.51	70	53.26
4	5040507	5040695	6.51	6.16	6.79	-0.63	0.00245	0.0886	2	2	82.32	60.68	117.69	103.81
9	12553843	12554070	5.83	5.37	6.18	-0.81	0.00246	0.0888	2	2	53.79	28.85	64.93	80.34
3	95000684	95001331	7.36	7.61	7.06	0.55	0.00248	0.0893	2	2	208.56	181.05	136.96	129.98
2	59823525	59823749	6.75	6.37	7.05	-0.68	0.00248	0.0893	2	2	66.96	98.48	138.99	125.47
23	3466270	3466588	5.2	5.56	4.72	0.84	0.00248	0.0893	2	2	53.79	40.79	35.51	17.15
3	89088632	89089224	7.93	8.15	7.65	0.5	0.00249	0.0895	2	2	262.34	307.39	175.52	227.47
4	51415188	51415476	6.99	7.26	6.66	0.6	0.0025	0.0899	2	2	143.79	162.15	80.15	121.86
7	30943725	30944277	6.86	6.53	7.13	-0.6	0.00251	0.09	2	2	80.13	104.45	136.96	143.52
2	32749904	32750270	5.8	6.16	5.31	0.85	0.00251	0.0901	2	2	84.52	58.69	31.45	47.84
9	22916654	22917505	7.82	7.54	8.06	-0.52	0.00252	0.0903	2	2	181.11	191	281.03	253.65
1	46547465	46548331	7.37	7.07	7.61	-0.54	0.00253	0.0907	2	2	132.82	136.29	196.82	194.07
14	9131662	9132263	6.87	7.14	6.53	0.61	0.00254	0.0908	2	2	152.57	130.32	88.27	96.59
1	22669863	22670308	7.4	7.65	7.1	0.54	0.00255	0.0909	2	2	208.56	192	134.93	139.91
2	52140958	52141521	7.88	7.59	8.12	-0.54	0.00255	0.091	2	2	156.97	227.81	264.8	293.37
2	73955801	73956596	7.38	7.08	7.62	-0.54	0.00255	0.091	2	2	130.62	140.27	195.81	197.68
4	88233517	88233739	5.57	5.9	5.13	0.77	0.00256	0.0913	2	2	66.96	52.72	47.68	22.57
2	34057413	34057986	6.96	6.64	7.22	-0.58	0.00257	0.0913	2	2	117.45	81.57	176.53	120.96
2	135213344	135214065	6.85	6.53	7.11	-0.59	0.00257	0.0915	2	2	97.69	86.55	138.99	138.11
2	130730315	130731572	7.8	7.53	8.03	-0.5	0.0026	0.0922	2	2	165.75	203.93	244.51	279.83
2	9621363	9621766	6.62	6.9	6.28	0.62	0.0026	0.0922	2	2	130.62	108.43	98.41	56.87
5	2482939	2483289	6.72	6.99	6.39	0.6	0.0026	0.0922	2	2	130.62	124.35	84.21	83.95
14	13701981	13702500	7.13	7.39	6.81	0.59	0.0026	0.0922	2	2	148.18	188.02	112.61	111.03
3	83755034	83755659	6.88	7.15	6.56	0.59	0.00262	0.0927	2	2	139.4	144.25	102.47	85.75
8	13803130	13803375	6.01	6.32	5.61	0.71	0.00264	0.0931	2	2	82.32	77.59	45.65	52.35
1	30669358	30669691	6.44	6.72	6.08	0.63	0.00264	0.0931	2	2	102.08	108.43	67.97	67.7
2	88803878	88804394	7	6.67	7.27	-0.6	0.00264	0.0931	2	2	110.86	92.52	145.08	163.38
3	18331783	18332271	6.56	6.86	6.17	0.68	0.00265	0.0933	2	2	130.62	101.47	65.95	78.53
2	88812908	88813515	7.51	7.23	7.75	-0.52	0.00265	0.0933	2	2	185.5	114.4	250.59	180.53
12	15131406	15131625	6.07	6.41	5.61	0.8	0.00266	0.0933	2	2	95.5	74.61	37.54	60.48
7	14469988	14470277	5.92	6.24	5.52	0.72	0.00266	0.0933	2	2	80.13	70.63	45.65	46.04
1	3683040	3683253	5.38	5.75	4.88	0.87	0.00266	0.0933	2	2	62.57	44.77	25.36	33.4
2	103787699	103788043	6.73	6.4	7	-0.6	0.00266	0.0935	2	2	82.32	86.55	128.85	127.28
Z	52683601	52684137	7.15	6.81	7.43	-0.62	0.00267	0.0937	2	2	109.77	114.4	138.99	206.71
4	20266674	20266976	6.12	6.42	5.73	0.69	0.00267	0.0937	2	2	69.15	102.46	47.68	58.67
2	128589794	128590197	7.43	7.14	7.67	-0.53	0.00268	0.0938	2	2	152.57	129.32	223.2	184.14
3	23808458	23808718	6.51	6.79	6.15	0.65	0.0027	0.0944	2	2	97.69	124.35	73.05	68.6
12	19497915	19498277	6.32	5.96	6.62	-0.66	0.0027	0.0944	2	2	73.54	50.73	100.44	95.68
1	104830593	104830889	6.53	6.13	6.84	-0.71	0.00271	0.0945	2	2	49.39	90.53	116.67	112.83
5	36709131	36709757	7.32	7.58	7.01	0.57	0.00271	0.0945	2	2	205.26	177.07	122.76	134.5
11	4452226	4452690	7.01	6.68	7.27	-0.59	0.00271	0.0945	2	2	91.11	114.4	153.2	155.26
3	105418760	105419004	6.52	6.81	6.16	0.65	0.00272	0.0945	2	2	118.55	105.45	92.32	50.55
Z	56558345	56558809	6.21	6.5	5.84	0.66	0.00272	0.0945	2	2	84.52	96.5	53.77	60.48
6	34234729	34234959	6.02	6.34	5.6	0.74	0.00272	0.0945	2	2	74.64	87.54	59.86	37.01
9	22641329	22641631	5.78	5.36	6.1	-0.74	0.00272	0.0945	2	2	47.2	34.82	65.95	71.31
1	88139836	88140033	6.24	5.87	6.53	-0.66	0.00274	0.095	2	2	58.18	58.69	88.27	96.59
1	61049156	61049433	5.49	5.83	5.03	0.8	0.00274	0.095	2	2	66.96	46.76	37.54	27.98
30	1094061	1094848	7.36	7.07	7.61	-0.54	0.00276	0.0953	2	2	130.62	138.28	195.81	194.07
23	5387922	5388406	7.37	7.07	7.62	-0.54	0.00276	0.0953	2	2	135.01	134.3	183.63	208.52
2	15575275	15575719	6.69	6.36	6.97	-0.61	0.00276	0.0953	2	2	75.74	88.54	122.76	127.28
Z	8681984	8682220	5.43	5.78	4.97	0.8	0.00277	0.0957	2	2	55.98	53.72	29.42	33.4
12	6972745	6973090	7.12	7.38	6.79	0.59	0.00277	0.0957	2	2	170.14	164.14	96.38	125.47
1	14400475	14401181	7.7	7.93	7.43	0.51	0.00278	0.0957	2	2	238.19	250.69	173.49	170.6
5	7608104	7608696	6.51	6.83	6.11	0.71	0.00279	0.0957	2	2	128.43	98.48	59.86	78.53
24	3332895	3333324	6.74	6.42	7.01	-0.59	0.00279	0.0957	2	2	104.28	66.65	151.17	106.51
12	839655	840183	7.23	6.91	7.49	-0.58	0.00279	0.0957	2	2	130.62	110.42	169.43	190.46
4	48015256	48015462	6.3	6.59	5.93	0.66	0.00279	0.0957	2	2	82.32	110.42	43.63	78.53
1	111148920	111149207	5.09	5.46	4.59	0.87	0.00279	0.0957	2	2	47.2	40.79	27.39	20.76
4	50414104	50414429	6.6	6.26	6.88	-0.62	0.00279	0.0957	2	2	75.74	77.59	124.79	111.03
1	97214109	97214581	5.64	5.96	5.22	0.75	0.0028	0.0958	2	2	77.93	46.76	51.74	22.57
4	69687986	69688263	6.2	6.5	5.83	0.66	0.00281	0.096	2	2	80.13	100.47	51.74	62.28
4	55179582	55179977	6.55	6.83	6.2	0.63	0.00281	0.0961	2	2	99.89	127.33	72.03	74.92
Z	55287128	55287426	6.22	6.52	5.86	0.66	0.00281	0.0961	2	2	86.72	96.5	51.74	64.09
7	8176099	8176354	6.32	5.96	6.62	-0.66	0.00283	0.0964	2	2	51.59	72.62	94.35	102
2	39372564	39373100	5.98	6.29	5.59	0.7	0.00283	0.0964	2	2	91.11	65.66	53.77	42.43
4	39918454	39918815	6.75	6.42	7.02	-0.6	0.00285	0.0969	2	2	96.59	74.61	130.88	129.08
1	176374309	176374637	6.1	6.41	5.71	0.69	0.00285	0.0969	2	2	93.3	76.6	51.74	53.26
5	59000081	59000806	6.93	7.21	6.57	0.64	0.00285	0.0969	2	2	130.62	166.13	104.5	85.75
2	24270022	24270339	6.67	6.33	6.94	-0.61	0.00285	0.097	2	2	91.11	69.64	123.77	121.86
3	40444392	40444780	6.41	6.7	6.05	0.64	0.00286	0.0971	2	2	120.74	86.55	74.06	58.67
2	47302253	47302446	6.22	6.51	5.85	0.66	0.00286	0.0971	2	2	104.28	78.59	63.92	51.45
4	51282567	51282862	6.43	6.73	6.05	0.68	0.00287	0.0972	2	2	124.04	88.54	65.95	66.8
11	2070811	2071125	6.73	7	6.4	0.6	0.00288	0.0975	2	2	143.79	112.41	108.56	60.48
3	48460862	48461162	6.12	6.44	5.72	0.71	0.00289	0.0975	2	2	88.91	84.56	41.6	64.09
1	110312995	110313190	5.42	5.77	4.95	0.82	0.00289	0.0975	2	2	52.69	56.7	21.31	40.62
1	191608938	191609411	7.03	7.29	6.73	0.56	0.00289	0.0975	2	2	147.09	165.14	102.47	109.22
Z	33348669	33349256	7.44	7.14	7.68	-0.53	0.00289	0.0975	2	2	130.62	152.2	202.91	206.71
4	37173403	37174059	7.5	7.22	7.74	-0.53	0.0029	0.0977	2	2	135.01	162.15	186.68	241.01
8	20827100	20827516	7.03	7.3	6.7	0.59	0.00291	0.098	2	2	167.94	146.23	98.41	110.13
1	69293418	69294388	8.09	7.83	8.32	-0.48	0.00291	0.098	2	2	273.32	182.05	358.14	278.92
9	4844964	4845301	6.4	6.68	6.05	0.63	0.00292	0.098	2	2	108.67	96.5	72.03	60.48
Z	22271024	22271536	7.16	7.4	6.85	0.55	0.00292	0.0981	2	2	176.72	162.15	116.67	114.64
1	22814440	22814743	6.21	5.84	6.5	-0.66	0.00293	0.0983	2	2	53.79	60.68	90.29	91.17
22	466277	466498	5.41	4.93	5.76	-0.83	0.00294	0.0984	2	2	25.25	35.81	35.51	73.12
5	38759650	38760030	6.92	7.18	6.61	0.57	0.00294	0.0984	2	2	161.36	128.33	116.67	78.53
24	4503949	4504730	8.08	8.32	7.79	0.53	0.00294	0.0985	2	2	284.29	353.15	224.22	217.54
4	10205312	10205866	7.28	6.99	7.53	-0.54	0.00295	0.0985	2	2	145.99	108.43	201.89	166.99
7	5521666	5522184	6.97	6.66	7.22	-0.57	0.00295	0.0985	2	2	113.06	88.54	160.3	138.11
9	15133986	15134180	6.06	5.67	6.36	-0.69	0.00295	0.0986	2	2	47.2	54.71	82.18	82.14
5	19081754	19081999	5.62	5.98	5.15	0.83	0.00297	0.099	2	2	73.54	52.72	29.42	41.52
2	113797012	113797239	6.62	6.29	6.89	-0.61	0.00298	0.0992	2	2	93.3	62.67	129.86	107.42
3	7984326	7984823	7.07	7.35	6.73	0.62	0.00298	0.0992	2	2	143.79	182.05	114.64	97.49
2	53067075	53067565	6.2	6.5	5.82	0.67	0.00299	0.0996	2	2	83.42	97.49	61.89	51.45
Z	17874537	17874824	6.43	6.06	6.73	-0.68	0.003	0.0996	2	2	60.37	72.62	116.67	95.68
2	89008598	89009029	7.38	7.08	7.62	-0.54	0.00301	0.0999	2	2	126.23	144.25	199.87	194.07
13	10675566	10675987	6.53	6.82	6.15	0.67	0.00301	0.0999	2	2	82.32	144.25	63.92	78.53
5	36811320	36812102	6.72	6.38	7	-0.61	0.00302	0.1	2	2	80.13	86.55	136.96	118.25
2	32243665	32244023	6.59	6.25	6.86	-0.61	0.00302	0.1	2	2	77.93	74.61	112.61	120.05
7	33476233	33476581	6.06	6.36	5.68	0.68	0.00303	0.1	2	2	80.13	84.56	45.65	56.87
28	2169061	2169352	6.88	6.55	7.15	-0.6	0.00303	0.1	2	2	110.86	76.6	143.05	141.72
4	85348595	85349134	6.49	6.77	6.15	0.62	0.00304	0.1	2	2	115.25	102.46	74.06	67.7
2	57012616	57013091	6.89	7.15	6.57	0.58	0.00304	0.1	2	2	137.21	146.23	86.24	103.81
6	10354959	10355229	5.7	6.03	5.29	0.74	0.00304	0.1	2	2	53.79	76.6	28.41	49.65
5	55645992	55646308	6.61	6.88	6.27	0.62	0.00304	0.1	2	2	109.77	126.34	61.89	92.07
4	34640570	34640867	6.77	7.04	6.45	0.58	0.00307	0.101	2	2	124.04	138.28	80.15	94.78
6	21939517	21939919	6.11	6.41	5.74	0.67	0.00307	0.101	2	2	79.03	90.53	49.71	56.87
Z	67517171	67517483	5.42	5.77	4.95	0.82	0.00307	0.101	2	2	60.37	48.74	27.39	34.3
6	23704976	23705374	7.15	6.82	7.43	-0.61	0.00308	0.101	2	2	91.11	134.3	174.5	169.7
1	168783223	168783580	6.66	6.32	6.94	-0.63	0.00309	0.101	2	2	86.72	72.62	147.11	99.29
26	715921	716472	7.29	6.99	7.54	-0.55	0.0031	0.102	2	2	124.04	130.32	165.37	207.61
3	12666730	12667111	7.43	7.15	7.67	-0.52	0.0031	0.102	2	2	154.77	128.33	219.14	186.85
1	141165037	141165674	7.7	7.93	7.42	0.51	0.00311	0.102	2	2	253.56	235.77	167.4	176.02
Z	33630250	33630531	6.92	6.57	7.2	-0.63	0.00312	0.102	2	2	91.11	98.48	167.4	126.37
13	1707910	1708326	6.89	7.17	6.54	0.63	0.00312	0.102	2	2	128.43	160.16	102.47	83.95
4	15921024	15921338	6.34	5.99	6.63	-0.64	0.00313	0.102	2	2	58.18	68.64	88.27	109.22
1	22624537	22624811	5.75	6.08	5.33	0.75	0.00313	0.102	2	2	64.76	70.63	50.73	29.79
26	1721744	1722177	6.64	6.92	6.3	0.61	0.00314	0.102	2	2	125.13	116.39	74.06	83.95
5	24635105	24635583	6.59	6.87	6.24	0.63	0.00314	0.102	2	2	115.25	118.38	63.92	87.56
2	98832475	98832680	5.9	6.22	5.48	0.74	0.00315	0.102	2	2	66.96	82.57	25.36	64.09
5	46196781	46197127	6.93	6.62	7.19	-0.57	0.00315	0.102	2	2	106.47	90.53	155.23	136.3
1	147022885	147023139	6.24	6.53	5.88	0.65	0.00316	0.103	2	2	88.91	96.5	62.9	55.06
2	67179833	67180212	7.01	6.7	7.26	-0.56	0.00317	0.103	2	2	110.86	97.49	153.2	154.36
1	47348655	47349224	6.83	6.51	7.09	-0.58	0.00318	0.103	2	2	85.62	96.5	124.79	147.13
6	18051762	18052268	6.09	6.39	5.7	0.7	0.00318	0.103	2	2	75.74	92.52	57.83	46.04
20	9702130	9702361	5.5	5.84	5.07	0.77	0.00319	0.103	2	2	53.79	60.68	35.51	31.59
5	15095191	15095812	6.92	6.58	7.2	-0.62	0.00319	0.103	2	2	116.35	74.61	145.08	148.94
19	6886465	6887148	7.48	7.73	7.18	0.55	0.0032	0.103	2	2	246.97	178.07	153.2	136.3
10	20474466	20474853	6.49	6.77	6.14	0.62	0.0032	0.103	2	2	115.25	102.46	70	71.31
1	196503240	196503496	6.42	6.06	6.71	-0.65	0.00321	0.103	2	2	62.57	70.63	112.61	96.59
5	29721808	29722177	5.88	6.2	5.48	0.72	0.00321	0.103	2	2	62.57	84.56	46.67	42.43
7	30733856	30734523	7.47	7.73	7.17	0.56	0.00324	0.104	2	2	192.09	231.79	151.17	136.3
1	25330416	25330742	5.94	6.24	5.55	0.7	0.00325	0.104	2	2	77.93	73.61	45.65	47.84
13	524260	525094	6.93	6.62	7.19	-0.57	0.00325	0.104	2	2	104.28	92.52	159.28	132.69
1	186918543	186918877	5.99	6.29	5.6	0.69	0.00325	0.104	2	2	80.13	76.6	47.68	49.65
6	23254802	23255205	6.97	6.66	7.23	-0.57	0.00326	0.104	2	2	102.08	100.47	158.27	141.72
2	25394321	25394608	6.66	6.33	6.93	-0.6	0.00326	0.105	2	2	60.37	100.47	94.35	148.94
18	6417199	6417387	5.41	5.76	4.94	0.82	0.00328	0.105	2	2	40.61	67.65	31.45	29.79
7	36462792	36463244	6.5	6.79	6.14	0.65	0.00328	0.105	2	2	117.45	104.45	61.89	79.43
20	8221768	8222185	6.83	7.09	6.51	0.58	0.00329	0.105	2	2	135.01	138.28	82.18	100.2
20	7741278	7741642	6.95	7.21	6.64	0.57	0.00329	0.105	2	2	148.18	148.22	92.32	107.42
4	37816060	37816938	7.35	7.59	7.05	0.54	0.0033	0.105	2	2	222.82	162.15	147.11	118.25
2	77734167	77734487	5.42	5.76	4.97	0.79	0.0033	0.105	2	2	53.79	54.71	27.39	35.2
5	44579558	44579808	6.51	6.16	6.79	-0.64	0.00331	0.105	2	2	68.05	74.61	119.72	102
14	168137	174564	5.58	5.13	5.93	-0.79	0.00331	0.105	2	2	27.44	42.78	63.92	57.77
1	144230231	144231069	7.73	7.96	7.45	0.5	0.00331	0.105	2	2	246.97	249.69	185.66	165.19
11	787130	787749	8.05	7.73	8.31	-0.57	0.00333	0.106	2	2	194.29	231.79	346.98	286.14
6	27394566	27395279	7.8	7.54	8.03	-0.49	0.00333	0.106	2	2	197.58	174.09	274.94	246.43
11	13383520	13383863	6.66	7	6.21	0.79	0.00334	0.106	2	2	143.79	112.41	51.74	96.59
5	48753114	48753423	5.49	5.82	5.05	0.77	0.00335	0.106	2	2	49.39	63.67	27.39	38.81
9	22548386	22548618	5.9	5.5	6.21	-0.71	0.00336	0.106	2	2	31.83	58.69	63.92	83.95
28	2256495	2256823	6.09	6.38	5.72	0.67	0.00336	0.106	2	2	82.32	84.56	53.77	51.45
2	68468333	68468753	6.7	6.37	6.96	-0.59	0.00336	0.106	2	2	83.42	82.57	127.83	121.86
25	3601995	3602924	7.41	7.67	7.09	0.58	0.00337	0.106	2	2	220.63	186.03	124.79	147.13
1	174166132	174166557	6.37	5.98	6.67	-0.69	0.00337	0.106	2	2	71.35	54.71	88.27	115.54
10	5890618	5890847	5.35	5.7	4.9	0.8	0.00337	0.106	2	2	47.2	56.7	33.48	26.18
3	36915339	36915969	7.04	6.73	7.3	-0.56	0.00338	0.107	2	2	124.04	88.54	189.72	124.57
1	110875975	110876597	6.97	6.66	7.22	-0.56	0.00338	0.107	2	2	88.91	113.41	141.02	157.97
4	32015920	32016320	6.19	5.83	6.48	-0.65	0.00339	0.107	2	2	66.96	46.76	96.38	82.14
6	26507570	26508224	7.49	7.21	7.73	-0.51	0.00339	0.107	2	2	176.72	120.37	238.42	185.05
14	5979905	5980282	5.87	6.17	5.48	0.7	0.00342	0.107	2	2	75.74	68.64	53.77	35.2
4	8452069	8452339	6.19	5.81	6.49	-0.68	0.00342	0.107	2	2	58.18	53.72	104.5	74.92
2	43397732	43397939	5.71	5.28	6.04	-0.76	0.00342	0.107	2	2	53.79	23.88	65.95	65.89
4	80084282	80084490	5.23	5.59	4.76	0.83	0.00342	0.107	2	2	39.52	56.7	17.25	37.01
11	1773431	1773693	6.33	6.61	5.97	0.63	0.00342	0.107	2	2	96.59	98.48	59.86	65.89
4	37319772	37320104	6.56	6.22	6.83	-0.61	0.00343	0.107	2	2	64.76	84.56	104.5	122.76
24	2747651	2747961	5.85	6.16	5.45	0.7	0.00343	0.107	2	2	68.05	74.61	41.6	46.04
9	9493750	9494020	5.14	5.49	4.67	0.83	0.00347	0.108	2	2	49.39	40.79	35.51	15.35
6	20995672	20996219	7.09	6.79	7.34	-0.55	0.00348	0.108	2	2	97.69	124.35	147.11	176.92
10	1784855	1785534	7.56	7.26	7.81	-0.55	0.00348	0.108	2	2	170.14	136.29	214.07	235.6
1	112801477	112801689	5.42	5.77	4.97	0.79	0.00348	0.108	2	2	58.18	50.73	29.42	33.4
3	50837359	50837891	7.01	6.7	7.26	-0.56	0.00349	0.108	2	2	121.84	86.55	165.37	140.82
13	13547676	13547931	6.21	6.5	5.85	0.65	0.00349	0.108	2	2	82.32	98.48	55.8	59.58
12	17664166	17664611	6.59	6.88	6.23	0.65	0.00349	0.108	2	2	128.43	106.44	67.97	82.14
6	4380205	4380741	7.12	6.82	7.37	-0.55	0.00349	0.108	2	2	121.84	104.45	183.63	147.13
6	23158239	23158483	6.61	6.29	6.88	-0.59	0.00349	0.108	2	2	84.52	71.63	123.77	111.93
4	85547978	85548214	6.07	5.7	6.36	-0.67	0.00349	0.108	2	2	55.98	47.75	86.24	78.53
Z	2016409	2016878	6.35	6.64	6	0.64	0.0035	0.108	2	2	86.72	112.41	44.64	83.05
6	31947747	31948516	8.03	8.26	7.76	0.5	0.0035	0.108	2	2	317.22	295.45	203.92	229.28
9	5312232	5312466	5.75	6.06	5.33	0.73	0.00354	0.109	2	2	59.27	74.61	27.39	53.26
3	45469611	45469880	6.09	6.39	5.71	0.68	0.00355	0.11	2	2	86.72	80.58	47.68	56.87
3	104510999	104511468	6.38	6.04	6.66	-0.63	0.00356	0.11	2	2	62.57	68.64	100.44	102
2	66276484	66276831	7.24	7.49	6.92	0.57	0.00356	0.11	2	2	186.6	174.09	107.54	135.4
12	19760880	19761234	6.76	7.07	6.35	0.72	0.00356	0.11	2	2	117.45	152.2	100.44	63.19
3	103891739	103892195	6.94	7.21	6.62	0.59	0.00357	0.11	2	2	159.16	136.29	92.32	103.81
4	17142640	17142910	5.56	5.96	5	0.97	0.00357	0.11	2	2	80.13	44.77	23.33	40.62
12	19754622	19755167	7.27	7.51	6.99	0.52	0.00358	0.11	2	2	198.68	166.13	138.99	114.64
18	1780949	1781380	7.13	6.81	7.39	-0.58	0.00358	0.11	2	2	111.96	112.41	187.69	147.13
9	5639740	5640390	6.93	7.18	6.62	0.56	0.00359	0.11	2	2	163.55	126.34	118.7	78.53
17	3535919	3537244	8.76	8.96	8.53	0.44	0.00359	0.11	2	2	499.43	497.4	380.46	356.55
Z	58462592	58463258	7.17	7.41	6.88	0.53	0.0036	0.11	2	2	187.7	153.2	129.86	105.61
5	45507601	45508037	6.45	6.73	6.11	0.62	0.00361	0.11	2	2	87.81	124.35	59.86	78.53
7	2627363	2627608	5.91	6.21	5.52	0.7	0.00361	0.11	2	2	77.93	70.63	43.63	47.84
13	14965138	14965636	6.85	6.54	7.11	-0.57	0.00361	0.11	2	2	95.5	90.53	140.01	135.4
5	12989563	12989988	6.88	6.54	7.16	-0.62	0.00362	0.111	2	2	99.89	86.55	125.8	159.77
6	25009093	25009560	5.71	6.05	5.28	0.77	0.00362	0.111	2	2	73.54	58.69	33.48	44.23
14	7097534	7097778	6.66	6.94	6.32	0.62	0.00362	0.111	2	2	115.25	130.32	90.29	69.51
5	38505571	38505846	6.23	6.53	5.85	0.68	0.00364	0.111	2	2	98.79	86.55	49.71	65.89
Z	45402805	45403455	6.7	6.99	6.32	0.67	0.00364	0.111	2	2	152.57	102.46	78.12	82.14
3	52389669	52389955	6.75	7.01	6.43	0.58	0.00365	0.111	2	2	141.6	116.39	92.32	80.34
1	57059138	57059521	6.37	6.66	6.03	0.63	0.00365	0.111	2	2	102.08	99.48	60.87	69.51
1	43937115	43937390	6.83	6.52	7.09	-0.57	0.00367	0.111	2	2	86.72	96.5	124.79	147.13
4	17517868	17518449	6.83	7.08	6.52	0.57	0.00367	0.112	2	2	115.25	156.18	79.13	103.81
14	5734108	5734689	7.03	7.29	6.72	0.57	0.00368	0.112	2	2	178.92	134.3	110.59	100.2
12	6995118	6995419	6.73	6.99	6.41	0.59	0.00369	0.112	2	2	130.62	124.35	98.41	71.31
Z	79915079	79915911	7.49	7.22	7.72	-0.51	0.00369	0.112	2	2	153.67	144.25	218.13	204.91
6	32452650	32452911	5.45	5.79	5.02	0.77	0.00369	0.112	2	2	53.79	56.7	31.45	33.4
1	33249278	33249737	6.41	6.71	6.03	0.68	0.00371	0.112	2	2	115.25	94.51	55.8	74.92
3	83688882	83689234	6.93	6.61	7.19	-0.57	0.00372	0.112	2	2	117.45	78.59	153.2	138.11
3	65085403	65085725	6.34	5.99	6.62	-0.63	0.00372	0.112	2	2	64.76	62.67	96.38	100.2
2	21430345	21430895	6.69	6.95	6.37	0.58	0.00375	0.113	2	2	127.33	120.37	92.32	73.12
4	76257923	76258608	7.23	6.94	7.47	-0.53	0.00376	0.113	2	2	127.33	118.38	187.69	166.99
18	6957024	6957308	6.36	6.01	6.63	-0.62	0.00377	0.113	2	2	69.15	59.69	98.41	100.2
10	5990293	5991230	7.67	7.4	7.89	-0.49	0.00377	0.113	2	2	175.63	162.15	248.56	226.57
1	194303342	194303713	6.6	6.26	6.87	-0.6	0.00377	0.113	2	2	91.11	62.67	120.73	112.83
9	23619174	23619540	6.46	6.76	6.09	0.66	0.00377	0.113	2	2	109.77	106.44	52.76	83.95
1	663637	664327	7.24	6.94	7.48	-0.55	0.00378	0.113	2	2	124.04	121.36	195.81	162.48
2	67089329	67089827	6.04	6.33	5.66	0.67	0.00378	0.113	2	2	84.52	76.6	51.74	49.65
12	7179422	7179943	7.06	7.31	6.76	0.55	0.00379	0.114	2	2	159.16	158.17	102.47	114.64
2	19708999	19709628	7.38	7.61	7.09	0.52	0.0038	0.114	2	2	203.07	188.02	136.96	136.3
26	1799273	1799750	7.18	7.44	6.87	0.57	0.0038	0.114	2	2	165.75	182.05	90.29	143.52
9	1328058	1328489	6.73	6.99	6.41	0.58	0.0038	0.114	2	2	128.43	126.34	82.18	88.46
13	1836010	1836252	5.96	6.27	5.57	0.7	0.00381	0.114	2	2	73.54	80.58	36.52	58.67
6	26776614	26777089	6.85	7.11	6.53	0.58	0.00381	0.114	2	2	156.97	119.38	98.41	86.66
2	102004423	102004625	6.7	6.33	6.99	-0.66	0.00384	0.115	2	2	86.72	74.61	159.28	94.78
1	6261554	6262186	7.3	7.55	6.99	0.56	0.00384	0.115	2	2	177.82	197.96	141.02	113.74
Z	56450367	56450682	5.74	6.07	5.32	0.74	0.00388	0.116	2	2	49.39	84.56	37.54	42.43
13	18549241	18549894	6.95	6.63	7.21	-0.58	0.00388	0.116	2	2	113.06	85.55	145.08	151.65
10	18504211	18504843	7.1	6.8	7.34	-0.54	0.00389	0.116	2	2	103.18	120.37	151.17	173.31
8	27287617	27288006	6.13	6.44	5.73	0.71	0.00389	0.116	2	2	88.91	84.56	39.57	66.8
1	17268839	17269150	6.64	6.31	6.91	-0.59	0.0039	0.116	2	2	74.64	84.56	119.72	120.05
1	175224632	175225361	6.39	6.67	6.03	0.64	0.00391	0.116	2	2	93.3	110.42	72.03	58.67
2	97245239	97245824	7.55	7.27	7.79	-0.52	0.00391	0.116	2	2	152.57	156.18	238.42	204.91
3	21159163	21159512	7.15	6.86	7.39	-0.53	0.00391	0.116	2	2	132.82	99.48	181.6	154.36
Z	26063262	26063595	6.44	6.11	6.72	-0.61	0.00391	0.116	2	2	69.15	68.64	104.5	105.61
7	11605443	11605685	6.29	6.57	5.95	0.63	0.00391	0.116	2	2	91.11	99.48	62.9	60.48
8	23393279	23393786	6.65	6.21	6.99	-0.78	0.00392	0.116	2	2	71.35	76.6	164.36	89.36
20	5359611	5360083	6.49	6.76	6.16	0.6	0.00392	0.116	2	2	102.08	114.4	65.95	76.73
1	177156623	177157093	7.64	7.33	7.89	-0.56	0.00392	0.116	2	2	167.94	154.19	281.03	194.07
9	15777727	15778078	6.61	6.23	6.9	-0.67	0.00393	0.116	2	2	55.98	94.51	122.76	116.44
3	24643303	24643537	5.73	5.33	6.05	-0.73	0.00393	0.116	2	2	49.39	30.84	64.93	67.7
2	115911677	115912005	7.24	6.95	7.48	-0.53	0.00393	0.116	2	2	119.64	128.33	179.57	177.83
12	4503644	4504218	7.23	7.48	6.93	0.55	0.00395	0.116	2	2	222.82	134.3	145.08	99.29
23	3365438	3365640	5.86	5.45	6.17	-0.72	0.00396	0.116	2	2	42.81	44.77	82.18	62.28
6	22165760	22166005	5.98	5.61	6.28	-0.67	0.00396	0.117	2	2	55.98	41.78	84.21	71.31
17	10076792	10077203	7.32	7.03	7.55	-0.52	0.00398	0.117	2	2	119.64	142.26	179.57	195.88
7	4069965	4070202	6.63	6.31	6.9	-0.59	0.00398	0.117	2	2	82.32	76.6	116.67	121.86
20	2392091	2392669	6.59	6.88	6.24	0.64	0.004	0.117	2	2	137.21	98.48	74.06	76.73
20	4510201	4510636	5.47	5.81	5.02	0.78	0.00401	0.118	2	2	49.39	62.67	17.25	47.84
8	25511102	25511355	7.38	7.09	7.62	-0.54	0.00402	0.118	2	2	148.18	123.35	189.72	204.91
2	58314359	58314772	7.03	7.28	6.73	0.55	0.00403	0.118	2	2	150.38	161.16	92.32	120.05
9	4996210	4996497	6.2	6.48	5.84	0.64	0.00404	0.118	2	2	82.32	96.5	51.74	63.19
2	101651951	101652240	6.27	5.92	6.55	-0.63	0.00406	0.119	2	2	60.37	60.68	96.38	91.17
1	18795075	18795500	7.3	7.01	7.53	-0.52	0.00407	0.119	2	2	135.01	123.35	195.81	174.21
23	85199	85970	5.76	5.32	6.09	-0.77	0.00407	0.119	2	2	45	34.82	90.29	46.04
1	131032511	131033080	6.93	7.18	6.61	0.57	0.00408	0.119	2	2	149.28	141.26	90.29	105.61
11	1073773	1074583	7.39	7.63	7.1	0.52	0.00409	0.119	2	2	181.11	213.88	136.96	138.11
11	11699805	11700223	6.62	6.28	6.9	-0.62	0.00409	0.119	2	2	82.32	72.62	142.04	96.59
2	9666883	9667186	6.09	6.38	5.73	0.65	0.00409	0.119	2	2	80.13	86.55	53.77	52.35
8	25063288	25063679	6.91	7.16	6.61	0.55	0.0041	0.119	2	2	150.38	136.29	106.53	89.36
2	10745036	10745315	5.73	6.04	5.32	0.72	0.0041	0.119	2	2	69.15	62.67	37.54	42.43
2	53343683	53344039	6.26	5.88	6.56	-0.67	0.00412	0.12	2	2	71.35	46.76	88.27	100.2
27	3539470	3540099	8.04	8.25	7.79	0.46	0.00414	0.12	2	2	297.47	312.37	218.13	224.76
3	64520591	64520875	6.2	5.85	6.49	-0.63	0.00415	0.12	2	2	64.76	50.73	95.37	83.95
3	59362530	59362834	6.23	5.87	6.51	-0.64	0.00415	0.12	2	2	62.57	54.71	86.24	96.59
5	19489119	19489341	6.1	5.74	6.39	-0.65	0.00416	0.12	2	2	55.98	50.73	88.27	79.43
20	748568	748851	7.16	7.4	6.87	0.53	0.00416	0.12	2	2	163.55	174.09	112.61	121.86
26	1876211	1877025	6.87	7.14	6.55	0.59	0.00418	0.121	2	2	161.36	120.37	96.38	91.17
6	9059346	9059628	6.51	6.18	6.77	-0.59	0.00419	0.121	2	2	80.13	64.66	116.67	102
1	58155867	58156117	6.51	6.16	6.78	-0.62	0.0042	0.121	2	2	64.76	78.59	114.64	105.61
2	14251631	14252539	7.96	8.18	7.71	0.46	0.0042	0.121	2	2	290.88	288.49	213.05	206.71
28	3133985	3134242	6.5	6.17	6.77	-0.6	0.0042	0.121	2	2	73.54	70.63	114.64	103.81
2	146258342	146258744	5.84	6.15	5.45	0.7	0.00421	0.121	2	2	73.54	68.64	39.57	47.84
13	14843176	14843479	7.1	7.34	6.81	0.54	0.00422	0.121	2	2	170.14	154.19	112.61	111.03
7	6579140	6579483	6.61	6.88	6.29	0.58	0.00424	0.122	2	2	106.47	128.33	72.03	84.85
1	838197	838935	5.08	4.6	5.43	-0.83	0.00425	0.122	2	2	29.64	18.9	47.68	38.81
12	2753775	2754578	6.67	6.32	6.94	-0.63	0.00425	0.122	2	2	69.15	90.53	130.88	115.54
22	2801524	2801787	7.31	7.02	7.54	-0.52	0.00425	0.122	2	2	139.4	120.37	184.65	188.66
1	25257290	25257597	6.52	6.19	6.79	-0.6	0.00426	0.122	2	2	73.54	72.62	104.5	116.44
9	1860808	1861110	5.98	6.31	5.55	0.76	0.00427	0.122	2	2	99.89	58.69	45.65	47.84
21	3279350	3279997	7.85	7.59	8.07	-0.49	0.00427	0.122	2	2	192.09	192	250.59	287.95
3	27727803	27728161	6.08	5.66	6.4	-0.74	0.00428	0.122	2	2	51.59	49.74	106.53	62.28
12	14068425	14068910	6.88	7.13	6.58	0.55	0.00428	0.122	2	2	130.62	149.22	92.32	98.39
1	145845569	145846302	7.98	8.2	7.73	0.47	0.00429	0.122	2	2	310.64	275.56	219.14	204.91
21	4475223	4475520	6.11	6.4	5.74	0.65	0.0043	0.123	2	2	77.93	90.53	55.8	51.45
1	140207300	140207565	6.26	5.91	6.54	-0.63	0.00431	0.123	2	2	58.18	61.68	82.18	103.81
4	56567240	56567503	5.85	6.16	5.46	0.7	0.00431	0.123	2	2	77.93	64.66	43.63	44.23
3	54325864	54326108	6.17	5.78	6.48	-0.7	0.00433	0.123	2	2	64.76	44.77	78.12	100.2
1	140235837	140236309	6.76	6.44	7.02	-0.58	0.00434	0.123	2	2	73.54	100.47	125.8	134.5
4	91194253	91194513	6.35	6.63	6.02	0.61	0.00435	0.123	2	2	110.86	86.55	78.12	51.45
24	5100419	5101147	7.43	7.66	7.16	0.51	0.00437	0.124	2	2	220.63	185.03	150.15	135.4
3	91772176	91772374	6.58	6.23	6.87	-0.64	0.00438	0.124	2	2	84.52	65.66	104.5	129.08
2	104765241	104765769	7.4	7.64	7.1	0.54	0.00439	0.124	2	2	219.53	180.06	134.93	139.91
2	46827149	46827551	6.68	6.95	6.35	0.6	0.00439	0.124	2	2	106.47	140.27	81.16	82.14
18	8223698	8224370	7.7	7.4	7.94	-0.54	0.00439	0.124	2	2	137.21	199.95	244.51	247.33
1	107678710	107679033	6.11	5.76	6.4	-0.64	0.0044	0.124	2	2	59.27	48.74	90.29	78.53
2	69563660	69564088	7.11	6.78	7.37	-0.59	0.0044	0.124	2	2	107.57	112.41	189.72	141.72
26	3770089	3770505	6.4	6.68	6.07	0.6	0.0044	0.124	2	2	121.84	82.57	81.16	53.26
4	40287046	40287577	6.75	7	6.44	0.56	0.0044	0.124	2	2	119.64	136.29	80.15	92.97
15	3978217	3978733	6.88	7.13	6.58	0.55	0.00441	0.124	2	2	128.43	152.2	84.21	107.42
4	83589043	83589515	6.75	6.44	7.01	-0.57	0.00441	0.124	2	2	86.72	86.55	120.73	136.3
Z	70512965	70513417	5.96	6.26	5.57	0.68	0.00441	0.124	2	2	82.32	70.63	45.65	49.65
3	24450027	24450693	7.02	6.71	7.27	-0.56	0.00442	0.124	2	2	115.25	94.51	148.12	161.58
11	18036306	18036519	6.11	5.73	6.41	-0.67	0.00442	0.124	2	2	53.79	52.72	96.38	73.12
10	13375606	13375851	6.4	6.06	6.68	-0.62	0.00443	0.124	2	2	64.76	68.64	87.25	118.25
10	16785296	16785801	7.66	7.4	7.88	-0.48	0.00443	0.124	2	2	161.36	176.08	226.24	245.52
12	8248085	8248628	7.02	7.27	6.72	0.55	0.00444	0.124	2	2	170.14	138.28	108.56	102
1	116009511	116010003	6.36	6.64	6.02	0.63	0.00445	0.124	2	2	122.94	76.6	76.09	53.26
8	27588652	27589468	7.75	7.45	8	-0.54	0.00445	0.124	2	2	165.75	185.03	281.03	230.18
5	35901386	35901893	6.48	6.75	6.14	0.6	0.00445	0.124	2	2	115.25	99.48	88.27	53.26
3	13679963	13680296	6.16	5.8	6.44	-0.64	0.00445	0.124	2	2	54.88	56.7	90.29	83.95
2	42812695	42812895	6.17	6.46	5.81	0.65	0.00446	0.124	2	2	83.42	92.52	45.65	66.8
Z	23373959	23374259	6.28	6.56	5.94	0.62	0.00446	0.124	2	2	97.69	90.53	61.89	60.48
12	17115019	17115769	6.73	6.98	6.41	0.57	0.00447	0.124	2	2	126.23	126.34	90.29	80.34
23	4345748	4346402	7.79	7.52	8.02	-0.5	0.00447	0.124	2	2	183.31	184.04	279	239.21
18	9219624	9219935	6.41	6.68	6.08	0.6	0.00447	0.124	2	2	98.79	106.44	61.89	73.12
3	93835760	93836063	6.33	5.99	6.61	-0.61	0.00447	0.124	2	2	62.57	64.66	96.38	98.39
25	2420202	2420550	6.51	6.78	6.17	0.6	0.00447	0.124	2	2	108.67	110.42	82.18	62.28
7	17655219	17655400	5.32	5.66	4.87	0.78	0.00449	0.124	2	2	46.1	54.71	23.33	35.2
1	40424397	40424608	6.33	5.99	6.61	-0.62	0.00449	0.124	2	2	62.57	64.66	90.29	104.71
1	178904765	178905242	6.35	6.67	5.95	0.72	0.00449	0.124	2	2	124.04	79.58	57.83	65.89
1	47972970	47973422	6.68	6.94	6.37	0.57	0.00449	0.124	2	2	137.21	108.43	92.32	73.12
13	9367918	9368766	7.43	7.66	7.16	0.5	0.00449	0.124	2	2	203.07	201.94	138.99	147.13
14	4892146	4892574	6.82	7.07	6.52	0.55	0.00451	0.125	2	2	135.01	134.3	92.32	91.17
12	13961951	13962412	5.91	6.22	5.53	0.69	0.00451	0.125	2	2	80.13	68.64	44.64	47.84
4	88711882	88712247	6.14	6.42	5.79	0.64	0.00452	0.125	2	2	81.23	90.53	51.74	58.67
Z	35134288	35134673	6.26	6.56	5.88	0.68	0.00453	0.125	2	2	86.72	102.46	72.03	46.04
2	5281904	5282102	5.27	5.61	4.82	0.79	0.00453	0.125	2	2	47.2	50.73	37.54	18.96
19	5963371	5963583	6.93	7.18	6.63	0.55	0.00454	0.125	2	2	139.4	151.21	86.24	111.93
19	7110271	7110661	5.97	5.58	6.27	-0.69	0.00455	0.125	2	2	45	50.73	59.86	94.78
5	14320138	14321267	8.05	7.7	8.33	-0.63	0.00455	0.125	2	2	232.7	182.05	272.91	369.19
2	68636314	68636602	6.45	6.72	6.12	0.6	0.00455	0.125	2	2	106.47	104.45	65.95	73.12
27	7046509	7046825	6.55	6.2	6.84	-0.63	0.00456	0.125	2	2	64.76	82.57	122.76	105.61
4	16393467	16393869	6.96	6.63	7.23	-0.6	0.00456	0.126	2	2	85.62	112.41	159.28	140.82
9	8924812	8925229	6	6.29	5.63	0.66	0.00459	0.126	2	2	77.93	78.59	47.68	51.45
21	1461791	1462084	6.62	6.3	6.88	-0.58	0.00459	0.126	2	2	71.35	86.55	106.53	129.08
4	69487541	69487964	6.23	5.87	6.51	-0.64	0.00459	0.126	2	2	58.18	58.69	100.44	82.14
11	17408370	17408775	7.16	6.87	7.4	-0.53	0.00459	0.126	2	2	124.04	110.42	185.66	152.55
2	9960906	9961135	5.31	5.66	4.84	0.82	0.0046	0.126	2	2	62.57	38.8	29.42	27.98
5	52955868	52956448	7.16	7.4	6.87	0.52	0.00461	0.126	2	2	152.57	185.03	98.41	136.3
2	65388826	65389166	5.49	5.84	5.02	0.82	0.00461	0.126	2	2	58.18	56.7	17.25	47.84
3	48423954	48424272	6	6.29	5.63	0.66	0.00461	0.126	2	2	77.93	78.59	45.65	53.26
8	6533315	6533554	7.02	6.73	7.26	-0.53	0.00462	0.126	2	2	121.84	90.53	167.4	139.91
1	157273126	157273839	6.91	7.16	6.6	0.55	0.00463	0.126	2	2	145.99	139.27	92.32	102
2	110412879	110413377	7.69	7.42	7.91	-0.49	0.00463	0.126	2	2	174.53	169.12	231.32	250.04
5	51263948	51264398	6.44	6.73	6.08	0.65	0.00464	0.126	2	2	97.69	114.4	80.15	55.06
4	90086165	90086752	6.36	6.63	6.02	0.61	0.00465	0.127	2	2	124.04	74.61	80.15	49.65
4	65297893	65298252	6.7	6.38	6.96	-0.58	0.00465	0.127	2	2	82.32	84.56	132.91	116.44
2	140653471	140653758	5.89	6.19	5.52	0.67	0.00466	0.127	2	2	77.93	67.65	52.76	38.81
11	12174522	12175079	6.51	6.19	6.78	-0.59	0.00466	0.127	2	2	66.96	78.59	106.53	112.83
18	11340429	11340849	6.59	6.87	6.24	0.63	0.00467	0.127	2	2	124.04	110.42	63.92	87.56
7	14779852	14780652	7.85	7.56	8.09	-0.53	0.00467	0.127	2	2	214.04	164.14	262.77	282.53
1	190296564	190296816	6.01	6.3	5.64	0.65	0.00468	0.127	2	2	84.52	72.62	53.77	46.04
7	20701143	20701638	6.82	6.52	7.07	-0.55	0.00468	0.127	2	2	106.47	76.6	145.08	123.67
1	167196380	167196713	6.61	6.28	6.87	-0.59	0.00469	0.127	2	2	82.32	73.61	110.59	123.67
5	49866466	49866671	6.27	6.59	5.85	0.74	0.00471	0.127	2	2	102.08	90.53	37.54	77.63
3	105956646	105957187	7.63	7.35	7.86	-0.52	0.00472	0.127	2	2	152.57	173.09	244.51	221.15
9	18663904	18664346	7.18	6.89	7.42	-0.53	0.00472	0.127	2	2	108.67	128.33	169.43	172.41
2	121090079	121091067	7.99	8.2	7.74	0.46	0.00472	0.127	2	2	289.78	297.44	205.95	221.15
2	75342242	75342746	7.9	7.65	8.12	-0.46	0.00472	0.127	2	2	206.36	195.97	283.06	271.7
3	82760323	82760533	7.29	7.01	7.53	-0.52	0.00473	0.127	2	2	145.99	112.41	191.75	177.83
2	55097534	55097935	6.97	6.66	7.22	-0.56	0.00474	0.127	2	2	104.28	98.48	165.37	132.69
2	70638891	70639390	6.36	6.64	6.02	0.62	0.00474	0.127	2	2	106.47	92.52	63.92	65.89
15	8136346	8136813	6.88	6.58	7.12	-0.55	0.00474	0.127	2	2	96.59	94.51	141.02	138.11
15	179381	183143	5.99	5.63	6.28	-0.65	0.00475	0.127	2	2	58.18	40.79	86.24	69.51
2	98825691	98826162	7.82	7.56	8.03	-0.48	0.00475	0.127	2	2	176.72	199.95	259.72	264.48
10	2504884	2505241	6.42	6.69	6.09	0.6	0.00475	0.127	2	2	84.52	122.36	57.83	78.53
11	8326908	8327127	5.54	5.86	5.12	0.74	0.00475	0.127	2	2	53.79	62.67	25.36	44.23
12	3332444	3332882	7.06	7.3	6.77	0.53	0.00475	0.127	2	2	161.36	154.19	120.73	97.49
2	13710841	13711374	7.36	7.09	7.59	-0.5	0.00475	0.127	2	2	150.38	122.36	212.04	174.21
2	17790120	17790558	6.46	6.74	6.13	0.61	0.00475	0.127	2	2	110.86	102.46	63.92	75.82
8	2727569	2727798	5.48	5.86	4.97	0.88	0.00477	0.128	2	2	69.15	46.76	21.31	41.52
1	191885381	191885648	6.09	5.73	6.38	-0.65	0.00477	0.128	2	2	49.39	56.7	82.18	83.95
2	17634562	17634840	5.7	5.3	6.01	-0.71	0.00478	0.128	2	2	34.03	44.77	53.77	74.92
2	52753373	52753651	6.51	6.16	6.79	-0.63	0.00478	0.128	2	2	60.37	82.57	115.66	105.61
12	16072962	16073559	6.84	7.09	6.54	0.55	0.00479	0.128	2	2	132.82	140.27	98.41	87.56
4	85417748	85418277	6.62	6.28	6.89	-0.61	0.00479	0.128	2	2	76.84	78.59	132.91	103.81
3	75680623	75680959	6.81	7.06	6.51	0.55	0.00479	0.128	2	2	130.62	136.29	87.25	94.78
1	23669325	23669688	6.21	6.49	5.86	0.62	0.00479	0.128	2	2	88.91	90.53	57.83	58.67
2	24110681	24110871	5.58	5.9	5.17	0.73	0.0048	0.128	2	2	46.1	73.61	31.45	40.62
1	14836939	14837245	5.96	6.27	5.55	0.72	0.00482	0.128	2	2	77.93	76.6	31.45	62.28
33	7495064	7495253	6.03	6.32	5.66	0.66	0.00482	0.128	2	2	71.35	88.54	51.74	49.65
11	10413651	10413867	6.4	6.06	6.67	-0.61	0.00483	0.128	2	2	59.27	74.61	100.44	103.81
Z	44844134	44844793	6.66	6.93	6.33	0.59	0.00483	0.128	2	2	113.06	130.32	88.27	73.12
12	2594297	2595002	6.77	7.03	6.45	0.58	0.00483	0.128	2	2	152.57	108.43	94.35	80.34
11	1503252	1503433	5.27	5.61	4.82	0.79	0.00483	0.128	2	2	45	52.72	21.31	35.2
1	135346680	135347497	7.62	7.36	7.85	-0.49	0.00485	0.128	2	2	159.16	169.12	236.39	224.76
4	82978360	82978695	7.07	7.31	6.78	0.53	0.00485	0.128	2	2	160.26	156.18	108.56	111.03
26	3685889	3686775	7.05	7.33	6.7	0.63	0.00485	0.128	2	2	138.31	184.04	116.67	91.17
1	70939829	70940538	7.01	7.27	6.71	0.56	0.00485	0.128	2	2	143.79	164.14	112.61	96.59
7	27880390	27880661	5.96	6.25	5.58	0.67	0.00485	0.128	2	2	69.15	83.56	35.51	60.48
23	5733744	5734306	7.79	7.53	8.01	-0.48	0.00485	0.128	2	2	172.33	197.96	228.27	287.95
1	136293530	136293742	5.11	5.46	4.65	0.81	0.00485	0.128	2	2	47.2	40.79	29.42	20.76
23	190440	190665	6.62	6.31	6.88	-0.57	0.00486	0.128	2	2	80.13	78.59	117.69	118.25
4	60217816	60218276	6.74	7	6.41	0.59	0.00488	0.129	2	2	150.38	106.44	90.29	80.34
4	60307966	60308185	6.32	5.98	6.59	-0.61	0.0049	0.129	2	2	71.35	54.71	108.56	83.95
7	19438856	19439241	7.14	6.85	7.37	-0.52	0.0049	0.129	2	2	121.84	109.43	175.52	156.16
1	151849126	151849439	5.72	5.31	6.04	-0.72	0.00491	0.129	2	2	40.61	38.8	76.09	55.06
5	26351830	26352043	5.22	5.59	4.71	0.89	0.00492	0.129	2	2	53.79	42.78	15.22	37.01
20	10639387	10639712	6.35	6.62	6.01	0.61	0.00492	0.129	2	2	91.11	105.45	64.93	64.09
27	2189427	2193890	5.58	5.17	5.9	-0.73	0.00493	0.129	2	2	23.05	48.74	51.74	67.7
2	37164662	37164961	6.49	6.16	6.76	-0.6	0.00494	0.129	2	2	62.57	80.58	105.51	111.03
10	5091906	5092234	6.49	6.17	6.76	-0.59	0.00494	0.129	2	2	60.37	83.56	96.38	120.05
21	6647222	6647441	5.84	5.45	6.15	-0.7	0.00494	0.129	2	2	40.61	46.76	55.8	85.75
5	31362989	31363460	6.93	6.63	7.17	-0.54	0.00495	0.129	2	2	95.5	102.46	147.11	141.72
5	9798039	9798427	6.02	6.31	5.66	0.65	0.00495	0.13	2	2	82.32	76.6	51.74	49.65
2	59699709	59700058	6.34	6.01	6.62	-0.61	0.00497	0.13	2	2	58.18	70.63	92.32	103.81
27	4264463	4264859	6.21	6.49	5.87	0.62	0.00497	0.13	2	2	93.3	86.55	63.92	53.26
21	145001	145307	6.89	6.57	7.16	-0.59	0.00497	0.13	2	2	73.54	116.39	138.99	146.23
8	2537045	2537306	6.54	6.22	6.8	-0.58	0.00497	0.13	2	2	80.13	68.64	120.73	102
27	6807925	6808120	6.23	6.52	5.88	0.64	0.00498	0.13	2	2	88.91	94.51	70	47.84
Z	11712390	11713152	7.41	7.11	7.65	-0.54	0.00499	0.13	2	2	122.94	154.19	209	194.07
10	19563196	19563385	6.33	5.97	6.61	-0.63	0.005	0.13	2	2	47.2	78.59	93.34	102
33	2897867	2899743	6.88	6.54	7.15	-0.61	0.005	0.13	2	2	77.93	108.43	149.14	134.5
18	11339589	11339837	5.44	5.01	5.77	-0.76	0.00502	0.13	2	2	31.83	32.83	59.86	49.65
12	18962078	18962309	5.85	6.16	5.48	0.68	0.00502	0.13	2	2	55.98	86.55	37.54	51.45
2	6120377	6120697	6.12	6.41	5.77	0.64	0.00502	0.13	2	2	91.11	78.59	55.8	53.26
14	14635149	14635730	8.33	8.08	8.55	-0.47	0.00503	0.13	2	2	242.58	297.44	376.4	372.8
8	18076458	18076696	5.74	6.05	5.35	0.7	0.00503	0.13	2	2	65.86	66.65	35.51	46.04
23	1231015	1231707	7.84	8.06	7.59	0.47	0.00503	0.13	2	2	246.97	285.51	182.62	203.1
8	15089240	15089442	5.3	4.86	5.64	-0.78	0.00505	0.131	2	2	25.25	32.83	42.61	56.87
5	24069567	24069799	5.6	5.91	5.19	0.72	0.00506	0.131	2	2	53.79	66.65	39.57	33.4
5	45500720	45501028	5.6	5.91	5.19	0.72	0.00506	0.131	2	2	53.79	66.65	39.57	33.4
6	29576832	29577507	7.1	7.35	6.79	0.56	0.00507	0.131	2	2	160.26	166.13	128.85	92.97
28	4741384	4741719	6.48	6.74	6.16	0.59	0.00507	0.131	2	2	97.69	116.39	65.95	76.73
Z	54201361	54201596	5.5	5.82	5.08	0.74	0.00507	0.131	2	2	51.59	61.68	25.36	42.43
1	71042150	71042403	6.32	5.93	6.63	-0.7	0.00507	0.131	2	2	49.39	72.62	110.59	87.56
1	1354835	1355645	7.17	7.41	6.89	0.52	0.00508	0.131	2	2	174.53	165.14	132.91	103.81
1	125562691	125562905	6.36	6	6.64	-0.64	0.00508	0.131	2	2	49.39	78.59	99.43	100.2
3	50511126	50511728	7.11	7.35	6.81	0.54	0.00508	0.131	2	2	150.38	176.08	115.66	109.22
14	6302963	6303722	7.14	6.8	7.41	-0.61	0.00508	0.131	2	2	128.43	94.51	153.2	186.85
5	48973433	48973815	6.18	6.45	5.83	0.62	0.00509	0.131	2	2	77.93	97.49	49.71	64.09
7	33532002	33532418	7.16	6.87	7.39	-0.52	0.00509	0.131	2	2	126.23	108.43	169.43	166.99
1	45679675	45680317	6.38	6.66	6.04	0.62	0.00509	0.131	2	2	93.3	108.43	72.03	59.58
5	1819479	1819896	6.88	7.13	6.58	0.55	0.0051	0.131	2	2	135.01	144.25	101.45	89.36
3	51639398	51640371	8	7.75	8.22	-0.47	0.00512	0.131	2	2	200.87	229.8	297.26	297.88
3	110624894	110625798	7.37	7.1	7.59	-0.5	0.00512	0.131	2	2	137.21	136.29	195.81	190.46
Z	46960718	46961010	5.8	5.42	6.1	-0.68	0.00512	0.131	2	2	42.81	42.78	65.95	71.31
5	51416419	51416855	7.43	7.16	7.66	-0.5	0.00513	0.131	2	2	150.38	136.29	199.87	204.91
1	111794837	111795371	7.53	7.24	7.77	-0.52	0.00514	0.131	2	2	142.7	160.16	232.33	203.1
30	1515940	1516896	6.51	6.18	6.77	-0.59	0.00515	0.131	2	2	84.52	60.68	112.61	105.61
9	12909376	12909790	6.72	6.97	6.41	0.56	0.00515	0.131	2	2	132.82	118.38	86.24	83.95
Z	58835668	58836314	7.92	8.13	7.68	0.46	0.00515	0.131	2	2	279.9	281.53	205.95	203.1
Z	63557695	63557949	6.54	6.81	6.19	0.62	0.00515	0.131	2	2	104.28	120.37	84.21	62.28
15	8291914	8292195	6.09	5.73	6.37	-0.64	0.00515	0.131	2	2	61.47	44.77	84.21	81.24
10	7058310	7058550	5.71	5.32	6.01	-0.69	0.00517	0.132	2	2	45	34.82	65.95	63.19
1	13467304	13467986	7.56	7.29	7.78	-0.49	0.00517	0.132	2	2	161.36	152.2	216.1	222.96
1	138698013	138698236	5.93	5.55	6.23	-0.67	0.0052	0.132	2	2	45	48.74	80.15	69.51
23	4811694	4812081	5.01	5.37	4.53	0.84	0.00521	0.132	2	2	34.03	48.74	9.13	37.01
2	147988253	147988631	5.87	6.19	5.46	0.73	0.00521	0.132	2	2	93.3	52.72	47.68	40.62
3	96343512	96344326	7.41	7.12	7.66	-0.53	0.00523	0.133	2	2	150.38	128.33	187.69	215.74
2	48762588	48762948	6.6	6.27	6.86	-0.59	0.00524	0.133	2	2	77.93	76.6	128.85	103.81
Z	1568709	1568902	6.24	5.89	6.52	-0.63	0.00527	0.134	2	2	53.79	64.66	96.38	87.56
4	47929324	47929528	6.33	5.99	6.61	-0.61	0.00529	0.134	2	2	64.76	62.67	106.53	88.46
5	55953312	55953956	7.49	7.72	7.21	0.5	0.00529	0.134	2	2	222.82	197.96	145.08	151.65
3	90001905	90002394	6.64	6.28	6.93	-0.65	0.0053	0.134	2	2	84.52	70.63	100.44	143.52
20	7846359	7846661	6.04	6.32	5.69	0.63	0.00531	0.134	2	2	91.11	68.64	65.95	37.01
27	3902601	3903000	6.29	6.57	5.95	0.62	0.00531	0.134	2	2	75.74	114.4	55.8	67.7
12	9276462	9276752	7.22	6.94	7.45	-0.51	0.00532	0.134	2	2	132.82	113.41	184.65	165.19
1	13999145	13999689	6.83	6.54	7.08	-0.54	0.00532	0.134	2	2	113.06	72.62	159.28	111.03
4	16469065	16469492	7.42	7.65	7.15	0.51	0.00532	0.134	2	2	170.14	231.79	128.85	154.36
18	10090747	10091426	7.55	7.77	7.29	0.48	0.00533	0.134	2	2	242.58	194.98	179.57	134.5
Z	13427823	13428256	6.34	6.61	6.01	0.6	0.00535	0.134	2	2	88.91	106.44	55.8	73.12
3	55755632	55756042	5.93	6.24	5.54	0.7	0.00536	0.135	2	2	86.72	64.66	43.63	49.65
28	4361545	4362526	7.75	7.96	7.49	0.47	0.00538	0.135	2	2	207.46	291.47	153.2	206.71
6	19157595	19157919	5.66	5.97	5.27	0.7	0.00542	0.136	2	2	62.57	62.67	45.65	31.59
14	5618948	5619332	6.74	6.43	6.99	-0.56	0.00542	0.136	2	2	99.89	72.62	130.88	123.67
Z	4294662	4294868	6.11	5.76	6.4	-0.64	0.00544	0.136	2	2	51.59	56.7	72.03	96.59
4	16315603	16315976	6.47	6.15	6.73	-0.58	0.00544	0.136	2	2	82.32	59.69	116.67	95.68
7	2276581	2276804	6.02	5.67	6.31	-0.64	0.00544	0.136	2	2	53.79	47.75	78.12	80.34
3	73832150	73832653	6.18	6.46	5.83	0.63	0.00545	0.136	2	2	85.62	90.53	65.95	47.84
4	35408511	35409151	7.46	7.2	7.68	-0.49	0.00545	0.136	2	2	152.57	141.26	212.04	199.49
17	1747780	1748070	6.55	6.22	6.83	-0.61	0.00546	0.136	2	2	58.18	90.53	112.61	114.64
3	71430252	71430523	6.61	6.88	6.27	0.61	0.00546	0.136	2	2	110.86	124.35	90.29	64.09
5	52903212	52903602	6.01	5.65	6.3	-0.65	0.00547	0.137	2	2	52.69	47.75	72.03	85.75
2	4967718	4968258	7.14	6.82	7.4	-0.58	0.00548	0.137	2	2	97.69	128.33	179.57	157.97
1	67578332	67578722	6.64	6.91	6.32	0.58	0.00548	0.137	2	2	130.62	109.43	78.12	82.14
1	142389046	142389418	6.44	6.7	6.11	0.59	0.00549	0.137	2	2	97.69	110.42	61.89	76.73
2	14977790	14978214	6.5	6.77	6.18	0.58	0.00549	0.137	2	2	115.25	102.46	72.03	73.12
1	3637956	3638207	6.3	6.57	5.96	0.6	0.00551	0.137	2	2	93.3	96.5	67.97	56.87
11	18569001	18569191	6.57	6.82	6.25	0.57	0.00552	0.137	2	2	93.3	133.3	57.83	94.78
1	93030235	93030613	6.53	6.21	6.79	-0.57	0.00553	0.137	2	2	77.93	70.63	114.64	106.51
3	8138069	8138472	6.81	6.51	7.05	-0.54	0.00553	0.137	2	2	97.69	84.56	134.93	130.89
19	1640847	1641441	7.81	8.03	7.56	0.46	0.00554	0.137	2	2	253.56	267.6	189.72	188.66
1	80126615	80127092	6.74	6.43	6.99	-0.56	0.00554	0.137	2	2	90.01	82.57	122.76	130.89
10	11348574	11349321	6.83	6.54	7.08	-0.54	0.00555	0.137	2	2	95.5	90.53	136.96	133.59
1	88851688	88852176	6.16	5.81	6.45	-0.65	0.00555	0.137	2	2	47.2	64.66	63.92	111.03
23	1214446	1214976	7.3	7.53	7.03	0.5	0.00556	0.137	2	2	189.9	180.06	130.88	130.89
26	2088980	2089799	8.38	8.58	8.15	0.43	0.00556	0.137	2	2	389.67	377.03	279	288.85
1	136253638	136253890	5.98	6.28	5.6	0.68	0.00556	0.137	2	2	88.91	66.65	47.68	49.65
26	3061500	3061692	5.95	5.58	6.24	-0.66	0.00556	0.137	2	2	45	50.73	76.09	74.92
1	8874691	8875031	5.92	6.23	5.53	0.71	0.00557	0.137	2	2	77.93	72.62	33.48	58.67
18	9334587	9335268	7.67	7.89	7.41	0.48	0.00557	0.137	2	2	252.46	221.84	169.43	169.7
4	21466693	21466931	5.59	5.19	5.9	-0.71	0.00558	0.137	2	2	34.03	38.8	51.74	67.7
3	61759431	61759646	6.17	5.82	6.45	-0.62	0.00558	0.137	2	2	51.59	61.68	85.22	89.36
11	624362	624730	6.78	7.07	6.41	0.66	0.00559	0.138	2	2	145.99	122.36	65.95	103.81
2	15650157	15650596	6.58	6.27	6.84	-0.57	0.00559	0.138	2	2	71.35	82.57	114.64	114.64
10	4554691	4554896	6.19	6.47	5.84	0.63	0.00561	0.138	2	2	82.32	94.51	62.9	51.45
1	137546511	137547244	8.11	8.33	7.85	0.48	0.00561	0.138	2	2	335.88	306.4	216.1	244.62
13	6132445	6132635	5.71	5.32	6.02	-0.69	0.00562	0.138	2	2	47.2	32.83	76.09	53.26
2	136288897	136289187	5.72	6.02	5.33	0.69	0.00562	0.138	2	2	71.35	58.69	41.6	38.81
10	18126623	18126995	6.81	6.49	7.07	-0.58	0.00563	0.138	2	2	80.13	99.48	141.02	127.28
Z	37905990	37906194	5.91	5.55	6.2	-0.66	0.00564	0.138	2	2	42.81	50.73	68.99	78.53
5	3643960	3644409	6.52	6.21	6.79	-0.58	0.00565	0.138	2	2	69.15	78.59	109.57	111.03
4	89972822	89973140	6.47	6.73	6.15	0.58	0.00565	0.138	2	2	98.79	113.41	72.03	69.51
1	134678505	134679063	6.83	7.07	6.53	0.54	0.00565	0.138	2	2	150.38	118.38	108.56	76.73
2	1743569	1744052	5.6	5.91	5.21	0.71	0.00566	0.138	2	2	55.98	64.66	31.45	42.43
4	1316459	1316955	7.94	7.7	8.15	-0.45	0.00567	0.139	2	2	212.95	201.94	285.09	282.53
20	7991031	7991333	6.83	6.52	7.09	-0.57	0.00567	0.139	2	2	93.3	90.53	119.72	152.55
2	124966512	124966861	6.46	6.74	6.11	0.63	0.00568	0.139	2	2	95.5	118.38	78.12	60.48
Z	23467771	23468531	7.26	6.99	7.49	-0.5	0.00569	0.139	2	2	139.4	114.4	191.75	166.99
9	1387212	1387827	7.34	7.57	7.05	0.52	0.0057	0.139	2	2	192.09	189.01	154.21	111.03
10	17287591	17288221	6.62	6.87	6.3	0.57	0.0057	0.139	2	2	126.23	108.43	78.12	79.43
14	5185600	5185936	6.58	6.27	6.84	-0.57	0.0057	0.139	2	2	83.42	70.63	126.82	102
3	48106915	48107147	5.61	5.92	5.21	0.71	0.00571	0.139	2	2	58.18	62.67	31.45	42.43
1	14202790	14203039	6.47	6.15	6.73	-0.58	0.00573	0.139	2	2	73.54	68.64	108.56	103.81
3	51898439	51899129	7.52	7.25	7.75	-0.5	0.00573	0.139	2	2	139.4	164.14	220.16	210.32
13	5033385	5033912	6.26	6.53	5.93	0.6	0.00575	0.14	2	2	86.72	98.48	57.83	64.09
3	28880026	28880353	6.76	6.46	7.01	-0.55	0.00575	0.14	2	2	99.89	76.6	147.11	111.03
5	12754165	12754678	6.85	6.55	7.1	-0.55	0.00576	0.14	2	2	81.23	106.44	132.91	141.72
1	12089613	12090064	6.51	6.16	6.79	-0.62	0.00578	0.14	2	2	84.52	58.69	102.47	118.25
4	11652614	11652834	6.5	6.18	6.76	-0.58	0.00579	0.14	2	2	64.76	80.58	105.51	111.93
7	14502503	14503050	6.77	7.02	6.46	0.57	0.00579	0.14	2	2	143.79	116.39	88.27	87.56
5	15239618	15240118	7.09	6.81	7.32	-0.51	0.00582	0.141	2	2	131.72	92.52	176.53	143.52
9	4661842	4662260	6.47	6.77	6.1	0.67	0.00582	0.141	2	2	95.5	122.36	82.18	55.06
4	68402454	68402943	6.38	6.67	6.01	0.66	0.00582	0.141	2	2	99.89	104.45	41.6	87.56
4	56191665	56192266	6.68	6.93	6.37	0.56	0.00582	0.141	2	2	126.23	118.38	80.15	85.75
21	6094142	6094602	6.36	6.63	6.04	0.59	0.00583	0.141	2	2	95.5	102.46	63.92	67.7
2	26154176	26154852	7.2	7.44	6.9	0.54	0.00583	0.141	2	2	170.14	178.07	96.38	142.62
1	62957210	62957628	6.28	6.56	5.94	0.62	0.00584	0.141	2	2	84.52	104.45	65.95	56.87
23	4406007	4406205	5.73	6.03	5.35	0.68	0.00584	0.141	2	2	60.37	70.63	37.54	44.23
15	8707942	8708566	6.86	7.11	6.57	0.54	0.00585	0.141	2	2	115.25	160.16	82.18	107.42
7	35783492	35784172	6.97	7.21	6.69	0.52	0.00585	0.141	2	2	143.79	152.2	100.44	105.61
2	109799541	109799906	6.1	6.39	5.73	0.66	0.00585	0.141	2	2	88.91	78.59	45.65	60.48
3	87079181	87079501	6.31	5.98	6.58	-0.6	0.00587	0.141	2	2	71.35	54.71	96.38	94.78
9	4634853	4635115	6.74	7	6.42	0.59	0.00588	0.141	2	2	138.31	118.38	78.12	92.97
14	10641472	10641717	6.05	6.34	5.68	0.66	0.00588	0.141	2	2	73.54	88.54	59.86	42.43
21	345771	345974	6.19	6.46	5.85	0.61	0.00589	0.141	2	2	85.62	90.53	52.76	62.28
1	95669431	95669920	7.24	6.94	7.49	-0.55	0.0059	0.141	2	2	150.38	94.51	181.6	177.83
2	113371846	113372238	7.36	7.09	7.59	-0.49	0.00591	0.141	2	2	132.82	140.27	192.76	191.37
8	24595953	24596468	6.77	7.02	6.46	0.56	0.00591	0.141	2	2	129.52	130.32	78.12	98.39
2	138307918	138308281	6.52	6.21	6.78	-0.57	0.00592	0.141	2	2	93.3	54.71	129.86	89.36
5	38076866	38077684	7.73	7.96	7.45	0.51	0.00592	0.141	2	2	251.36	245.71	205.95	143.52
Z	44695842	44696545	7.58	7.31	7.81	-0.5	0.00593	0.142	2	2	172.33	145.24	216.1	233.79
Z	68978783	68979032	6.7	6.38	6.96	-0.58	0.00594	0.142	2	2	75.74	90.53	132.91	116.44
1	2540827	2541530	6.21	5.82	6.52	-0.7	0.00595	0.142	2	2	68.05	44.77	78.12	105.61
18	10008234	10008541	6.74	6.98	6.44	0.55	0.00596	0.142	2	2	113.06	140.27	76.09	97.49
1	116255026	116255209	6.5	6.15	6.77	-0.62	0.00596	0.142	2	2	75.74	66.65	93.34	125.47
4	16909754	16910256	7.69	7.43	7.9	-0.46	0.00596	0.142	2	2	189.9	156.18	254.65	222.96
2	135826564	135827162	7.13	7.36	6.86	0.51	0.00598	0.142	2	2	163.55	166.13	120.73	111.03
1	180888930	180889263	5.79	5.41	6.09	-0.68	0.00601	0.143	2	2	60.37	24.87	74.06	62.28
17	7556039	7556407	7.25	7.47	6.98	0.5	0.00601	0.143	2	2	183.31	172.1	136.96	114.64
1	178086479	178086782	6.32	6.59	5.98	0.6	0.00602	0.143	2	2	97.69	94.51	57.83	68.6
8	4201465	4201712	6.54	6.22	6.8	-0.57	0.00603	0.143	2	2	66.96	82.57	94.35	128.18
3	109368175	109368501	6.54	6.23	6.8	-0.57	0.00604	0.143	2	2	75.74	74.61	114.64	108.32
1	41939125	41939457	6.25	6.52	5.91	0.6	0.00604	0.143	2	2	86.72	96.5	61.89	58.67
1	121148708	121149120	6.28	6.55	5.96	0.59	0.00605	0.143	2	2	99.89	87.54	70	54.16
8	708429	708667	5.33	5.66	4.9	0.75	0.00606	0.143	2	2	36.22	64.66	19.28	40.62
1	176569475	176569771	6.44	6.71	6.12	0.59	0.00606	0.143	2	2	88.91	120.37	65.95	73.12
4	74626230	74626565	6.6	6.3	6.86	-0.56	0.00607	0.143	2	2	84.52	72.62	118.7	112.83
18	1471611	1471931	6.08	6.36	5.73	0.63	0.00607	0.143	2	2	80.13	84.56	61.89	44.23
5	15504475	15504822	6.71	6.96	6.41	0.55	0.00608	0.143	2	2	132.82	115.4	88.27	81.24
3	2481630	2482072	7.07	6.78	7.32	-0.55	0.00608	0.143	2	2	97.69	121.36	165.37	154.36
8	21179454	21179681	5.92	5.54	6.22	-0.68	0.00608	0.143	2	2	36.22	56.7	76.09	73.12
21	524953	525210	6.93	7.2	6.61	0.59	0.00609	0.143	2	2	156.97	136.29	84.21	111.03
1	54608573	54608838	6.82	6.52	7.07	-0.55	0.00609	0.143	2	2	108.67	74.61	137.98	130.89
1	55999319	55999948	7.68	7.43	7.89	-0.47	0.00609	0.143	2	2	158.06	186.03	224.22	250.94
18	6401940	6402300	6.97	7.24	6.65	0.59	0.0061	0.143	2	2	163.55	138.28	88.27	112.83
4	52778373	52778915	6.47	6.73	6.16	0.57	0.0061	0.143	2	2	121.84	90.53	82.18	60.48
1	172139348	172139993	7.64	7.38	7.85	-0.47	0.0061	0.143	2	2	187.7	146.23	254.65	206.71
2	30815718	30816513	6.85	7.1	6.56	0.53	0.00613	0.144	2	2	139.4	134.3	92.32	96.59
18	2451366	2451757	6.74	6.44	6.99	-0.55	0.00614	0.144	2	2	82.32	91.52	123.77	129.98
12	15555645	15556217	6.48	6.16	6.74	-0.57	0.00614	0.144	2	2	86.72	56.7	116.67	96.59
4	28951211	28951560	6.89	7.14	6.6	0.54	0.00614	0.144	2	2	141.6	140.27	110.59	83.05
3	40956861	40957499	7.14	7.39	6.84	0.55	0.00615	0.144	2	2	167.94	168.12	94.35	135.4
1	189826318	189826835	7.09	6.79	7.33	-0.54	0.00616	0.144	2	2	115.25	106.44	145.08	177.83
20	4859218	4859399	5.72	5.33	6.04	-0.71	0.00618	0.145	2	2	49.39	30.84	59.86	71.31
4	79811300	79811703	6.55	6.82	6.23	0.59	0.00621	0.145	2	2	117.45	108.43	65.95	83.95
1	178301780	178302501	7.75	7.99	7.45	0.54	0.00622	0.145	2	2	210.75	299.43	175.52	174.21
3	59987586	59987980	6.46	6.74	6.11	0.64	0.00623	0.145	2	2	121.84	92.52	62.9	74.92
3	87434021	87434409	7.85	7.61	8.06	-0.45	0.00623	0.145	2	2	196.48	193.98	262.77	271.7
4	25521931	25522451	7.16	6.89	7.39	-0.51	0.00624	0.145	2	2	125.13	111.42	181.6	154.36
2	51829761	51829978	4.9	5.28	4.38	0.91	0.00624	0.145	2	2	25.25	52.72	24.35	17.15
20	1960728	1961015	6.39	6.68	6.03	0.65	0.00625	0.145	2	2	104.28	100.47	90.29	40.62
4	11944387	11944731	6.42	6.08	6.7	-0.62	0.00625	0.145	2	2	73.54	61.68	127.83	80.34
1	191386162	191386551	6.61	6.29	6.87	-0.58	0.00625	0.145	2	2	75.74	80.58	128.85	105.61
7	14161132	14161564	6.6	6.27	6.87	-0.6	0.00625	0.145	2	2	99.89	54.71	120.73	112.83
4	90882298	90882617	6.21	6.48	5.87	0.61	0.00626	0.145	2	2	97.69	80.58	63.92	53.26
24	2836973	2837311	6.64	6.89	6.34	0.55	0.00627	0.145	2	2	117.45	120.37	80.15	82.14
3	28474952	28475202	6.46	6.15	6.72	-0.58	0.00627	0.145	2	2	69.15	72.62	98.41	112.83
3	95260967	95267127	5.08	4.48	5.5	-1.03	0.00627	0.145	2	2	7.68	36.81	53.77	37.01
6	16926174	16926415	6.17	6.47	5.77	0.7	0.00627	0.145	2	2	69.15	108.43	59.86	49.65
17	2678422	2679033	6.79	7.03	6.49	0.54	0.00627	0.145	2	2	135.01	126.34	96.38	83.95
11	15408798	15409372	7.17	6.9	7.41	-0.51	0.00628	0.145	2	2	126.23	112.41	184.65	154.36
9	7313666	7314018	6.59	6.26	6.86	-0.6	0.00628	0.145	2	2	93.3	59.69	112.61	120.05
13	10812713	10813058	6.36	6.63	6.04	0.58	0.0063	0.146	2	2	93.3	104.45	65.95	65.89
17	10373434	10373828	6.71	6.97	6.38	0.59	0.00632	0.146	2	2	130.62	120.37	70	96.59
9	3335634	3336385	6.39	6.07	6.65	-0.58	0.00634	0.146	2	2	71.35	62.67	100.44	100.2
2	33196877	33197475	6.53	6.21	6.79	-0.57	0.00635	0.147	2	2	77.93	70.63	104.5	116.44
2	80990847	80991086	6.31	5.98	6.57	-0.59	0.00635	0.147	2	2	73.54	52.72	102.47	87.56
2	35247671	35248195	6.5	6.13	6.8	-0.67	0.00636	0.147	2	2	71.35	68.64	141.02	82.14
8	10357220	10357707	5.99	6.27	5.63	0.65	0.00637	0.147	2	2	80.13	74.61	45.65	53.26
9	16043278	16043649	6.28	6.57	5.91	0.66	0.00637	0.147	2	2	97.69	92.52	43.63	76.73
22	2475019	2476003	8.35	8.57	8.09	0.48	0.00637	0.147	2	2	339.18	422.79	277.99	268.09
13	6923787	6924002	5.63	5.24	5.94	-0.69	0.00638	0.147	2	2	45	30.84	61.89	60.48
13	973055	974033	6.31	5.98	6.58	-0.6	0.00638	0.147	2	2	73.54	52.72	96.38	94.78
2	60511955	60512309	6.57	6.21	6.86	-0.65	0.00638	0.147	2	2	69.15	78.59	136.96	94.78
28	4441943	4442433	7.43	7.65	7.16	0.5	0.00638	0.147	2	2	206.36	195.97	163.34	121.86
2	83216982	83217268	5.84	5.47	6.13	-0.66	0.0064	0.147	2	2	45	43.77	62.9	77.63
4	4647937	4648205	5.65	5.95	5.26	0.68	0.00641	0.147	2	2	64.76	58.69	41.6	35.2
1	91370980	91371239	6.12	6.39	5.78	0.62	0.00644	0.148	2	2	74.64	93.51	45.65	64.09
10	3149968	3150273	6.76	7.01	6.47	0.54	0.00645	0.148	2	2	129.52	128.33	98.41	78.53
2	40210070	40210702	6.52	6.21	6.78	-0.57	0.00646	0.148	2	2	71.35	76.6	99.43	120.05
23	4453742	4454196	7.57	7.79	7.32	0.48	0.00646	0.148	2	2	211.85	231.79	141.02	177.83
15	9343251	9343746	7.05	6.77	7.28	-0.52	0.00646	0.148	2	2	106.47	111.42	143.05	168.8
21	1004835	1005266	6.84	7.1	6.52	0.58	0.00647	0.148	2	2	148.18	125.34	83.19	100.2
2	13660227	13660779	6.69	6.93	6.39	0.55	0.00647	0.148	2	2	124.04	120.37	92.32	74.92
5	7653397	7653597	5.66	5.97	5.28	0.69	0.00647	0.148	2	2	62.57	62.67	49.71	27.98
5	51055329	51055699	6.24	6.53	5.88	0.65	0.00649	0.148	2	2	106.47	78.59	55.8	62.28
5	24578998	24579946	7.69	7.9	7.44	0.46	0.00651	0.148	2	2	255.75	222.83	186.68	161.58
9	18202546	18203171	7.04	6.76	7.27	-0.51	0.00652	0.148	2	2	97.69	118.38	147.11	161.58
4	22781883	22782094	6.19	5.85	6.46	-0.6	0.00652	0.148	2	2	66.96	48.74	95.37	80.34
Z	63261050	63261585	6.73	6.4	7	-0.6	0.00652	0.148	2	2	108.67	60.68	128.85	127.28
33	7471536	7471807	6.3	6.58	5.95	0.63	0.00654	0.149	2	2	86.72	104.45	37.54	85.75
6	28324507	28324745	5.88	6.17	5.51	0.66	0.00654	0.149	2	2	73.54	70.63	39.57	51.45
10	16985086	16985353	5.89	6.19	5.53	0.66	0.00655	0.149	2	2	66.96	78.59	33.48	58.67
1	56197232	56197953	7.39	7.12	7.61	-0.48	0.00656	0.149	2	2	142.7	136.29	193.78	195.88
2	117419210	117419728	7.08	7.31	6.8	0.5	0.00657	0.149	2	2	172.33	144.25	124.79	98.39
4	2413567	2414218	7.4	7.14	7.62	-0.48	0.00658	0.149	2	2	141.6	140.27	193.78	199.49
3	5331871	5332328	6.5	6.75	6.19	0.56	0.00658	0.149	2	2	115.25	100.47	80.15	65.89
1	108148709	108149171	7.02	7.26	6.74	0.52	0.00658	0.149	2	2	128.43	178.07	95.37	118.25
3	110072469	110072862	6.95	6.67	7.18	-0.52	0.00659	0.149	2	2	108.67	94.51	150.15	140.82
5	56479620	56479882	6.06	6.36	5.68	0.68	0.00659	0.149	2	2	91.11	72.62	43.63	58.67
19	5385449	5385760	6.79	6.46	7.05	-0.59	0.00661	0.149	2	2	109.77	66.65	130.88	134.5
4	52936784	52937076	6.54	6.8	6.23	0.57	0.00661	0.149	2	2	102.08	120.37	76.09	74.02
5	17608016	17608545	7.23	7.47	6.95	0.52	0.00663	0.15	2	2	194.29	160.16	122.76	124.57
5	26886285	26886585	7.16	6.89	7.39	-0.5	0.00667	0.151	2	2	110.86	126.34	163.34	172.41
4	68081868	68082289	6.44	6.7	6.11	0.59	0.00668	0.151	2	2	119.64	88.54	72.03	65.89
1	106138134	106138342	5.73	6.02	5.35	0.67	0.00668	0.151	2	2	69.15	60.68	53.77	27.98
3	87045281	87045475	6.19	6.46	5.84	0.62	0.00669	0.151	2	2	77.93	98.48	59.86	55.06
6	13447386	13447928	6.63	6.32	6.89	-0.57	0.0067	0.151	2	2	71.35	88.54	120.73	116.44
6	10870456	10870878	6.49	6.75	6.18	0.57	0.0067	0.151	2	2	106.47	108.43	79.13	65.89
23	2828053	2828449	7.14	6.87	7.37	-0.5	0.0067	0.151	2	2	119.64	114.4	171.46	159.77
7	30855214	30855699	6.38	6.07	6.64	-0.57	0.00671	0.151	2	2	93.3	40.79	129.86	69.51
1	169248791	169249278	6.63	6.88	6.33	0.55	0.00672	0.151	2	2	115.25	120.37	84.21	76.73
1	41156915	41157209	5.25	5.57	4.83	0.74	0.00672	0.151	2	2	55.98	38.8	41.6	15.35
7	36263592	36263839	6.09	5.74	6.37	-0.63	0.00674	0.151	2	2	60.37	46.76	78.12	87.56
3	32587561	32588337	7.42	7.17	7.64	-0.48	0.00674	0.151	2	2	145.99	141.26	203.92	195.88
3	57041209	57041656	6.83	6.54	7.08	-0.54	0.00676	0.151	2	2	115.25	70.63	145.08	125.47
2	38602745	38603341	7.12	6.83	7.36	-0.52	0.00678	0.152	2	2	121.84	106.44	155.23	172.41
1	40914881	40915240	6.27	6.54	5.94	0.6	0.00678	0.152	2	2	95.5	90.53	57.83	64.99
7	36342712	36343067	6.32	6.6	5.97	0.63	0.00678	0.152	2	2	108.67	85.55	57.83	67.7
2	138100626	138101013	6.33	6.01	6.59	-0.58	0.00678	0.152	2	2	68.05	60.68	96.38	96.59
1	144042919	144043382	6.79	6.49	7.03	-0.54	0.0068	0.152	2	2	97.69	82.57	145.08	116.44
23	1068792	1069489	7.16	7.4	6.88	0.52	0.00681	0.152	2	2	170.14	168.12	102.47	132.69
2	33330798	33331214	6.56	6.24	6.82	-0.57	0.00683	0.152	2	2	86.72	64.66	135.95	89.36
1	193157958	193158294	6.79	6.5	7.04	-0.53	0.00685	0.153	2	2	88.91	92.52	122.76	139.91
1	164456035	164456681	7.19	6.92	7.42	-0.5	0.00685	0.153	2	2	128.43	114.4	173.49	168.8
3	13167641	13167946	6.43	6.68	6.11	0.57	0.00685	0.153	2	2	115.25	90.53	78.12	60.48
14	101229	102070	7.05	6.77	7.28	-0.51	0.00686	0.153	2	2	102.08	116.39	149.14	161.58
1	7583370	7583852	6.93	7.17	6.65	0.52	0.00686	0.153	2	2	137.21	150.21	100.44	100.2
2	65021842	65022277	6.94	6.65	7.18	-0.53	0.00687	0.153	2	2	106.47	94.51	138.99	150.75
15	12773505	12773737	6.3	6.57	5.97	0.6	0.00687	0.153	2	2	91.11	98.48	71.02	54.16
7	35133096	35133396	6.24	6.5	5.91	0.59	0.00687	0.153	2	2	86.72	94.51	57.83	62.28
Z	24685830	24686124	6.02	6.3	5.67	0.64	0.00688	0.153	2	2	73.54	84.56	38.55	63.19
6	34645385	34645752	6.69	6.39	6.93	-0.54	0.00689	0.153	2	2	91.11	76.6	122.76	121.86
5	54528083	54528573	7.19	6.89	7.44	-0.54	0.0069	0.153	2	2	119.64	118.38	198.85	148.04
7	2841771	2842178	7.12	6.85	7.35	-0.5	0.00692	0.153	2	2	106.47	124.35	153.2	173.31
4	15820221	15820818	6.68	6.93	6.38	0.54	0.00693	0.153	2	2	115.25	128.33	74.06	92.97
14	8367286	8367514	6.34	6.02	6.61	-0.59	0.00694	0.153	2	2	69.15	60.68	108.56	86.66
3	14474542	14474947	6.28	5.95	6.54	-0.59	0.00694	0.153	2	2	66.96	56.7	102.47	83.95
21	4892301	4892852	7.37	7.07	7.62	-0.55	0.00694	0.153	2	2	133.91	134.3	161.31	231.98
2	3563847	3564172	6.27	6.54	5.94	0.6	0.00695	0.154	2	2	97.69	88.54	58.84	64.09
2	111902819	111903492	7.92	8.12	7.68	0.44	0.00696	0.154	2	2	274.41	283.52	205.95	204.91
4	5255828	5256388	6.73	6.98	6.44	0.53	0.00696	0.154	2	2	137.21	114.4	102.47	71.31
2	99358744	99358938	6	6.28	5.64	0.64	0.00696	0.154	2	2	71.35	84.56	55.8	44.23
2	135527239	135527420	5.33	5.65	4.93	0.73	0.00698	0.154	2	2	53.79	46.76	43.63	17.15
10	3247871	3248146	5.5	5.81	5.1	0.71	0.00698	0.154	2	2	49.39	62.67	33.48	35.2
22	2839374	2839781	6.79	7.03	6.51	0.53	0.00699	0.154	2	2	133.91	128.33	94.35	87.56
3	48967587	48968085	6.91	7.16	6.61	0.55	0.00699	0.154	2	2	141.6	144.25	114.64	81.24
15	1929940	1930413	7.04	7.27	6.76	0.51	0.007	0.154	2	2	150.38	158.17	104.5	112.83
1	110029224	110029506	6.03	5.64	6.33	-0.69	0.007	0.154	2	2	45	54.71	94.35	66.8
2	37977071	37977252	5.16	5.5	4.73	0.78	0.007	0.154	2	2	42.81	47.75	21.31	31.59
5	34473935	34474866	7.87	8.1	7.6	0.5	0.00701	0.154	2	2	238.19	311.37	195.81	192.27
33	3226926	3227140	5.34	5.69	4.87	0.82	0.00703	0.154	2	2	60.37	42.78	21.31	37.01
2	9179539	9179942	6.66	6.92	6.35	0.57	0.00704	0.154	2	2	126.23	116.39	72.03	91.17
9	11155259	11155531	5.99	6.27	5.64	0.63	0.00705	0.154	2	2	82.32	71.63	53.77	46.04
11	12247579	12247835	6.55	6.18	6.85	-0.67	0.00705	0.155	2	2	62.57	82.57	133.92	96.59
1	47398774	47399002	5.74	6.04	5.37	0.66	0.00706	0.155	2	2	62.57	68.64	39.57	43.33
3	52346963	52347587	7.05	6.74	7.29	-0.55	0.00708	0.155	2	2	99.89	114.4	171.46	142.62
7	25461857	25462247	6.7	6.95	6.4	0.55	0.00709	0.155	2	2	135.01	112.41	108.56	60.48
5	4997077	4997589	7	6.7	7.25	-0.55	0.00711	0.155	2	2	115.25	92.52	141.02	163.38
2	31122632	31123255	7.34	7.06	7.57	-0.51	0.00712	0.156	2	2	115.25	152.2	187.69	192.27
3	53048463	53049125	6.99	6.71	7.22	-0.51	0.00714	0.156	2	2	115.25	94.51	155.23	143.52
22	4594272	4594552	6.57	6.84	6.24	0.6	0.00715	0.156	2	2	95.5	133.3	78.12	73.12
Z	1280942	1281463	6.44	6.69	6.13	0.56	0.00715	0.156	2	2	106.47	100.47	74.06	65.89
Z	58478092	58478750	7.06	7.29	6.79	0.5	0.00716	0.156	2	2	143.79	170.11	102.47	119.15
11	1185264	1186079	7.95	8.17	7.7	0.47	0.00716	0.156	2	2	266.73	309.38	216.1	198.59
1	59715214	59715708	7.04	7.32	6.7	0.62	0.00717	0.156	2	2	139.4	180.06	121.75	85.75
5	29084951	29085371	7.42	7.16	7.64	-0.47	0.00718	0.156	2	2	161.36	125.34	218.13	179.63
28	4607958	4608593	6.65	6.9	6.35	0.55	0.00718	0.156	2	2	137.21	102.46	88.27	74.92
3	13922597	13923022	5.92	6.22	5.54	0.68	0.00718	0.156	2	2	82.32	66.65	39.57	53.26
2	9135621	9136117	6.15	6.47	5.73	0.74	0.00721	0.157	2	2	108.67	68.64	45.65	60.48
1	68530347	68530778	6.71	6.99	6.37	0.62	0.00721	0.157	2	2	139.4	114.4	70	95.68
6	7641458	7641682	6.7	6.95	6.41	0.54	0.00721	0.157	2	2	106.47	140.27	67.97	102
5	55023087	55023755	7.29	7.02	7.52	-0.49	0.00722	0.157	2	2	156.97	103.46	199.87	166.09
26	2035901	2036292	7.32	7.01	7.57	-0.55	0.00723	0.157	2	2	145.99	112.41	173.49	205.81
7	28741200	28741618	6.61	6.86	6.31	0.55	0.00724	0.157	2	2	124.04	108.43	82.18	76.73
1	49596805	49596994	5.87	6.16	5.52	0.64	0.00724	0.157	2	2	66.96	75.6	43.63	47.84
5	36222573	36223437	7.68	7.41	7.91	-0.5	0.00724	0.157	2	2	199.77	140.27	242.48	237.4
4	25455076	25455451	6.41	6.69	6.05	0.64	0.00725	0.157	2	2	116.35	90.53	57.83	74.92
4	50713262	50713777	6.26	6.52	5.93	0.59	0.00726	0.157	2	2	88.91	94.51	59.86	62.28
11	15401352	15402147	7.08	7.34	6.78	0.56	0.00727	0.157	2	2	187.7	135.29	110.59	109.22
5	27850618	27850965	6.42	6.67	6.11	0.57	0.00728	0.157	2	2	97.69	106.44	70	67.7
13	12652919	12653619	6.45	6.74	6.08	0.65	0.00729	0.157	2	2	76.84	136.29	65.95	69.51
12	9901304	9902005	7.59	7.34	7.8	-0.46	0.00729	0.157	2	2	163.55	160.16	224.22	221.15
4	79408718	79409245	6.46	6.15	6.72	-0.57	0.00731	0.157	2	2	69.15	72.62	110.59	100.2
4	91149254	91150616	6.73	6.35	7.02	-0.67	0.00731	0.157	2	2	64.76	98.48	147.11	112.83
12	134102	134880	5.83	5.31	6.22	-0.9	0.00733	0.158	2	2	20.86	58.69	88.27	60.48
19	10092842	10093173	7.25	6.97	7.48	-0.51	0.00734	0.158	2	2	119.64	130.32	190.73	166.09
5	25203947	25204275	6.26	6.53	5.94	0.59	0.00735	0.158	2	2	77.93	106.44	49.71	73.12
5	50580537	50580991	7.75	7.96	7.5	0.46	0.00735	0.158	2	2	253.56	243.72	199.87	161.58
5	13844272	13844548	6.74	6.98	6.45	0.53	0.00738	0.159	2	2	108.67	143.25	74.06	100.2
3	39804930	39805277	6.61	6.87	6.29	0.58	0.00739	0.159	2	2	99.89	134.3	80.15	76.73
6	26864892	26865993	8	7.77	8.2	-0.43	0.0074	0.159	2	2	214.04	221.84	288.13	300.59
2	39337171	39337434	5.34	5.65	4.93	0.72	0.00741	0.159	2	2	53.79	46.76	37.54	23.47
2	148606079	148606369	6.68	6.93	6.38	0.54	0.00745	0.16	2	2	102.08	141.26	74.06	92.97
Z	31093954	31094196	5.17	5.51	4.73	0.78	0.00747	0.16	2	2	47.2	43.77	21.31	31.59
27	6445768	6446023	5.36	5.69	4.93	0.76	0.00747	0.16	2	2	60.37	42.78	29.42	31.59
12	12043192	12043701	6.78	7.03	6.47	0.55	0.00749	0.16	2	2	128.43	132.31	104.5	73.12
12	10052358	10052757	6.8	7.04	6.51	0.53	0.0075	0.16	2	2	117.45	146.23	86.24	96.59
1	35890214	35890649	6.55	6.8	6.25	0.55	0.0075	0.16	2	2	124.04	98.48	86.24	65.89
15	159134	159517	6.67	6.38	6.92	-0.54	0.00754	0.161	2	2	80.13	86.55	114.64	127.28
3	62128616	62128932	5.91	6.22	5.5	0.72	0.00754	0.161	2	2	86.72	62.67	37.54	53.26
20	2673513	2674061	7.49	7.7	7.24	0.47	0.00755	0.161	2	2	196.48	219.85	146.09	155.26
3	5410444	5411021	7.55	7.77	7.28	0.49	0.00756	0.161	2	2	214.04	223.83	174.5	136.3
4	935318	935827	7.46	7.7	7.17	0.52	0.00757	0.161	2	2	231.61	183.04	140.01	148.94
8	28627612	28627844	6.24	5.91	6.51	-0.59	0.00758	0.162	2	2	66.96	53.72	88.27	93.88
1	65358746	65359316	7.13	7.37	6.86	0.51	0.0076	0.162	2	2	185.5	144.25	122.76	109.22
2	14934636	14935173	6.7	6.94	6.41	0.54	0.0076	0.162	2	2	119.64	126.34	89.28	80.34
1	56831823	56832129	5.91	5.53	6.21	-0.68	0.00761	0.162	2	2	53.79	38.8	63.92	83.95
5	15894148	15894901	8.57	8.34	8.77	-0.44	0.00761	0.162	2	2	279.9	366.08	423.07	450.43
19	8119684	8119890	5.74	5.36	6.03	-0.67	0.00763	0.162	2	2	27.44	54.71	58.84	72.21
28	4223434	4223700	6.57	6.25	6.83	-0.58	0.00764	0.162	2	2	73.54	78.59	124.79	102
4	34394569	34395034	6.37	6.63	6.06	0.57	0.00764	0.162	2	2	97.69	100.47	65.95	67.7
3	31129725	31129978	5.57	5.87	5.18	0.69	0.00764	0.162	2	2	62.57	54.71	35.51	37.01
8	3687752	3688222	5.5	5.84	5.04	0.8	0.00764	0.162	2	2	66.96	47.75	23.33	42.43
9	7894679	7894885	5.48	5.79	5.09	0.7	0.00765	0.162	2	2	47.2	63.67	29.42	38.81
3	62412016	62412248	5.9	5.52	6.19	-0.68	0.00765	0.162	2	2	42.81	48.74	84.21	62.28
5	41506744	41506968	6.36	5.97	6.67	-0.71	0.00767	0.162	2	2	70.25	54.71	141.02	63.19
27	7887198	7887846	7.17	6.91	7.4	-0.49	0.00767	0.162	2	2	117.45	122.36	159.28	177.83
27	5925500	5925798	6.27	6.53	5.95	0.58	0.00769	0.162	2	2	86.72	98.48	58.84	64.99
17	7757805	7758022	5.94	6.23	5.57	0.66	0.00769	0.162	2	2	91.11	58.69	51.74	43.33
1	188777990	188778377	6.81	6.53	7.05	-0.52	0.0077	0.163	2	2	99.89	84.56	145.08	120.05
6	17220450	17220745	6.53	6.23	6.79	-0.56	0.0077	0.163	2	2	93.3	56.7	118.7	102
26	2257709	2258012	6.34	6.62	5.99	0.64	0.00771	0.163	2	2	108.67	88.54	53.77	73.12
2	61433580	61434057	7.16	6.88	7.39	-0.51	0.00773	0.163	2	2	119.64	116.39	153.2	182.34
1	193553086	193553356	6.23	6.5	5.9	0.6	0.00774	0.163	2	2	69.15	112.41	51.74	67.7
4	29357578	29358241	7.32	7.55	7.06	0.49	0.00775	0.163	2	2	194.29	180.06	128.85	138.11
1	88771076	88771408	6.39	6.65	6.07	0.58	0.00776	0.163	2	2	86.72	114.4	65.95	68.6
5	14521670	14521973	6.89	7.12	6.61	0.51	0.00777	0.163	2	2	150.38	128.33	115.66	79.43
8	6607109	6607589	6.98	7.21	6.7	0.5	0.00777	0.163	2	2	151.48	144.25	106.53	102
1	126354568	126354802	6.55	6.19	6.83	-0.63	0.00777	0.163	2	2	75.74	70.63	88.27	139.01
17	4119767	4120040	5.37	5.7	4.93	0.77	0.00778	0.163	2	2	49.39	54.71	13.19	47.84
2	106241640	106242084	6.32	6	6.58	-0.58	0.0078	0.164	2	2	71.35	56.7	110.59	81.24
5	32677404	32677750	6.02	5.68	6.3	-0.61	0.0078	0.164	2	2	55.98	46.76	82.18	74.92
15	11759720	11760117	5.91	6.22	5.53	0.69	0.00781	0.164	2	2	80.13	68.64	35.51	56.87
8	22713283	22713628	6.09	6.44	5.62	0.82	0.00782	0.164	2	2	110.86	62.67	39.57	58.67
1	57053881	57054188	5.8	6.1	5.42	0.68	0.00782	0.164	2	2	62.57	74.61	53.77	31.59
15	3977095	3977915	7.59	7.81	7.32	0.49	0.00783	0.164	2	2	240.39	209.9	151.17	168.8
3	94704341	94704920	7.82	8.02	7.58	0.44	0.00783	0.164	2	2	279.9	239.75	207.98	175.12
3	67664091	67664885	7.07	7.31	6.8	0.51	0.00783	0.164	2	2	170.14	146.23	112.61	110.13
1	163614554	163614778	6.38	6.66	6.04	0.62	0.00785	0.164	2	2	119.64	82.57	65.95	65.89
18	3748186	3748500	6.07	5.72	6.35	-0.64	0.00786	0.164	2	2	62.57	42.78	76.09	87.56
5	8698290	8698525	6.04	6.32	5.7	0.63	0.00786	0.164	2	2	71.35	88.54	55.8	47.84
2	61393196	61393712	7.2	6.94	7.43	-0.49	0.00786	0.164	2	2	148.18	97.49	205.95	138.11
4	19967560	19968189	7.61	7.33	7.85	-0.52	0.00787	0.164	2	2	178.92	142.26	213.05	248.23
3	30796324	30796887	7	7.23	6.72	0.51	0.00787	0.164	2	2	155.87	144.25	103.48	107.42
5	37288296	37288492	6.39	6.65	6.08	0.57	0.00788	0.164	2	2	91.11	109.43	57.83	77.63
27	6773163	6773411	6.6	6.86	6.29	0.57	0.00788	0.164	2	2	117.45	114.4	97.4	58.67
1	111924735	111924989	6.43	6.12	6.69	-0.57	0.00789	0.164	2	2	66.96	72.62	104.5	102
20	2544570	2544883	6.04	5.7	6.32	-0.61	0.00791	0.164	2	2	51.59	52.72	77.11	82.14
3	25247680	25248313	7.28	7.5	7.02	0.48	0.00791	0.164	2	2	189.9	172.1	141.02	119.15
Z	47135403	47135981	7.73	7.49	7.94	-0.45	0.00794	0.165	2	2	163.55	195.97	227.26	262.68
Z	57924383	57924872	6.67	6.35	6.93	-0.57	0.00795	0.165	2	2	69.15	94.51	124.79	118.25
9	5834647	5834897	7.48	7.19	7.72	-0.53	0.00795	0.165	2	2	135.01	156.18	232.33	188.66
Z	52126470	52126658	5.51	5.82	5.11	0.72	0.00795	0.165	2	2	51.59	61.68	19.28	49.65
5	48264413	48264923	7.37	7.62	7.07	0.55	0.00796	0.165	2	2	220.63	173.09	124.79	144.43
1	96951412	96951650	5.6	5.9	5.22	0.68	0.00796	0.165	2	2	55.98	63.67	44.64	29.79
1	22055367	22055557	5.91	5.56	6.19	-0.63	0.00797	0.165	2	2	53.79	40.79	80.15	65.89
9	14269720	14270009	6.95	6.64	7.2	-0.56	0.00797	0.165	2	2	81.23	118.38	151.17	143.52
4	17200500	17201063	6.99	6.7	7.22	-0.52	0.00798	0.165	2	2	124.04	84.56	155.23	143.52
8	26768201	26768504	5.72	6.03	5.33	0.7	0.00799	0.165	2	2	58.18	72.62	50.73	29.79
15	5802148	5802419	6.61	6.3	6.85	-0.55	0.00799	0.165	2	2	73.54	84.56	116.67	114.64
1	186200206	186201234	6.97	7.2	6.69	0.51	0.008	0.165	2	2	139.4	154.19	104.5	102
3	12006722	12007220	6.71	6.97	6.4	0.57	0.00802	0.165	2	2	142.7	108.43	82.18	86.66
4	80307142	80307967	6.65	6.95	6.28	0.66	0.00802	0.165	2	2	145.99	100.47	67.97	87.56
23	5948480	5953726	5.37	4.97	5.69	-0.72	0.00803	0.165	2	2	31.83	30.84	49.71	53.26
4	70359840	70360410	6.95	7.18	6.68	0.51	0.00803	0.165	2	2	150.38	140.27	102.47	102
Z	42462097	42462284	5.42	5.74	5.02	0.71	0.00804	0.165	2	2	45	61.68	33.48	31.59
5	39604019	39604382	5.48	5.8	5.06	0.75	0.00804	0.165	2	2	66.96	44.77	31.45	35.2
1	83045881	83046306	7.54	7.29	7.76	-0.46	0.00805	0.165	2	2	155.87	158.17	222.19	210.32
1	33823502	33824075	7.43	7.17	7.64	-0.47	0.00805	0.165	2	2	141.6	147.23	199.87	199.49
7	17338763	17340411	8.41	8.61	8.17	0.45	0.00807	0.166	2	2	428.09	355.14	287.12	287.95
4	49594083	49594622	7.15	7.38	6.88	0.49	0.00808	0.166	2	2	159.16	173.09	120.73	115.54
Z	43776721	43777177	7.1	7.33	6.83	0.5	0.00811	0.166	2	2	159.16	162.15	124.79	102
4	30464719	30465331	7.01	6.74	7.24	-0.5	0.00812	0.166	2	2	125.13	88.54	161.31	141.72
1	3403362	3403675	6.04	5.68	6.32	-0.65	0.00813	0.167	2	2	51.59	50.73	94.35	65.89
2	52930364	52931167	7.53	7.24	7.77	-0.53	0.00814	0.167	2	2	137.21	166.13	238.42	199.49
1	34759215	34759423	6.07	6.36	5.69	0.67	0.00814	0.167	2	2	102.08	62.67	51.74	51.45
3	34948006	34948234	5.35	5.68	4.91	0.77	0.00814	0.167	2	2	55.98	46.76	21.31	38.81
2	125366707	125367275	7.02	6.75	7.25	-0.5	0.00815	0.167	2	2	110.86	104.45	161.31	143.52
13	3774320	3774830	6.44	6.72	6.1	0.62	0.00817	0.167	2	2	106.47	104.45	94.35	42.43
5	37027249	37027571	6.22	6.5	5.88	0.62	0.00817	0.167	2	2	84.52	96.5	39.57	78.53
5	23562120	23562726	7.62	7.83	7.37	0.47	0.00817	0.167	2	2	257.95	197.96	177.55	152.55
28	1809173	1809402	7.19	7.42	6.92	0.5	0.00818	0.167	2	2	170.14	172.1	134.93	107.42
19	9797556	9797945	6.98	7.21	6.71	0.5	0.00819	0.167	2	2	130.62	166.13	92.32	117.35
5	39752449	39752682	5.93	6.21	5.58	0.62	0.0082	0.167	2	2	77.93	69.64	51.74	44.23
2	149074089	149074431	6.37	5.99	6.67	-0.68	0.00822	0.167	2	2	64.76	62.67	130.88	73.12
31	2770802	2771015	6.49	6.16	6.76	-0.6	0.00822	0.167	2	2	84.52	58.69	100.44	116.44
15	8628673	8628903	6.8	6.52	7.04	-0.52	0.00823	0.167	2	2	100.98	82.57	138.99	123.67
12	3297250	3297660	5.86	6.14	5.51	0.62	0.00823	0.167	2	2	80.13	60.68	59.86	31.59
1	12577492	12577975	6.46	6.16	6.71	-0.55	0.00824	0.167	2	2	66.96	75.6	98.41	111.03
4	79570725	79571035	6.19	5.85	6.46	-0.61	0.00824	0.167	2	2	53.79	61.68	71.02	104.71
Z	11760202	11760403	5.45	5.76	5.05	0.71	0.00825	0.167	2	2	55.98	52.72	29.42	37.01
2	52026537	52026766	5.45	5.75	5.05	0.7	0.00826	0.168	2	2	47.2	60.68	29.42	37.01
9	12056216	12056686	7.11	7.35	6.82	0.53	0.00827	0.168	2	2	192.09	135.29	117.69	108.32
16	518593	529274	8.84	8.62	9.03	-0.42	0.00827	0.168	2	2	398.45	386.98	569.16	479.32
2	75817001	75817613	7.55	7.3	7.77	-0.46	0.00827	0.168	2	2	185.5	130.32	234.36	201.29
2	137091321	137092343	7.61	7.34	7.83	-0.48	0.00828	0.168	2	2	196.48	128.33	238.42	215.74
4	52615415	52615777	6.34	6.59	6.02	0.57	0.00828	0.168	2	2	86.72	106.44	63.92	65.89
7	13652869	13653075	5.94	6.22	5.6	0.63	0.00829	0.168	2	2	66.96	82.57	50.73	46.04
1	116020143	116020382	6.13	5.81	6.4	-0.59	0.00831	0.168	2	2	71.35	40.79	96.38	72.21
15	10935588	10935862	6.14	6.41	5.81	0.6	0.00831	0.168	2	2	83.42	86.55	65.95	46.04
1	112021553	112022641	8.13	7.88	8.34	-0.46	0.00831	0.168	2	2	238.19	231.79	291.18	356.55
8	8189965	8190542	7.72	7.93	7.47	0.46	0.00833	0.168	2	2	266.73	219.85	183.63	170.6
18	6253984	6254307	6.79	6.46	7.05	-0.6	0.00833	0.168	2	2	73.54	102.46	144.07	121.86
1	178285809	178286026	5.49	5.8	5.1	0.7	0.00835	0.168	2	2	42.81	68.64	31.45	37.01
4	32663671	32664554	7.2	6.93	7.42	-0.49	0.00835	0.168	2	2	135.01	108.43	171.46	171.51
4	5699873	5700248	6.74	6.45	6.98	-0.53	0.00835	0.168	2	2	90.01	84.56	118.7	133.59
6	29560624	29561077	5.72	6.08	5.24	0.84	0.00838	0.169	2	2	88.91	46.76	31.45	44.23
3	106887053	106887602	7.42	7.16	7.65	-0.48	0.0084	0.169	2	2	152.57	134.3	226.24	174.21
9	9241357	9241939	7.58	7.3	7.81	-0.5	0.00841	0.169	2	2	177.82	138.28	274.94	172.41
9	12728038	12728346	6.35	6.04	6.61	-0.57	0.00841	0.169	2	2	66.96	64.66	96.38	98.39
3	72920519	72921220	6.87	7.1	6.59	0.51	0.00841	0.169	2	2	136.11	138.28	92.32	100.2
10	4523661	4524341	7.46	7.68	7.21	0.46	0.00841	0.169	2	2	225.02	184.04	159.28	137.21
6	24112293	24112641	7.31	7.06	7.53	-0.47	0.00842	0.169	2	2	159.16	107.44	207.98	161.58
5	46748616	46749017	6.45	6.7	6.15	0.55	0.00844	0.169	2	2	102.08	105.45	72.03	69.51
12	12186835	12187057	5.61	5.91	5.23	0.69	0.00846	0.17	2	2	55.98	64.66	25.36	49.65
1	32705702	32705995	5.53	5.1	5.86	-0.76	0.00846	0.17	2	2	29.64	38.8	70	46.04
27	7896916	7897341	7.11	6.78	7.38	-0.59	0.00847	0.17	2	2	119.64	100.47	137.98	194.07
9	7303723	7304058	7.18	6.91	7.4	-0.49	0.00849	0.17	2	2	128.43	112.41	165.37	173.31
12	10626182	10626537	6.9	7.13	6.62	0.51	0.00849	0.17	2	2	145.99	134.3	98.41	98.39
11	13783715	13783898	6.73	6.42	6.99	-0.57	0.00849	0.17	2	2	69.15	102.46	128.85	125.47
2	122913558	122914199	7.26	6.98	7.5	-0.51	0.00849	0.17	2	2	126.23	126.34	202.91	157.97
11	1773878	1774242	6.46	6.71	6.15	0.55	0.00849	0.17	2	2	94.4	114.4	63.92	78.53
18	3791318	3791668	6.17	6.44	5.85	0.59	0.00849	0.17	2	2	77.93	95.5	47.68	67.7
1	34372237	34372521	6.97	7.22	6.67	0.55	0.0085	0.17	2	2	139.4	159.17	116.67	87.56
1	126135142	126135516	5.7	5.26	6.04	-0.78	0.0085	0.17	2	2	51.59	24.87	53.77	77.63
9	11570314	11570573	6.62	6.32	6.87	-0.55	0.00851	0.17	2	2	75.74	83.56	124.79	109.22
Z	55980708	55981040	6.22	5.87	6.51	-0.64	0.00851	0.17	2	2	45	71.63	96.38	85.75
3	60809956	60810369	6.83	6.5	7.09	-0.59	0.00852	0.17	2	2	62.57	118.38	134.93	138.11
Z	15968050	15968491	6.41	6.66	6.1	0.56	0.00853	0.17	2	2	97.69	104.45	67.97	69.51
12	13613106	13613420	6.82	7.08	6.52	0.56	0.00857	0.17	2	2	136.11	134.3	72.03	111.03
4	39047564	39048162	6.63	6.9	6.3	0.6	0.00857	0.17	2	2	128.43	110.42	65.95	92.07
3	11218585	11218862	6.36	6.62	6.05	0.57	0.00857	0.17	2	2	79.03	117.39	55.8	76.73
27	6784371	6784558	6.72	6.43	6.96	-0.53	0.00858	0.17	2	2	95.5	76.6	122.76	126.37
3	13578624	13578996	6.54	6.78	6.24	0.54	0.00858	0.17	2	2	108.67	111.42	78.12	73.12
1	134477515	134477703	5.88	6.15	5.53	0.62	0.00862	0.171	2	2	75.74	66.65	53.77	38.81
14	14236325	14236714	6.19	5.86	6.46	-0.6	0.00862	0.171	2	2	71.35	44.77	88.27	87.56
3	48305398	48305769	6.58	6.82	6.29	0.54	0.00865	0.171	2	2	102.08	124.35	72.03	83.95
2	41591516	41591841	6.52	6.2	6.78	-0.57	0.00865	0.171	2	2	85.62	61.68	136.96	82.14
1	180720742	180721204	7.18	7.4	6.91	0.49	0.00865	0.171	2	2	163.55	174.09	126.82	113.74
5	49492591	49493198	7.2	7.43	6.94	0.48	0.00866	0.172	2	2	156.97	187.02	118.7	127.28
24	4319805	4320463	7.32	7.06	7.53	-0.47	0.00867	0.172	2	2	139.4	127.33	197.84	172.41
4	2179635	2179929	6.72	6.97	6.42	0.54	0.00869	0.172	2	2	115.25	135.29	92.32	79.43
27	7096515	7096769	6.35	6.61	6.04	0.57	0.00869	0.172	2	2	88.91	106.44	65.95	65.89
2	135093346	135093719	6.87	6.59	7.1	-0.51	0.00869	0.172	2	2	102.08	90.53	142.04	131.79
4	31946325	31946687	6.08	6.47	5.53	0.94	0.00871	0.172	2	2	106.47	70.63	21.31	71.31
5	44031130	44031574	6.55	6.8	6.25	0.55	0.00871	0.172	2	2	119.64	102.46	78.12	74.02
1	30424375	30424691	6.48	6.18	6.73	-0.55	0.00871	0.172	2	2	62.57	82.57	92.32	120.05
27	1705605	1706064	5.34	4.94	5.65	-0.7	0.00873	0.172	2	2	40.61	20.89	57.83	42.43
9	14978385	14978625	5.67	5.96	5.31	0.65	0.00876	0.173	2	2	64.76	59.69	47.68	31.59
1	34344484	34344959	7.06	6.77	7.3	-0.53	0.00877	0.173	2	2	102.08	116.39	169.43	145.33
8	6024134	6024398	6.01	6.28	5.67	0.61	0.00877	0.173	2	2	88.91	66.65	57.83	44.23
24	2787674	2788197	6.77	7.03	6.46	0.57	0.00879	0.173	2	2	110.86	150.21	92.32	83.95
4	1126988	1127236	6.28	6.55	5.94	0.61	0.0088	0.173	2	2	88.91	98.48	41.6	81.24
5	51305496	51305981	7.05	6.78	7.28	-0.5	0.0088	0.173	2	2	115.25	104.45	149.14	161.58
8	13420440	13420898	6.15	6.44	5.79	0.65	0.00881	0.173	2	2	88.91	84.56	39.57	71.31
1	70459729	70460460	6.68	6.97	6.32	0.65	0.00882	0.173	2	2	141.6	109.43	62.9	96.59
2	98645093	98645933	7.64	7.4	7.85	-0.45	0.00884	0.173	2	2	165.75	172.1	228.27	231.98
3	43157481	43157832	6.76	7	6.48	0.52	0.00884	0.173	2	2	141.6	114.4	96.38	82.14
1	72722951	72723532	7.9	7.67	8.1	-0.43	0.00886	0.174	2	2	214.04	193.98	283.06	266.29
1	20792360	20792803	7.07	6.8	7.29	-0.49	0.00889	0.174	2	2	108.67	114.4	155.23	157.97
1	83552293	83553025	7.08	6.81	7.3	-0.49	0.00889	0.174	2	2	121.84	102.46	159.28	156.16
23	3066644	3067107	6.44	6.69	6.14	0.55	0.00891	0.174	2	2	117.45	88.54	82.18	58.67
1	15986867	15987300	7.49	7.22	7.72	-0.49	0.00892	0.174	2	2	128.43	170.11	212.04	208.52
5	17424062	17424612	6.95	6.68	7.18	-0.5	0.00893	0.175	2	2	121.84	83.56	159.28	130.89
Z	44023519	44024268	7.23	7.45	6.96	0.5	0.00893	0.175	2	2	172.33	178.07	106.53	141.72
1	176797267	176797908	6.78	7.02	6.5	0.52	0.00894	0.175	2	2	135.01	124.35	104.5	76.73
2	72882460	72882894	6.73	6.43	6.98	-0.55	0.00895	0.175	2	2	102.08	70.63	123.77	129.08
1	197467635	197467852	6.64	6.89	6.34	0.56	0.00895	0.175	2	2	128.43	109.43	76.09	85.75
14	14644449	14644747	6.72	6.42	6.97	-0.56	0.00896	0.175	2	2	62.57	108.43	118.7	132.69
3	12693167	12693921	7.63	7.38	7.85	-0.47	0.00897	0.175	2	2	174.53	159.17	218.13	242.82
14	5065920	5066209	5.95	6.23	5.59	0.64	0.00897	0.175	2	2	87.81	62.67	49.71	46.94
7	17843167	17843430	6.12	6.38	5.79	0.59	0.00897	0.175	2	2	73.54	93.51	53.77	56.87
Z	79383756	79384326	6.63	6.34	6.87	-0.53	0.00898	0.175	2	2	69.15	92.52	106.53	127.28
1	168763823	168764491	7.59	7.8	7.34	0.46	0.00898	0.175	2	2	233.8	211.89	161.31	163.38
2	2642949	2643271	7	6.74	7.23	-0.49	0.00899	0.175	2	2	108.67	104.45	150.15	149.84
23	4274956	4275847	8.06	8.26	7.84	0.42	0.00899	0.175	2	2	311.74	301.42	243.49	213.93
2	7953260	7954003	6.74	6.98	6.45	0.53	0.009	0.175	2	2	145.99	106.44	96.38	78.53
2	16410479	16410940	6.57	6.82	6.26	0.55	0.009	0.175	2	2	105.38	120.37	84.21	69.51
2	54056450	54057175	7.54	7.3	7.75	-0.45	0.009	0.175	2	2	161.36	154.19	219.14	212.13
2	91869750	91870179	6.65	6.91	6.35	0.56	0.00901	0.175	2	2	119.64	120.37	100.44	62.28
3	27049376	27049670	5.45	5.06	5.76	-0.7	0.00905	0.175	2	2	34.03	32.83	57.83	50.55
20	10849965	10850211	6.47	6.72	6.16	0.56	0.00909	0.176	2	2	104.28	106.44	62.9	80.34
2	33438421	33438751	7.24	6.99	7.46	-0.47	0.00909	0.176	2	2	119.64	134.3	167.4	185.05
9	17725904	17726139	5.85	5.5	6.13	-0.63	0.00909	0.176	2	2	53.79	36.81	72.03	67.7
10	9381526	9382147	7.4	7.63	7.14	0.49	0.0091	0.176	2	2	207.46	188.02	130.88	150.75
13	9481016	9481504	7.36	7.11	7.57	-0.47	0.00912	0.176	2	2	148.18	127.33	193.78	186.85
13	8730498	8730730	6.41	6.11	6.66	-0.56	0.00912	0.176	2	2	71.35	66.65	96.38	106.51
12	12570822	12571594	6.83	7.08	6.54	0.54	0.00912	0.176	2	2	121.84	148.22	63.92	121.86
5	14531163	14531510	6.35	6	6.63	-0.62	0.00913	0.176	2	2	53.79	74.61	108.56	89.36
1	175425851	175426585	6.81	7.04	6.53	0.52	0.00916	0.177	2	2	139.4	124.35	92.32	92.07
2	26793699	26794075	6.2	6.46	5.88	0.58	0.00918	0.177	2	2	93.3	82.57	62.9	55.06
1	189237476	189237770	6.23	6.5	5.89	0.62	0.0092	0.177	2	2	88.91	92.52	41.6	76.73
5	17663265	17663502	5.51	5.81	5.13	0.68	0.00921	0.177	2	2	47.2	64.66	27.39	42.43
1	161527210	161527621	7.42	7.17	7.63	-0.46	0.00921	0.177	2	2	156.97	131.31	205.95	190.46
2	132171927	132172421	6.44	6.69	6.13	0.55	0.00922	0.177	2	2	117.45	88.54	78.12	62.28
4	68659469	68660241	7.72	7.92	7.48	0.44	0.00922	0.177	2	2	229.41	255.66	159.28	197.68
Z	37400024	37400651	7.3	7.04	7.52	-0.47	0.00923	0.177	2	2	137.21	126.34	177.55	188.66
18	7859198	7860198	7.81	7.57	8.01	-0.43	0.00924	0.178	2	2	183.31	197.96	246.54	268.09
2	62526448	62526961	6.12	5.8	6.38	-0.59	0.00925	0.178	2	2	62.57	48.74	90.29	76.73
1	89737318	89737700	7.36	7.09	7.59	-0.49	0.00926	0.178	2	2	156.97	116.39	191.75	192.27
23	1919614	1920292	7.69	7.45	7.89	-0.44	0.00927	0.178	2	2	174.53	176.08	235.38	240.11
13	3918553	3918741	5.87	5.52	6.15	-0.62	0.00928	0.178	2	2	47.2	44.77	73.05	68.6
2	63329205	63329395	5.9	5.55	6.17	-0.62	0.00928	0.178	2	2	47.2	46.76	65.95	78.53
7	10817404	10817636	5.45	5.77	5.02	0.75	0.00929	0.178	2	2	51.59	57.7	49.71	15.35
2	102526129	102526511	6.83	7.09	6.52	0.57	0.00929	0.178	2	2	143.79	128.33	76.09	107.42
3	87199281	87199914	6.54	6.81	6.19	0.62	0.00929	0.178	2	2	130.62	94.51	65.95	80.34
4	45985411	45985838	5.86	6.19	5.43	0.76	0.0093	0.178	2	2	84.52	61.68	29.42	56.87
8	20093461	20093726	6.43	6.13	6.68	-0.55	0.00932	0.178	2	2	79.03	60.68	104.5	100.2
4	62002086	62002447	6.26	6.52	5.95	0.58	0.00933	0.178	2	2	73.54	110.42	53.77	69.51
3	62219959	62220915	7.61	7.33	7.84	-0.51	0.00934	0.178	2	2	204.16	118.38	238.42	219.35
2	29643756	29644452	7.14	7.37	6.87	0.5	0.00935	0.178	2	2	170.14	160.16	108.56	125.47
[truncated: 36,146 more rows]
