# Supplementary material for: Histone lactylation couples cellular metabolism with developmental gene regulatory networks
Source: Nat Commun. 2024 Jan 2;15:90. doi: 10.1038/s41467-023-44121-1 (PMC10762033; doi:10.1038/s41467-023-44121-1)
Supplement: Supplementary file 12 — Supplementary Dataset 9 [file 41467_2023_44121_MOESM12_ESM.xlsx]

## Sheet: supplemental_table_8
Differential accessibility analysis was performed using the DBA_EDGER method within the R package DiffBind.
Chromosome	Start	End	Concentration	NCC Concentration	PSM Concentration	Fold Change	p-value	FDR	Called NCC	Called PSM	NCC Replicate 1 PanKla Read Count	NCC Replicate 2 PanKla Read Count	PSM Replicate 1 PanKla Read Count	PSM Replicate 2 PanKla Read Count	Peak Width	Annotation	Closest Gene Chromosome	Closest Gene Start	Closest Gene End	Closest Gene Length	Closest Gene Strand	Closest Gene ID	Closest Gene Transcript ID	Distance to TSS
3	10161684	10162141	7.75	4.13	8.69	-4.56	1.07e-49	5.41e-45	0	2	16.7	18.38	413.3	415.41	458	Promoter (2-3kb)	3	10164257	10188294	24038	1	ENSGALG00000008855	ENSGALT00000059584	-2116
2	15093245	15093813	7.69	4.89	8.58	-3.69	1.26e-38	3.18e-34	0	2	29.22	30.19	375.73	389.14	569	Distal Intergenic	2	15015731	15032488	16758	1	ENSGALG00000007356	ENSGALT00000095753	77514
2	14896055	14897266	8.98	6.21	9.88	-3.66	3.33e-35	5.61e-31	0	2	64.22	84	939.31	939.19	1212	Distal Intergenic	2	14902023	14911383	9361	2	ENSGALG00000007346	ENSGALT00000104510	14117
Z	23335839	23336767	7.63	4.08	8.57	-4.49	5.26e-35	6.65e-31	0	2	13.49	20.34	346.82	412.13	929	Distal Intergenic	34	23312434	23332349	19916	2	ENSGALG00000004311	ENSGALT00000006867	-3490
1	157297871	157298543	7.66	4.88	8.56	-3.67	1.31e-34	1.33e-30	0	2	29.54	29.53	346.82	405.56	673	Distal Intergenic	1	157273138	157296470	23333	1	ENSGALG00000048554	ENSGALT00000093524	24733
1	186524729	186525707	8.16	5.61	9.03	-3.42	2.42e-34	2.04e-30	0	2	46.24	51.19	488.44	554.98	979	Exon (ENSGALT00000102271/ENSGALG00000017200, exon 8 of 15)	1	186503567	186536071	32505	1	ENSGALG00000017200	ENSGALT00000027800	21162
2	106109005	106109949	8.71	5.83	9.61	-3.78	8.12e-33	5.87e-29	0	2	52.66	61.03	682.09	885.01	945	Promoter (2-3kb)	2	106110134	106112117	1984	2	ENSGALG00000048745	ENSGALT00000093126	2168
5	6819439	6820171	8.02	5.07	8.92	-3.85	5.29e-32	3.34e-28	0	2	33.71	33.47	416.19	553.33	733	Distal Intergenic	5	6652202	6815435	163234	2	ENSGALG00000038775	ENSGALT00000052766	-4004
10	16935651	16936266	7.51	4.89	8.39	-3.51	6.17e-32	3.47e-28	0	2	26.97	32.16	346.82	325.1	616	Distal Intergenic	10	16900546	16908325	7780	1	ENSGALG00000007012	ENSGALT00000011347	35105
1	59365203	59365675	7.62	5.24	8.48	-3.24	1.36e-31	6.89e-28	0	2	35.96	39.38	358.38	354.66	473	Distal Intergenic	1	59380846	59403925	23080	1	ENSGALG00000012938	ENSGALT00000103764	-15171
2	37507627	37508208	7.52	4.66	8.42	-3.76	2.25e-31	1.03e-27	0	2	21.51	28.88	326.59	356.3	582	Intron (ENSGALT00000049834/ENSGALG00000011298, intron 2 of 9)	2	37471091	37784624	313534	1	ENSGALG00000011298	ENSGALT00000037748	36536
5	6820742	6821179	7.3	4.4	8.2	-3.8	1.85e-30	7.78e-27	0	2	19.91	22.31	260.12	328.39	438	Distal Intergenic	5	6652202	6815435	163234	2	ENSGALG00000038775	ENSGALT00000052766	-5307
4	42301821	42302220	6.98	4.32	7.86	-3.54	1.49e-29	5.65e-26	0	2	18.94	21	242.78	221.66	400	Intron (ENSGALT00000102057/ENSGALG00000053503, intron 1 of 4)	4	42292580	42342042	49463	1	ENSGALG00000053503	ENSGALT00000106347	9241
7	16450079	16450889	7.97	5.79	8.8	-3.01	1.56e-29	5.65e-26	0	2	52.02	58.41	436.42	454.82	811	Distal Intergenic	7	16371046	16404368	33323	1	ENSGALG00000037944	ENSGALT00000106815	79033
7	34849947	34850271	7.65	4.74	8.55	-3.8	2.11e-29	7.13e-26	0	2	24.08	29.53	421.97	326.75	325	Distal Intergenic	7	34863519	34870762	7244	1	ENSGALG00000028759	ENSGALT00000045072	-13248
15	12200793	12202119	8.11	5.82	8.96	-3.13	2.68e-29	8.47e-26	0	2	52.34	61.03	471.1	523.78	1327	Intron (ENSGALT00000105434/ENSGALG00000050682, intron 2 of 4)	15	12196520	12237296	40777	1	ENSGALG00000050682	ENSGALT00000105434	4273
14	11154928	11155898	8.6	6.43	9.43	-3	7.77e-29	2.31e-25	2	2	93.44	78.75	713.88	666.63	971	Intron (ENSGALT00000091675/ENSGALG00000050968, intron 1 of 2)	14	11144288	11168797	24510	2	ENSGALG00000050968	ENSGALT00000091675	12899
3	70092156	70092532	6.73	3.92	7.62	-3.71	7.21e-28	1.92e-24	0	2	15.73	14.44	213.87	180.61	377	Distal Intergenic	3	70118654	70119658	1005	1	ENSGALG00000051525	ENSGALT00000103992	-26122
2	14855774	14856275	7.42	4.14	8.34	-4.2	7.51e-28	1.92e-24	0	1	20.87	14.44	274.57	374.36	502	Distal Intergenic	2	14843393	14849991	6599	1	ENSGALG00000051872	ENSGALT00000106424	12381
Z	70717349	70718173	8.15	4.75	9.08	-4.33	7.58e-28	1.92e-24	0	2	22.16	31.5	436.42	645.28	825	Intron (ENSGALT00000099479/ENSGALG00000001933, intron 1 of 11)	34	70684899	70731210	46312	2	ENSGALG00000001933	ENSGALT00000099479	13037
1	58857784	58858279	7.23	4.94	8.08	-3.14	8.14e-28	1.96e-24	0	2	29.86	31.5	274.57	265.99	496	Exon (ENSGALT00000021059/ENSGALG00000012913, exon 10 of 13)	1	58821965	58864004	42040	1	ENSGALG00000012913	ENSGALT00000021059	35819
2	137448708	137449147	6.92	4.28	7.8	-3.51	1.69e-27	3.88e-24	0	2	20.55	18.38	205.2	239.72	440	Intron (ENSGALT00000101053/ENSGALG00000052954, intron 1 of 2)	2	137432555	137454931	22377	1	ENSGALG00000052954	ENSGALT00000101053	16153
Z	42398319	42399323	8.2	5.51	9.08	-3.57	2.79e-27	6.15e-24	0	2	45.27	45.94	453.76	630.5	1005	Distal Intergenic	34	42401694	42410250	8557	2	ENSGALG00000021163	ENSGALT00000034078	10927
5	58799126	58799744	7.54	5.17	8.39	-3.23	3.43e-27	7.24e-24	0	2	32.43	39.38	317.92	354.66	619	Distal Intergenic	5	58749404	58780533	31130	2	ENSGALG00000054128	ENSGALT00000096707	-18593
2	14856758	14857464	8.41	5.15	9.34	-4.19	8.63e-27	1.75e-23	0	2	25.69	45.28	624.28	668.27	707	Distal Intergenic	2	14843393	14849991	6599	1	ENSGALG00000051872	ENSGALT00000106424	13365
3	21647969	21648760	8.38	5.09	9.31	-4.22	1.06e-26	2.06e-23	0	2	28.9	39.38	502.89	765.14	792	Intron (ENSGALT00000108197/ENSGALG00000047938, intron 3 of 3)	3	21645332	21655851	10520	2	ENSGALG00000047938	ENSGALT00000108197	7091
Z	42366936	42367436	7.77	5.1	8.66	-3.56	1.58e-26	2.92e-23	0	1	27.93	40.69	390.18	417.05	501	Distal Intergenic	34	42336632	42348496	11865	2	ENSGALG00000029073	ENSGALT00000045808	-18440
2	146485322	146486145	7.73	5.2	8.6	-3.4	1.62e-26	2.92e-23	0	2	30.82	42.66	378.62	395.71	824	Exon (ENSGALT00000102021/ENSGALG00000052128, exon 4 of 4)	2	146463552	146486489	22938	1	ENSGALG00000052128	ENSGALT00000102021	21770
1	187804574	187805739	7.74	5.49	8.58	-3.09	2.13e-26	3.72e-23	0	2	40.14	49.88	375.73	390.78	1166	Intron (ENSGALT00000056674/ENSGALG00000017229, intron 2 of 27)	1	187663173	187663266	94	2	ENSGALG00000047766	ENSGALT00000093333	-141308
3	42425778	42426434	7.38	5.18	8.22	-3.04	2.53e-26	4.27e-23	0	2	33.71	38.72	303.47	292.27	657	Distal Intergenic	3	42415204	42420656	5453	1	ENSGALG00000049827	ENSGALT00000103867	10574
Z	53393810	53394592	7.28	4.92	8.13	-3.22	4.04e-26	6.6e-23	0	2	26.97	33.47	289.02	272.56	783	Intron (ENSGALT00000076535/ENSGALG00000015349, intron 4 of 8)	34	53306523	53415783	109261	2	ENSGALG00000015349	ENSGALT00000076535	21191
4	21762931	21763517	8	4.44	8.94	-4.5	5.33e-26	8.43e-23	0	2	16.38	26.91	393.07	589.46	587	Distal Intergenic	4	21769983	21784904	14922	2	ENSGALG00000042411	ENSGALT00000059729	21387
1	85660316	85660618	6.4	3.7	7.28	-3.58	5.92e-26	9.08e-23	0	2	13.49	12.47	150.29	160.91	303	Promoter (2-3kb)	1	85657565	85697767	40203	1	ENSGALG00000015258	ENSGALT00000102657	2751
17	10046950	10047374	6.95	4.37	7.82	-3.46	6.13e-26	9.12e-23	0	1	17.66	23.63	219.66	233.16	425	Intron (ENSGALT00000059403/ENSGALG00000000972, intron 2 of 6)	17	10027520	10123535	96016	1	ENSGALG00000000972	ENSGALT00000001436	19430
1	60834713	60835724	8.95	6.32	9.83	-3.51	6.39e-26	9.24e-23	0	2	68.39	91.88	800.59	1019.64	1012	Distal Intergenic	1	60852680	60917603	64924	1	ENSGALG00000012998	ENSGALT00000021228	-16956
3	23893635	23894190	7.98	5.75	8.82	-3.07	6.77e-26	9.51e-23	0	2	53.94	53.81	500	403.92	556	Promoter (<=1kb)	3	23893915	23904819	10905	1	ENSGALG00000046883	ENSGALT00000098063	0
2	66999565	67000092	6.92	4.45	7.78	-3.33	7.92e-26	1.08e-22	0	2	24.08	19.69	216.76	223.3	528	Intron (ENSGALT00000096611/ENSGALG00000033170, intron 8 of 9)	2	66980694	66982274	1581	1	ENSGALG00000030442	ENSGALT00000062388	18871
3	65099869	65100528	7.27	5	8.11	-3.11	1.08e-25	1.44e-22	0	2	34.68	29.53	268.79	284.06	660	Distal Intergenic	3	65066484	65067967	1484	1	ENSGALG00000049297	ENSGALT00000102052	33385
2	14878199	14879001	7.96	5.88	8.78	-2.9	1.26e-25	1.63e-22	1	2	57.48	60.38	473.99	403.92	803	Distal Intergenic	2	14902023	14911383	9361	2	ENSGALG00000007346	ENSGALT00000104510	32382
2	15112319	15112788	6.96	4.71	7.8	-3.09	3.21e-25	4.07e-22	0	1	26.65	25.59	216.76	228.23	470	Distal Intergenic	2	15015731	15032488	16758	1	ENSGALG00000007356	ENSGALT00000095753	96588
1	53962373	53963359	8.73	6.59	9.55	-2.96	3.69e-25	4.55e-22	1	2	95.69	97.13	661.86	842.31	987	Intron (ENSGALT00000020668/ENSGALG00000012662, intron 2 of 6)	1	53933066	53978011	44946	1	ENSGALG00000012662	ENSGALT00000020668	29307
2	73405973	73406808	7.53	4.71	8.43	-3.72	4.01e-25	4.83e-22	0	2	27.29	24.94	280.35	408.84	836	Distal Intergenic	2	73511893	73511953	61	1	ENSGALG00000025655	ENSGALT00000042568	-105085
1	125561767	125563123	8.24	6.37	9.03	-2.66	5.49e-25	6.46e-22	0	2	77.38	87.94	511.57	535.27	1357	Distal Intergenic	1	125571190	125715142	143953	1	ENSGALG00000016602	ENSGALT00000036617	-8067
1	61470560	61471188	7.54	5.47	8.36	-2.89	6.84e-25	7.87e-22	1	2	42.06	46.6	343.93	311.97	629	Intron (ENSGALT00000101955/ENSGALG00000013022, intron 9 of 48)	1	61607575	61627008	19434	1	ENSGALG00000033887	ENSGALT00000095392	-136387
Z	41739429	41740313	7.15	4.76	8	-3.24	1.06e-24	1.19e-21	0	2	24.72	29.53	234.11	279.13	885	Promoter (1-2kb)	34	41672485	41742224	69740	2	ENSGALG00000012618	ENSGALT00000020599	1911
7	5742981	5743492	7.18	5.06	8	-2.94	1.18e-24	1.3e-21	0	2	33.71	32.81	245.67	265.99	512	Distal Intergenic	7	5748285	5750646	2362	2	ENSGALG00000052743	ENSGALT00000104939	7154
2	76219796	76220444	7.76	5.42	8.61	-3.19	1.4e-24	1.5e-21	0	2	39.17	46.6	346.82	435.11	649	Intron (ENSGALT00000096386/ENSGALG00000012964, intron 2 of 11)	2	76198785	76248623	49839	1	ENSGALG00000012964	ENSGALT00000095546	21011
4	85250345	85250794	6.92	4.52	7.77	-3.26	2.25e-24	2.37e-21	0	2	20.87	24.94	234.11	203.6	450	Distal Intergenic	4	85236438	85241341	4904	2	ENSGALG00000049345	ENSGALT00000103633	-9004
3	91842592	91843182	7.27	4.69	8.15	-3.46	2.7e-24	2.77e-21	0	2	21.51	30.19	306.36	261.07	591	Distal Intergenic	3	91851695	91866989	15295	1	ENSGALG00000050914	ENSGALT00000098528	-8513
9	13099371	13099627	7.2	4.84	8.05	-3.21	2.74e-24	2.77e-21	0	2	29.22	28.22	294.8	236.44	257	Distal Intergenic	9	13092443	13093885	1443	2	ENSGALG00000028015	ENSGALT00000044381	-5486
5	6812585	6813391	8.04	6.06	8.84	-2.78	2.99e-24	2.96e-21	0	2	61.01	72.85	471.1	448.25	807	Promoter (<=1kb)	5	6640438	6814102	173665	2	ENSGALG00000038775	ENSGALT00000090926	711
6	15116366	15116717	6.87	4.39	7.73	-3.34	4.35e-24	4.17e-21	0	2	19.59	22.31	234.11	190.46	352	Intron (ENSGALT00000059732/ENSGALG00000032308, intron 1 of 4)	6	14952393	15164413	212021	2	ENSGALG00000032308	ENSGALT00000059732	47696
13	15031704	15031948	6.43	3.8	7.31	-3.51	4.36e-24	4.17e-21	0	1	14.77	13.13	144.51	172.4	245	Distal Intergenic	13	15019909	15029050	9142	1	ENSGALG00000043569	ENSGALT00000106400	11795
7	5736575	5737372	7.76	5.59	8.59	-3	5.28e-24	4.95e-21	0	2	42.38	53.81	401.74	369.44	798	Distal Intergenic	7	5748285	5750646	2362	2	ENSGALG00000052743	ENSGALT00000104939	13274
3	66078724	66079479	7.36	5.38	8.16	-2.78	5.94e-24	5.46e-21	0	2	41.1	42	294.8	277.49	756	Distal Intergenic	3	66080484	66086186	5703	2	ENSGALG00000055087	ENSGALT00000095682	6707
1	182751334	182752486	7.71	5.55	8.54	-2.99	6.62e-24	5.99e-21	0	2	42.38	51.19	343.93	400.63	1153	Distal Intergenic	1	182726403	182744240	17838	2	ENSGALG00000048693	ENSGALT00000106945	-7094
2	106107965	106108220	6.75	3.91	7.65	-3.73	7.18e-24	6.37e-21	0	1	17.02	13.13	170.52	229.87	256	Distal Intergenic	2	106110134	106112117	1984	2	ENSGALG00000048745	ENSGALT00000093126	3897
2	74689805	74690882	7.87	5.18	8.75	-3.57	7.37e-24	6.43e-21	0	2	36.6	36.1	346.82	517.21	1078	Distal Intergenic	2	74833723	74833903	181	1	ENSGALG00000026766	ENSGALT00000043930	-142841
Z	10448959	10449358	7.2	5.14	8.01	-2.87	7.61e-24	6.52e-21	0	2	36.6	34.13	263.01	252.86	400	Intron (ENSGALT00000099012/ENSGALG00000049211, intron 1 of 2)	34	10437313	10453493	16181	2	ENSGALG00000049211	ENSGALT00000099012	4135
6	19887089	19887655	7.63	5.75	8.43	-2.68	1.07e-23	8.92e-21	1	2	55.55	51.85	352.6	334.96	567	Distal Intergenic	6	19854102	19864037	9936	2	ENSGALG00000041346	ENSGALT00000066398	-23052
2	3596607	3597331	7.38	5.29	8.2	-2.91	1.08e-23	8.92e-21	0	2	36.93	41.35	274.57	313.61	725	Distal Intergenic	2	3589055	3590383	1329	2	ENSGALG00000048014	ENSGALT00000092025	-6224
3	52977889	52979063	7.59	5.56	8.4	-2.84	1.36e-23	1.11e-20	0	2	43.03	51.19	326.59	349.73	1175	Intron (ENSGALT00000037506/ENSGALG00000013803, intron 16 of 24)	3	52891849	52894343	2495	1	ENSGALG00000055066	ENSGALT00000105036	86040
26	1351988	1352493	6.87	4.63	7.71	-3.08	1.59e-23	1.28e-20	0	2	22.48	26.91	208.09	210.17	506	Promoter (<=1kb)	26	1352712	1360431	7720	1	ENSGALG00000000394	ENSGALT00000000539	-219
1	8009533	8010425	7.59	5.33	8.44	-3.1	1.84e-23	1.45e-20	0	2	34.68	45.94	329.48	362.87	893	3' UTR	1	8003807	8010070	6264	1	ENSGALG00000000451	ENSGALT00000000612	5726
11	17140959	17141866	7.63	5.55	8.45	-2.9	1.87e-23	1.46e-20	0	2	42.71	51.19	329.48	371.08	908	Distal Intergenic	11	17103256	17110812	7557	1	ENSGALG00000049222	ENSGALT00000096314	37703
7	8944232	8945182	7.81	5.11	8.69	-3.58	1.9e-23	1.46e-20	0	2	42.06	26.91	384.4	441.68	951	Distal Intergenic	7	8993951	9005769	11819	1	ENSGALG00000052248	ENSGALT00000098560	-48769
2	96017291	96018129	7.99	5.33	8.87	-3.55	2.61e-23	1.97e-20	0	2	34.36	45.94	393.07	545.12	839	Intron (ENSGALT00000104991/ENSGALG00000053459, intron 2 of 2)	2	96038320	96039375	1056	1	ENSGALG00000050342	ENSGALT00000094039	-20191
2	15099114	15099988	8.35	6.4	9.15	-2.75	3.21e-23	2.39e-20	2	2	86.69	82.69	511.57	625.58	875	Distal Intergenic	2	15015731	15032488	16758	1	ENSGALG00000007356	ENSGALT00000095753	83383
3	42153626	42154736	7.85	6.05	8.62	-2.57	3.49e-23	2.56e-20	0	2	62.93	69.57	393.07	395.71	1111	Exon (ENSGALT00000018427/ENSGALG00000011296, exon 7 of 13)	3	42134063	42159856	25794	1	ENSGALG00000011296	ENSGALT00000018427	19563
1	60765537	60766306	8.01	5.65	8.86	-3.21	4.99e-23	3.61e-20	0	2	41.74	58.41	494.22	433.47	770	Intron (ENSGALT00000100596/ENSGALG00000012994, intron 15 of 18)	1	60852680	60917603	64924	1	ENSGALG00000012998	ENSGALT00000021228	-86374
Z	58308409	58309077	7.06	4.83	7.9	-3.07	5.91e-23	4.21e-20	1	2	29.86	26.91	216.76	261.07	669	Intron (ENSGALT00000023631/ENSGALG00000014661, intron 1 of 10)	34	58296491	58559444	262954	1	ENSGALG00000014661	ENSGALT00000087501	11918
3	64993640	64993866	6.73	4.54	7.56	-3.02	6.02e-23	4.23e-20	0	1	22.16	24.28	190.75	187.18	227	Intron (ENSGALT00000101710/ENSGALG00000052436, intron 2 of 2)	3	64957909	65024830	66922	1	ENSGALG00000052436	ENSGALT00000094262	35731
8	13987029	13987640	7.73	5.71	8.55	-2.84	6.17e-23	4.27e-20	1	2	48.16	56.44	346.82	400.63	612	Distal Intergenic	8	13997576	14048208	50633	1	ENSGALG00000005683	ENSGALT00000044091	-9936
1	58431575	58431946	7.3	5.18	8.12	-2.94	7.75e-23	5.3e-20	0	2	35.96	36.75	251.45	305.4	372	Distal Intergenic	1	58399989	58406158	6170	2	ENSGALG00000036355	ENSGALT00000075847	-25417
1	101605898	101606473	6.71	4.49	7.54	-3.06	8.6e-23	5.8e-20	0	2	21.19	23.63	179.19	193.75	576	Distal Intergenic	1	101504351	101504390	40	2	ENSGALG00000053300	ENSGALT00000098153	-101508
3	97343389	97344099	7.58	5.71	8.36	-2.65	1.25e-22	8.3e-20	0	2	49.77	55.13	338.15	320.18	711	Intron (ENSGALT00000026546/ENSGALG00000016455, intron 4 of 32)	3	97305446	97393711	88266	1	ENSGALG00000016455	ENSGALT00000026546	37943
27	4312466	4313377	7.93	5.37	8.8	-3.43	1.49e-22	9.77e-20	0	2	34.04	48.56	390.18	502.43	912	Distal Intergenic	27	4187017	4266979	79963	2	ENSGALG00000000367	ENSGALT00000000499	-45487
1	110308058	110308554	7.53	5.6	8.32	-2.72	1.54e-22	9.97e-20	1	2	51.05	45.94	335.26	305.4	497	Distal Intergenic	1	110310559	110314974	4416	2	ENSGALG00000052496	ENSGALT00000106402	6420
1	29834209	29834944	7.35	4.92	8.21	-3.29	1.68e-22	1.08e-19	0	2	27.61	32.81	338.15	252.86	736	Promoter (<=1kb)	1	29774813	29833578	58766	2	ENSGALG00000009556	ENSGALT00000015558	-631
2	71303384	71304110	6.96	4.77	7.79	-3.02	1.79e-22	1.13e-19	0	2	24.4	30.19	213.87	229.87	727	Distal Intergenic	2	71358674	71361312	2639	1	ENSGALG00000048290	ENSGALT00000107145	-54564
4	43595613	43596167	7.17	5	8.01	-3.01	2.88e-22	1.8e-19	0	2	31.15	32.81	228.33	285.7	555	Promoter (<=1kb)	4	43596110	43596210	101	1	ENSGALG00000025263	ENSGALT00000042176	0
3	75183333	75184452	8.09	6.27	8.87	-2.59	3.69e-22	2.28e-19	1	2	73.21	81.38	497.11	436.76	1120	Distal Intergenic	3	75083923	75132422	48500	1	ENSGALG00000015596	ENSGALT00000071998	99410
7	9000621	9001033	6.97	4.25	7.86	-3.61	3.85e-22	2.34e-19	0	2	14.45	23.63	213.87	249.57	413	Promoter (<=1kb)	7	9000473	9005769	5297	1	ENSGALG00000052248	ENSGALT00000096846	148
3	9189736	9190151	6.49	4.22	7.33	-3.11	5.95e-22	3.59e-19	0	1	19.59	17.72	156.07	165.84	416	Intron (ENSGALT00000105313/ENSGALG00000008998, intron 5 of 19)	3	9164665	9194676	30012	2	ENSGALG00000008998	ENSGALT00000014637	4525
1	166886563	166886906	6.8	4.32	7.67	-3.34	6.94e-22	4.13e-19	0	1	17.66	22.31	176.3	229.87	344	Distal Intergenic	1	166896762	166920965	24204	2	ENSGALG00000016943	ENSGALT00000027385	34059
1	44146378	44146812	7.65	5.66	8.46	-2.79	7.59e-22	4.47e-19	1	2	46.24	55.13	326.59	376	435	Intron (ENSGALT00000084682/ENSGALG00000011274, intron 2 of 8)	1	44093124	44129492	36369	1	ENSGALG00000052564	ENSGALT00000092101	53254
8	23223626	23224137	7.06	5.01	7.88	-2.86	8.79e-22	5.12e-19	1	2	33.07	31.5	251.45	218.38	512	Intron (ENSGALT00000057265/ENSGALG00000036909, intron 8 of 12)	8	23081011	23081040	30	1	ENSGALG00000049944	ENSGALT00000106474	142615
3	18660655	18661094	7.12	4.52	8	-3.48	1.04e-21	5.96e-19	0	1	23.44	22.31	205.2	305.4	440	Distal Intergenic	3	18670788	18682168	11381	2	ENSGALG00000053755	ENSGALT00000105572	21074
1	142381732	142382194	7.38	4.94	8.24	-3.31	1.08e-21	6.15e-19	0	1	29.86	31.5	248.56	357.94	463	Distal Intergenic	1	142366947	142373996	7050	1	ENSGALG00000054114	ENSGALT00000103753	14785
20	7994865	7995102	6.58	3.99	7.45	-3.46	1.13e-21	6.34e-19	0	1	13.49	18.38	153.18	197.03	238	Distal Intergenic	20	7962306	7972833	10528	2	ENSGALG00000045938	ENSGALT00000089296	-22032
4	42695602	42696382	6.76	4.65	7.59	-2.93	1.23e-21	6.84e-19	0	1	26.01	24.28	182.08	201.96	781	Intron (ENSGALT00000094916/ENSGALG00000050592, intron 1 of 1)	4	42704910	42717850	12941	1	ENSGALG00000050592	ENSGALT00000101039	-8528
1	133825082	133826041	7.57	5.27	8.42	-3.15	1.55e-21	8.55e-19	0	2	33.71	43.31	384.4	300.47	960	Promoter (1-2kb)	1	133819265	133823382	4118	2	ENSGALG00000043257	ENSGALT00000087499	-1700
3	23890176	23891303	8.85	7.03	9.64	-2.61	1.62e-21	8.82e-19	2	2	119.13	141.76	737	853.81	1128	Promoter (2-3kb)	3	23893915	23904819	10905	1	ENSGALG00000046883	ENSGALT00000098063	-2612
1	8743461	8743684	6.57	4.36	7.4	-3.05	1.64e-21	8.82e-19	0	1	18.62	22.31	167.63	170.76	224	Intron (ENSGALT00000092913/ENSGALG00000047727, intron 1 of 4)	1	8716991	8825920	108930	1	ENSGALG00000047727	ENSGALT00000092913	26470
7	16050588	16050802	6.55	4.14	7.41	-3.26	1.79e-21	9.55e-19	0	1	20.23	15.09	161.85	177.33	215	Distal Intergenic	7	16086108	16137451	51344	1	ENSGALG00000048012	ENSGALT00000102055	-35306
18	3008378	3008721	6.42	3.26	7.34	-4.08	1.89e-21	9.97e-19	0	1	11.88	7.22	130.06	193.75	344	Distal Intergenic	18	2935694	2973865	38172	2	ENSGALG00000050670	ENSGALT00000094150	-34513
2	146220730	146221444	6.99	4.95	7.8	-2.84	2.54e-21	1.32e-18	0	1	30.5	31.5	205.2	239.72	715	Distal Intergenic	2	146163339	146186941	23603	2	ENSGALG00000041730	ENSGALT00000058217	-33789
2	118689626	118689932	6.46	3.92	7.33	-3.42	2.55e-21	1.32e-18	0	1	15.09	15.09	184.97	137.92	307	Distal Intergenic	2	118700641	118730662	30022	1	ENSGALG00000042621	ENSGALT00000069575	-10709
7	34844681	34845660	8.46	5.94	9.33	-3.39	2.67e-21	1.36e-18	0	2	52.34	70.22	754.34	533.63	980	Distal Intergenic	7	34863519	34870762	7244	1	ENSGALG00000028759	ENSGALT00000045072	-17859
1	111801030	111802219	8.55	6.4	9.37	-2.97	2.75e-21	1.39e-18	1	2	82.2	86.63	768.79	558.26	1190	Distal Intergenic	1	111746850	111750238	3389	1	ENSGALG00000049841	ENSGALT00000104867	54180
7	32625814	32626342	6.67	4.57	7.49	-2.92	2.9e-21	1.45e-18	0	2	23.76	23.63	170.52	188.82	529	Distal Intergenic	7	32639735	32694964	55230	1	ENSGALG00000012418	ENSGALT00000055752	-13393
1	105065580	105066559	8.74	6.42	9.58	-3.16	3.39e-21	1.68e-18	0	2	68.71	103.04	748.56	784.85	980	Promoter (<=1kb)	1	105065152	105086755	21604	1	ENSGALG00000052922	ENSGALT00000102960	428
Z	2664383	2664853	6.55	4.32	7.39	-3.07	3.42e-21	1.68e-18	0	2	20.23	19.69	153.18	182.26	471	Intron (ENSGALT00000066139/ENSGALG00000036775, intron 4 of 5)	34	2759949	2767064	7116	1	ENSGALG00000046684	ENSGALT00000093580	-95096
4	21975196	21975772	7.46	5.16	8.3	-3.15	3.55e-21	1.73e-18	0	2	39.82	31.5	274.57	356.3	577	Promoter (<=1kb)	4	21975885	22007886	32002	1	ENSGALG00000020251	ENSGALT00000015418	-113
7	27046295	27046847	7.16	4.99	7.99	-2.99	3.87e-21	1.86e-18	0	2	28.26	35.44	231.22	275.85	553	Intron (ENSGALT00000057284/ENSGALG00000031244, intron 1 of 20)	7	27137619	27188090	50472	1	ENSGALG00000050781	ENSGALT00000096425	-90772
2	108369560	108370527	8.75	7.03	9.51	-2.48	3.95e-21	1.88e-18	2	2	120.73	140.44	771.68	686.33	968	Distal Intergenic	2	108430041	108432260	2220	2	ENSGALG00000030902	ENSGALT00000056075	61733
Z	20671190	20671583	6.61	4.33	7.46	-3.12	4.19e-21	1.98e-18	0	1	17.34	22.97	170.52	180.61	394	Intron (ENSGALT00000023822/ENSGALG00000014769, intron 3 of 12)	34	20653928	20692517	38590	1	ENSGALG00000014769	ENSGALT00000023822	17262
Z	81619841	81620223	6.48	4.08	7.34	-3.26	4.77e-21	2.24e-18	0	2	15.41	18.38	179.19	144.49	383	Intron (ENSGALT00000008588/ENSGALG00000005351, intron 2 of 6)	34	81604134	81609598	5465	2	ENSGALG00000053199	ENSGALT00000096683	-10243
14	11156378	11156679	7.1	4.93	7.93	-3.01	4.93e-21	2.29e-18	0	1	26.01	34.78	254.34	234.8	302	Intron (ENSGALT00000091675/ENSGALG00000050968, intron 1 of 2)	14	11144288	11168797	24510	2	ENSGALG00000050968	ENSGALT00000091675	12118
6	12583617	12584099	6.76	4.42	7.61	-3.19	6.99e-21	3.22e-18	0	1	20.55	22.31	222.55	169.12	483	Intron (ENSGALT00000081065/ENSGALG00000036824, intron 8 of 24)	6	12620516	12626469	5954	2	ENSGALG00000030179	ENSGALT00000051952	42370
2	44867757	44868487	7.67	5.94	8.44	-2.5	8.44e-21	3.85e-18	1	2	62.29	60.38	326.59	367.79	731	Distal Intergenic	2	44772953	44803244	30292	1	ENSGALG00000033500	ENSGALT00000070690	94804
3	80776570	80777150	6.8	4.58	7.63	-3.06	9.51e-21	4.3e-18	0	2	23.44	24.28	173.41	223.3	581	Intron (ENSGALT00000025629/ENSGALG00000015904, intron 1 of 6)	3	80772707	80786201	13495	1	ENSGALG00000015904	ENSGALT00000025629	3863
11	17195263	17195701	6.86	4.61	7.7	-3.1	9.81e-21	4.39e-18	0	2	22.48	26.25	182.08	234.8	439	Distal Intergenic	11	17251686	17255484	3799	1	ENSGALG00000051911	ENSGALT00000098078	-55985
2	138547775	138548269	7.04	4.86	7.87	-3.01	9.88e-21	4.39e-18	0	2	24.72	33.47	225.44	243.01	495	Intron (ENSGALT00000072509/ENSGALG00000041969, intron 3 of 13)	2	138475436	138488953	13518	2	ENSGALG00000041072	ENSGALT00000053515	-58822
18	2637657	2638216	7.06	4.93	7.88	-2.96	1.1e-20	4.85e-18	0	1	26.01	34.78	237	234.8	560	Intron (ENSGALT00000002095/ENSGALG00000001375, intron 4 of 6)	18	2562954	2584860	21907	2	ENSGALG00000031058	ENSGALT00000073611	-52797
27	4430687	4431022	6.29	3.89	7.15	-3.26	1.16e-20	5.06e-18	0	1	12.52	17.06	135.84	147.77	336	Distal Intergenic	27	4473545	4475616	2072	1	ENSGALG00000047793	ENSGALT00000095335	-42523
1	107121908	107122459	7.18	4.99	8.01	-3.02	1.32e-20	5.69e-18	0	1	26.97	36.75	242.78	272.56	552	Distal Intergenic	1	107174347	107174462	116	2	ENSGALG00000028382	ENSGALT00000043354	52003
Z	42372631	42373548	7.61	5.18	8.47	-3.29	1.37e-20	5.89e-18	0	1	35.96	36.75	283.24	426.9	918	Distal Intergenic	34	42336632	42348496	11865	2	ENSGALG00000029073	ENSGALT00000045808	-24135
2	139894936	139896199	7.8	5.99	8.57	-2.59	1.47e-20	6.24e-18	0	2	58.44	68.25	358.38	403.92	1264	Distal Intergenic	2	139795075	139828980	33906	1	ENSGALG00000033453	ENSGALT00000071481	99861
1	157299142	157299535	7.69	5.65	8.5	-2.86	1.73e-20	7.28e-18	0	2	43.03	57.1	381.51	344.81	394	Distal Intergenic	1	157273138	157296470	23333	1	ENSGALG00000048554	ENSGALT00000093524	26004
7	34379919	34380705	7.48	5.79	8.23	-2.44	1.95e-20	8.16e-18	1	2	54.59	56.44	297.69	303.76	787	Intron (ENSGALT00000099963/ENSGALG00000053295, intron 4 of 5)	7	34317143	34317306	164	2	ENSGALG00000017938	ENSGALT00000028645	-62613
5	48230033	48230791	7.76	5.05	8.65	-3.59	2.03e-20	8.4e-18	0	2	23.76	42.66	404.63	397.35	759	Intron (ENSGALT00000018168/ENSGALG00000011139, intron 3 of 5)	5	48197831	48210529	12699	1	ENSGALG00000011138	ENSGALT00000018166	32202
5	58798250	58798599	7.06	4.63	7.92	-3.3	2.05e-20	8.43e-18	0	1	22.48	26.91	199.42	285.7	350	Distal Intergenic	5	58749404	58780533	31130	2	ENSGALG00000054128	ENSGALT00000096707	-17717
Z	8105873	8106266	6.55	3.93	7.43	-3.49	2.21e-20	9.03e-18	0	2	12.2	18.38	193.64	151.06	394	Distal Intergenic	34	8134527	8302600	168074	1	ENSGALG00000028140	ENSGALT00000095827	-28261
3	30597512	30598059	6.79	4.76	7.6	-2.84	2.27e-20	9.17e-18	0	2	27.29	26.91	179.19	210.17	548	Distal Intergenic	3	30557833	30561011	3179	1	ENSGALG00000054367	ENSGALT00000095242	39679
1	193620510	193621135	7.74	6.05	8.49	-2.44	2.28e-20	9.17e-18	1	2	69.68	63	349.71	371.08	626	Intron (ENSGALT00000070488/ENSGALG00000033966, intron 7 of 31)	1	193479637	193483446	3810	2	ENSGALG00000048422	ENSGALT00000103599	-137064
2	22770548	22771610	8.12	6.27	8.9	-2.63	2.37e-20	9.46e-18	0	2	68.39	85.97	459.54	499.15	1063	Intron (ENSGALT00000015428/ENSGALG00000009476, intron 3 of 6)	2	22714642	22714734	93	2	ENSGALG00000025191	ENSGALT00000042104	-55814
2	140006870	140007121	6.12	3.71	6.97	-3.26	2.47e-20	9.77e-18	0	1	14.45	11.81	121.39	129.71	252	Distal Intergenic	2	139795075	139828980	33906	1	ENSGALG00000033453	ENSGALT00000071481	211795
2	24959669	24960392	7.36	5.52	8.14	-2.62	2.7e-20	1.06e-17	0	2	45.92	45.94	260.12	305.4	724	Intron (ENSGALT00000017422/ENSGALG00000010708, intron 13 of 15)	2	24954107	25014768	60662	2	ENSGALG00000010708	ENSGALT00000017422	54376
3	108709656	108710757	8.05	6.47	8.79	-2.32	2.89e-20	1.12e-17	1	2	92.8	84.66	447.98	436.76	1102	Distal Intergenic	3	108697549	108705773	8225	1	ENSGALG00000034474	ENSGALT00000051700	12107
Z	65957863	65958357	6.61	4.51	7.43	-2.92	3.47e-20	1.34e-17	0	1	20.55	24.94	167.63	177.33	495	Intron (ENSGALT00000065015/ENSGALG00000015656, intron 6 of 8)	34	66053892	66060597	6706	1	ENSGALG00000027345	ENSGALT00000043789	-95535
1	111794850	111795442	8.19	6.66	8.91	-2.25	3.5e-20	1.34e-17	2	2	99.86	102.38	462.43	500.79	593	Distal Intergenic	1	111746850	111750238	3389	1	ENSGALG00000049841	ENSGALT00000104867	48000
1	19070165	19070482	7.4	5.42	8.2	-2.78	3.68e-20	1.4e-17	2	2	37.89	47.91	309.25	279.13	318	Distal Intergenic	1	19045087	19056483	11397	1	ENSGALG00000008551	ENSGALT00000013929	25078
5	28734868	28735211	7.24	5.31	8.03	-2.72	4.01e-20	1.52e-17	0	2	35.32	43.97	263.01	261.07	344	Intron (ENSGALT00000102206/ENSGALG00000009491, intron 8 of 10)	5	28752972	28760924	7953	1	ENSGALG00000054613	ENSGALT00000102215	-17761
3	103791034	103791467	6.48	3.9	7.36	-3.46	4.15e-20	1.56e-17	0	1	14.13	15.75	193.64	134.64	434	Distal Intergenic	3	103811477	103953916	142440	1	ENSGALG00000016495	ENSGALT00000026608	-20010
1	103927171	103927586	6.5	4.09	7.36	-3.27	4.46e-20	1.66e-17	0	2	15.09	19.03	141.62	187.18	416	Intron (ENSGALT00000001896/ENSGALG00000015770, intron 15 of 15)	1	103860753	103890491	29739	1	ENSGALG00000015763	ENSGALT00000025419	66418
2	31736554	31737171	7.1	4.76	7.95	-3.18	4.66e-20	1.72e-17	0	2	22.8	31.5	274.57	218.38	618	Distal Intergenic	2	31647411	31714056	66646	2	ENSGALG00000011007	ENSGALT00000078181	-22498
18	7484750	7485300	6.92	4.72	7.75	-3.03	4.96e-20	1.82e-17	0	1	22.48	30.19	231.22	200.32	551	Intron (ENSGALT00000047608/ENSGALG00000034989, intron 16 of 26)	18	7451574	7589536	137963	1	ENSGALG00000034989	ENSGALT00000098832	33176
2	45415492	45416122	7.44	5.38	8.25	-2.87	5.1e-20	1.86e-17	0	2	38.85	44.63	265.9	343.17	631	Intron (ENSGALT00000056277/ENSGALG00000043240, intron 9 of 20)	2	45391067	45490043	98977	1	ENSGALG00000043240	ENSGALT00000106018	24425
17	3085406	3085712	6.39	3.99	7.24	-3.25	7.18e-20	2.59e-17	0	1	13.49	18.38	164.74	137.92	307	Promoter (2-3kb)	17	3015179	3083149	67971	2	ENSGALG00000039990	ENSGALT00000105372	-2257
2	68618964	68619408	6.79	4.78	7.59	-2.82	8.02e-20	2.88e-17	0	1	27.29	27.56	176.3	210.17	445	Promoter (<=1kb)	2	68583087	68618232	35146	2	ENSGALG00000012906	ENSGALT00000106436	-732
11	17235786	17236137	6.46	4.4	7.28	-2.88	8.28e-20	2.92e-17	0	2	21.83	20.34	153.18	157.63	352	Distal Intergenic	11	17251686	17255484	3799	1	ENSGALG00000051911	ENSGALT00000098078	-15549
8	4052049	4052719	7.35	5.06	8.2	-3.14	8.29e-20	2.92e-17	0	1	31.79	34.78	239.89	348.09	671	Distal Intergenic	8	4037595	4046218	8624	2	ENSGALG00000021143	ENSGALT00000004005	-5831
Z	72736964	72737276	6.57	4.23	7.42	-3.18	8.31e-20	2.92e-17	0	1	19.91	17.72	193.64	147.77	313	Distal Intergenic	34	72764590	72877299	112710	1	ENSGALG00000002294	ENSGALT00000003608	-27314
Z	65895817	65896467	7.57	4.94	8.44	-3.5	8.86e-20	3.09e-17	0	1	26.65	34.78	271.68	425.26	651	Exon (ENSGALT00000065015/ENSGALG00000015656, exon 5 of 9)	34	65799158	66041495	242338	1	ENSGALG00000015656	ENSGALT00000092056	96659
8	7559231	7560295	8.14	6.37	8.91	-2.54	8.91e-20	3.09e-17	1	2	74.17	91.22	459.54	500.79	1065	Exon (ENSGALT00000033607/ENSGALG00000004578, exon 18 of 21)	8	7491706	7502252	10547	2	ENSGALG00000048042	ENSGALT00000073835	-56979
1	19065512	19065985	6.9	5.05	7.69	-2.64	9.26e-20	3.19e-17	0	1	34.04	32.16	205.2	206.88	474	Distal Intergenic	1	19045087	19056483	11397	1	ENSGALG00000008551	ENSGALT00000013929	20425
4	19586271	19586632	6.48	4.22	7.32	-3.1	1.17e-19	4e-17	0	1	18.94	18.38	138.73	180.61	362	Distal Intergenic	4	19636950	19638359	1410	2	ENSGALG00000053520	ENSGALT00000104234	51727
2	129805060	129805773	7.72	5.39	8.57	-3.18	1.23e-19	4.17e-17	0	2	33.39	50.53	346.82	413.77	714	Distal Intergenic	2	129825673	129834675	9003	1	ENSGALG00000033520	ENSGALT00000070118	-19900
2	12160268	12160956	7.81	6.24	8.55	-2.31	1.28e-19	4.3e-17	1	2	73.21	78.1	364.17	384.21	689	Distal Intergenic	2	12143119	12143228	110	2	ENSGALG00000026073	ENSGALT00000043128	-17040
3	69080439	69080805	6.9	4.86	7.71	-2.85	1.37e-19	4.6e-17	0	1	27.29	30.84	187.86	231.51	367	Distal Intergenic	3	69029992	69067207	37216	1	ENSGALG00000015415	ENSGALT00000097211	50447
Z	10441737	10441986	6.15	3.46	7.04	-3.57	1.49e-19	4.97e-17	0	1	10.92	11.16	156.07	106.73	250	Intron (ENSGALT00000099012/ENSGALG00000049211, intron 1 of 2)	34	10437313	10453493	16181	2	ENSGALG00000049211	ENSGALT00000099012	11507
1	162737165	162738164	8.09	6.59	8.81	-2.21	1.72e-19	5.66e-17	2	2	99.86	93.19	447.98	448.25	1000	Distal Intergenic	1	162627124	162628557	1434	2	ENSGALG00000044238	ENSGALT00000086009	-108608
6	20212094	20212485	6.56	4.52	7.37	-2.86	1.72e-19	5.66e-17	0	2	20.87	24.94	167.63	164.19	392	Distal Intergenic	6	20194880	20203208	8329	2	ENSGALG00000006421	ENSGALT00000010362	-8886
4	53147053	53147682	7.35	5.62	8.11	-2.5	1.82e-19	5.93e-17	1	2	48.16	49.88	291.91	261.07	630	Intron (ENSGALT00000056708/ENSGALG00000039688, intron 2 of 7)	4	53106134	53108515	2382	1	ENSGALG00000046894	ENSGALT00000103373	40919
2	116302520	116302889	6.52	4.43	7.34	-2.91	2.32e-19	7.54e-17	0	2	19.59	23.63	153.18	170.76	370	Intron (ENSGALT00000046842/ENSGALG00000039553, intron 2 of 16)	2	116289225	116346778	57554	1	ENSGALG00000039553	ENSGALT00000066678	13295
20	12936154	12936475	6.39	4.02	7.24	-3.22	2.78e-19	8.97e-17	0	1	16.7	15.75	127.17	175.69	322	Distal Intergenic	20	12991935	13000019	8085	1	ENSGALG00000038858	ENSGALT00000069170	-55460
4	26513134	26513502	7	5.12	7.78	-2.67	3.25e-19	1.04e-16	0	2	37.25	32.16	210.98	229.87	369	Distal Intergenic	4	26394001	26432734	38734	2	ENSGALG00000050306	ENSGALT00000107729	-80400
1	151423543	151424192	6.88	4.7	7.71	-3.01	3.31e-19	1.05e-16	0	2	22.48	29.53	231.22	188.82	650	Distal Intergenic	1	151416175	151420025	3851	1	ENSGALG00000052598	ENSGALT00000101726	7368
1	29226219	29226782	7.08	5.34	7.84	-2.51	3.31e-19	1.05e-16	0	2	41.42	39.38	228.33	231.51	564	Intron (ENSGALT00000030693/ENSGALG00000009530, intron 3 of 9)	1	29211519	29216462	4944	2	ENSGALG00000030765	ENSGALT00000080886	-9757
9	15813313	15813768	6.87	4.57	7.71	-3.14	3.44e-19	1.08e-16	0	1	20.55	26.91	179.19	239.72	456	Intron (ENSGALT00000013160/ENSGALG00000045255, intron 9 of 15)	9	15797509	15809145	11637	2	ENSGALG00000045255	ENSGALT00000100302	-4168
Z	63196281	63196708	5.81	3.16	6.69	-3.53	3.95e-19	1.23e-16	0	1	8.03	9.84	86.71	119.86	428	Distal Intergenic	34	63181136	63195118	13983	1	ENSGALG00000027332	ENSGALT00000046392	15145
7	4455495	4455778	5.6	2.7	6.5	-3.8	4.09e-19	1.27e-16	0	1	6.42	6.56	72.25	108.37	284	Distal Intergenic	7	4390618	4439109	48492	2	ENSGALG00000003578	ENSGALT00000005663	-16386
1	19069494	19070011	7.35	5.44	8.14	-2.7	4.64e-19	1.43e-16	0	1	40.14	46.6	309.25	254.5	518	Distal Intergenic	1	19045087	19056483	11397	1	ENSGALG00000008551	ENSGALT00000013929	24407
3	92805818	92806472	6.63	4.09	7.5	-3.41	4.66e-19	1.43e-16	1	2	15.09	19.03	144.51	218.38	655	Distal Intergenic	3	92820929	92821053	125	2	ENSGALG00000017927	ENSGALT00000028634	14581
1	64880967	64881339	6.3	4.17	7.12	-2.95	4.77e-19	1.45e-16	0	1	16.38	19.69	135.84	142.85	373	Promoter (1-2kb)	1	64882883	65118721	235839	1	ENSGALG00000013143	ENSGALT00000037438	-1544
2	28589331	28590361	7.78	5.6	8.61	-3.01	5.42e-19	1.64e-16	0	2	57.48	39.38	361.27	418.69	1031	Promoter (2-3kb)	2	28587291	28590156	2866	1	ENSGALG00000048032	ENSGALT00000095372	2040
5	58698484	58698978	6.86	5.04	7.64	-2.61	5.61e-19	1.69e-16	0	2	32.11	33.47	208.09	192.11	495	Distal Intergenic	5	58714564	58717395	2832	2	ENSGALG00000012429	ENSGALT00000020316	18417
4	51404650	51405166	6.91	4.82	7.73	-2.92	6.87e-19	2.06e-16	0	2	30.82	25.59	187.86	238.08	517	Exon (ENSGALT00000103421/ENSGALG00000054696, exon 4 of 4)	4	51401578	51405682	4105	1	ENSGALG00000054696	ENSGALT00000103421	3072
Z	60786095	60786639	7.37	5.4	8.17	-2.77	7.49e-19	2.23e-16	0	2	38.53	45.94	254.34	321.82	545	Promoter (<=1kb)	34	60769420	60787636	18217	2	ENSGALG00000045550	ENSGALT00000090024	997
13	4287745	4288043	6.32	4.25	7.14	-2.89	8.03e-19	2.38e-16	0	2	17.66	20.34	135.84	146.13	299	Intron (ENSGALT00000003332/ENSGALG00000002132, intron 2 of 8)	13	4271463	4308470	37008	2	ENSGALG00000002132	ENSGALT00000074043	20427
2	3904001	3904422	6.69	4.57	7.51	-2.95	8.15e-19	2.4e-16	0	2	19.91	27.56	184.97	180.61	422	Intron (ENSGALT00000008812/ENSGALG00000005487, intron 2 of 7)	2	3910161	3910234	74	2	ENSGALG00000025201	ENSGALT00000042114	5812
22	2431955	2432455	6.9	4.38	7.77	-3.39	8.68e-19	2.54e-16	0	2	18.62	22.97	263.01	172.4	501	Distal Intergenic	22	2479921	2481932	2012	1	ENSGALG00000034229	ENSGALT00000048218	-47466
2	59932664	59933768	7.47	5.44	8.28	-2.84	8.78e-19	2.55e-16	0	1	38.21	48.56	274.57	346.45	1105	Distal Intergenic	2	59952449	59969737	17289	1	ENSGALG00000053137	ENSGALT00000096122	-18681
9	1840713	1841110	6.5	4.46	7.31	-2.85	9.81e-19	2.84e-16	1	1	23.76	20.34	164.74	152.7	398	Promoter (1-2kb)	9	1839591	2057387	217797	1	ENSGALG00000049075	ENSGALT00000090882	1122
1	56512439	56512904	6.43	3.99	7.29	-3.3	1.28e-18	3.68e-16	0	2	12.84	19.03	135.84	177.33	466	Intron (ENSGALT00000105163/ENSGALG00000047780, intron 1 of 2)	1	56499950	56518910	18961	2	ENSGALG00000047780	ENSGALT00000099745	6006
1	154315756	154316116	6.45	4.47	7.25	-2.78	1.29e-18	3.69e-16	0	1	22.16	22.31	144.51	160.91	361	Distal Intergenic	1	154399885	154442884	43000	2	ENSGALG00000051466	ENSGALT00000091400	126768
7	34944220	34945064	7.41	5.1	8.26	-3.16	1.37e-18	3.89e-16	0	2	26.65	42	283.24	328.39	845	Distal Intergenic	7	34920849	34933480	12632	2	ENSGALG00000012473	ENSGALT00000020382	-10740
1	174353933	174354968	7.43	5.61	8.21	-2.6	1.42e-18	4.01e-16	0	1	43.03	54.47	286.13	305.4	1036	Distal Intergenic	1	174249338	174312779	63442	1	ENSGALG00000041263	ENSGALT00000095393	104595
3	54330490	54330725	6.42	4.4	7.23	-2.83	1.5e-18	4.23e-16	0	1	22.48	19.69	144.51	155.98	236	Intron (ENSGALT00000047580/ENSGALG00000026981, intron 1 of 7)	3	54364005	54457695	93691	1	ENSGALG00000026981	ENSGALT00000068410	-33280
Z	27973434	27973756	5.98	3.38	6.86	-3.48	1.64e-18	4.58e-16	0	1	10.27	10.5	92.49	139.56	323	Intron (ENSGALT00000024273/ENSGALG00000015052, intron 3 of 15)	34	27945244	28026717	81474	1	ENSGALG00000015052	ENSGALT00000024273	28190
6	27308520	27308894	6.1	3.92	6.93	-3.01	1.67e-18	4.64e-16	0	1	15.73	14.44	127.17	116.58	375	Distal Intergenic	6	27320452	27337830	17379	2	ENSGALG00000052216	ENSGALT00000094404	28936
1	179018910	179019174	6.18	3.69	7.05	-3.35	1.72e-18	4.75e-16	0	1	16.05	9.84	132.95	131.36	265	Intron (ENSGALT00000027661/ENSGALG00000017122, intron 4 of 7)	1	179000398	179049559	49162	2	ENSGALG00000017122	ENSGALT00000073045	30385
4	21764993	21765287	6.84	4.02	7.73	-3.71	1.79e-18	4.91e-16	0	1	14.77	17.72	153.18	272.56	295	Distal Intergenic	4	21769983	21784904	14922	2	ENSGALG00000042411	ENSGALT00000059729	19617
1	172360689	172361371	7.59	4.97	8.46	-3.49	1.9e-18	5.2e-16	0	2	25.37	37.41	277.46	428.55	683	Intron (ENSGALT00000027525/ENSGALG00000017036, intron 1 of 3)	1	172289679	172427314	137636	1	ENSGALG00000017036	ENSGALT00000027525	71010
6	19654981	19655954	8.55	5.65	9.45	-3.8	2.3e-18	6.26e-16	0	2	42.06	58.41	497.11	898.14	974	Distal Intergenic	6	19565955	19609491	43537	2	ENSGALG00000006254	ENSGALT00000010107	-45490
3	101183552	101184268	6.98	5.07	7.78	-2.71	2.38e-18	6.45e-16	0	2	33.71	33.47	242.78	195.39	717	Distal Intergenic	3	101227173	101229540	2368	2	ENSGALG00000053822	ENSGALT00000107829	45272
1	159861844	159862735	6.68	4.52	7.51	-3	2.47e-18	6.64e-16	0	2	22.16	23.63	153.18	211.81	892	Distal Intergenic	1	159640462	159645688	5227	2	ENSGALG00000049418	ENSGALT00000095376	-216156
5	51305480	51306002	7.29	5.38	8.08	-2.7	2.83e-18	7.56e-16	0	2	36.93	46.6	248.56	293.91	523	Distal Intergenic	5	51255040	51289347	34308	2	ENSGALG00000049094	ENSGALT00000090744	-16133
1	149537879	149538197	6.08	3.8	6.93	-3.12	2.9e-18	7.74e-16	0	1	12.84	15.09	106.94	136.28	319	Distal Intergenic	1	149443813	149445663	1851	1	ENSGALG00000038284	ENSGALT00000078066	94066
1	94188623	94189126	7.08	5.31	7.85	-2.54	3.02e-18	7.99e-16	0	2	36.28	43.31	231.22	231.51	504	Exon (ENSGALT00000056247/ENSGALG00000035205, exon 3 of 3)	1	94132947	94189131	56185	1	ENSGALG00000035205	ENSGALT00000056247	55676
4	1078268	1078758	6.95	4.93	7.76	-2.82	3.03e-18	7.99e-16	0	2	25.69	35.44	213.87	218.38	491	Distal Intergenic	4	1025394	1070879	45486	2	ENSGALG00000036539	ENSGALT00000056170	-7389
2	120706099	120706668	7.68	5.84	8.47	-2.62	3.3e-18	8.65e-16	0	2	52.34	62.35	315.03	392.42	570	Distal Intergenic	2	120664931	120667575	2645	2	ENSGALG00000035031	ENSGALT00000083298	-38524
6	15243207	15243565	6.91	4.99	7.7	-2.71	3.59e-18	9.37e-16	0	1	28.9	34.78	190.75	224.95	359	Distal Intergenic	6	15019667	15164432	144766	2	ENSGALG00000032308	ENSGALT00000092217	-78775
5	51092375	51092800	6.83	4.51	7.68	-3.17	3.67e-18	9.52e-16	0	2	17.34	28.22	210.98	198.67	426	Distal Intergenic	5	51195653	51204196	8544	1	ENSGALG00000047829	ENSGALT00000098796	-102853
2	22775271	22775559	6.96	4.41	7.83	-3.43	3.85e-18	9.94e-16	0	1	24.08	18.38	277.46	178.97	289	Intron (ENSGALT00000015428/ENSGALG00000009476, intron 3 of 6)	2	22703461	22835554	132094	2	ENSGALG00000009476	ENSGALT00000015428	59995
3	39971778	39972138	6.47	4.34	7.3	-2.96	3.98e-18	1.02e-15	0	1	22.8	17.72	144.51	170.76	361	Promoter (2-3kb)	3	39967417	39968957	1541	2	ENSGALG00000033288	ENSGALT00000052961	-2821
1	18258257	18258517	5.9	3.66	6.73	-3.07	4.03e-18	1.03e-15	0	1	12.84	12.47	101.16	111.65	261	Distal Intergenic	1	18173630	18193309	19680	1	ENSGALG00000051371	ENSGALT00000102757	84627
2	136824406	136825100	7.33	5.52	8.11	-2.59	4.1e-18	1.04e-15	0	2	41.1	50.53	257.23	293.91	695	Intron (ENSGALT00000077257/ENSGALG00000037675, intron 10 of 47)	2	136792068	136907500	115433	1	ENSGALG00000037675	ENSGALT00000053447	32338
2	101917736	101918077	6.9	5.19	7.67	-2.47	4.27e-18	1.08e-15	1	2	36.93	36.1	202.31	203.6	342	Promoter (2-3kb)	2	101915434	101930571	15138	1	ENSGALG00000014860	ENSGALT00000064616	2302
9	16254323	16255963	8.74	7.17	9.47	-2.3	4.37e-18	1.1e-15	2	2	131.97	155.54	754.34	664.99	1641	Distal Intergenic	9	16246467	16249537	3071	2	ENSGALG00000049445	ENSGALT00000103630	-4786
3	48707875	48708379	6.62	4.8	7.4	-2.6	4.56e-18	1.14e-15	0	2	27.61	28.22	167.63	170.76	505	Intron (ENSGALT00000037587/ENSGALG00000012395, intron 3 of 18)	3	48743410	48879114	135705	1	ENSGALG00000012412	ENSGALT00000020285	-35031
1	115502132	115503143	7.41	5.64	8.18	-2.54	4.79e-18	1.19e-15	0	2	46.88	53.16	263.01	318.54	1012	Intron (ENSGALT00000099075/ENSGALG00000049245, intron 1 of 2)	1	115536935	115543875	6941	2	ENSGALG00000051626	ENSGALT00000106067	40732
6	12981872	12982603	6.86	4.91	7.66	-2.75	5.16e-18	1.28e-15	0	1	27.29	32.81	182.08	221.66	732	Promoter (1-2kb)	6	12958375	12984038	25664	2	ENSGALG00000053671	ENSGALT00000102687	1435
3	95405017	95405390	6.69	4.72	7.49	-2.77	5.35e-18	1.32e-15	0	2	23.76	28.88	164.74	195.39	374	Distal Intergenic	3	95411886	95418735	6850	1	ENSGALG00000049786	ENSGALT00000090586	-6496
9	2488644	2489107	6.69	4.65	7.5	-2.84	5.48e-18	1.35e-15	0	1	25.37	24.94	156.07	205.24	464	Intron (ENSGALT00000003431/ENSGALG00000002193, intron 1 of 8)	9	2459432	2493573	34142	2	ENSGALG00000002193	ENSGALT00000003431	4466
1	156709953	156710271	5.93	3.56	6.78	-3.22	5.98e-18	1.46e-15	0	2	13.81	9.84	109.83	110.01	319	Distal Intergenic	1	156687943	156691273	3331	1	ENSGALG00000046884	ENSGALT00000090529	22010
20	4881272	4882380	7.78	5.68	8.6	-2.91	6.39e-18	1.56e-15	0	2	41.74	61.03	355.49	418.69	1109	Intron (ENSGALT00000042945/ENSGALG00000003681, intron 6 of 18)	20	4900259	4930546	30288	1	ENSGALG00000003750	ENSGALT00000005954	-17879
Z	59719139	59719720	6.57	4.58	7.38	-2.8	7.28e-18	1.76e-15	0	1	20.87	26.91	158.96	174.05	582	Intron (ENSGALT00000097012/ENSGALG00000051502, intron 5 of 6)	34	59619650	59684887	65238	2	ENSGALG00000032066	ENSGALT00000071697	-34252
1	74419609	74420033	6.59	4.7	7.39	-2.69	7.75e-18	1.87e-15	0	2	27.61	24.28	173.41	160.91	425	Intron (ENSGALT00000037265/ENSGALG00000017271, intron 6 of 15)	1	74343324	74478720	135397	2	ENSGALG00000017271	ENSGALT00000037265	58687
3	15886347	15886729	6.32	4.23	7.14	-2.9	8.47e-18	2.03e-15	0	1	20.55	17.06	130.06	151.06	383	Intron (ENSGALT00000100065/ENSGALG00000039587, intron 3 of 3)	3	15901530	15916581	15052	2	ENSGALG00000054552	ENSGALT00000104215	29852
6	15094686	15095322	7.59	5.86	8.35	-2.49	8.7e-18	2.08e-15	1	2	57.8	58.41	289.02	362.87	637	Intron (ENSGALT00000059732/ENSGALG00000032308, intron 1 of 4)	6	14860666	15044938	184273	2	ENSGALG00000032308	ENSGALT00000091693	-49748
5	17903779	17904104	7.23	5.55	7.98	-2.43	8.74e-18	2.08e-15	1	1	43.35	50.53	248.56	256.14	326	Intron (ENSGALT00000102407/ENSGALG00000047015, intron 2 of 6)	5	17880836	17921073	40238	1	ENSGALG00000047015	ENSGALT00000096912	22943
2	72948725	72949317	6.11	3.95	6.94	-3	9.24e-18	2.18e-15	0	2	14.45	16.41	109.83	136.28	593	Distal Intergenic	2	73025298	73383818	358521	1	ENSGALG00000012941	ENSGALT00000021107	-75981
1	111793887	111794762	8.91	7.44	9.62	-2.18	9.51e-18	2.24e-15	2	2	187.2	160.79	817.93	753.65	876	Distal Intergenic	1	111746850	111750238	3389	1	ENSGALG00000049841	ENSGALT00000104867	47037
5	28123601	28124071	6.59	4.55	7.4	-2.85	9.99e-18	2.34e-15	0	2	21.83	24.94	147.4	190.46	471	Intron (ENSGALT00000070614/ENSGALG00000009428, intron 4 of 7)	5	28093442	28093521	80	1	ENSGALG00000025338	ENSGALT00000042251	30159
1	106144744	106145605	7.7	5.87	8.48	-2.61	1.07e-17	2.5e-15	1	2	52.66	64.31	317.92	394.07	862	Distal Intergenic	1	106098897	106098987	91	1	ENSGALG00000025522	ENSGALT00000042435	45847
2	95023043	95023512	6.71	4.61	7.53	-2.93	1.19e-17	2.76e-15	0	2	21.83	26.91	158.96	211.81	470	Distal Intergenic	2	94984381	94995685	11305	1	ENSGALG00000046900	ENSGALT00000097622	38662
1	150017557	150018212	7.18	4.71	8.04	-3.33	1.2e-17	2.76e-15	0	2	22.16	30.19	205.2	321.82	656	Distal Intergenic	1	149986631	149988241	1611	1	ENSGALG00000053890	ENSGALT00000099384	30926
3	54601795	54602216	6.47	4.33	7.29	-2.96	1.21e-17	2.78e-15	0	1	16.7	23.63	147.4	165.84	422	Intron (ENSGALT00000044370/ENSGALG00000027207, intron 1 of 2)	3	54597280	54606430	9151	1	ENSGALG00000027207	ENSGALT00000044370	4515
1	173764604	173765128	6.77	4.82	7.57	-2.76	1.27e-17	2.9e-15	0	2	31.47	24.94	202.31	178.97	525	Intron (ENSGALT00000027547/ENSGALG00000017050, intron 1 of 5)	1	173759258	173780357	21100	1	ENSGALG00000017050	ENSGALT00000027547	5346
Z	11050138	11051001	6.7	4.71	7.5	-2.79	1.27e-17	2.9e-15	0	1	22.8	29.53	167.63	195.39	864	Exon (ENSGALT00000034345/ENSGALG00000021304, exon 7 of 15)	34	11028611	11066332	37722	2	ENSGALG00000021304	ENSGALT00000034345	15331
13	8946484	8947185	7.17	5.41	7.93	-2.52	1.43e-17	3.25e-15	1	2	40.46	44.63	265.9	223.3	702	Intron (ENSGALT00000002105/ENSGALG00000001383, intron 5 of 5)	13	8954755	8954870	116	2	ENSGALG00000021908	ENSGALT00000035326	7685
1	173734195	173734552	6.24	4.26	7.04	-2.78	1.82e-17	4.11e-15	0	1	17.98	20.34	127.17	136.28	358	Distal Intergenic	1	173759258	173780357	21100	1	ENSGALG00000017050	ENSGALT00000027547	-24706
20	7929603	7930714	8.76	6.89	9.55	-2.65	1.94e-17	4.37e-15	1	2	109.81	127.97	861.28	633.79	1112	Distal Intergenic	20	7932950	7938510	5561	2	ENSGALG00000005338	ENSGALT00000034053	7796
1	19580855	19581382	6.91	4.98	7.71	-2.73	2.06e-17	4.62e-15	0	2	31.15	32.16	237	182.26	528	Distal Intergenic	1	19548102	19556921	8820	2	ENSGALG00000049901	ENSGALT00000098695	-23934
2	99718359	99718717	6.52	4.67	7.3	-2.63	2.08e-17	4.64e-15	0	2	24.72	26.25	164.74	151.06	359	Distal Intergenic	2	99746306	99753512	7207	1	ENSGALG00000053416	ENSGALT00000097796	-27589
3	41623765	41624476	7.96	5.99	8.76	-2.77	2.09e-17	4.64e-15	1	2	54.59	72.85	381.51	486.01	712	Distal Intergenic	3	41647509	41688626	41118	2	ENSGALG00000050591	ENSGALT00000095112	64150
1	177395552	177395781	5.98	3.9	6.8	-2.9	2.1e-17	4.65e-15	0	1	14.77	15.09	109.83	113.29	230	Promoter (<=1kb)	1	177395776	177399233	3458	1	ENSGALG00000034983	ENSGALT00000050502	0
1	58817413	58817874	7.29	5.36	8.09	-2.73	2.15e-17	4.73e-15	0	1	34.04	47.91	265.9	279.13	462	Distal Intergenic	1	58821965	58864004	42040	1	ENSGALG00000012913	ENSGALT00000021059	-4091
8	9149018	9149697	7.9	6.5	8.6	-2.1	2.2e-17	4.83e-15	2	2	88.3	93.19	381.51	394.07	680	Promoter (2-3kb)	8	9152492	9152713	222	1	ENSGALG00000047348	ENSGALT00000095649	-2795
9	19547666	19548485	7.33	5.47	8.12	-2.65	2.35e-17	5.13e-15	0	2	38.21	50.53	260.12	295.55	820	Intron (ENSGALT00000071005/ENSGALG00000009222, intron 4 of 25)	9	19472970	19616948	143979	2	ENSGALG00000009222	ENSGALT00000015009	68463
4	89993534	89993819	5.74	3.51	6.58	-3.07	2.5e-17	5.44e-15	0	1	10.92	11.81	92.49	98.52	286	Intron (ENSGALT00000107314/ENSGALG00000016098, intron 9 of 20)	4	90047707	90047765	59	1	ENSGALG00000049939	ENSGALT00000096205	-53888
20	11360909	11361251	6.78	4.41	7.63	-3.22	2.62e-17	5.67e-15	0	1	24.72	17.72	161.85	234.8	343	Intron (ENSGALT00000102717/ENSGALG00000054524, intron 1 of 1)	20	11345886	11349692	3807	2	ENSGALG00000050100	ENSGALT00000100243	-11217
15	10456158	10456805	7.33	5.1	8.16	-3.06	2.77e-17	5.97e-15	0	2	31.79	36.75	225.44	348.09	648	Distal Intergenic	15	10396499	10406063	9565	2	ENSGALG00000007728	ENSGALT00000012531	-50095
4	72514075	72514477	5.97	3.78	6.8	-3.01	2.87e-17	6.16e-15	0	2	15.09	12.47	115.61	106.73	403	Distal Intergenic	4	72548091	72561364	13274	1	ENSGALG00000047629	ENSGALT00000098324	-33614
7	8999048	8999465	7.08	5.05	7.89	-2.85	2.89e-17	6.16e-15	1	2	34.04	32.16	196.53	279.13	418	Promoter (1-2kb)	7	9000473	9005769	5297	1	ENSGALG00000052248	ENSGALT00000096846	-1008
1	142383115	142383433	6.84	4.62	7.67	-3.05	3e-17	6.37e-15	0	1	22.16	26.91	164.74	243.01	319	Distal Intergenic	1	142366947	142373996	7050	1	ENSGALG00000054114	ENSGALT00000103753	16168
1	166567910	166568323	7.49	5.88	8.23	-2.35	3.05e-17	6.46e-15	1	2	55.23	62.35	280.35	320.18	414	Intron (ENSGALT00000100729/ENSGALG00000049968, intron 1 of 3)	1	166505011	166578851	73841	2	ENSGALG00000049968	ENSGALT00000100729	10528
20	3233326	3233859	7.1	4.93	7.94	-3.01	3.08e-17	6.5e-15	0	1	24.72	36.1	213.87	275.85	534	Intron (ENSGALT00000090899/ENSGALG00000037889, intron 21 of 34)	20	3293664	3295902	2239	1	ENSGALG00000047045	ENSGALT00000096703	-59805
3	80625148	80625494	6.63	4.5	7.45	-2.95	3.16e-17	6.63e-15	0	2	26.97	18.38	179.19	170.76	347	Intron (ENSGALT00000025624/ENSGALG00000015901, intron 1 of 24)	3	80562641	80628792	66152	2	ENSGALG00000015901	ENSGALT00000025624	3298
6	25455142	25455837	7.28	5.44	8.06	-2.62	3.2e-17	6.69e-15	0	2	41.74	45.28	231.22	303.76	696	Intron (ENSGALT00000013741/ENSGALG00000008434, intron 1 of 26)	6	25384378	25647775	263398	1	ENSGALG00000008434	ENSGALT00000013741	70764
2	142239407	142239643	6.94	4.87	7.75	-2.88	3.38e-17	7.03e-15	0	1	24.4	34.13	193.64	238.08	237	Distal Intergenic	2	142154017	142166580	12564	1	ENSGALG00000052479	ENSGALT00000099338	85390
3	102798758	102799275	6.97	4.83	7.8	-2.97	3.48e-17	7.21e-15	0	2	26.65	30.19	263.01	182.26	518	Distal Intergenic	3	102691379	102691488	110	1	ENSGALG00000026500	ENSGALT00000044593	107379
9	19985504	19985802	6.08	3.99	6.9	-2.91	3.75e-17	7.75e-15	0	1	16.7	15.09	127.17	111.65	299	Promoter (1-2kb)	9	19967445	19987779	20335	2	ENSGALG00000009364	ENSGALT00000039316	1977
15	2488695	2489147	6.59	4.67	7.39	-2.72	3.88e-17	7.98e-15	0	2	22.16	28.88	164.74	170.76	453	Distal Intergenic	15	2528864	2528966	103	1	ENSGALG00000025354	ENSGALT00000042267	-39717
3	24397731	24399176	8.33	6.48	9.11	-2.63	3.95e-17	8.09e-15	0	2	85.41	93.19	462.43	642	1446	Distal Intergenic	3	24223735	24254972	31238	2	ENSGALG00000009926	ENSGALT00000016138	-142759
14	3607247	3608113	7.9	6.17	8.66	-2.49	4.41e-17	9e-15	0	1	62.29	82.03	393.07	417.05	867	Downstream (<=300bp)	14	3626463	3636842	10380	1	ENSGALG00000038515	ENSGALT00000073543	-18350
1	155270807	155271337	7.01	5.17	7.79	-2.62	5.01e-17	1.02e-14	0	2	32.75	39.38	199.42	244.65	531	Distal Intergenic	1	155290926	155305744	14819	1	ENSGALG00000016912	ENSGALT00000036512	-19589
Z	43709823	43710090	6.01	3.06	6.91	-3.85	5.07e-17	1.03e-14	0	1	4.82	11.81	104.05	136.28	268	Distal Intergenic	34	43612366	43681200	68835	2	ENSGALG00000010697	ENSGALT00000092967	-28623
3	107335309	107335545	5.77	3.59	6.6	-3.02	5.19e-17	1.05e-14	0	1	11.56	12.47	92.49	101.8	237	Intron (ENSGALT00000031548/ENSGALG00000016662, intron 1 of 5)	3	107328235	107354072	25838	1	ENSGALG00000016662	ENSGALT00000031548	7074
25	2212758	2213482	7.26	5.3	8.06	-2.76	5.26e-17	1.06e-14	0	2	36.28	42.66	225.44	308.68	725	Promoter (<=1kb)	25	2213791	2214376	586	2	ENSGALG00000054186	ENSGALT00000079001	894
5	39055105	39055437	6.48	4.61	7.27	-2.66	6e-17	1.2e-14	0	1	22.48	26.25	144.51	164.19	333	Distal Intergenic	5	39074525	39084657	10133	1	ENSGALG00000043036	ENSGALT00000048369	-19088
11	17313071	17313460	6.54	4.52	7.35	-2.83	6.26e-17	1.25e-14	0	1	23.44	22.31	138.73	187.18	390	Distal Intergenic	11	17352502	17353413	912	2	ENSGALG00000029278	ENSGALT00000076417	39953
6	12593126	12593831	7.28	5.56	8.04	-2.48	6.46e-17	1.28e-14	1	2	43.99	50.53	286.13	239.72	706	Intron (ENSGALT00000081065/ENSGALG00000036824, intron 10 of 24)	6	12620516	12626469	5954	2	ENSGALG00000030179	ENSGALT00000051952	32638
2	15138522	15139148	6.75	4.8	7.55	-2.76	6.55e-17	1.3e-14	0	2	24.08	31.5	170.52	205.24	627	Distal Intergenic	2	15015731	15032488	16758	1	ENSGALG00000007356	ENSGALT00000095753	122791
1	194840109	194840897	7.44	5.98	8.15	-2.17	6.69e-17	1.32e-14	1	2	62.61	63.66	289.02	280.77	789	Distal Intergenic	1	194764118	194819371	55254	2	ENSGALG00000000755	ENSGALT00000031372	-20738
6	19951297	19951689	6.85	4.66	7.68	-3.01	6.74e-17	1.32e-14	0	1	21.19	29.53	173.41	236.44	393	Distal Intergenic	6	19964195	19969503	5309	1	ENSGALG00000026808	ENSGALT00000055869	-12506
6	12489224	12489531	6.27	4.35	7.07	-2.71	6.8e-17	1.33e-14	0	1	19.27	21.66	127.17	141.21	308	Intron (ENSGALT00000033690/ENSGALG00000004569, intron 1 of 16)	6	12474062	12502545	28484	1	ENSGALG00000004569	ENSGALT00000096112	15162
Z	20904727	20905424	6.62	4.65	7.42	-2.77	7.23e-17	1.41e-14	0	1	24.08	26.25	147.4	195.39	698	Distal Intergenic	34	20884276	20891769	7494	1	ENSGALG00000049285	ENSGALT00000090712	20451
1	116622616	116623113	6.25	3.87	7.11	-3.24	7.45e-17	1.45e-14	0	1	14.13	15.09	106.94	169.12	498	Intron (ENSGALT00000026250/ENSGALG00000016281, intron 44 of 77)	1	116841247	116841300	54	1	ENSGALG00000049126	ENSGALT00000105511	-218134
8	21869747	21870230	6.46	4.57	7.25	-2.68	8.21e-17	1.59e-14	0	2	25.69	21.66	144.51	159.27	484	Distal Intergenic	8	21864386	21868833	4448	1	ENSGALG00000049851	ENSGALT00000097395	5361
6	28764885	28765128	6.25	4.16	7.07	-2.91	8.32e-17	1.6e-14	0	1	15.41	20.34	121.39	147.77	244	Distal Intergenic	6	28705869	28759542	53674	2	ENSGALG00000008999	ENSGALT00000093954	-5343
Z	39616827	39617066	5.84	3.24	6.71	-3.47	8.4e-17	1.61e-14	0	1	6.42	12.47	112.72	96.87	240	Distal Intergenic	34	39728943	39767984	39042	2	ENSGALG00000012576	ENSGALT00000077398	150918
5	58760900	58761858	7.47	5.72	8.24	-2.52	8.51e-17	1.62e-14	0	2	46.24	59.06	320.81	282.41	959	Intron (ENSGALT00000095103/ENSGALG00000054128, intron 1 of 5)	5	58727030	58780528	53499	2	ENSGALG00000054128	ENSGALT00000095103	18670
4	16275015	16275534	6.6	4.85	7.37	-2.53	8.96e-17	1.7e-14	0	2	27.29	30.19	158.96	172.4	520	Distal Intergenic	4	16261314	16268314	7001	2	ENSGALG00000049011	ENSGALT00000090828	-6701
Z	41301521	41301729	5.62	3.28	6.47	-3.19	9.59e-17	1.82e-14	0	1	10.92	8.53	86.71	90.31	209	Intron (ENSGALT00000064468/ENSGALG00000012608, intron 2 of 25)	34	41292267	41388905	96639	1	ENSGALG00000012608	ENSGALT00000063640	9254
5	17443847	17444772	7.64	5.71	8.44	-2.74	1e-16	1.89e-14	0	2	45.27	59.06	300.58	394.07	926	Distal Intergenic	5	17504459	17688847	184389	1	ENSGALG00000051988	ENSGALT00000097352	-59687
1	105050523	105051274	7.11	5.24	7.89	-2.65	1.02e-16	1.91e-14	0	2	34.36	41.35	208.09	267.64	752	Distal Intergenic	1	105065152	105086755	21604	1	ENSGALG00000052922	ENSGALT00000102960	-13878
6	30320568	30321086	7.07	4.86	7.9	-3.04	1.03e-16	1.93e-14	0	1	21.83	36.1	228.33	249.57	519	Distal Intergenic	6	30354438	30358546	4109	2	ENSGALG00000051910	ENSGALT00000103694	37460
3	39891417	39891999	7.63	5.78	8.41	-2.64	1.03e-16	1.93e-14	1	2	61.65	47.91	303.47	377.65	583	Distal Intergenic	3	39870601	39877069	6469	1	ENSGALG00000025738	ENSGALT00000042798	20816
1	106323146	106323587	6.45	4.61	7.24	-2.62	1.06e-16	1.98e-14	0	2	25.37	23.63	158.96	142.85	442	Intron (ENSGALT00000095851/ENSGALG00000032882, intron 4 of 7)	1	106310731	106332939	22209	1	ENSGALG00000032882	ENSGALT00000061316	12415
3	30933269	30934278	7.53	6.07	8.24	-2.17	1.12e-16	2.07e-14	1	1	64.54	70.22	297.69	307.04	1010	Intron (ENSGALT00000016754/ENSGALG00000010299, intron 4 of 4)	3	30923221	30942837	19617	2	ENSGALG00000010299	ENSGALT00000083512	8559
15	6364719	6365674	7.61	6.01	8.35	-2.35	1.2e-16	2.21e-14	1	2	61.65	66.94	294.8	359.58	956	Distal Intergenic	15	6370783	6391511	20729	1	ENSGALG00000004598	ENSGALT00000007319	-5109
8	25812101	25812568	6.89	4.75	7.71	-2.96	1.25e-16	2.3e-14	0	1	21.83	32.16	184.97	234.8	468	Distal Intergenic	8	25888712	25901099	12388	1	ENSGALG00000048662	ENSGALT00000095044	-76144
1	10876466	10876656	5.76	3.54	6.6	-3.05	1.27e-16	2.33e-14	0	1	12.84	10.5	98.27	95.23	191	Promoter (1-2kb)	1	10877917	10879590	1674	1	ENSGALG00000050082	ENSGALT00000091368	-1261
2	48501043	48501464	6.21	3.87	7.06	-3.19	1.35e-16	2.46e-14	0	1	14.13	15.09	104.05	162.55	422	Promoter (<=1kb)	2	48469044	48501886	32843	2	ENSGALG00000054262	ENSGALT00000102877	422
3	101427093	101427595	7.2	4.93	8.04	-3.11	1.35e-16	2.46e-14	0	1	26.65	34.13	205.2	320.18	503	Promoter (<=1kb)	3	101413017	101426470	13454	2	ENSGALG00000016479	ENSGALT00000026588	-623
3	29969989	29970362	6.11	4.15	6.91	-2.76	1.4e-16	2.54e-14	0	1	16.38	19.03	118.5	121.5	374	Distal Intergenic	3	29979440	29979575	136	1	ENSGALG00000026515	ENSGALT00000042687	-9078
1	189976680	189977303	6.58	4.53	7.4	-2.87	1.41e-16	2.55e-14	0	1	18.62	27.56	173.41	164.19	624	Intron (ENSGALT00000103468/ENSGALG00000047269, intron 3 of 14)	1	189832689	189999103	166415	2	ENSGALG00000047269	ENSGALT00000103468	21800
23	296624	297381	7.11	7.91	5.17	2.74	1.43e-16	2.57e-14	2	0	239.53	241.51	37.57	34.48	758	Promoter (<=1kb)	23	285905	297198	11294	2	ENSGALG00000036022	ENSGALT00000060409	0
18	5983835	5984174	6.63	4.24	7.48	-3.24	1.47e-16	2.65e-14	0	1	16.05	21.66	138.73	218.38	340	Distal Intergenic	18	5947737	5973025	25289	2	ENSGALG00000003078	ENSGALT00000081755	-10810
20	7997591	7998021	7.1	4.67	7.96	-3.29	1.54e-16	2.75e-14	0	1	22.8	28.22	184.97	313.61	431	Distal Intergenic	20	7962306	7972833	10528	2	ENSGALG00000045938	ENSGALT00000089296	-24758
4	21772237	21773012	7.84	5.3	8.71	-3.41	1.61e-16	2.85e-14	0	2	35	43.97	300.58	538.56	776	Intron (ENSGALT00000059729/ENSGALG00000042411, intron 2 of 3)	4	21769983	21784904	14922	2	ENSGALG00000042411	ENSGALT00000059729	11892
4	49924010	49924573	6.59	4.77	7.37	-2.6	1.61e-16	2.85e-14	0	2	28.9	25.59	176.3	154.34	564	Intron (ENSGALT00000018738/ENSGALG00000011499, intron 2 of 11)	4	49916846	49938073	21228	1	ENSGALG00000011499	ENSGALT00000018738	7164
6	19676138	19676964	7.76	5.27	8.63	-3.36	1.62e-16	2.87e-14	0	2	31.79	45.28	297.69	494.22	827	Distal Intergenic	6	19729112	19733616	4505	2	ENSGALG00000046753	ENSGALT00000101733	56652
23	2807216	2808457	7.84	6.23	8.58	-2.34	1.73e-16	3.05e-14	0	1	68.39	82.03	352.6	410.48	1242	Intron (ENSGALT00000093450/ENSGALG00000001329, intron 16 of 19)	23	2822852	2824408	1557	2	ENSGALG00000024318	ENSGALT00000041093	15951
12	8257984	8258460	6.62	4.78	7.4	-2.63	1.74e-16	3.05e-14	0	1	29.86	24.94	179.19	159.27	477	Distal Intergenic	12	8201894	8206741	4848	1	ENSGALG00000050673	ENSGALT00000091070	56090
14	2262731	2263535	7.16	5.47	7.91	-2.45	1.78e-16	3.12e-14	0	2	44.63	43.97	265.9	216.74	805	Distal Intergenic	14	2248674	2255920	7247	2	ENSGALG00000052890	ENSGALT00000101351	-6811
13	15992520	15992995	7.35	5.18	8.17	-2.99	2e-16	3.48e-14	0	2	27.29	45.28	289.02	288.98	476	Intron (ENSGALT00000091579/ENSGALG00000053609, intron 2 of 2)	13	15988643	15991021	2379	1	ENSGALG00000049615	ENSGALT00000103502	3877
11	12216451	12216689	6.2	3.69	7.07	-3.37	2.11e-16	3.66e-14	0	1	16.7	9.19	118.5	149.42	239	Distal Intergenic	11	12177727	12198657	20931	1	ENSGALG00000039985	ENSGALT00000049612	38724
6	19961360	19962014	7.22	4.78	8.08	-3.3	2.3e-16	3.99e-14	0	2	18.94	36.1	263.01	277.49	655	Promoter (2-3kb)	6	19964195	19969503	5309	1	ENSGALG00000026808	ENSGALT00000055869	-2181
1	177747252	177747788	7.01	5.16	7.79	-2.63	2.47e-16	4.27e-14	0	1	30.18	41.35	228.33	215.09	537	Distal Intergenic	1	177805024	177809808	4785	2	ENSGALG00000047763	ENSGALT00000106392	62020
1	29226950	29227395	6.53	4.71	7.31	-2.61	2.5e-16	4.3e-14	0	2	28.58	23.63	161.85	155.98	446	Intron (ENSGALT00000030693/ENSGALG00000009530, intron 3 of 9)	1	29211519	29216462	4944	2	ENSGALG00000030765	ENSGALT00000080886	-10488
1	65022954	65023399	7.14	5.12	7.95	-2.82	2.56e-16	4.39e-14	0	1	37.57	32.16	202.31	290.62	446	Intron (ENSGALT00000037438/ENSGALG00000013143, intron 1 of 15)	1	65124971	65133775	8805	2	ENSGALG00000050133	ENSGALT00000098977	110376
3	99147910	99149034	8.14	6.65	8.86	-2.22	2.66e-16	4.55e-14	1	2	101.79	98.44	511.57	420.34	1125	Intron (ENSGALT00000097744/ENSGALG00000033579, intron 1 of 5)	3	99105822	99109388	3567	2	ENSGALG00000033579	ENSGALT00000098180	-38522
4	76652375	76652791	7.07	5.42	7.82	-2.4	2.76e-16	4.7e-14	1	1	45.6	40.03	210.98	241.37	417	Promoter (<=1kb)	4	76637942	76652266	14325	2	ENSGALG00000014509	ENSGALT00000043970	-109
15	554221	554490	6.11	3.82	6.95	-3.13	2.98e-16	5.06e-14	0	1	15.73	12.47	101.16	146.13	270	Intron (ENSGALT00000102823/ENSGALG00000048316, intron 3 of 4)	15	535648	563422	27775	2	ENSGALG00000033416	ENSGALT00000104519	8932
10	13253789	13254089	6.08	4.11	6.88	-2.78	3e-16	5.08e-14	0	1	16.05	18.38	124.28	111.65	301	Promoter (2-3kb)	10	13256887	13259232	2346	1	ENSGALG00000006534	ENSGALT00000010558	-2798
1	101231862	101232559	6.35	4.11	7.19	-3.08	3.24e-16	5.47e-14	0	2	12.84	21.66	141.62	149.42	698	Distal Intergenic	1	101276400	101277587	1188	2	ENSGALG00000052484	ENSGALT00000099943	45028
7	5019033	5019327	6.53	4.46	7.35	-2.89	3.35e-16	5.63e-14	0	2	18.94	24.94	184.97	141.21	295	Promoter (2-3kb)	7	5018387	5021444	3058	2	ENSGALG00000054647	ENSGALT00000092736	2117
1	157333918	157334144	5.96	3.98	6.76	-2.79	3.48e-16	5.83e-14	0	1	15.09	16.41	104.05	113.29	227	Distal Intergenic	1	157273138	157296470	23333	1	ENSGALG00000048554	ENSGALT00000093524	60780
Z	24469868	24470282	6.37	4.5	7.16	-2.66	4.09e-16	6.82e-14	0	2	22.16	22.97	156.07	129.71	415	Distal Intergenic	34	24534108	24541679	7572	1	ENSGALG00000053615	ENSGALT00000093967	-63826
7	9060428	9061141	7.15	5.04	7.98	-2.94	4.32e-16	7.19e-14	0	2	28.26	37.41	205.2	298.83	714	Distal Intergenic	7	9091370	9096686	5317	1	ENSGALG00000049791	ENSGALT00000101884	-30229
2	79753749	79754154	6.53	4.74	7.3	-2.57	4.49e-16	7.45e-14	0	2	25.05	28.22	144.51	170.76	406	Intron (ENSGALT00000102611/ENSGALG00000013061, intron 1 of 10)	2	79701901	79757303	55403	2	ENSGALG00000013061	ENSGALT00000102611	3149
28	4382204	4382926	7.22	5.72	7.94	-2.22	4.95e-16	8.18e-14	0	2	50.41	55.13	251.45	239.72	723	Promoter (<=1kb)	28	4382200	4384026	1827	1	ENSGALG00000052626	ENSGALT00000092396	4
11	14535793	14536403	7.09	5.51	7.83	-2.32	5.05e-16	8.32e-14	1	1	42.38	48.56	216.76	238.08	611	Intron (ENSGALT00000043755/ENSGALG00000026258, intron 2 of 2)	11	14686125	14690687	4563	2	ENSGALG00000026258	ENSGALT00000105110	154284
3	57756772	57757586	7.46	5.9	8.19	-2.28	5.21e-16	8.54e-14	0	2	53.94	65.63	291.91	290.62	815	Distal Intergenic	3	57810723	57821393	10671	1	ENSGALG00000054327	ENSGALT00000100664	-53137
7	21087110	21087685	6.63	4.89	7.4	-2.5	5.21e-16	8.54e-14	0	1	29.22	30.19	153.18	183.9	576	Intron (ENSGALT00000018083/ENSGALG00000011099, intron 6 of 25)	7	21075293	21113292	38000	1	ENSGALG00000011099	ENSGALT00000018083	11817
6	19791079	19791662	7.42	5.71	8.18	-2.48	5.25e-16	8.57e-14	0	2	45.27	59.06	306.36	274.2	584	Distal Intergenic	6	19729112	19733616	4505	2	ENSGALG00000046753	ENSGALT00000101733	-57463
1	98204880	98205260	6.54	4.74	7.32	-2.58	5.58e-16	9.08e-14	0	2	25.05	28.22	173.41	146.13	381	Intron (ENSGALT00000057109/ENSGALG00000040870, intron 3 of 4)	1	98103420	98211183	107764	1	ENSGALG00000040870	ENSGALT00000057109	101460
3	11617529	11617918	6.73	4.92	7.51	-2.58	5.67e-16	9.18e-14	0	1	29.22	31.5	158.96	205.24	390	Distal Intergenic	3	11540824	11548744	7921	1	ENSGALG00000027922	ENSGALT00000044009	76705
7	27277575	27277861	6.01	3.87	6.84	-2.97	5.68e-16	9.18e-14	0	1	14.77	14.44	95.38	133	287	Intron (ENSGALT00000068523/ENSGALG00000042752, intron 1 of 2)	7	27286986	27292084	5099	1	ENSGALG00000042752	ENSGALT00000070597	-9125
17	10031474	10031858	6.5	4.45	7.31	-2.86	5.86e-16	9.45e-14	0	1	17.98	25.59	141.62	175.69	385	Intron (ENSGALT00000059403/ENSGALG00000000972, intron 2 of 6)	17	10027520	10123535	96016	1	ENSGALG00000000972	ENSGALT00000001436	3954
13	2820001	2820733	7.01	5.25	7.78	-2.53	6.31e-16	1.01e-13	0	2	32.75	43.31	210.98	229.87	733	Intron (ENSGALT00000041241/ENSGALG00000002553, intron 4 of 4)	13	2828076	2828159	84	1	ENSGALG00000025150	ENSGALT00000042063	-7343
17	9805310	9805556	5.75	3.48	6.59	-3.11	6.45e-16	1.03e-13	0	1	13.16	9.19	89.6	103.44	247	Intron (ENSGALT00000051756/ENSGALG00000001073, intron 1 of 8)	17	9753750	9812420	58671	2	ENSGALG00000001073	ENSGALT00000051756	6864
1	7465085	7465510	6.93	4.24	7.82	-3.58	6.63e-16	1.06e-13	0	2	12.2	25.59	193.64	257.78	426	Intron (ENSGALT00000091341/ENSGALG00000050213, intron 5 of 8)	1	7457295	7480699	23405	2	ENSGALG00000050213	ENSGALT00000091341	15189
3	95530943	95532440	8.65	6.33	9.49	-3.16	7.04e-16	1.12e-13	1	2	86.69	74.16	526.02	914.56	1498	Exon (ENSGALT00000092587/ENSGALG00000052253, exon 5 of 7)	3	95505632	95535504	29873	1	ENSGALG00000047921	ENSGALT00000105923	25311
8	6801716	6802137	6.46	4.71	7.23	-2.52	7.11e-16	1.13e-13	0	1	24.72	27.56	141.62	157.63	422	Distal Intergenic	8	6682209	6791752	109544	2	ENSGALG00000004273	ENSGALT00000006794	-9964
4	33997506	33997938	6.25	4.38	7.04	-2.66	7.39e-16	1.17e-13	0	1	20.55	21	118.5	144.49	433	Distal Intergenic	4	34021417	34025149	3733	2	ENSGALG00000010108	ENSGALT00000085075	27211
1	126162367	126162611	6.25	4.13	7.07	-2.94	7.56e-16	1.19e-13	0	1	18.62	16.41	156.07	113.29	245	Distal Intergenic	1	126199878	126236135	36258	2	ENSGALG00000016607	ENSGALT00000026803	73524
5	15410790	15411476	7.4	5.49	8.19	-2.7	7.63e-16	1.2e-13	1	2	51.37	38.72	254.34	330.03	687	Intron (ENSGALT00000095646/ENSGALG00000006830, intron 10 of 13)	5	15355812	15459759	103948	1	ENSGALG00000006830	ENSGALT00000011039	54978
1	185778972	185779435	6.35	4.51	7.13	-2.62	8.26e-16	1.29e-13	0	2	24.72	21	132.95	147.77	464	Distal Intergenic	1	185710623	185712905	2283	2	ENSGALG00000050587	ENSGALT00000101937	-66067
1	143817023	143817499	6.46	4.38	7.27	-2.9	8.94e-16	1.39e-13	0	2	22.48	19.03	127.17	182.26	477	Distal Intergenic	1	144090755	144094612	3858	2	ENSGALG00000050355	ENSGALT00000091068	277113
2	146983111	146983868	7.56	5.72	8.34	-2.62	8.96e-16	1.39e-13	1	2	52.34	53.16	265.9	380.93	758	Intron (ENSGALT00000095733/ENSGALG00000037014, intron 11 of 12)	2	146750231	146753512	3282	2	ENSGALG00000049991	ENSGALT00000107062	-229599
1	193425210	193425546	6.49	4.62	7.28	-2.66	9.12e-16	1.42e-13	0	1	20.87	28.22	156.07	154.34	337	Distal Intergenic	1	193461898	193803700	341803	1	ENSGALG00000033966	ENSGALT00000070488	-36352
1	166377759	166378042	6.21	4.01	7.05	-3.04	9.33e-16	1.44e-13	0	1	12.52	19.69	144.51	119.86	284	Distal Intergenic	1	166394053	166394123	71	2	ENSGALG00000025658	ENSGALT00000042571	16081
11	6391586	6392063	6.43	4.54	7.22	-2.67	9.65e-16	1.49e-13	0	1	26.33	20.34	153.18	144.49	478	Intron (ENSGALT00000005977/ENSGALG00000003767, intron 1 of 7)	11	6242811	6411630	168820	2	ENSGALG00000003767	ENSGALT00000005977	19567
2	90913537	90914012	6.56	4.57	7.36	-2.79	1.04e-15	1.59e-13	0	1	19.27	28.22	173.41	155.98	476	Distal Intergenic	2	90940443	90961945	21503	2	ENSGALG00000051936	ENSGALT00000108012	47933
5	24449473	24449982	7.78	6.32	8.49	-2.17	1.13e-15	1.73e-13	2	2	73.53	85.97	375.73	343.17	510	Promoter (1-2kb)	5	24451176	24460107	8932	1	ENSGALG00000008460	ENSGALT00000013788	-1194
Z	11883877	11884270	6.22	3.87	7.07	-3.2	1.15e-15	1.75e-13	0	1	13.49	15.75	101.16	167.48	394	Distal Intergenic	34	11920848	11993157	72310	1	ENSGALG00000003726	ENSGALT00000005914	-36578
1	61001566	61002202	7.21	5.23	8.01	-2.78	1.2e-15	1.83e-13	0	2	29.86	45.28	274.57	241.37	637	Promoter (2-3kb)	1	61004967	61014322	9356	1	ENSGALG00000026214	ENSGALT00000044744	-2765
1	29780611	29781767	7.98	6.58	8.67	-2.1	1.33e-15	2.03e-13	1	2	91.83	99.1	436.42	379.29	1157	Exon (ENSGALT00000077783/ENSGALG00000009556, exon 3 of 8)	1	29774813	29788776	13964	2	ENSGALG00000009556	ENSGALT00000077783	7009
9	18343265	18344175	7.2	5.69	7.93	-2.23	1.36e-15	2.06e-13	0	2	51.7	51.85	225.44	261.07	911	Promoter (<=1kb)	9	18342398	18354253	11856	1	ENSGALG00000049140	ENSGALT00000091731	867
3	71671978	71672256	5.88	3.7	6.71	-3.01	1.41e-15	2.13e-13	0	1	10.27	15.75	109.83	100.16	279	Distal Intergenic	3	71678603	71727920	49318	1	ENSGALG00000015490	ENSGALT00000068032	-6347
2	120661447	120661837	6.37	4.57	7.15	-2.58	1.46e-15	2.2e-13	0	1	25.05	22.31	150.29	133	391	Distal Intergenic	2	120664931	120666924	1994	2	ENSGALG00000035031	ENSGALT00000091726	5087
3	77847936	77848931	7.44	8.2	5.73	2.47	1.48e-15	2.22e-13	2	0	302.47	285.48	52.02	54.18	996	Intron (ENSGALT00000102550/ENSGALG00000015849, intron 6 of 14)	3	77794268	77922327	128060	1	ENSGALG00000015849	ENSGALT00000057294	53668
3	110608595	110609165	7.08	5.19	7.87	-2.68	1.61e-15	2.41e-13	0	2	29.86	43.31	219.66	247.93	571	Intron (ENSGALT00000043195/ENSGALG00000029012, intron 5 of 7)	3	110533234	110558612	25379	2	ENSGALG00000037267	ENSGALT00000050727	-49983
4	40137489	40138108	7.2	5.74	7.91	-2.17	1.64e-15	2.44e-13	0	2	51.05	55.78	245.67	236.44	620	Intron (ENSGALT00000077240/ENSGALG00000030065, intron 6 of 28)	4	40054936	40244269	189334	2	ENSGALG00000030065	ENSGALT00000052055	106161
4	2745023	2745255	5.85	3.87	6.65	-2.78	1.77e-15	2.63e-13	0	1	13.49	15.75	101.16	100.16	233	Intron (ENSGALT00000094283/ENSGALG00000005853, intron 1 of 4)	4	2756469	2824486	68018	1	ENSGALG00000005853	ENSGALT00000009404	-11214
1	110979496	110979970	7.11	5.09	7.92	-2.83	1.87e-15	2.78e-13	0	2	28.9	39.38	202.31	282.41	475	Distal Intergenic	1	110980772	110999784	19013	2	ENSGALG00000019175	ENSGALT00000026104	19814
2	61448393	61448839	6.46	4.75	7.22	-2.46	1.95e-15	2.88e-13	0	1	26.97	26.91	156.07	141.21	447	Intron (ENSGALT00000093426/ENSGALG00000047189, intron 1 of 2)	2	61438985	61452882	13898	1	ENSGALG00000047189	ENSGALT00000093426	9408
23	4148094	4148450	6.31	4.23	7.13	-2.91	2.05e-15	3.03e-13	0	1	14.45	22.97	135.84	144.49	357	Intron (ENSGALT00000073558/ENSGALG00000032925, intron 1 of 11)	23	4144405	4199833	55429	1	ENSGALG00000032925	ENSGALT00000073558	3689
20	2390368	2390776	6.34	4.5	7.13	-2.63	2.11e-15	3.09e-13	0	1	19.59	25.59	141.62	137.92	409	Intron (ENSGALT00000034624/ENSGALG00000003106, intron 1 of 7)	20	2300399	2414076	113678	2	ENSGALG00000003106	ENSGALT00000034624	23300
6	33031453	33032099	7.23	5.44	8.01	-2.57	2.11e-15	3.09e-13	0	1	36.93	49.88	234.11	280.77	647	Intron (ENSGALT00000063263/ENSGALG00000030925, intron 6 of 7)	6	32999470	33067777	68308	1	ENSGALG00000030925	ENSGALT00000063263	31983
Z	60675373	60675569	6.53	4.71	7.31	-2.6	2.26e-15	3.3e-13	0	1	22.8	29.53	147.4	169.12	197	Promoter (1-2kb)	34	60673629	60673715	87	1	ENSGALG00000018346	ENSGALT00000029053	1744
6	16518515	16518945	6.38	4.5	7.17	-2.66	2.43e-15	3.55e-13	0	2	25.05	20.34	130.06	157.63	431	Intron (ENSGALT00000008159/ENSGALG00000005088, intron 15 of 16)	6	16558510	16661215	102706	1	ENSGALG00000005107	ENSGALT00000008188	-39565
2	136829831	136830247	6.15	4.26	6.94	-2.68	2.59e-15	3.76e-13	0	2	19.91	18.38	109.83	136.28	417	Intron (ENSGALT00000077257/ENSGALG00000037675, intron 12 of 47)	2	136792068	136907500	115433	1	ENSGALG00000037675	ENSGALT00000053447	37763
1	60873959	60874214	5.94	3.91	6.76	-2.84	2.62e-15	3.8e-13	0	1	17.02	13.13	101.16	114.94	256	Intron (ENSGALT00000021228/ENSGALG00000012998, intron 1 of 4)	1	60867030	60869642	2613	2	ENSGALG00000049382	ENSGALT00000091173	-4317
7	4535842	4536343	7.01	5.17	7.79	-2.62	2.82e-15	4.07e-13	0	2	31.47	40.69	248.56	195.39	502	Distal Intergenic	7	4556218	4564139	7922	2	ENSGALG00000003758	ENSGALT00000005966	27796
Z	60464212	60464964	7.62	5.14	8.49	-3.35	2.88e-15	4.15e-13	0	2	24.4	45.94	303.47	415.41	753	Distal Intergenic	34	60476018	60484782	8765	2	ENSGALG00000046534	ENSGALT00000098181	19818
5	22554357	22555154	8.22	6.75	8.94	-2.18	2.89e-15	4.15e-13	2	2	113.67	101.72	537.58	441.68	798	Distal Intergenic	5	22558108	22570827	12720	2	ENSGALG00000008055	ENSGALT00000013070	15673
8	4049407	4049741	6.33	4.46	7.11	-2.66	3.01e-15	4.31e-13	0	1	19.59	24.28	124.28	152.7	335	Distal Intergenic	8	4037595	4046218	8624	2	ENSGALG00000021143	ENSGALT00000004005	-3189
10	1257638	1258018	4.1	-1.03	5.08	-6.11	3.08e-15	4.4e-13	0	1	0.32	0.66	46.24	21.35	381	Promoter (1-2kb)	10	1213803	1256295	42493	2	ENSGALG00000042358	ENSGALT00000048895	-1343
1	98170619	98170900	5.76	3.7	6.57	-2.87	3.16e-15	4.5e-13	0	1	14.13	11.81	98.27	91.95	282	Intron (ENSGALT00000057109/ENSGALG00000040870, intron 3 of 4)	1	98103420	98211183	107764	1	ENSGALG00000040870	ENSGALT00000057109	67199
5	43294761	43295393	6.57	4.9	7.32	-2.42	3.28e-15	4.66e-13	0	1	27.61	32.16	153.18	167.48	633	Exon (ENSGALT00000037643/ENSGALG00000010616, exon 13 of 18)	5	43288734	43321236	32503	2	ENSGALG00000010616	ENSGALT00000037643	25843
17	3988484	3988995	6.49	4.42	7.3	-2.88	3.33e-15	4.72e-13	0	2	16.7	26.25	167.63	147.77	512	Distal Intergenic	17	4001659	4133136	131478	1	ENSGALG00000047471	ENSGALT00000105243	-12664
3	97349845	97350277	7.17	5.17	7.97	-2.8	3.34e-15	4.72e-13	0	2	43.03	28.88	277.46	224.95	433	Exon (ENSGALT00000026546/ENSGALG00000016455, exon 5 of 33)	3	97305446	97393711	88266	1	ENSGALG00000016455	ENSGALT00000026546	44399
3	84020318	84020716	5.73	3.62	6.55	-2.93	3.74e-15	5.28e-13	0	1	12.2	12.47	104.05	83.74	399	Distal Intergenic	3	84250412	84250521	110	2	ENSGALG00000025975	ENSGALT00000043794	229805
4	85247282	85247881	7.3	5.4	8.09	-2.69	3.78e-15	5.32e-13	1	2	49.45	34.78	242.78	302.12	600	Distal Intergenic	4	85236438	85241341	4904	2	ENSGALG00000049345	ENSGALT00000103633	-5941
3	39918450	39918882	6.79	5.19	7.53	-2.33	3.81e-15	5.35e-13	0	2	33.71	39.38	187.86	180.61	433	Distal Intergenic	3	39951692	39953694	2003	2	ENSGALG00000048661	ENSGALT00000097367	34812
2	82797818	82799155	7.94	6.44	8.66	-2.22	3.87e-15	5.41e-13	1	2	89.58	84	358.38	451.53	1338	Distal Intergenic	2	82803320	82859810	56491	2	ENSGALG00000049962	ENSGALT00000108289	60655
8	21024946	21026009	6.97	5.39	7.71	-2.32	3.9e-15	5.44e-13	0	1	43.35	40.69	190.75	228.23	1064	Distal Intergenic	8	21031854	21081679	49826	1	ENSGALG00000010109	ENSGALT00000033168	-5845
1	167522033	167522959	7.77	6	8.55	-2.55	4.06e-15	5.64e-13	1	2	57.8	70.22	430.64	316.89	927	Distal Intergenic	1	167542039	167690761	148723	1	ENSGALG00000016959	ENSGALT00000100113	-19080
1	107119637	107119920	6.03	3.82	6.87	-3.05	4.08e-15	5.64e-13	0	1	12.52	15.75	92.49	141.21	284	Distal Intergenic	1	107174347	107174462	116	2	ENSGALG00000028382	ENSGALT00000043354	54542
9	22992212	22992482	6.41	4.57	7.19	-2.62	4.08e-15	5.64e-13	0	2	21.19	26.25	158.96	133	271	Distal Intergenic	9	22954020	22969719	15700	2	ENSGALG00000052586	ENSGALT00000097917	-22493
1	7454638	7454868	6.08	4.25	6.86	-2.62	4.34e-15	5.98e-13	0	1	19.59	18.38	121.39	111.65	231	Distal Intergenic	1	7410004	7438493	28490	2	ENSGALG00000034992	ENSGALT00000059565	-16145
1	8094837	8095775	7.84	5.41	8.69	-3.28	4.61e-15	6.34e-13	0	2	36.6	48.56	294.8	533.63	939	Distal Intergenic	1	8028172	8056726	28555	2	ENSGALG00000030844	ENSGALT00000075153	-38111
Z	65614069	65614589	6.5	4.42	7.32	-2.9	4.65e-15	6.37e-13	0	1	19.27	23.63	127.17	192.11	521	Intron (ENSGALT00000100391/ENSGALG00000046908, intron 2 of 2)	34	65562662	65624138	61477	2	ENSGALG00000046908	ENSGALT00000100391	9549
8	16047790	16048205	6.75	4.88	7.54	-2.66	4.73e-15	6.47e-13	0	2	24.72	34.13	202.31	169.12	416	Distal Intergenic	8	16072282	16073905	1624	1	ENSGALG00000047271	ENSGALT00000104990	-24077
Z	43890810	43891433	6.55	4.88	7.3	-2.42	4.81e-15	6.56e-13	0	2	29.54	29.53	144.51	170.76	624	Distal Intergenic	34	43870915	43877754	6840	1	ENSGALG00000050239	ENSGALT00000095694	19895
2	64572559	64573604	7.66	5.95	8.42	-2.47	4.9e-15	6.66e-13	0	2	56.51	66.94	291.91	392.42	1046	Intron (ENSGALT00000098885/ENSGALG00000050018, intron 2 of 2)	2	64524991	64561164	36174	2	ENSGALG00000012790	ENSGALT00000020869	-11395
2	33509919	33510429	6.89	5.07	7.67	-2.6	4.91e-15	6.66e-13	0	1	28.26	38.72	184.97	221.66	511	Distal Intergenic	2	33525854	33528127	2274	2	ENSGALG00000011145	ENSGALT00000018177	17698
2	13678031	13678904	7.23	5.27	8.03	-2.76	4.93e-15	6.67e-13	0	2	29.86	47.25	251.45	272.56	874	Distal Intergenic	2	13659135	13660025	891	1	ENSGALG00000051243	ENSGALT00000101563	18896
5	39056509	39056844	6.29	4.23	7.1	-2.87	5.05e-15	6.81e-13	0	1	20.55	17.06	112.72	162.55	336	Distal Intergenic	5	39074525	39084657	10133	1	ENSGALG00000043036	ENSGALT00000048369	-17681
1	103919102	103919816	7.35	5.55	8.13	-2.58	5.11e-15	6.87e-13	0	1	46.88	46.6	228.33	330.03	715	Distal Intergenic	1	103860753	103890491	29739	1	ENSGALG00000015763	ENSGALT00000025419	58349
4	70010285	70010661	6.81	4.24	7.68	-3.44	5.36e-15	7.2e-13	0	2	14.77	22.97	147.4	262.71	377	Distal Intergenic	4	69972700	69985463	12764	1	ENSGALG00000052034	ENSGALT00000102900	37585
8	23654700	23655323	6.92	5.38	7.65	-2.27	5.44e-15	7.29e-13	0	1	41.1	42	184.97	216.74	624	Intron (ENSGALT00000057265/ENSGALG00000036909, intron 4 of 12)	8	23047528	23885562	838035	2	ENSGALG00000036909	ENSGALT00000057265	230239
1	67470920	67471373	7.05	5.46	7.78	-2.32	5.55e-15	7.42e-13	1	2	41.42	46.6	199.42	241.37	454	Promoter (2-3kb)	1	67474080	67493778	19699	1	ENSGALG00000048027	ENSGALT00000094410	-2707
1	151944202	151944707	6.2	4.04	7.03	-2.99	5.59e-15	7.45e-13	0	1	13.16	19.69	109.83	151.06	506	Distal Intergenic	1	151971805	151977573	5769	2	ENSGALG00000049340	ENSGALT00000105991	32866
6	19883597	19883939	6.35	4.57	7.13	-2.56	5.91e-15	7.85e-13	0	1	21.19	26.25	130.06	149.42	343	Distal Intergenic	6	19854102	19864037	9936	2	ENSGALG00000041346	ENSGALT00000066398	-19560
1	15934879	15935205	5.97	3.84	6.79	-2.95	5.94e-15	7.86e-13	0	2	10.92	17.72	109.83	111.65	327	Intron (ENSGALT00000069091/ENSGALG00000043355, intron 8 of 41)	1	15848575	15860199	11625	1	ENSGALG00000031922	ENSGALT00000053602	86304
4	53152853	53153105	6.03	4.04	6.84	-2.8	6.14e-15	8.11e-13	0	1	13.81	19.03	104.05	124.79	253	Intron (ENSGALT00000056708/ENSGALG00000039688, intron 2 of 7)	4	53106134	53108515	2382	1	ENSGALG00000046894	ENSGALT00000103373	46719
18	1916745	1918296	8.4	6.67	9.16	-2.49	6.16e-15	8.11e-13	1	2	90.55	113.54	488.44	656.78	1552	Distal Intergenic	18	1866500	1887466	20967	2	ENSGALG00000053097	ENSGALT00000102997	-29279
4	42128022	42128394	6.3	4.27	7.11	-2.83	6.26e-15	8.22e-13	0	1	16.38	22.31	156.07	119.86	373	Distal Intergenic	4	42129715	42131401	1687	2	ENSGALG00000054340	ENSGALT00000093340	3007
31	2572844	2573868	6.53	4.84	7.29	-2.45	6.4e-15	8.39e-13	1	2	25.69	31.5	150.29	162.55	1025	Distal Intergenic	30	2559449	2567310	7862	2	ENSGALG00000054496	ENSGALT00000106340	-5534
7	27546139	27546961	7.71	6.31	8.41	-2.1	6.43e-15	8.41e-13	1	2	74.17	84.66	320.81	357.94	823	Intron (ENSGALT00000019179/ENSGALG00000011744, intron 1 of 59)	7	27649192	27651213	2022	2	ENSGALG00000047116	ENSGALT00000105679	104252
1	43901164	43901509	6.19	4.06	7.02	-2.96	6.48e-15	8.46e-13	0	1	19.59	13.78	109.83	149.42	346	Distal Intergenic	1	43906792	43914560	7769	2	ENSGALG00000048464	ENSGALT00000108027	13051
9	24055524	24056298	7.35	5.69	8.1	-2.4	6.73e-15	8.76e-13	0	2	44.31	59.06	260.12	287.34	775	Exon (ENSGALT00000104594/ENSGALG00000030773, exon 14 of 21)	9	24046262	24061295	15034	1	ENSGALG00000030773	ENSGALT00000064199	9262
1	151175098	151176422	7.92	5.43	8.78	-3.35	6.77e-15	8.79e-13	0	2	35	51.19	315.03	564.83	1325	Distal Intergenic	1	151154445	151155893	1449	1	ENSGALG00000055122	ENSGALT00000099323	20653
15	12076317	12076691	6.89	4.97	7.68	-2.71	6.95e-15	8.99e-13	0	2	24.72	38.06	205.2	205.24	375	Distal Intergenic	15	12112970	12151903	38934	1	ENSGALG00000048057	ENSGALT00000103202	-36279
1	166918989	166919945	7.15	5.31	7.93	-2.62	7.12e-15	9.19e-13	0	1	41.42	38.06	199.42	288.98	957	Promoter (1-2kb)	1	166896762	166920965	24204	2	ENSGALG00000016943	ENSGALT00000027385	1020
26	2846723	2847994	8.15	6.64	8.87	-2.24	7.34e-15	9.45e-13	1	2	86.69	112.22	485.55	453.18	1272	Promoter (1-2kb)	26	2758582	2845137	86556	2	ENSGALG00000001264	ENSGALT00000101458	-1586
2	59795358	59795995	7.05	5.1	7.85	-2.76	7.56e-15	9.71e-13	0	1	36.93	31.5	184.97	277.49	638	Promoter (<=1kb)	2	59795459	59835293	39835	1	ENSGALG00000053179	ENSGALT00000100604	0
23	3279570	3280474	7.44	5.62	8.22	-2.61	7.61e-15	9.75e-13	0	2	46.24	51.85	242.78	354.66	905	Distal Intergenic	23	3348448	3349790	1343	1	ENSGALG00000029721	ENSGALT00000079051	-67974
5	22561003	22561771	7.54	6.19	8.22	-2.03	7.74e-15	9.89e-13	1	2	75.78	70.22	289.02	307.04	769	Intron (ENSGALT00000013070/ENSGALG00000008055, intron 4 of 5)	5	22558108	22570827	12720	2	ENSGALG00000008055	ENSGALT00000013070	9056
1	157383003	157383694	7.14	5.21	7.94	-2.73	7.77e-15	9.9e-13	0	2	29.86	43.97	216.76	274.2	692	Distal Intergenic	1	157439308	157456502	17195	2	ENSGALG00000016927	ENSGALT00000027364	72808
W	3913687	3914222	4.35	0.85	5.28	-4.43	8.13e-15	1.03e-12	0	1	0.32	3.28	31.79	45.97	536	Distal Intergenic	33	3907138	3910284	3147	1	ENSGALG00000054371	ENSGALT00000104198	6549
10	12310947	12311490	6.84	5.15	7.6	-2.44	8.21e-15	1.04e-12	0	1	33.07	38.06	170.52	216.74	544	Intron (ENSGALT00000095028/ENSGALG00000047739, intron 2 of 3)	10	12306321	12329895	23575	2	ENSGALG00000047739	ENSGALT00000096297	18405
4	22085168	22085615	6.75	5.14	7.49	-2.35	8.34e-15	1.06e-12	0	2	31.79	38.72	176.3	183.9	448	Intron (ENSGALT00000076253/ENSGALG00000020249, intron 1 of 27)	4	22059886	22232141	172256	1	ENSGALG00000020249	ENSGALT00000080651	25282
3	30595499	30596084	7.33	5.9	8.03	-2.13	8.59e-15	1.08e-12	2	2	58.44	61.03	242.78	280.77	586	Distal Intergenic	3	30557833	30561011	3179	1	ENSGALG00000054367	ENSGALT00000095242	37666
2	3773912	3774543	7.24	5.64	7.98	-2.34	8.65e-15	1.09e-12	1	2	43.99	55.78	237	269.28	632	Distal Intergenic	2	3746348	3746437	90	1	ENSGALG00000021798	ENSGALT00000035340	27564
4	9983081	9984151	7.89	6.36	8.62	-2.26	8.88e-15	1.12e-12	1	2	74.49	89.25	352.6	431.83	1071	Intron (ENSGALT00000091171/ENSGALG00000052590, intron 3 of 5)	4	10001487	10006188	4702	1	ENSGALG00000047894	ENSGALT00000094831	-17336
8	11172131	11172478	6.77	4.98	7.54	-2.57	9.5e-15	1.19e-12	0	1	32.11	30.84	156.07	216.74	348	Distal Intergenic	8	11201702	11218080	16379	1	ENSGALG00000045555	ENSGALT00000088074	-29224
2	44307333	44308019	6.48	4.73	7.25	-2.51	9.54e-15	1.19e-12	0	1	26.97	26.25	132.95	170.76	687	Distal Intergenic	2	44310282	44314964	4683	2	ENSGALG00000041275	ENSGALT00000054863	6945
1	124789561	124789929	6.79	5.06	7.56	-2.5	9.65e-15	1.2e-12	0	2	28.58	38.06	176.3	200.32	369	Distal Intergenic	1	124845633	124876994	31362	1	ENSGALG00000016584	ENSGALT00000026770	-55704
6	15520003	15520734	7.8	5.89	8.59	-2.71	9.71e-15	1.21e-12	1	2	53.94	64.31	462.43	308.68	732	Promoter (2-3kb)	6	15420341	15517964	97624	2	ENSGALG00000051647	ENSGALT00000090403	-2039
1	45303884	45304748	6.82	5.22	7.55	-2.33	9.75e-15	1.21e-12	0	2	40.46	34.13	193.64	182.26	865	Intron (ENSGALT00000054741/ENSGALG00000011320, intron 1 of 3)	1	45196493	45317916	121424	2	ENSGALG00000011320	ENSGALT00000054741	13168
10	4031819	4032220	6.05	4.16	6.84	-2.68	9.82e-15	1.22e-12	0	2	18.62	17.06	101.16	128.07	402	Distal Intergenic	10	4039683	4041958	2276	2	ENSGALG00000050249	ENSGALT00000100930	9738
Z	11750456	11750853	6.64	4.94	7.39	-2.45	1.05e-14	1.3e-12	1	1	29.86	31.5	147.4	188.82	398	Distal Intergenic	34	11726876	11742913	16038	2	ENSGALG00000003716	ENSGALT00000005897	-7543
14	6942762	6943068	6.02	4.17	6.81	-2.64	1.06e-14	1.3e-12	0	2	19.59	16.41	112.72	111.65	307	Promoter (1-2kb)	14	6944708	6956148	11441	1	ENSGALG00000005933	ENSGALT00000096468	-1640
3	54753334	54754119	7.42	5.69	8.19	-2.5	1.07e-14	1.32e-12	1	2	51.37	51.85	341.04	243.01	786	Intron (ENSGALT00000099491/ENSGALG00000050121, intron 1 of 2)	3	54743993	54764733	20741	1	ENSGALG00000050121	ENSGALT00000107693	9341
6	7870486	7871250	7.4	5.54	8.18	-2.65	1.08e-14	1.32e-12	0	2	45.6	47.25	231.22	349.73	765	Intron (ENSGALT00000096955/ENSGALG00000050067, intron 3 of 3)	6	7847761	7849227	1467	2	ENSGALG00000050597	ENSGALT00000102853	-21259
2	75332362	75332601	6.39	4.48	7.19	-2.71	1.08e-14	1.32e-12	0	1	19.59	24.94	124.28	167.48	240	Distal Intergenic	2	75359027	75363636	4610	2	ENSGALG00000012952	ENSGALT00000103560	31035
8	25876456	25876916	6.57	4.93	7.31	-2.38	1.11e-14	1.35e-12	0	1	28.26	32.81	150.29	167.48	461	Distal Intergenic	8	25888712	25901099	12388	1	ENSGALG00000048662	ENSGALT00000095044	-11796
1	144501173	144501528	6.23	4.3	7.03	-2.73	1.15e-14	1.4e-12	0	1	16.38	22.97	118.5	142.85	356	Intron (ENSGALT00000027246/ENSGALG00000016866, intron 1 of 4)	1	144408607	144791819	383213	1	ENSGALG00000016866	ENSGALT00000027246	92566
5	36874843	36875411	6.75	4.92	7.53	-2.62	1.17e-14	1.42e-12	0	2	25.05	35.44	170.52	200.32	569	Distal Intergenic	5	36884558	36886207	1650	2	ENSGALG00000028483	ENSGALT00000045267	10796
1	23353455	23353795	6.35	4.44	7.15	-2.7	1.24e-14	1.5e-12	0	1	18.62	24.94	124.28	159.27	341	Promoter (1-2kb)	1	23352078	23379512	27435	1	ENSGALG00000008975	ENSGALT00000091543	1377
3	60877590	60878078	6.58	4.83	7.35	-2.52	1.35e-14	1.64e-12	0	2	24.72	32.16	150.29	175.69	489	Distal Intergenic	3	60899753	60939705	39953	1	ENSGALG00000014848	ENSGALT00000054501	-21675
Z	17312126	17313267	7.91	6.15	8.68	-2.53	1.46e-14	1.76e-12	1	2	68.71	73.5	332.37	489.3	1142	Distal Intergenic	34	17332742	17346285	13544	1	ENSGALG00000049789	ENSGALT00000104398	-19475
17	10033458	10034138	7.44	5.73	8.2	-2.47	1.49e-14	1.79e-12	1	1	47.2	59.06	254.34	334.96	681	Intron (ENSGALT00000059403/ENSGALG00000000972, intron 2 of 6)	17	10027520	10123535	96016	1	ENSGALG00000000972	ENSGALT00000001436	5938
33	5169777	5169987	6.2	3.76	7.06	-3.31	1.52e-14	1.82e-12	0	1	9.31	17.72	156.07	111.65	211	Distal Intergenic	32	5164024	5168544	4521	1	ENSGALG00000043400	ENSGALT00000080067	5753
11	4515481	4515883	6.58	4.6	7.38	-2.78	1.59e-14	1.9e-12	0	1	18.94	29.53	153.18	180.61	403	Intron (ENSGALT00000094597/ENSGALG00000049098, intron 1 of 9)	11	4408695	4545109	136415	2	ENSGALG00000049098	ENSGALT00000094597	29226
17	4452723	4453359	6.99	4.77	7.83	-3.05	1.65e-14	1.97e-12	0	2	20.55	34.13	187.86	265.99	637	Distal Intergenic	17	4358151	4436723	78573	2	ENSGALG00000006997	ENSGALT00000011328	-16000
2	126631057	126631451	6.3	4.56	7.06	-2.51	1.9e-14	2.26e-12	0	1	25.37	21.66	124.28	142.85	395	Distal Intergenic	2	126678752	126686707	7956	2	ENSGALG00000035901	ENSGALT00000070103	55256
10	3043991	3044825	7.31	5.58	8.07	-2.49	1.93e-14	2.29e-12	0	2	43.35	52.5	228.33	310.33	835	Promoter (1-2kb)	10	3042694	3053063	10370	1	ENSGALG00000001449	ENSGALT00000002203	1297
5	40314528	40315493	7.35	5.39	8.15	-2.76	1.94e-14	2.3e-12	0	1	32.11	51.85	265.9	302.12	966	Promoter (2-3kb)	5	40276087	40317767	41681	2	ENSGALG00000052444	ENSGALT00000103220	2274
2	2503161	2503388	5.69	3.6	6.5	-2.9	2.05e-14	2.42e-12	0	1	13.16	11.16	78.04	103.44	228	Distal Intergenic	2	2449662	2461758	12097	2	ENSGALG00000005393	ENSGALT00000039166	-41403
1	110309257	110309760	6.91	4.84	7.73	-2.88	2.12e-14	2.5e-12	0	1	28.58	28.88	158.96	264.35	504	Distal Intergenic	1	110310559	110314974	4416	2	ENSGALG00000052496	ENSGALT00000106402	5214
33	5174024	5174399	6.92	5.12	7.69	-2.57	2.2e-14	2.59e-12	0	1	28.26	41.35	213.87	200.32	376	Distal Intergenic	32	5164024	5168544	4521	1	ENSGALG00000043400	ENSGALT00000080067	10000
13	15981298	15981613	6.17	4.16	6.98	-2.82	2.21e-14	2.6e-12	0	1	18.62	17.06	101.16	151.06	316	Distal Intergenic	13	15959333	15976071	16739	2	ENSGALG00000006341	ENSGALT00000010250	-5227
13	9466049	9466763	7.4	5.72	8.16	-2.44	2.22e-14	2.6e-12	0	2	45.6	59.72	254.34	316.89	715	Promoter (1-2kb)	13	9468139	9515402	47264	1	ENSGALG00000037395	ENSGALT00000059279	-1376
Z	24307699	24308279	7.13	5.49	7.88	-2.39	2.24e-14	2.62e-12	0	2	38.21	51.85	237	234.8	581	Distal Intergenic	34	24317845	24324764	6920	1	ENSGALG00000051828	ENSGALT00000094478	-9566
3	65007175	65007653	6.38	4.77	7.12	-2.35	2.28e-14	2.66e-12	0	2	26.33	28.22	138.73	139.56	479	Intron (ENSGALT00000101710/ENSGALG00000052436, intron 2 of 2)	3	64957909	65024830	66922	1	ENSGALG00000052436	ENSGALT00000094262	49266
4	70016100	70016779	7.66	5.88	8.43	-2.55	2.29e-14	2.66e-12	1	2	57.48	60.38	277.46	413.77	680	Distal Intergenic	4	69972700	69985463	12764	1	ENSGALG00000052034	ENSGALT00000102900	43400
18	2653254	2653562	6.1	3.85	6.94	-3.09	2.53e-14	2.94e-12	0	2	17.66	11.16	141.62	103.44	309	Intron (ENSGALT00000002095/ENSGALG00000001375, intron 4 of 6)	18	2594690	2691529	96840	2	ENSGALG00000001375	ENSGALT00000002095	37967
1	84931873	84932412	7.09	5.55	7.82	-2.27	2.59e-14	3e-12	1	2	51.7	42	216.76	234.8	540	Distal Intergenic	1	84899572	84913575	14004	2	ENSGALG00000015233	ENSGALT00000036926	-18298
15	12510791	12511214	6.23	4.51	6.99	-2.49	2.64e-14	3.05e-12	0	1	20.55	24.94	130.06	124.79	424	Distal Intergenic	15	12495272	12505106	9835	1	ENSGALG00000036043	ENSGALT00000047256	15519
18	4840153	4840821	7.01	5.05	7.81	-2.76	2.76e-14	3.18e-12	0	2	31.47	34.78	173.41	274.2	669	Promoter (<=1kb)	18	4841362	4860073	18712	1	ENSGALG00000002719	ENSGALT00000059621	-541
13	5049826	5051226	8.59	7.38	9.24	-1.86	2.82e-14	3.25e-12	2	2	169.54	163.41	563.59	646.92	1401	Intron (ENSGALT00000093565/ENSGALG00000001916, intron 5 of 36)	13	4954543	5426056	471514	1	ENSGALG00000001916	ENSGALT00000002967	95283
3	41643815	41644085	5.98	3.72	6.82	-3.1	2.93e-14	3.36e-12	0	1	9.95	16.41	92.49	133	271	Distal Intergenic	3	41647509	41688626	41118	2	ENSGALG00000050591	ENSGALT00000095112	44541
2	62668066	62668546	6.64	5.14	7.36	-2.22	2.95e-14	3.38e-12	0	2	34.36	36.1	161.85	167.48	481	Distal Intergenic	2	62675250	62679088	3839	2	ENSGALG00000012735	ENSGALT00000020785	10542
2	81706268	81706645	6.32	4.69	7.07	-2.38	2.96e-14	3.38e-12	0	2	25.37	26.25	138.73	129.71	378	Distal Intergenic	2	81689978	81693259	3282	1	ENSGALG00000048095	ENSGALT00000107473	16290
20	11670733	11671501	7.73	6.23	8.45	-2.23	2.99e-14	3.41e-12	2	2	65.82	84	369.95	331.67	769	Distal Intergenic	20	11682314	11723878	41565	1	ENSGALG00000007668	ENSGALT00000012430	-10813
7	4467360	4467692	6.6	4.72	7.39	-2.67	3.1e-14	3.52e-12	0	2	21.83	30.84	147.4	188.82	333	Distal Intergenic	7	4390618	4439109	48492	2	ENSGALG00000003578	ENSGALT00000005663	-28251
17	3970543	3971600	7.41	5.85	8.15	-2.3	3.11e-14	3.53e-12	0	2	50.73	64.31	260.12	307.04	1058	Distal Intergenic	17	4001659	4133136	131478	1	ENSGALG00000047471	ENSGALT00000105243	-30059
2	12162142	12162402	5.99	4.07	6.79	-2.71	3.13e-14	3.54e-12	0	1	19.27	14.44	104.05	116.58	261	Distal Intergenic	2	12143119	12143228	110	2	ENSGALG00000026073	ENSGALT00000043128	-18914
Z	52421219	52421853	6.84	4.92	7.63	-2.71	3.21e-14	3.63e-12	0	2	26.33	34.13	161.85	234.8	635	Intron (ENSGALT00000024746/ENSGALG00000015332, intron 3 of 3)	34	52426351	52462820	36470	2	ENSGALG00000049099	ENSGALT00000100764	40967
3	59626228	59627370	7.07	7.84	5.35	2.49	3.35e-14	3.77e-12	2	0	220.91	236.26	40.46	41.05	1143	Distal Intergenic	3	59672610	59679644	7035	2	ENSGALG00000027454	ENSGALT00000045695	52274
20	11742582	11742983	6.86	5.24	7.61	-2.37	3.36e-14	3.77e-12	0	2	33.07	42.66	184.97	205.24	402	Exon (ENSGALT00000104616/ENSGALG00000055015, exon 8 of 8)	20	11689053	11735827	46775	2	ENSGALG00000051340	ENSGALT00000103751	-6755
1	145225150	145225540	6.24	4.36	7.03	-2.67	3.39e-14	3.8e-12	0	1	18.62	22.31	109.83	151.06	391	Distal Intergenic	1	145263635	145266610	2976	1	ENSGALG00000052943	ENSGALT00000107544	-38095
9	22452996	22453537	7.41	6.12	8.08	-1.95	3.42e-14	3.83e-12	1	2	69.36	70.22	271.68	269.28	542	Promoter (2-3kb)	9	22456160	22456780	621	1	ENSGALG00000035389	ENSGALT00000069347	-2623
1	78593873	78594469	7.03	5.09	7.83	-2.74	3.63e-14	4.05e-12	0	1	26.65	41.35	202.31	251.22	597	Distal Intergenic	1	78604630	78633785	29156	1	ENSGALG00000014746	ENSGALT00000023779	-10161
15	2171912	2172214	6.24	4.56	7	-2.44	3.7e-14	4.12e-12	0	1	23.44	23.63	135.84	119.86	303	Distal Intergenic	15	2055771	2157982	102212	2	ENSGALG00000054877	ENSGALT00000096533	-13930
2	124087663	124087909	6.44	4.82	7.18	-2.36	3.84e-14	4.27e-12	0	1	26.33	30.19	150.29	139.56	247	Exon (ENSGALT00000094701/ENSGALG00000049271, exon 4 of 4)	2	124074492	124088604	14113	1	ENSGALG00000049271	ENSGALT00000094701	13171
19	7190596	7191039	6.43	4.38	7.25	-2.87	3.85e-14	4.27e-12	0	2	20.55	21	115.61	188.82	444	Intron (ENSGALT00000007864/ENSGALG00000004917, intron 4 of 8)	19	7197445	7200240	2796	1	ENSGALG00000004924	ENSGALT00000007878	-6406
3	63272888	63273128	5.46	3.21	6.3	-3.09	3.91e-14	4.33e-12	0	1	11.24	7.22	72.25	85.38	241	Promoter (1-2kb)	3	63246984	63274664	27681	2	ENSGALG00000014902	ENSGALT00000105513	1536
2	32468535	32468922	6.04	4.09	6.84	-2.74	4.03e-14	4.46e-12	0	1	13.81	20.34	106.94	121.5	388	Intron (ENSGALT00000091275/ENSGALG00000030081, intron 3 of 11)	2	32393060	32461969	68910	2	ENSGALG00000030081	ENSGALT00000092222	-6566
1	60862231	60862738	7.11	5.53	7.85	-2.31	4.06e-14	4.48e-12	1	2	40.14	52.5	222.55	238.08	508	Intron (ENSGALT00000021228/ENSGALG00000012998, intron 1 of 4)	1	60867030	60869642	2613	2	ENSGALG00000049382	ENSGALT00000091173	6904
2	113091812	113092163	6.14	4.4	6.9	-2.5	4.1e-14	4.51e-12	0	1	22.48	19.69	112.72	126.43	352	Distal Intergenic	2	113031958	113039533	7576	1	ENSGALG00000051348	ENSGALT00000095272	59854
8	3916632	3917122	6.33	4.54	7.1	-2.56	4.36e-14	4.78e-12	0	2	19.59	26.91	141.62	133	491	Distal Intergenic	8	3899466	3912236	12771	1	ENSGALG00000002524	ENSGALT00000003977	17166
8	21048839	21049104	5.74	3.84	6.53	-2.7	4.44e-14	4.87e-12	0	1	14.13	14.44	98.27	87.02	266	Intron (ENSGALT00000033168/ENSGALG00000010109, intron 4 of 10)	8	21031854	21081679	49826	1	ENSGALG00000010109	ENSGALT00000033168	16985
18	8264053	8264290	6.12	3.7	6.98	-3.27	4.78e-14	5.22e-12	0	1	8.35	17.72	138.73	113.29	238	Distal Intergenic	18	8219979	8229459	9481	2	ENSGALG00000048760	ENSGALT00000105071	-34594
1	58796171	58796790	7.31	5.93	8.01	-2.08	5.2e-14	5.67e-12	2	2	56.19	65.63	260.12	254.5	620	Distal Intergenic	1	58821965	58864004	42040	1	ENSGALG00000012913	ENSGALT00000021059	-25175
4	72269006	72270740	9.11	7.77	9.79	-2.02	5.21e-14	5.67e-12	2	2	237.29	200.16	815.04	955.61	1735	Intron (ENSGALT00000105929/ENSGALG00000050190, intron 1 of 3)	4	72310386	72324420	14035	1	ENSGALG00000052100	ENSGALT00000098577	-39646
2	19714602	19714938	6.33	4.48	7.11	-2.63	5.45e-14	5.91e-12	0	2	23.76	21	115.61	160.91	337	Intron (ENSGALT00000083582/ENSGALG00000008677, intron 8 of 8)	2	19733122	19767836	34715	1	ENSGALG00000008671	ENSGALT00000077011	-18184
5	59311142	59311576	5.83	3.59	6.67	-3.08	5.46e-14	5.92e-12	0	1	12.2	11.81	75.15	128.07	435	Intron (ENSGALT00000074118/ENSGALG00000036107, intron 1 of 3)	5	59267284	59323141	55858	2	ENSGALG00000036107	ENSGALT00000074118	11565
6	4202218	4203306	7.16	7.92	5.41	2.51	5.49e-14	5.93e-12	2	0	233.75	252.01	37.57	47.62	1089	Distal Intergenic	6	4214809	4259494	44686	2	ENSGALG00000054100	ENSGALT00000090618	56188
4	65541491	65541960	6.77	5.09	7.53	-2.44	5.55e-14	5.99e-12	0	1	28.58	39.38	179.19	190.46	470	Intron (ENSGALT00000104645/ENSGALG00000049328, intron 2 of 3)	4	65517359	65531295	13937	1	ENSGALG00000049328	ENSGALT00000097998	24132
1	168828411	168829297	7.28	5.49	8.06	-2.56	5.7e-14	6.13e-12	0	2	35.64	54.47	263.01	269.28	887	Exon (ENSGALT00000104034/ENSGALG00000054866, exon 6 of 10)	1	168819655	168837240	17586	1	ENSGALG00000054866	ENSGALT00000104034	8756
1	129869806	129870382	6.79	4.98	7.56	-2.58	5.85e-14	6.29e-12	0	1	32.43	30.84	153.18	224.95	577	Exon (ENSGALT00000106333/ENSGALG00000024488, exon 4 of 10)	1	129834286	129858036	23751	2	ENSGALG00000029002	ENSGALT00000042795	-11770
5	48282832	48283077	6.56	4.24	7.41	-3.17	5.95e-14	6.38e-12	0	1	14.77	22.97	210.98	129.71	246	Intron (ENSGALT00000018168/ENSGALG00000011139, intron 1 of 5)	5	48214228	48312719	98492	2	ENSGALG00000011139	ENSGALT00000018168	29642
Z	72734733	72736235	8.3	6.76	9.03	-2.27	6.09e-14	6.51e-12	1	2	104.35	112.22	604.05	443.32	1503	Distal Intergenic	34	72764590	72877299	112710	1	ENSGALG00000002294	ENSGALT00000003608	-28355
Z	9354587	9355064	6.22	4.42	7	-2.58	6.15e-14	6.57e-12	0	2	19.91	22.97	109.83	146.13	478	Distal Intergenic	34	9303582	9323467	19886	2	ENSGALG00000027785	ENSGALT00000043658	-31120
5	50921742	50922588	7.15	5.42	7.91	-2.49	6.48e-14	6.9e-12	0	2	42.38	43.31	283.24	198.67	847	Distal Intergenic	5	50931834	50997535	65702	1	ENSGALG00000011581	ENSGALT00000018906	-9246
3	52031108	52031686	7.27	5.37	8.06	-2.69	6.5e-14	6.91e-12	0	1	41.74	40.69	205.2	328.39	579	Intron (ENSGALT00000068607/ENSGALG00000037377, intron 1 of 14)	3	52002017	52109904	107888	1	ENSGALG00000037377	ENSGALT00000068607	29091
1	178622975	178623373	7.24	5.23	8.04	-2.82	6.83e-14	7.25e-12	0	2	36.93	38.06	196.53	331.67	399	Intron (ENSGALT00000103278/ENSGALG00000019077, intron 2 of 13)	1	178652863	178723914	71052	1	ENSGALG00000019077	ENSGALT00000105976	-29490
1	108882518	108882743	5.84	3.85	6.65	-2.8	7.08e-14	7.5e-12	0	1	17.02	11.81	95.38	105.08	226	Distal Intergenic	1	108868789	108871402	2614	1	ENSGALG00000016055	ENSGALT00000025868	13729
3	100200098	100200583	6.48	4.64	7.26	-2.63	7.2e-14	7.6e-12	0	1	20.23	29.53	164.74	142.85	486	Distal Intergenic	3	100204489	100205795	1307	1	ENSGALG00000016469	ENSGALT00000026573	-3906
13	7600704	7601000	6.21	4.36	7	-2.64	7.31e-14	7.71e-12	0	2	16.7	24.28	132.95	123.15	297	Intron (ENSGALT00000090930/ENSGALG00000041690, intron 2 of 4)	13	7605900	7631547	25648	1	ENSGALG00000050328	ENSGALT00000105925	-4900
Z	60482051	60482465	6.94	5.12	7.72	-2.6	7.36e-14	7.74e-12	0	2	27.61	42	222.55	200.32	415	Promoter (2-3kb)	34	60476018	60484782	8765	2	ENSGALG00000046534	ENSGALT00000098181	2317
1	140158034	140158369	6.63	4.85	7.4	-2.55	7.63e-14	8.02e-12	0	1	29.54	28.22	138.73	198.67	336	Exon (ENSGALT00000053661/ENSGALG00000036798, exon 37 of 52)	1	140204552	140207268	2717	1	ENSGALG00000053474	ENSGALT00000100632	-46183
4	43602436	43603243	7.58	5.51	8.4	-2.89	7.72e-14	8.09e-12	0	1	38.21	53.16	260.12	415.41	808	Distal Intergenic	4	43596110	43596210	101	1	ENSGALG00000025263	ENSGALT00000042176	6326
1	13589899	13590472	6.1	4.01	6.92	-2.91	7.8e-14	8.15e-12	0	1	17.02	15.09	92.49	149.42	574	Distal Intergenic	1	13585764	13587750	1987	1	ENSGALG00000051514	ENSGALT00000104415	4135
11	18248439	18248756	5.82	3.82	6.63	-2.81	7.84e-14	8.17e-12	0	2	13.16	15.09	80.93	116.58	318	Distal Intergenic	11	18321016	18333462	12447	1	ENSGALG00000047024	ENSGALT00000100845	-72260
20	13479712	13480586	7.06	5.44	7.81	-2.36	8.35e-14	8.7e-12	0	2	39.17	47.91	196.53	251.22	875	Promoter (1-2kb)	20	13464452	13478200	13749	2	ENSGALG00000007994	ENSGALT00000012978	-1512
4	85119093	85119711	7.1	5.37	7.86	-2.49	8.5e-14	8.83e-12	0	2	35	47.91	257.23	208.53	619	Intron (ENSGALT00000047764/ENSGALG00000037525, intron 3 of 6)	4	85003354	85028991	25638	2	ENSGALG00000048528	ENSGALT00000104864	-90102
1	182724478	182724710	5.72	3.84	6.51	-2.67	8.52e-14	8.84e-12	0	1	12.84	15.75	86.71	95.23	233	Distal Intergenic	1	182497747	182719908	222162	2	ENSGALG00000038995	ENSGALT00000074222	-4570
2	129802534	129802891	6.97	4.8	7.81	-3.01	8.63e-14	8.93e-12	0	2	19.59	36.1	199.42	247.93	358	Distal Intergenic	2	129825673	129834675	9003	1	ENSGALG00000033520	ENSGALT00000070118	-22782
3	108429097	108429744	6.95	5.07	7.74	-2.68	8.68e-14	8.97e-12	0	1	25.69	41.35	219.66	208.53	648	Distal Intergenic	3	108267567	108317357	49791	2	ENSGALG00000019842	ENSGALT00000031535	-111740
11	17065022	17065244	6.04	4.04	6.84	-2.8	9.08e-14	9.36e-12	0	1	12.52	20.34	109.83	119.86	223	Distal Intergenic	11	17069943	17072007	2065	2	ENSGALG00000049706	ENSGALT00000099050	6763
20	8049428	8050108	7.23	5.49	8	-2.51	9.35e-14	9.62e-12	1	2	53.62	36.1	260.12	251.22	681	Distal Intergenic	20	8019682	8030097	10416	2	ENSGALG00000005352	ENSGALT00000008583	-19331
7	6195183	6195684	6.69	5.13	7.42	-2.29	9.82e-14	1.01e-11	0	1	32.11	38.06	182.08	160.91	502	Distal Intergenic	7	6161464	6166260	4797	2	ENSGALG00000049860	ENSGALT00000099040	-28923
20	7999151	7999525	6.81	5.23	7.55	-2.32	9.89e-14	1.01e-11	1	1	41.74	33.47	176.3	198.67	375	Distal Intergenic	20	7962306	7972833	10528	2	ENSGALG00000045938	ENSGALT00000089296	-26318
1	146358260	146358891	6.82	5.07	7.59	-2.53	1.04e-13	1.06e-11	0	2	26.97	40.03	193.64	192.11	632	Intron (ENSGALT00000043098/ENSGALG00000016886, intron 15 of 25)	1	146371368	146371453	86	2	ENSGALG00000025199	ENSGALT00000042112	12562
3	8101648	8102476	6.63	7.42	4.75	2.67	1.06e-13	1.08e-11	2	0	176.28	166.69	26.01	27.91	829	Intron (ENSGALT00000104710/ENSGALG00000009100, intron 2 of 9)	3	8078124	8143205	65082	1	ENSGALG00000009100	ENSGALT00000093707	23524
27	7377443	7377669	5.88	4.06	6.66	-2.6	1.07e-13	1.09e-11	0	1	16.38	17.06	89.6	113.29	227	Distal Intergenic	27	7369267	7374026	4760	2	ENSGALG00000019719	ENSGALT00000090167	-3417
3	24408551	24409571	8.08	6.48	8.83	-2.35	1.07e-13	1.09e-11	2	2	75.14	103.04	413.3	494.22	1021	Distal Intergenic	3	24223735	24254972	31238	2	ENSGALG00000009926	ENSGALT00000016138	-153579
1	44147220	44148602	8.62	6.84	9.4	-2.56	1.09e-13	1.1e-11	1	1	115.59	112.88	523.13	824.25	1383	Intron (ENSGALT00000084682/ENSGALG00000011274, intron 2 of 8)	1	44050178	44202174	151997	2	ENSGALG00000011274	ENSGALT00000084682	53572
12	9325250	9325719	6.5	4.92	7.23	-2.31	1.17e-13	1.19e-11	0	2	27.93	32.81	141.62	159.27	470	Intron (ENSGALT00000048354/ENSGALG00000005678, intron 43 of 45)	12	9331542	9335224	3683	2	ENSGALG00000005688	ENSGALT00000036253	9505
2	84793093	84794189	8.27	6.62	9.02	-2.39	1.17e-13	1.19e-11	2	1	89.26	107.63	430.64	604.23	1097	Promoter (<=1kb)	2	84773111	84793874	20764	2	ENSGALG00000050189	ENSGALT00000098548	0
4	4609151	4609401	6.54	4.73	7.32	-2.6	1.26e-13	1.27e-11	0	1	24.72	28.22	130.06	190.46	251	Promoter (1-2kb)	4	4610585	4631978	21394	1	ENSGALG00000052627	ENSGALT00000101675	-1184
1	43899319	43899524	5.8	3.38	6.66	-3.28	1.28e-13	1.28e-11	0	1	9.63	11.16	130.06	72.25	206	Distal Intergenic	1	43906792	43914560	7769	2	ENSGALG00000048464	ENSGALT00000108027	15036
2	32812851	32813300	6.44	4.61	7.23	-2.62	1.28e-13	1.28e-11	0	1	23.76	24.94	176.3	123.15	450	Distal Intergenic	2	32781652	32806683	25032	1	ENSGALG00000049019	ENSGALT00000095911	31199
2	12965672	12966288	7.31	5.44	8.1	-2.66	1.31e-13	1.31e-11	1	2	49.45	37.41	222.55	326.75	617	Intron (ENSGALT00000064833/ENSGALG00000007076, intron 1 of 9)	2	12879629	12992702	113074	2	ENSGALG00000007076	ENSGALT00000064833	26414
Z	17557511	17557906	5.84	3.66	6.68	-3.02	1.31e-13	1.31e-11	0	1	14.13	11.16	78.04	126.43	396	Distal Intergenic	34	17517388	17555314	37927	1	ENSGALG00000014724	ENSGALT00000023747	40123
19	935595	936424	6.82	5.11	7.58	-2.47	1.36e-13	1.36e-11	0	1	32.11	36.75	158.96	223.3	830	Distal Intergenic	19	943341	962273	18933	1	ENSGALG00000032220	ENSGALT00000067843	-6917
1	84831505	84831833	6.43	4.32	7.26	-2.93	1.37e-13	1.36e-11	0	1	16.38	23.63	118.5	187.18	329	Intron (ENSGALT00000024577/ENSGALG00000015230, intron 3 of 11)	1	84826612	84899751	73140	1	ENSGALG00000015230	ENSGALT00000094022	4893
1	126072701	126073003	6.08	4.17	6.87	-2.7	1.41e-13	1.4e-11	0	1	15.73	20.34	98.27	136.28	303	Exon (ENSGALT00000065715/ENSGALG00000038504, exon 5 of 10)	1	126003696	126095729	92034	1	ENSGALG00000038504	ENSGALT00000101858	69005
1	54677777	54678393	7.06	5.39	7.81	-2.42	1.43e-13	1.42e-11	0	2	41.74	42	184.97	264.35	617	Promoter (1-2kb)	1	54676399	54693423	17025	1	ENSGALG00000034078	ENSGALT00000088334	1378
1	104836696	104837549	7.63	8.35	6.12	2.24	1.43e-13	1.42e-11	2	0	344.53	309.11	66.47	72.25	854	Distal Intergenic	1	104821053	104821107	55	2	ENSGALG00000051303	ENSGALT00000107386	-15589
Z	57656152	57656698	5.58	3.62	6.38	-2.76	1.46e-13	1.44e-11	0	2	13.49	11.16	78.04	88.66	547	Intron (ENSGALT00000023641/ENSGALG00000014670, intron 29 of 40)	34	57630362	57671044	40683	1	ENSGALG00000014670	ENSGALT00000095145	25790
13	5450026	5450521	6.66	4.91	7.43	-2.51	1.46e-13	1.44e-11	0	2	34.04	26.25	150.29	193.75	496	Promoter (<=1kb)	13	5450751	5450854	104	1	ENSGALG00000026551	ENSGALT00000043664	-230
17	5877461	5877844	6.86	5.41	7.57	-2.16	1.46e-13	1.44e-11	1	0	39.82	45.28	179.19	201.96	384	Distal Intergenic	17	5861537	5872810	11274	1	ENSGALG00000035624	ENSGALT00000065091	15924
1	164230228	164231495	7.49	6	8.21	-2.21	1.51e-13	1.48e-11	0	2	58.76	69.57	263.01	330.03	1268	Distal Intergenic	1	164092736	164097274	4539	1	ENSGALG00000055114	ENSGALT00000106399	137492
1	44073099	44073589	7.02	4.61	7.88	-3.27	1.52e-13	1.49e-11	0	1	21.83	26.91	156.07	315.25	491	Intron (ENSGALT00000084682/ENSGALG00000011274, intron 3 of 8)	1	44051180	44089822	38643	2	ENSGALG00000011274	ENSGALT00000089781	16233
3	92618770	92619194	6.14	4.23	6.93	-2.7	1.52e-13	1.49e-11	0	2	22.48	15.09	115.61	128.07	425	Intron (ENSGALT00000026400/ENSGALG00000016367, intron 3 of 15)	3	92598069	92724636	126568	1	ENSGALG00000016367	ENSGALT00000026400	20701
14	9345324	9346452	7.98	6.84	8.61	-1.77	1.55e-13	1.52e-11	1	2	113.67	114.85	381.51	397.35	1129	Distal Intergenic	14	9342202	9344743	2542	1	ENSGALG00000007158	ENSGALT00000011595	3122
2	144754920	144755938	7.62	5.43	8.46	-3.02	1.55e-13	1.52e-11	0	1	39.82	46.6	245.67	456.46	1019	Promoter (<=1kb)	2	144555101	144755284	200184	2	ENSGALG00000038022	ENSGALT00000069481	0
6	20212631	20212987	6.42	4.67	7.19	-2.52	1.58e-13	1.54e-11	0	1	24.72	26.25	121.39	170.76	357	Distal Intergenic	6	20194880	20203208	8329	2	ENSGALG00000006421	ENSGALT00000010362	-9423
Z	72849936	72850473	6.77	5.13	7.52	-2.4	1.66e-13	1.61e-11	0	1	31.79	38.06	158.96	208.53	538	Intron (ENSGALT00000003608/ENSGALG00000002294, intron 18 of 19)	34	72869080	72870341	1262	2	ENSGALG00000047512	ENSGALT00000090963	19868
3	101767987	101768671	6.97	5.37	7.7	-2.33	1.7e-13	1.64e-11	0	2	38.85	43.97	179.19	238.08	685	Intron (ENSGALT00000067598/ENSGALG00000037919, intron 1 of 4)	3	101780940	101811358	30419	1	ENSGALG00000037919	ENSGALT00000101442	-12269
4	30354171	30354505	6.14	4.2	6.93	-2.74	1.72e-13	1.66e-11	0	1	17.02	19.69	144.51	100.16	335	Promoter (<=1kb)	4	30330397	30353219	22823	2	ENSGALG00000054537	ENSGALT00000092872	-952
1	45319037	45319548	6.67	5.06	7.41	-2.35	1.75e-13	1.69e-11	0	1	30.82	36.1	150.29	190.46	512	Promoter (1-2kb)	1	45196493	45317916	121424	2	ENSGALG00000011320	ENSGALT00000054741	-1121
3	75352608	75353074	6.38	4.27	7.2	-2.93	1.82e-13	1.75e-11	0	1	19.59	19.03	106.94	187.18	467	Intron (ENSGALT00000025160/ENSGALG00000015605, intron 2 of 5)	3	75333300	75404609	71310	1	ENSGALG00000015605	ENSGALT00000101093	19308
12	9246914	9247216	5.78	4.01	6.56	-2.55	1.85e-13	1.78e-11	0	1	15.73	16.41	89.6	98.52	303	Distal Intergenic	12	9260248	9328729	68482	1	ENSGALG00000005678	ENSGALT00000048354	-13032
2	24092418	24092986	6.62	5.01	7.36	-2.36	1.88e-13	1.81e-11	0	2	31.47	32.81	184.97	144.49	569	Intron (ENSGALT00000056996/ENSGALG00000009722, intron 14 of 16)	2	24128796	24215395	86600	2	ENSGALG00000009728	ENSGALT00000078398	122409
11	3740115	3740464	6.63	5.06	7.36	-2.3	1.9e-13	1.83e-11	0	1	31.15	35.44	179.19	149.42	350	Promoter (1-2kb)	11	3706912	3741657	34746	2	ENSGALG00000003580	ENSGALT00000005666	1193
5	48289462	48290028	7.17	5.73	7.87	-2.15	2.04e-13	1.95e-11	0	1	52.66	53.16	208.09	261.07	567	Intron (ENSGALT00000018168/ENSGALG00000011139, intron 1 of 5)	5	48214228	48312719	98492	2	ENSGALG00000011139	ENSGALT00000018168	22691
20	11596249	11596469	5.4	3.35	6.22	-2.86	2.05e-13	1.96e-11	0	1	9.95	10.5	63.58	85.38	221	Promoter (<=1kb)	20	11594676	11596685	2010	2	ENSGALG00000049313	ENSGALT00000104075	216
5	58759871	58760162	5.88	4.13	6.65	-2.52	2.18e-13	2.08e-11	0	1	16.7	18.38	92.49	108.37	292	Intron (ENSGALT00000095103/ENSGALG00000054128, intron 1 of 5)	5	58727030	58780528	53499	2	ENSGALG00000054128	ENSGALT00000095103	20366
15	4029367	4029785	6.47	4.87	7.22	-2.34	2.19e-13	2.08e-11	0	2	25.69	32.81	144.51	152.7	419	Intron (ENSGALT00000034720/ENSGALG00000002679, intron 7 of 12)	15	4009672	4050091	40420	2	ENSGALG00000002679	ENSGALT00000106075	20306
12	12547076	12547300	5.75	3.68	6.57	-2.89	2.22e-13	2.11e-11	0	1	11.24	14.44	75.15	114.94	225	Distal Intergenic	12	12432156	12435837	3682	1	ENSGALG00000051986	ENSGALT00000099868	114920
3	62126080	62126842	6.84	5.31	7.57	-2.26	2.23e-13	2.11e-11	1	1	42.38	36.75	170.52	208.53	763	Promoter (<=1kb)	3	62126457	62169668	43212	1	ENSGALG00000047656	ENSGALT00000092437	0
2	12213548	12213974	6.7	4.65	7.51	-2.86	2.25e-13	2.13e-11	0	2	25.37	24.94	228.33	136.28	427	Distal Intergenic	2	12143119	12143228	110	2	ENSGALG00000026073	ENSGALT00000043128	-70320
12	4935529	4936880	8.24	7.15	8.86	-1.71	2.31e-13	2.18e-11	2	2	139.35	145.04	459.54	467.95	1352	Intron (ENSGALT00000007902/ENSGALG00000004937, intron 1 of 4)	12	4897543	4943381	45839	2	ENSGALG00000004937	ENSGALT00000007902	6501
3	100298732	100299252	6.59	4.79	7.37	-2.58	2.37e-13	2.24e-11	0	1	25.69	29.53	132.95	197.03	521	Distal Intergenic	3	100258029	100259513	1485	1	ENSGALG00000016470	ENSGALT00000026574	40703
11	5734579	5735463	8.6	7.33	9.27	-1.94	2.44e-13	2.29e-11	2	1	164.4	157.51	552.03	681.4	885	Promoter (1-2kb)	11	5721874	5737114	15241	2	ENSGALG00000049202	ENSGALT00000095821	1651
Z	65892313	65893012	7.54	5.97	8.27	-2.3	2.51e-13	2.35e-11	2	2	53.62	71.53	280.35	336.6	700	Intron (ENSGALT00000065015/ENSGALG00000015656, intron 3 of 8)	34	65799158	66041495	242338	1	ENSGALG00000015656	ENSGALT00000092056	93155
6	14907326	14907834	6.87	5.45	7.57	-2.12	2.51e-13	2.35e-11	1	1	44.95	42.66	202.31	178.97	509	Intron (ENSGALT00000091693/ENSGALG00000032308, intron 3 of 3)	6	14915136	14916923	1788	1	ENSGALG00000048055	ENSGALT00000093610	-7302
2	32335690	32336047	6.4	4.4	7.21	-2.81	2.55e-13	2.39e-11	0	1	18.62	23.63	179.19	116.58	358	Distal Intergenic	2	32367990	32392116	24127	2	ENSGALG00000047686	ENSGALT00000093717	56069
1	106137862	106139481	8.87	6.89	9.68	-2.79	2.59e-13	2.42e-11	2	2	98.58	138.47	635.84	1003.22	1620	Distal Intergenic	1	106098897	106098987	91	1	ENSGALG00000025522	ENSGALT00000042435	38965
1	120585890	120586553	7.51	5.8	8.27	-2.47	2.61e-13	2.43e-11	1	2	56.83	54.47	245.67	371.08	664	Distal Intergenic	1	120595114	120596901	1788	1	ENSGALG00000016388	ENSGALT00000026436	-8561
26	2842181	2842509	6.42	4.82	7.16	-2.34	2.61e-13	2.43e-11	0	2	30.82	25.59	147.4	137.92	329	Promoter (2-3kb)	26	2758582	2845137	86556	2	ENSGALG00000001264	ENSGALT00000001931	2628
12	14480137	14481016	7.42	6.12	8.09	-1.97	2.68e-13	2.49e-11	0	2	66.14	72.85	257.23	287.34	880	Intron (ENSGALT00000074697/ENSGALG00000007431, intron 2 of 21)	12	14363895	14385573	21679	2	ENSGALG00000053512	ENSGALT00000096449	-94564
3	26065311	26066064	7.44	6.1	8.12	-2.02	2.7e-13	2.5e-11	0	2	63.26	74.16	265.9	292.27	754	Intron (ENSGALT00000052759/ENSGALG00000036780, intron 3 of 5)	3	26020435	26086187	65753	2	ENSGALG00000036780	ENSGALT00000052759	20123
1	56010104	56010457	6.09	4.15	6.89	-2.74	2.84e-13	2.63e-11	0	1	17.02	18.38	92.49	144.49	354	Distal Intergenic	1	56021548	56144368	122821	1	ENSGALG00000012792	ENSGALT00000020873	-11091
1	67861606	67863471	9.09	7	9.9	-2.9	2.87e-13	2.65e-11	2	2	94.72	162.1	812.15	1105.02	1866	Intron (ENSGALT00000022784/ENSGALG00000014071, intron 9 of 56)	1	67890020	67890067	48	2	ENSGALG00000048502	ENSGALT00000107856	26596
4	21749552	21750097	8.08	6.34	8.84	-2.51	3.11e-13	2.86e-11	2	2	74.17	87.28	364.17	554.98	546	Distal Intergenic	4	21769983	21784904	14922	2	ENSGALG00000042411	ENSGALT00000059729	34807
6	33032782	33033092	6.25	4.05	7.08	-3.03	3.18e-13	2.93e-11	0	1	12.84	20.34	164.74	106.73	311	Intron (ENSGALT00000063263/ENSGALG00000030925, intron 6 of 7)	6	32999470	33067777	68308	1	ENSGALG00000030925	ENSGALT00000063263	33312
3	64476433	64476859	6.64	5.05	7.38	-2.32	3.3e-13	3.03e-11	0	1	36.28	30.19	150.29	182.26	427	Distal Intergenic	3	64419076	64437216	18141	1	ENSGALG00000053856	ENSGALT00000106531	57357
4	73287951	73288204	6.01	4.24	6.78	-2.54	3.3e-13	3.03e-11	0	1	16.05	21.66	112.72	106.73	254	Intron (ENSGALT00000100430/ENSGALG00000014365, intron 1 of 10)	4	73224825	73312160	87336	2	ENSGALG00000014365	ENSGALT00000067531	23956
5	17436718	17437228	6.74	4.92	7.52	-2.6	3.36e-13	3.07e-11	0	1	26.97	33.47	147.4	220.02	511	Distal Intergenic	5	17504459	17688847	184389	1	ENSGALG00000051988	ENSGALT00000097352	-67231
13	10388144	10389168	8.2	6.7	8.92	-2.21	3.39e-13	3.1e-11	1	2	96.01	112.22	413.3	553.33	1025	Distal Intergenic	13	10456095	10457670	1576	1	ENSGALG00000029560	ENSGALT00000068760	-66927
5	19528646	19528883	5.9	3.92	6.7	-2.79	3.47e-13	3.16e-11	0	1	13.16	17.06	83.82	124.79	238	Intron (ENSGALT00000049276/ENSGALG00000038913, intron 1 of 5)	5	19544466	19608245	63780	1	ENSGALG00000038913	ENSGALT00000098828	-15583
1	78372317	78372837	6.8	4.9	7.6	-2.7	3.52e-13	3.2e-11	0	2	37.25	22.31	196.53	190.46	521	Promoter (2-3kb)	1	78364767	78369487	4721	2	ENSGALG00000052144	ENSGALT00000104771	-2830
Z	17287810	17288553	7.38	5.94	8.09	-2.15	3.6e-13	3.27e-11	1	2	60.37	62.35	237	308.68	744	Distal Intergenic	34	17279224	17280249	1026	2	ENSGALG00000049397	ENSGALT00000099020	-7561
Z	20669580	20670369	7.55	5.87	8.31	-2.44	3.71e-13	3.36e-11	2	2	52.34	64.31	260.12	372.72	790	Intron (ENSGALT00000023822/ENSGALG00000014769, intron 3 of 12)	34	20653928	20692517	38590	1	ENSGALG00000014769	ENSGALT00000023822	15652
11	17291006	17291789	7.41	5.64	8.18	-2.54	3.74e-13	3.39e-11	0	2	38.53	61.03	283.24	295.55	784	Distal Intergenic	11	17251727	17254284	2558	1	ENSGALG00000051911	ENSGALT00000107635	39279
6	30333573	30334023	6.63	4.74	7.42	-2.68	3.79e-13	3.43e-11	0	1	22.48	30.84	138.73	203.6	451	Distal Intergenic	6	30354438	30358546	4109	2	ENSGALG00000051910	ENSGALT00000103694	24523
13	9597740	9597956	5.8	4.04	6.57	-2.54	3.9e-13	3.52e-11	0	1	15.09	17.72	98.27	91.95	217	Intron (ENSGALT00000004469/ENSGALG00000002831, intron 2 of 12)	13	9572001	9637277	65277	1	ENSGALG00000002831	ENSGALT00000075143	25739
1	69720347	69721099	7.5	6.18	8.18	-2	3.95e-13	3.56e-11	0	2	67.11	78.1	303.47	275.85	753	Intron (ENSGALT00000045353/ENSGALG00000014213, intron 1 of 9)	1	69715478	69786496	71019	1	ENSGALG00000014213	ENSGALT00000022984	4869
4	86095195	86095804	5.67	6.56	2.85	3.72	4.29e-13	3.85e-11	2	0	90.87	98.44	2.89	11.49	610	Distal Intergenic	4	86100563	86111021	10459	1	ENSGALG00000020108	ENSGALT00000032017	-4759
3	15303832	15304251	6.67	4.6	7.49	-2.89	4.35e-13	3.9e-11	0	1	28.26	20.34	219.66	139.56	420	Distal Intergenic	3	15202203	15229780	27578	2	ENSGALG00000029301	ENSGALT00000065435	-74052
27	7451791	7452340	6.93	5.1	7.71	-2.61	4.39e-13	3.93e-11	0	1	29.86	38.72	248.56	170.76	550	Promoter (2-3kb)	27	7445506	7449624	4119	2	ENSGALG00000051754	ENSGALT00000066035	-2167
4	13949863	13950340	6.38	4.65	7.14	-2.49	4.5e-13	4.03e-11	0	1	26.01	24.28	161.85	119.86	478	Distal Intergenic	4	13903972	13924666	20695	2	ENSGALG00000008141	ENSGALT00000013221	-25197
3	80629420	80630066	7.09	5.65	7.8	-2.15	4.55e-13	4.06e-11	1	2	51.05	49.22	196.53	249.57	647	Promoter (<=1kb)	3	80562641	80628792	66152	2	ENSGALG00000015901	ENSGALT00000067861	-628
5	48390373	48391037	6.76	5	7.53	-2.54	4.59e-13	4.08e-11	0	1	33.07	30.84	147.4	223.3	665	Distal Intergenic	5	48391380	48396225	4846	2	ENSGALG00000054894	ENSGALT00000090648	5188
3	52033288	52033580	6.54	4.6	7.34	-2.74	4.59e-13	4.08e-11	0	1	23.44	24.94	121.39	201.96	293	Intron (ENSGALT00000068607/ENSGALG00000037377, intron 1 of 14)	3	52002017	52109904	107888	1	ENSGALG00000037377	ENSGALT00000068607	31271
1	43310890	43311852	8.08	6.86	8.74	-1.88	4.64e-13	4.12e-11	1	2	125.55	106.97	424.86	428.55	963	Distal Intergenic	1	43323642	43326763	3122	2	ENSGALG00000011207	ENSGALT00000105883	14911
6	23680522	23681059	6.46	4.66	7.23	-2.58	4.71e-13	4.17e-11	0	1	20.87	29.53	167.63	133	538	Distal Intergenic	6	23669486	23675847	6362	1	ENSGALG00000007706	ENSGALT00000033214	11036
2	105002783	105003092	6.6	4.9	7.36	-2.45	4.96e-13	4.38e-11	0	2	26.33	33.47	184.97	142.85	310	Intron (ENSGALT00000100347/ENSGALG00000054016, intron 1 of 4)	2	104980363	104993205	12843	1	ENSGALG00000054016	ENSGALT00000092932	22420
7	14221659	14222402	7.4	6.04	8.09	-2.05	4.97e-13	4.39e-11	1	2	61.65	70.22	294.8	251.22	744	Intron (ENSGALT00000105928/ENSGALG00000053494, intron 2 of 2)	7	14220072	14238954	18883	2	ENSGALG00000053494	ENSGALT00000105928	16552
11	17276641	17277026	6.12	4.31	6.9	-2.59	5.06e-13	4.46e-11	0	1	17.34	22.31	101.16	137.92	386	Distal Intergenic	11	17251727	17254284	2558	1	ENSGALG00000051911	ENSGALT00000107635	24914
1	110498168	110498373	6.46	4.24	7.3	-3.06	5.19e-13	4.56e-11	0	1	12.84	24.94	179.19	136.28	206	Distal Intergenic	1	110512214	110532897	20684	1	ENSGALG00000052523	ENSGALT00000108280	-13841
5	41700002	41700344	5.63	3.82	6.41	-2.59	5.2e-13	4.57e-11	0	1	13.16	15.09	86.71	83.74	343	Intron (ENSGALT00000094226/ENSGALG00000052618, intron 3 of 7)	5	41649026	41672780	23755	1	ENSGALG00000049704	ENSGALT00000103015	50976
12	17315574	17316106	5.95	6.81	3.47	3.34	5.23e-13	4.58e-11	2	0	113.99	110.91	5.78	16.42	533	Intron (ENSGALT00000012761/ENSGALG00000007862, intron 7 of 20)	12	17291942	17382288	90347	2	ENSGALG00000007862	ENSGALT00000012761	66182
7	5697847	5698072	6.33	4.77	7.06	-2.29	5.25e-13	4.59e-11	0	1	26.33	28.22	121.39	146.13	226	Distal Intergenic	7	5748285	5750646	2362	2	ENSGALG00000052743	ENSGALT00000104939	52574
1	151388151	151388690	5.9	3.98	6.69	-2.72	5.25e-13	4.59e-11	0	2	15.73	15.75	121.39	85.38	540	Distal Intergenic	1	151416175	151420025	3851	1	ENSGALG00000052598	ENSGALT00000101726	-27485
1	122589898	122590232	6.17	4.13	6.98	-2.85	5.43e-13	4.74e-11	0	1	15.41	19.69	95.38	157.63	335	Distal Intergenic	1	122621008	122626068	5061	2	ENSGALG00000050378	ENSGALT00000108290	35836
4	56661577	56661875	5.97	4.25	6.73	-2.48	5.8e-13	5.05e-11	0	1	19.59	18.38	115.61	96.87	299	Intron (ENSGALT00000050531/ENSGALG00000041635, intron 14 of 19)	4	56534692	56694206	159515	1	ENSGALG00000041635	ENSGALT00000096076	126885
Z	78790354	78790947	6.25	4.01	7.08	-3.08	6.42e-13	5.58e-11	0	1	15.09	17.06	92.49	178.97	594	Distal Intergenic	34	78808957	78841432	32476	1	ENSGALG00000008174	ENSGALT00000013288	-18010
5	14370437	14370537	6.36	4.85	7.09	-2.23	6.54e-13	5.67e-11	1	0	29.54	28.22	127.17	144.49	101	Intron (ENSGALT00000092347/ENSGALG00000006608, intron 7 of 8)	5	14360355	14381768	21414	1	ENSGALG00000006647	ENSGALT00000010751	10082
3	61308351	61308755	6.54	4.69	7.32	-2.63	6.58e-13	5.7e-11	0	1	26.01	25.59	193.64	126.43	405	Intron (ENSGALT00000105254/ENSGALG00000027036, intron 1 of 2)	3	61297868	61317331	19464	2	ENSGALG00000027036	ENSGALT00000045905	8576
2	32831003	32831311	6.23	4.56	6.98	-2.42	6.61e-13	5.72e-11	0	1	26.33	21	132.95	119.86	309	Distal Intergenic	2	32781652	32806683	25032	1	ENSGALG00000049019	ENSGALT00000095911	49351
1	144506530	144506781	5.85	4.08	6.63	-2.55	6.69e-13	5.78e-11	0	1	14.77	19.03	104.05	93.59	252	Intron (ENSGALT00000027246/ENSGALG00000016866, intron 1 of 4)	1	144408607	144791819	383213	1	ENSGALG00000016866	ENSGALT00000027246	97923
1	166870580	166871168	7.19	5.2	7.99	-2.79	6.74e-13	5.81e-11	0	1	33.07	40.69	187.86	321.82	589	Distal Intergenic	1	166896762	166920965	24204	2	ENSGALG00000016943	ENSGALT00000027385	49797
2	141649357	141649546	5.8	3.87	6.59	-2.73	6.79e-13	5.84e-11	0	1	14.77	14.44	112.72	80.46	190	Exon (ENSGALT00000046977/ENSGALG00000042548, exon 10 of 12)	2	141638052	141668463	30412	2	ENSGALG00000042548	ENSGALT00000046977	18917
8	24047018	24047393	6.03	4.34	6.79	-2.45	6.96e-13	5.98e-11	0	1	17.66	22.97	109.83	111.65	376	Promoter (1-2kb)	8	24030558	24049041	18484	2	ENSGALG00000051439	ENSGALT00000096251	1648
1	67016232	67017198	8.31	7.21	8.93	-1.72	7.33e-13	6.29e-11	1	2	141.28	154.88	497.11	477.8	967	Distal Intergenic	1	67031006	67040698	9693	1	ENSGALG00000035836	ENSGALT00000052417	-13808
12	9639296	9639795	6.55	5.07	7.26	-2.19	7.42e-13	6.35e-11	0	2	35.64	31.5	158.96	147.77	500	Distal Intergenic	12	9656742	9658362	1621	1	ENSGALG00000051143	ENSGALT00000097858	-16947
2	108572327	108572567	5.05	2.9	5.88	-2.98	7.57e-13	6.47e-11	0	1	7.06	7.88	52.02	65.68	241	Distal Intergenic	2	108494837	108497336	2500	1	ENSGALG00000039536	ENSGALT00000078058	77490
1	97878870	97879256	6.7	5.03	7.45	-2.42	7.73e-13	6.59e-11	0	1	28.58	36.75	150.29	200.32	387	Intron (ENSGALT00000025009/ENSGALG00000015511, intron 3 of 28)	1	98025732	98028706	2975	1	ENSGALG00000053259	ENSGALT00000100335	-146476
2	33071709	33072425	7.24	5.82	7.95	-2.13	7.74e-13	6.59e-11	0	2	49.77	63	234.11	259.43	717	Intron (ENSGALT00000064064/ENSGALG00000030455, intron 1 of 4)	2	33096655	33118950	22296	1	ENSGALG00000052473	ENSGALT00000099520	-24230
3	103811479	103812295	7.23	5.38	8.02	-2.64	7.86e-13	6.68e-11	0	1	32.11	51.19	228.33	290.62	817	Promoter (<=1kb)	3	103811477	103953916	142440	1	ENSGALG00000016495	ENSGALT00000026608	2
1	60459121	60459602	6.18	4.59	6.91	-2.33	7.94e-13	6.74e-11	0	2	23.12	24.94	109.83	131.36	482	Intron (ENSGALT00000021209/ENSGALG00000012992, intron 1 of 28)	1	60432078	60530003	97926	1	ENSGALG00000012992	ENSGALT00000107160	27043
2	108110425	108110741	6.36	4.51	7.14	-2.63	8.01e-13	6.79e-11	0	2	17.34	28.22	141.62	141.21	317	Promoter (2-3kb)	2	108108102	108147488	39387	1	ENSGALG00000015234	ENSGALT00000104715	2323
1	45434072	45434821	7.48	5.96	8.2	-2.24	8.09e-13	6.85e-11	1	1	63.58	61.03	245.67	341.52	750	Intron (ENSGALT00000018508/ENSGALG00000011342, intron 5 of 20)	1	45354987	45399450	44464	2	ENSGALG00000011327	ENSGALT00000072056	-34622
2	14920088	14920346	5.98	3.77	6.82	-3.05	8.24e-13	6.96e-11	0	1	8.99	18.38	101.16	124.79	259	Intron (ENSGALT00000011883/ENSGALG00000007346, intron 1 of 3)	2	14903843	14914162	10320	2	ENSGALG00000007346	ENSGALT00000100158	-5926
1	129144168	129144873	6.24	4.14	7.07	-2.93	8.31e-13	7.01e-11	0	1	22.8	12.47	118.5	149.42	706	Distal Intergenic	1	129058820	129060055	1236	2	ENSGALG00000052489	ENSGALT00000108262	-84113
3	108477786	108478445	7.1	5.65	7.81	-2.16	8.68e-13	7.31e-11	1	2	43.67	56.44	216.76	231.51	660	Distal Intergenic	3	108267567	108317357	49791	2	ENSGALG00000019842	ENSGALT00000031535	-160429
13	14127190	14127633	6.09	4.4	6.85	-2.45	8.75e-13	7.36e-11	0	1	17.98	24.28	112.72	118.22	444	Intron (ENSGALT00000009349/ENSGALG00000005820, intron 5 of 8)	13	14144151	14161503	17353	1	ENSGALG00000005856	ENSGALT00000009410	-16518
2	67179599	67179963	6.32	4.63	7.08	-2.44	8.82e-13	7.4e-11	0	1	25.37	24.28	112.72	157.63	365	Intron (ENSGALT00000096611/ENSGALG00000033170, intron 6 of 9)	2	66990175	67334264	344090	2	ENSGALG00000033170	ENSGALT00000096611	154301
1	53900288	53900541	5.79	3.92	6.58	-2.66	8.95e-13	7.49e-11	0	1	13.16	17.06	80.93	110.01	254	Promoter (2-3kb)	1	53881515	53897895	16381	2	ENSGALG00000012658	ENSGALT00000037684	-2393
3	63291281	63291609	5.79	3.98	6.57	-2.6	9.04e-13	7.56e-11	0	1	13.81	17.72	83.82	106.73	329	Intron (ENSGALT00000024034/ENSGALG00000014900, intron 2 of 2)	3	63296036	63310724	14689	1	ENSGALG00000014899	ENSGALT00000024033	-4427
11	12247548	12247994	6.79	4.79	7.6	-2.81	9.81e-13	8.19e-11	0	1	31.15	24.28	144.51	243.01	447	Distal Intergenic	11	12177727	12198657	20931	1	ENSGALG00000039985	ENSGALT00000049612	69821
5	25173085	25173723	7.21	5.07	8.04	-2.97	9.91e-13	8.26e-11	0	2	24.4	42.66	210.98	315.25	639	Intron (ENSGALT00000014067/ENSGALG00000008631, intron 9 of 18)	5	25195649	25251697	56049	1	ENSGALG00000008653	ENSGALT00000092989	-21926
2	108187439	108188217	7.05	5.47	7.79	-2.32	1.03e-12	8.54e-11	0	1	43.99	44.63	182.08	259.43	779	Intron (ENSGALT00000108008/ENSGALG00000046903, intron 5 of 5)	2	108178280	108205312	27033	1	ENSGALG00000046903	ENSGALT00000094111	9159
1	46850068	46850533	6.17	4.39	6.94	-2.55	1.06e-12	8.83e-11	0	1	17.02	24.94	112.72	133	466	Intron (ENSGALT00000050235/ENSGALG00000011549, intron 3 of 10)	1	46756977	46950424	193448	2	ENSGALG00000011549	ENSGALT00000050235	99891
2	71890185	71890967	7.11	4.99	7.93	-2.94	1.06e-12	8.83e-11	0	2	39.49	24.28	190.75	297.19	783	Distal Intergenic	2	71857250	71863675	6426	2	ENSGALG00000051735	ENSGALT00000095735	-26510
1	78583881	78584787	7.98	5.73	8.82	-3.09	1.07e-12	8.89e-11	0	2	38.53	67.6	346.82	556.62	907	Distal Intergenic	1	78604630	78633785	29156	1	ENSGALG00000014746	ENSGALT00000023779	-19843
8	25785267	25785714	6.5	4.62	7.29	-2.67	1.09e-12	9.01e-11	0	2	24.4	24.94	118.5	195.39	448	Distal Intergenic	8	25639131	25696695	57565	2	ENSGALG00000010805	ENSGALT00000059062	-88572
7	14630055	14630670	6.59	5	7.32	-2.32	1.1e-12	9.06e-11	0	1	28.58	35.44	141.62	178.97	616	Distal Intergenic	7	14638586	14646306	7721	1	ENSGALG00000047806	ENSGALT00000107199	-7916
2	91375750	91376282	7.07	4.92	7.89	-2.97	1.12e-12	9.25e-11	0	1	24.4	36.1	173.41	302.12	533	Intron (ENSGALT00000022232/ENSGALG00000013672, intron 1 of 2)	2	91334886	91372672	37787	2	ENSGALG00000013672	ENSGALT00000095777	-3078
2	125611721	125611952	5.66	3.82	6.44	-2.62	1.13e-12	9.28e-11	0	1	11.88	16.41	86.71	87.02	232	Distal Intergenic	2	125567349	125580298	12950	1	ENSGALG00000040937	ENSGALT00000063994	44372
2	101915277	101915677	6.85	5.13	7.61	-2.48	1.13e-12	9.32e-11	0	1	31.15	38.72	158.96	231.51	401	Promoter (<=1kb)	2	101915434	101930571	15138	1	ENSGALG00000014860	ENSGALT00000064616	0
5	13022571	13022904	6.1	4.41	6.86	-2.45	1.14e-12	9.35e-11	0	2	21.51	21	130.06	101.8	334	Intron (ENSGALT00000045335/ENSGALG00000006382, intron 1 of 24)	5	13030585	13081114	50530	1	ENSGALG00000006382	ENSGALT00000010309	-7681
Z	40996266	40996913	7.05	5.12	7.85	-2.74	1.17e-12	9.61e-11	0	2	25.37	43.97	251.45	210.17	648	Distal Intergenic	34	40941400	40942635	1236	2	ENSGALG00000055028	ENSGALT00000102279	-53631
Z	16356910	16357195	5.98	4.2	6.76	-2.56	1.22e-12	9.96e-11	0	1	17.02	19.69	89.6	126.43	286	Intron (ENSGALT00000098837/ENSGALG00000014911, intron 1 of 4)	34	16201009	16382017	181009	2	ENSGALG00000014911	ENSGALT00000098837	24822
5	48940753	48941134	6.31	4.78	7.04	-2.26	1.27e-12	1.03e-10	0	1	26.65	28.22	141.62	121.5	382	Intron (ENSGALT00000104821/ENSGALG00000011236, intron 1 of 5)	5	48857109	48962570	105462	2	ENSGALG00000011236	ENSGALT00000104821	21436
1	7433560	7433981	6.47	4.65	7.25	-2.59	1.33e-12	1.09e-10	0	1	22.16	28.22	121.39	182.26	422	Intron (ENSGALT00000059565/ENSGALG00000034992, intron 1 of 9)	1	7410004	7438493	28490	2	ENSGALG00000034992	ENSGALT00000059565	4512
4	72299317	72300350	8.84	6.28	9.72	-3.43	1.35e-12	1.1e-10	2	2	87.98	67.6	511.57	1170.7	1034	Distal Intergenic	4	72310386	72324420	14035	1	ENSGALG00000052100	ENSGALT00000098577	-10036
11	12251128	12251376	5.73	3.66	6.55	-2.89	1.41e-12	1.15e-10	0	1	11.56	13.78	69.36	118.22	249	Distal Intergenic	11	12177727	12198657	20931	1	ENSGALG00000039985	ENSGALT00000049612	73401
6	9662688	9663793	7.8	5.86	8.6	-2.74	1.44e-12	1.16e-10	0	1	44.31	71.53	320.81	454.82	1106	Exon (ENSGALT00000041033/ENSGALG00000003135, exon 16 of 42)	6	9609059	9765448	156390	1	ENSGALG00000003135	ENSGALT00000100208	53629
4	85058196	85058794	6.36	4.84	7.08	-2.24	1.49e-12	1.21e-10	0	1	28.26	28.88	121.39	149.42	599	Distal Intergenic	4	85003354	85028991	25638	2	ENSGALG00000048528	ENSGALT00000104864	-29205
8	11175200	11175758	7.62	6.34	8.29	-1.94	1.5e-12	1.21e-10	1	1	75.78	86.63	289.02	334.96	559	Distal Intergenic	8	11201702	11218080	16379	1	ENSGALG00000045555	ENSGALT00000088074	-25944
20	7920856	7921136	6.52	4.71	7.3	-2.59	1.51e-12	1.22e-10	0	1	20.23	32.16	144.51	170.76	281	Distal Intergenic	20	7832322	7910579	78258	2	ENSGALG00000005321	ENSGALT00000097748	-10277
1	3347353	3347900	6.74	4.78	7.54	-2.76	1.53e-12	1.24e-10	0	1	25.37	29.53	135.84	236.44	548	Distal Intergenic	1	3308960	3309069	110	1	ENSGALG00000027460	ENSGALT00000044352	38393
5	17563726	17564349	7.84	6.7	8.47	-1.77	1.57e-12	1.26e-10	1	2	98.58	108.94	352.6	354.66	624	Intron (ENSGALT00000097352/ENSGALG00000051988, intron 1 of 2)	5	17572171	17572341	171	1	ENSGALG00000027034	ENSGALT00000042922	-7822
2	68785185	68786425	8.15	6.47	8.9	-2.43	1.59e-12	1.27e-10	1	2	80.92	96.47	378.62	576.32	1241	Distal Intergenic	2	68699650	68712591	12942	2	ENSGALG00000053182	ENSGALT00000096949	-72594
Z	32560654	32561229	7.01	5.46	7.74	-2.28	1.6e-12	1.28e-10	1	1	41.42	46.6	179.19	247.93	576	Intron (ENSGALT00000051957/ENSGALG00000015101, intron 2 of 5)	34	32350839	32591104	240266	2	ENSGALG00000015101	ENSGALT00000051957	29875
2	51317697	51318149	7.31	6	7.99	-1.99	1.65e-12	1.32e-10	1	2	58.44	69.57	242.78	264.35	453	Intron (ENSGALT00000073467/ENSGALG00000037193, intron 1 of 12)	2	51322477	51485183	162707	1	ENSGALG00000037193	ENSGALT00000091985	-4328
5	17588031	17588808	6.93	5.2	7.7	-2.49	1.65e-12	1.32e-10	0	1	35.64	38.06	161.85	252.86	778	Intron (ENSGALT00000097352/ENSGALG00000051988, intron 1 of 2)	5	17572171	17572341	171	1	ENSGALG00000027034	ENSGALT00000042922	15860
2	126638322	126639371	7.44	5.35	8.26	-2.91	1.74e-12	1.38e-10	0	1	28.9	52.5	257.23	356.3	1050	Distal Intergenic	2	126678752	126686707	7956	2	ENSGALG00000035901	ENSGALT00000070103	47336
Z	62830670	62830922	5.6	3.57	6.41	-2.84	1.74e-12	1.38e-10	0	1	8.67	15.09	78.04	91.95	253	Intron (ENSGALT00000091748/ENSGALG00000048649, intron 2 of 2)	34	62827933	62847996	20064	2	ENSGALG00000048649	ENSGALT00000091748	17074
Z	24485170	24485637	6.44	4.7	7.2	-2.5	1.79e-12	1.42e-10	0	1	20.55	31.5	141.62	152.7	468	Distal Intergenic	34	24534108	24541679	7572	1	ENSGALG00000053615	ENSGALT00000093967	-48471
1	157306028	157307130	7.99	6.12	8.78	-2.66	1.8e-12	1.43e-10	0	2	57.15	82.03	346.82	530.35	1103	Distal Intergenic	1	157273138	157296470	23333	1	ENSGALG00000048554	ENSGALT00000093524	32890
7	2960170	2960362	5.92	4.07	6.7	-2.64	1.81e-12	1.44e-10	0	1	13.16	20.34	109.83	98.52	193	Distal Intergenic	7	3028657	3036145	7489	1	ENSGALG00000051684	ENSGALT00000101507	-68295
11	17049665	17050264	6.62	5.04	7.35	-2.31	1.81e-12	1.44e-10	0	1	29.86	36.1	141.62	185.54	600	Distal Intergenic	11	17041197	17046954	5758	1	ENSGALG00000039008	ENSGALT00000081572	8468
2	80893764	80894123	5.84	3.99	6.62	-2.63	1.86e-12	1.47e-10	0	1	13.49	18.38	109.83	87.02	360	Intron (ENSGALT00000099951/ENSGALG00000013100, intron 6 of 17)	2	80837736	80842053	4318	2	ENSGALG00000046353	ENSGALT00000084312	-51711
3	100705043	100705401	6.71	5.09	7.45	-2.36	1.88e-12	1.49e-10	1	2	39.82	28.22	167.63	182.26	359	Distal Intergenic	3	100663309	100664319	1011	2	ENSGALG00000046840	ENSGALT00000097158	-40724
1	111311854	111312121	6.04	4.13	6.83	-2.7	1.97e-12	1.55e-10	0	1	16.7	18.38	86.71	141.21	268	Intron (ENSGALT00000026119/ENSGALG00000016202, intron 6 of 7)	1	111301459	111335748	34290	2	ENSGALG00000016202	ENSGALT00000026119	23627
4	57393392	57393824	6.67	5.03	7.42	-2.39	1.98e-12	1.56e-10	1	1	38.53	26.91	164.74	177.33	433	Distal Intergenic	4	57292520	57296619	4100	2	ENSGALG00000051285	ENSGALT00000095141	-96773
1	126169408	126171242	8.72	7.39	9.4	-2.01	2.03e-12	1.6e-10	2	2	158.62	177.19	586.71	765.14	1835	Distal Intergenic	1	126199878	126236135	36258	2	ENSGALG00000016607	ENSGALT00000026803	64893
4	59240225	59240661	6.72	4.43	7.57	-3.13	2.04e-12	1.6e-10	0	1	18.94	24.28	251.45	128.07	437	Distal Intergenic	4	59150168	59186491	36324	1	ENSGALG00000052988	ENSGALT00000104995	90057
6	36020596	36021316	7.01	5.66	7.7	-2.04	2.06e-12	1.62e-10	0	2	51.7	49.22	187.86	228.23	721	Intron (ENSGALT00000075704/ENSGALG00000010493, intron 1 of 14)	6	36007028	36214463	207436	1	ENSGALG00000010493	ENSGALT00000017087	13568
5	44303880	44304719	7.2	5.81	7.9	-2.09	2.12e-12	1.66e-10	1	1	55.23	57.1	208.09	269.28	840	Promoter (<=1kb)	5	44208621	44303460	94840	2	ENSGALG00000010680	ENSGALT00000089533	-420
2	142227120	142228000	8.08	6.64	8.78	-2.15	2.13e-12	1.66e-10	2	2	88.3	110.91	387.29	494.22	881	Distal Intergenic	2	142154017	142166580	12564	1	ENSGALG00000052479	ENSGALT00000099338	73103
18	2450424	2450833	6.62	4.81	7.4	-2.59	2.14e-12	1.67e-10	0	2	23.12	32.81	196.53	141.21	410	Distal Intergenic	18	2441277	2442356	1080	2	ENSGALG00000050837	ENSGALT00000094493	-8068
1	194230485	194231314	3.44	-1.03	4.4	-5.44	2.17e-12	1.69e-10	2	2	0.32	0.66	14.45	27.91	830	Intron (ENSGALT00000105019/ENSGALG00000051323, intron 2 of 3)	1	194246006	194247721	1716	1	ENSGALG00000048028	ENSGALT00000099442	-14692
25	2851051	2851966	7.18	5.85	7.85	-2	2.21e-12	1.72e-10	0	2	52.98	62.35	242.78	220.02	916	Exon (ENSGALT00000102946/ENSGALG00000041435, exon 19 of 33)	25	2842632	2847519	4888	2	ENSGALG00000046828	ENSGALT00000091570	-3532
20	12673363	12674066	7.04	5.57	7.75	-2.18	2.22e-12	1.73e-10	0	2	40.78	54.47	216.76	213.45	704	Intron (ENSGALT00000072480/ENSGALG00000007809, intron 1 of 2)	20	12646191	12646281	91	2	ENSGALG00000025318	ENSGALT00000042231	-27082
Z	58602174	58602765	7.71	6.15	8.44	-2.28	2.24e-12	1.73e-10	0	2	70.64	71.53	410.41	282.41	592	Promoter (<=1kb)	34	58601941	58606998	5058	1	ENSGALG00000054993	ENSGALT00000104105	233
1	184679667	184679977	6.43	4.92	7.15	-2.23	2.24e-12	1.73e-10	0	1	32.43	28.22	130.06	154.34	311	Intron (ENSGALT00000027794/ENSGALG00000017196, intron 1 of 23)	1	184547720	184703043	155324	2	ENSGALG00000017196	ENSGALT00000027794	23066
2	99562479	99562754	5.55	3.75	6.33	-2.58	2.33e-12	1.8e-10	0	1	12.52	14.44	72.25	88.66	276	Exon (ENSGALT00000036890/ENSGALG00000014615, exon 13 of 66)	2	99519352	99618009	98658	1	ENSGALG00000014615	ENSGALT00000036890	43127
3	54052455	54053214	7.08	5.78	7.75	-1.98	2.34e-12	1.81e-10	1	2	53.94	55.78	231.22	200.32	760	Distal Intergenic	3	54059667	54061125	1459	1	ENSGALG00000013818	ENSGALT00000022425	-6453
1	85098706	85100195	9.17	8.03	9.8	-1.77	2.38e-12	1.83e-10	2	2	268.11	253.98	806.37	970.39	1490	Distal Intergenic	1	85121273	85126277	5005	1	ENSGALG00000015235	ENSGALT00000024585	-21078
20	12679633	12680102	6.4	4.67	7.16	-2.49	2.43e-12	1.87e-10	0	1	20.87	30.19	127.17	159.27	470	Intron (ENSGALT00000072480/ENSGALG00000007809, intron 1 of 2)	20	12646191	12646281	91	2	ENSGALG00000025318	ENSGALT00000042231	-33352
6	15025188	15025605	6.98	5.6	7.67	-2.07	2.59e-12	1.99e-10	0	2	43.35	53.81	202.31	205.24	418	Intron (ENSGALT00000091693/ENSGALG00000032308, intron 2 of 3)	6	14860666	15044938	184273	2	ENSGALG00000032308	ENSGALT00000091693	19333
7	3144993	3146004	7.25	7.95	5.81	2.14	2.6e-12	1.99e-10	2	0	243.39	251.35	54.91	57.47	1012	Intron (ENSGALT00000039962/ENSGALG00000003126, intron 20 of 26)	7	3039146	3077658	38513	1	ENSGALG00000051596	ENSGALT00000091206	105847
1	127735690	127736130	5.57	3.74	6.35	-2.62	2.69e-12	2.06e-10	0	1	12.2	14.44	89.6	73.89	441	Intron (ENSGALT00000026830/ENSGALG00000016622, intron 11 of 11)	1	127723990	127812350	88361	2	ENSGALG00000016622	ENSGALT00000105431	76220
2	116300945	116301372	6.88	5.47	7.58	-2.11	2.72e-12	2.08e-10	0	1	39.49	49.22	196.53	185.54	428	Intron (ENSGALT00000046842/ENSGALG00000039553, intron 2 of 16)	2	116289225	116346778	57554	1	ENSGALG00000039553	ENSGALT00000066678	11720
4	56702931	56703277	6.04	4.34	6.8	-2.46	2.79e-12	2.13e-10	0	1	17.66	22.97	98.27	124.79	347	Distal Intergenic	4	56534692	56694206	159515	1	ENSGALG00000041635	ENSGALT00000096076	168239
3	32199534	32199868	7.21	5.82	7.91	-2.08	2.87e-12	2.19e-10	1	2	51.37	61.69	216.76	262.71	335	Intron (ENSGALT00000017218/ENSGALG00000010580, intron 1 of 18)	3	32190707	32247840	57134	1	ENSGALG00000010580	ENSGALT00000104444	8827
3	99103845	99104109	6.06	4.45	6.8	-2.35	2.9e-12	2.2e-10	0	1	22.16	21.66	98.27	124.79	265	Distal Intergenic	3	99105821	99108219	2399	2	ENSGALG00000033579	ENSGALT00000055845	4110
1	112006044	112006300	6.33	4.77	7.06	-2.29	2.9e-12	2.21e-10	0	1	23.76	30.84	127.17	139.56	257	Intron (ENSGALT00000106047/ENSGALG00000050699, intron 1 of 1)	1	112026315	112032610	6296	2	ENSGALG00000053158	ENSGALT00000093193	26310
20	13761746	13762322	7.05	5.49	7.78	-2.29	2.94e-12	2.23e-10	1	1	41.74	47.91	182.08	257.78	577	Distal Intergenic	20	13738004	13752252	14249	1	ENSGALG00000008015	ENSGALT00000013007	23742
1	55504729	55505110	6.29	4.65	7.04	-2.38	3e-12	2.28e-10	0	1	26.01	24.28	109.83	152.7	382	Promoter (2-3kb)	1	55492486	55507806	15321	2	ENSGALG00000012761	ENSGALT00000020823	2696
18	2309954	2310440	6.41	4.54	7.2	-2.66	3.02e-12	2.28e-10	0	1	17.02	29.53	141.62	152.7	487	Distal Intergenic	18	2313522	2327119	13598	1	ENSGALG00000031425	ENSGALT00000048380	-3082
2	96906803	96907188	6.41	4.6	7.19	-2.59	3.03e-12	2.29e-10	0	1	22.16	26.25	112.72	178.97	386	Distal Intergenic	2	96632938	96858886	225949	2	ENSGALG00000013886	ENSGALT00000097983	-47917
1	178819585	178820776	7.56	8.25	6.15	2.1	3.09e-12	2.33e-10	2	0	303.43	307.14	63.58	78.81	1192	Promoter (2-3kb)	1	178817521	178817622	102	1	ENSGALG00000025608	ENSGALT00000042521	2064
1	48350669	48350929	5.74	3.61	6.56	-2.96	3.12e-12	2.35e-10	0	1	9.95	14.44	69.36	119.86	261	Intron (ENSGALT00000102881/ENSGALG00000054955, intron 1 of 1)	1	48365837	48365938	102	2	ENSGALG00000026121	ENSGALT00000042821	15009
7	15497804	15498071	5.83	4.16	6.58	-2.43	3.13e-12	2.35e-10	0	1	18.62	17.06	86.71	105.08	268	Intron (ENSGALT00000014942/ENSGALG00000009172, intron 1 of 23)	7	15434552	15516341	81790	2	ENSGALG00000009172	ENSGALT00000014942	18270
3	30752164	30752399	5.83	3.98	6.62	-2.64	3.14e-12	2.35e-10	0	1	14.45	17.06	78.04	118.22	236	Distal Intergenic	3	30775054	30796571	21518	2	ENSGALG00000010290	ENSGALT00000106991	44172
2	15068831	15069118	6.02	4.25	6.79	-2.55	3.15e-12	2.36e-10	0	1	18.94	19.03	130.06	91.95	288	Distal Intergenic	2	15015731	15032488	16758	1	ENSGALG00000007356	ENSGALT00000095753	53100
2	126652436	126652889	6.2	4.41	6.98	-2.57	3.26e-12	2.44e-10	0	1	25.37	17.06	112.72	139.56	454	Distal Intergenic	2	126678752	126686707	7956	2	ENSGALG00000035901	ENSGALT00000070103	33818
21	4500576	4500924	5.65	3.93	6.41	-2.48	3.3e-12	2.46e-10	0	1	14.77	15.75	78.04	91.95	349	Intron (ENSGALT00000077339/ENSGALG00000043204, intron 6 of 9)	21	4450024	4535738	85715	1	ENSGALG00000043204	ENSGALT00000048594	50552
5	13879543	13880285	7.08	5.33	7.85	-2.52	3.3e-12	2.46e-10	0	1	43.67	36.75	179.19	282.41	743	Distal Intergenic	5	13870257	13870357	101	1	ENSGALG00000028521	ENSGALT00000045612	9286
8	23248278	23248578	6.62	4.56	7.43	-2.88	3.31e-12	2.47e-10	0	1	24.72	22.31	222.55	123.15	301	Intron (ENSGALT00000057265/ENSGALG00000036909, intron 7 of 12)	8	23142389	23387310	244922	2	ENSGALG00000036909	ENSGALT00000069945	138732
Z	9698332	9698889	6.32	4.17	7.15	-2.98	3.35e-12	2.49e-10	0	1	17.66	18.38	95.38	188.82	558	Promoter (1-2kb)	34	9666788	9696930	30143	2	ENSGALG00000028267	ENSGALT00000045279	-1402
4	51378282	51379438	7.2	7.96	5.45	2.51	3.37e-12	2.5e-10	2	0	251.74	247.42	31.79	55.83	1157	Distal Intergenic	4	51388449	51390732	2284	2	ENSGALG00000052166	ENSGALT00000097366	11294
2	120689186	120689849	8.09	7.03	8.7	-1.66	3.38e-12	2.5e-10	1	2	127.47	134.54	404.63	425.26	664	Distal Intergenic	2	120664931	120667575	2645	2	ENSGALG00000035031	ENSGALT00000083298	-21611
20	9584156	9584932	6.5	5.09	7.2	-2.1	3.49e-12	2.58e-10	0	1	32.11	36.1	150.29	142.85	777	Intron (ENSGALT00000009779/ENSGALG00000006062, intron 4 of 6)	20	9569513	9605598	36086	1	ENSGALG00000006062	ENSGALT00000093163	14643
2	14662374	14662590	5.47	3.66	6.25	-2.59	3.58e-12	2.65e-10	0	1	13.49	11.81	75.15	77.17	217	Distal Intergenic	2	14593055	14633067	40013	1	ENSGALG00000007266	ENSGALT00000078982	69319
13	15484561	15485114	7.26	5.53	8.03	-2.49	3.62e-12	2.67e-10	1	1	40.14	52.5	208.09	313.61	554	Distal Intergenic	13	15507967	15512749	4783	2	ENSGALG00000049354	ENSGALT00000102663	27635
1	44073959	44074179	6.68	3.97	7.56	-3.59	3.63e-12	2.68e-10	0	1	9.63	21.66	130.06	247.93	221	Intron (ENSGALT00000084682/ENSGALG00000011274, intron 3 of 8)	1	44051180	44089822	38643	2	ENSGALG00000011274	ENSGALT00000089781	15643
2	90661311	90661547	5.9	4.21	6.66	-2.45	3.65e-12	2.69e-10	0	1	16.7	20.34	109.83	91.95	237	Distal Intergenic	2	90583143	90647828	64686	2	ENSGALG00000013657	ENSGALT00000059583	-13483
4	53394632	53395572	6.93	5.62	7.6	-1.99	3.81e-12	2.8e-10	0	1	49.13	49.22	179.19	210.17	941	Intron (ENSGALT00000085206/ENSGALG00000011833, intron 15 of 15)	4	53357901	53358866	966	2	ENSGALG00000042067	ENSGALT00000065925	-35766
21	2837037	2837495	6.97	5.53	7.67	-2.14	3.84e-12	2.82e-10	1	1	47.84	44.63	176.3	231.51	459	Distal Intergenic	21	2851243	2855925	4683	1	ENSGALG00000026875	ENSGALT00000043146	-13748
Z	80268357	80268749	6.06	4.51	6.79	-2.28	3.9e-12	2.86e-10	0	2	21.19	24.28	104.05	116.58	393	Distal Intergenic	34	80272260	80272314	55	2	ENSGALG00000049937	ENSGALT00000103026	3565
2	140502113	140502392	5.53	3.65	6.32	-2.67	3.91e-12	2.86e-10	0	1	9.95	15.09	80.93	78.81	280	Intron (ENSGALT00000098369/ENSGALG00000036490, intron 2 of 12)	2	140462353	140518145	55793	2	ENSGALG00000036490	ENSGALT00000051062	15753
1	186235115	186235736	7.38	5.74	8.13	-2.39	3.91e-12	2.86e-10	1	2	52.66	54.47	219.66	341.52	622	Intron (ENSGALT00000030068/ENSGALG00000013489, intron 6 of 7)	1	186228717	186241867	13151	1	ENSGALG00000013489	ENSGALT00000101912	6398
Z	70710214	70710893	7.11	5.52	7.85	-2.33	3.93e-12	2.87e-10	0	1	42.38	49.22	187.86	274.2	680	Intron (ENSGALT00000099479/ENSGALG00000001933, intron 1 of 11)	34	70684899	70731210	46312	2	ENSGALG00000001933	ENSGALT00000099479	20317
8	25805929	25806383	7.18	5.07	8.01	-2.94	4.15e-12	3.03e-10	0	2	21.83	45.28	251.45	262.71	455	Distal Intergenic	8	25888712	25901099	12388	1	ENSGALG00000048662	ENSGALT00000095044	-82329
2	130320422	130320892	6.72	5.4	7.4	-2	4.19e-12	3.05e-10	1	2	43.99	40.69	167.63	170.76	471	Intron (ENSGALT00000062717/ENSGALG00000040079, intron 3 of 7)	2	130249325	130483288	233964	1	ENSGALG00000040079	ENSGALT00000090919	71097
10	19526205	19526698	6.49	4.89	7.23	-2.34	4.2e-12	3.05e-10	0	1	34.36	24.94	156.07	144.49	494	Intron (ENSGALT00000053504/ENSGALG00000007970, intron 1 of 13)	10	19522398	19572935	50538	1	ENSGALG00000007970	ENSGALT00000074548	3807
17	10085093	10085417	6.13	4.38	6.9	-2.52	4.34e-12	3.15e-10	0	1	19.27	22.31	95.38	142.85	325	Intron (ENSGALT00000059403/ENSGALG00000000972, intron 2 of 6)	17	10027520	10123535	96016	1	ENSGALG00000000972	ENSGALT00000001436	57573
13	10478017	10478401	6.58	5.11	7.29	-2.18	4.36e-12	3.16e-10	0	1	32.43	36.75	138.73	174.05	385	Distal Intergenic	13	10456134	10473221	17088	1	ENSGALG00000029560	ENSGALT00000057794	21883
2	126008567	126009284	7.82	5.76	8.63	-2.87	4.5e-12	3.25e-10	0	2	38.53	70.22	332.37	461.38	718	Promoter (1-2kb)	2	126004801	126011030	6230	2	ENSGALG00000037933	ENSGALT00000082794	1746
4	21015125	21015403	5.61	3.82	6.38	-2.56	4.53e-12	3.27e-10	0	1	12.52	15.75	89.6	77.17	279	Distal Intergenic	4	20982328	20982395	68	2	ENSGALG00000048670	ENSGALT00000090558	-32730
2	140391811	140392090	5.7	4.02	6.46	-2.44	4.55e-12	3.28e-10	0	1	16.7	15.75	80.93	95.23	280	Distal Intergenic	2	140462353	140518145	55793	2	ENSGALG00000036490	ENSGALT00000051062	126055
14	6557567	6558753	7.46	6.27	8.1	-1.83	4.65e-12	3.35e-10	1	2	74.49	79.41	289.02	259.43	1187	Promoter (<=1kb)	14	6553214	6557431	4218	2	ENSGALG00000005572	ENSGALT00000008938	-136
1	193622644	193622932	6.76	5.18	7.49	-2.31	4.66e-12	3.36e-10	0	1	41.1	31.5	199.42	160.91	289	Intron (ENSGALT00000070488/ENSGALG00000033966, intron 7 of 31)	1	193479637	193483446	3810	2	ENSGALG00000048422	ENSGALT00000103599	-139198
2	74701029	74701614	6.67	4.55	7.5	-2.94	4.77e-12	3.43e-10	0	1	27.93	19.03	130.06	231.51	586	Distal Intergenic	2	74833723	74833903	181	1	ENSGALG00000026766	ENSGALT00000043930	-132109
6	4096560	4097647	7.33	8.08	5.68	2.39	4.78e-12	3.43e-10	2	0	284.81	255.95	40.46	62.39	1088	Distal Intergenic	6	4080329	4085302	4974	2	ENSGALG00000053920	ENSGALT00000092169	-11258
Z	36992357	36992770	6.47	4.62	7.26	-2.64	4.79e-12	3.43e-10	0	1	18.94	30.19	130.06	175.69	414	Distal Intergenic	34	37016104	37023776	7673	2	ENSGALG00000049295	ENSGALT00000104533	31006
12	3660842	3661483	6.8	5.15	7.55	-2.4	4.79e-12	3.43e-10	0	2	29.54	41.35	161.85	211.81	642	Promoter (1-2kb)	12	3654065	3659153	5089	2	ENSGALG00000004661	ENSGALT00000071108	-1689
3	45275191	45275544	6.42	4.13	7.26	-3.14	4.88e-12	3.49e-10	0	1	23.12	11.81	118.5	188.82	354	Distal Intergenic	3	45283852	45352887	69036	1	ENSGALG00000011571	ENSGALT00000018874	-8308
6	25876855	25877421	7.16	5.65	7.87	-2.22	4.98e-12	3.56e-10	1	1	50.73	49.88	193.64	275.85	567	Distal Intergenic	6	25933052	26012218	79167	1	ENSGALG00000048364	ENSGALT00000106544	-55631
1	75206713	75207105	5.6	3.51	6.42	-2.91	5.03e-12	3.58e-10	0	1	11.56	11.16	60.69	110.01	393	Distal Intergenic	1	75057946	75199031	141086	2	ENSGALG00000014346	ENSGALT00000023174	-7682
1	194899106	194899602	6.69	4.8	7.48	-2.68	5.07e-12	3.61e-10	0	2	22.8	32.81	138.73	218.38	497	Distal Intergenic	1	194859310	194874075	14766	2	ENSGALG00000000761	ENSGALT00000001106	-25031
20	7991051	7991648	7.55	5.88	8.3	-2.43	5.2e-12	3.7e-10	1	1	45.27	72.19	300.58	331.67	598	Distal Intergenic	20	7962306	7972833	10528	2	ENSGALG00000045938	ENSGALT00000089296	-18218
2	143690303	143691080	6.86	5.27	7.59	-2.32	5.23e-12	3.71e-10	0	2	32.75	44.63	213.87	172.4	778	Distal Intergenic	2	143713397	143715487	2091	2	ENSGALG00000050611	ENSGALT00000104308	24407
3	1562243	1562617	6.15	4.55	6.89	-2.34	5.24e-12	3.71e-10	0	1	21.19	25.59	104.05	133	375	Distal Intergenic	3	1479826	1484876	5051	1	ENSGALG00000037572	ENSGALT00000064337	82417
5	2786321	2786899	6.34	4.62	7.1	-2.48	5.27e-12	3.73e-10	0	2	20.23	28.88	118.5	155.98	579	Intron (ENSGALT00000097312/ENSGALG00000047939, intron 1 of 2)	5	2758074	2776911	18838	1	ENSGALG00000054054	ENSGALT00000095818	28247
13	15512774	15513858	7.27	5.8	7.99	-2.19	5.35e-12	3.78e-10	0	2	46.24	64.97	254.34	252.86	1085	Promoter (<=1kb)	13	15507967	15512749	4783	2	ENSGALG00000049354	ENSGALT00000102663	-25
7	16073521	16074017	6.24	4.78	6.95	-2.17	5.41e-12	3.82e-10	0	2	26.65	28.22	115.61	131.36	497	Distal Intergenic	7	16086108	16137451	51344	1	ENSGALG00000048012	ENSGALT00000102055	-12091
1	8745584	8746650	8.89	7.56	9.57	-2.01	5.43e-12	3.83e-10	2	1	185.27	192.94	644.51	875.15	1067	Intron (ENSGALT00000092913/ENSGALG00000047727, intron 1 of 4)	1	8716991	8825920	108930	1	ENSGALG00000047727	ENSGALT00000092913	28593
1	78656378	78656823	5.92	4.07	6.7	-2.62	5.45e-12	3.84e-10	0	1	19.91	13.78	89.6	118.22	446	Distal Intergenic	1	78668862	78675777	6916	1	ENSGALG00000051473	ENSGALT00000099247	-12039
3	76605304	76605510	5.9	4.02	6.69	-2.66	5.48e-12	3.85e-10	0	1	12.84	19.69	115.61	90.31	207	Distal Intergenic	3	76593631	76603827	10197	1	ENSGALG00000015824	ENSGALT00000037154	11673
2	120197788	120198189	6.26	4.48	7.03	-2.56	5.63e-12	3.95e-10	0	1	20.87	23.63	101.16	160.91	402	Distal Intergenic	2	120210420	120249139	38720	1	ENSGALG00000053281	ENSGALT00000106885	-12231
4	26501723	26502078	6.54	5.05	7.26	-2.2	5.78e-12	4.05e-10	1	2	36.28	30.19	164.74	141.21	356	Distal Intergenic	4	26394001	26432734	38734	2	ENSGALG00000050306	ENSGALT00000107729	-68989
11	12222597	12223141	7.31	5.26	8.12	-2.86	5.87e-12	4.11e-10	0	1	41.1	35.44	190.75	366.15	545	Distal Intergenic	11	12177727	12198657	20931	1	ENSGALG00000039985	ENSGALT00000049612	44870
27	4319669	4320047	6.4	4.84	7.13	-2.3	6.16e-12	4.31e-10	0	2	25.69	31.5	156.07	124.79	379	Distal Intergenic	27	4187017	4266979	79963	2	ENSGALG00000000367	ENSGALT00000000499	-52690
Z	16426315	16427194	7.68	5.64	8.49	-2.85	6.18e-12	4.31e-10	0	2	36.6	63	286.13	433.47	880	Exon (ENSGALT00000094821/ENSGALG00000047249, exon 6 of 6)	34	16438274	16440602	2329	1	ENSGALG00000047764	ENSGALT00000094322	-11080
11	4459051	4459544	6.85	5.42	7.56	-2.14	6.28e-12	4.38e-10	0	1	43.03	42.66	161.85	215.09	494	Intron (ENSGALT00000094597/ENSGALG00000049098, intron 3 of 9)	11	4375440	4426418	50979	1	ENSGALG00000054351	ENSGALT00000105659	83611
2	64855775	64856111	6.29	4.66	7.03	-2.38	6.35e-12	4.42e-10	0	1	21.51	28.88	115.61	146.13	337	Promoter (2-3kb)	2	64853705	64857824	4120	1	ENSGALG00000049535	ENSGALT00000097093	2070
3	80744337	80744919	7.22	5.48	7.98	-2.5	6.53e-12	4.54e-10	1	2	52.34	36.75	208.09	297.19	583	Intron (ENSGALT00000103142/ENSGALG00000039001, intron 4 of 4)	3	80772707	80786201	13495	1	ENSGALG00000015904	ENSGALT00000025629	-27788
18	8204797	8205041	6.04	3.98	6.85	-2.88	6.63e-12	4.6e-10	0	1	16.38	15.09	147.4	83.74	245	Distal Intergenic	18	8184812	8191556	6745	1	ENSGALG00000004376	ENSGALT00000006978	19985
2	102822428	102822699	6.03	4.23	6.8	-2.58	6.65e-12	4.61e-10	0	1	15.09	22.31	95.38	128.07	272	Distal Intergenic	2	102827327	102859258	31932	1	ENSGALG00000014982	ENSGALT00000024169	-4628
2	46357948	46358207	6	4.24	6.78	-2.54	6.76e-12	4.68e-10	0	1	16.7	21	127.17	91.95	260	Intron (ENSGALT00000064941/ENSGALG00000035492, intron 4 of 21)	2	46322705	46587483	264779	1	ENSGALG00000035492	ENSGALT00000064941	35243
4	76197196	76197785	7.58	5.83	8.34	-2.52	6.78e-12	4.68e-10	1	2	61.01	52.5	245.67	403.92	590	Intron (ENSGALT00000023380/ENSGALG00000014485, intron 2 of 8)	4	76174492	76382215	207724	1	ENSGALG00000014485	ENSGALT00000084938	22704
2	123053567	123054158	6.9	5.35	7.63	-2.28	6.8e-12	4.69e-10	0	2	35	46.6	173.41	221.66	592	Intron (ENSGALT00000059786/ENSGALG00000035561, intron 1 of 15)	2	123049325	123074961	25637	1	ENSGALG00000035561	ENSGALT00000059786	4242
6	32088219	32088787	6.56	4.72	7.35	-2.63	6.81e-12	4.69e-10	0	1	25.05	27.56	202.31	123.15	569	Distal Intergenic	6	32042789	32050896	8108	2	ENSGALG00000009504	ENSGALT00000015470	-37323
7	31098241	31098660	6.21	4.73	6.93	-2.2	6.93e-12	4.77e-10	0	1	24.72	28.22	112.72	131.36	420	Intron (ENSGALT00000020191/ENSGALG00000012362, intron 11 of 25)	7	31212705	31221718	9014	1	ENSGALG00000033461	ENSGALT00000062046	-114045
3	32823634	32823981	6.21	4.63	6.95	-2.32	7.28e-12	5e-10	0	2	27.93	21.66	115.61	131.36	348	Distal Intergenic	3	32809627	32817218	7592	1	ENSGALG00000049188	ENSGALT00000099003	14007
1	8101319	8101871	6.96	5.1	7.74	-2.64	7.55e-12	5.18e-10	0	1	27.93	40.69	167.63	261.07	553	Distal Intergenic	1	8136573	8180800	44228	1	ENSGALG00000030324	ENSGALT00000068608	-34702
1	89768817	89769407	6.24	4.59	6.99	-2.41	7.58e-12	5.2e-10	0	1	20.55	27.56	141.62	113.29	591	Intron (ENSGALT00000024811/ENSGALG00000015377, intron 6 of 17)	1	89749523	89805852	56330	1	ENSGALG00000015377	ENSGALT00000103463	19294
1	45473575	45473834	5.88	4.15	6.64	-2.5	7.61e-12	5.21e-10	0	1	15.09	20.34	86.71	113.29	260	Intron (ENSGALT00000094372/ENSGALG00000011357, intron 1 of 12)	1	45470196	45543803	73608	1	ENSGALG00000011357	ENSGALT00000018529	3379
6	23772453	23773202	6.55	7.33	4.75	2.58	7.67e-12	5.25e-10	2	0	147.06	174.57	26.01	27.91	750	Intron (ENSGALT00000062430/ENSGALG00000007753, intron 13 of 14)	6	23766962	23767057	96	1	ENSGALG00000025257	ENSGALT00000042170	5491
1	110973585	110974044	6.61	4.71	7.41	-2.7	7.69e-12	5.25e-10	0	1	22.16	30.19	127.17	211.81	460	Distal Intergenic	1	110980772	110999784	19013	2	ENSGALG00000019175	ENSGALT00000026104	25740
1	106732735	106733073	6.11	4.47	6.86	-2.4	7.74e-12	5.28e-10	0	1	19.27	24.94	101.16	131.36	339	Promoter (<=1kb)	1	106695800	106732248	36449	2	ENSGALG00000037076	ENSGALT00000057179	-487
1	8257534	8257992	6.3	4.7	7.05	-2.35	7.78e-12	5.3e-10	0	1	24.4	27.56	109.83	154.34	459	Promoter (<=1kb)	1	8188694	8258916	70223	2	ENSGALG00000006576	ENSGALT00000010624	924
12	18658808	18659076	5.69	3.77	6.49	-2.71	7.83e-12	5.33e-10	0	1	12.2	15.09	106.94	72.25	269	Intron (ENSGALT00000097640/ENSGALG00000053492, intron 2 of 2)	12	18657610	18665620	8011	2	ENSGALG00000053492	ENSGALT00000097640	6544
33	3243109	3243377	5.52	3.66	6.31	-2.65	8.1e-12	5.5e-10	0	1	12.2	13.13	63.58	95.23	269	Distal Intergenic	32	3231989	3234142	2154	2	ENSGALG00000033339	ENSGALT00000048533	-8967
1	93858879	93859376	6.85	5.14	7.61	-2.47	8.35e-12	5.66e-10	1	2	41.42	28.88	164.74	224.95	498	Distal Intergenic	1	93831630	93850776	19147	2	ENSGALG00000039452	ENSGALT00000077890	-8103
Z	36743636	36744131	6.8	5.18	7.54	-2.36	8.35e-12	5.66e-10	1	1	36.28	36.1	147.4	224.95	496	Exon (ENSGALT00000106957/ENSGALG00000015154, exon 25 of 37)	34	36720674	36788233	67560	2	ENSGALG00000015154	ENSGALT00000106957	44102
14	14611344	14611698	6.72	7.51	4.8	2.72	8.57e-12	5.8e-10	1	0	157.01	208.04	26.01	29.55	355	Promoter (<=1kb)	14	14610473	14620528	10056	1	ENSGALG00000038502	ENSGALT00000075861	871
19	6731996	6732593	7.18	5.91	7.84	-1.94	8.7e-12	5.87e-10	1	2	55.55	64.31	242.78	216.74	598	Promoter (<=1kb)	19	6732619	6734639	2021	1	ENSGALG00000004509	ENSGALT00000061244	-26
2	126159618	126159886	5.53	3.82	6.29	-2.47	8.78e-12	5.92e-10	0	1	14.45	13.78	78.04	78.81	269	Distal Intergenic	2	126174227	126200357	26131	1	ENSGALG00000039222	ENSGALT00000078528	-14341
2	46813317	46813545	5.85	4.11	6.61	-2.5	8.86e-12	5.97e-10	0	1	14.77	19.69	83.82	111.65	229	Distal Intergenic	2	46739295	46798842	59548	2	ENSGALG00000039983	ENSGALT00000055028	-14475
1	106733786	106735277	7.9	6.75	8.53	-1.78	8.88e-12	5.98e-10	0	2	99.54	116.16	361.27	377.65	1492	Promoter (<=1kb)	1	106712528	106733810	21283	2	ENSGALG00000037076	ENSGALT00000107786	0
10	20153748	20154204	6.09	4.5	6.83	-2.34	8.91e-12	5.99e-10	0	1	20.87	24.28	98.27	129.71	457	Intron (ENSGALT00000013266/ENSGALG00000008164, intron 23 of 23)	10	20166943	20171462	4520	2	ENSGALG00000026448	ENSGALT00000013283	17258
Z	60417654	60418380	7.37	5.4	8.17	-2.77	9.03e-12	6.06e-10	0	1	30.5	53.81	239.89	336.6	727	Distal Intergenic	34	60476018	60484782	8765	2	ENSGALG00000046534	ENSGALT00000098181	66402
4	57894077	57894553	6.79	5.39	7.49	-2.1	9.14e-12	6.12e-10	0	1	39.17	44.63	158.96	200.32	477	Distal Intergenic	4	57922324	57987408	65085	1	ENSGALG00000054319	ENSGALT00000105516	-27771
3	101093451	101093716	5.61	3.65	6.41	-2.76	9.64e-12	6.45e-10	0	1	10.6	14.44	101.16	68.96	266	Distal Intergenic	3	101070228	101080417	10190	1	ENSGALG00000047332	ENSGALT00000102162	23223
Z	31708412	31708914	6.33	4.46	7.12	-2.66	9.7e-12	6.48e-10	0	2	17.66	26.25	109.83	167.48	503	Promoter (<=1kb)	34	31707230	31708325	1096	2	ENSGALG00000005434	ENSGALT00000008725	-87
1	165665941	165666186	5.5	3.72	6.27	-2.55	9.78e-12	6.53e-10	0	1	11.24	15.09	72.25	82.1	246	Distal Intergenic	1	165678025	165683319	5295	2	ENSGALG00000048140	ENSGALT00000099139	17133
12	12260100	12260665	7.2	5.27	8	-2.73	9.84e-12	6.56e-10	0	1	32.43	44.63	187.86	325.1	566	Intron (ENSGALT00000011563/ENSGALG00000007139, intron 2 of 4)	12	12238654	12252445	13792	2	ENSGALG00000007132	ENSGALT00000011555	-7655
5	51936678	51937274	6.89	5.41	7.6	-2.19	9.9e-12	6.59e-10	1	2	41.74	43.31	161.85	226.59	597	Intron (ENSGALT00000068364/ENSGALG00000041565, intron 1 of 2)	5	51944497	51977507	33011	1	ENSGALG00000011639	ENSGALT00000019018	-7223
4	27376756	27377373	6.12	4.35	6.9	-2.55	9.94e-12	6.61e-10	0	2	25.05	15.75	118.5	119.86	618	Distal Intergenic	4	27419583	27425737	6155	1	ENSGALG00000049215	ENSGALT00000096032	-42210
4	30499163	30499734	6.77	5.16	7.51	-2.35	1.03e-11	6.84e-10	0	2	41.42	30.19	158.96	205.24	572	Intron (ENSGALT00000016095/ENSGALG00000009898, intron 1 of 9)	4	30481870	30576708	94839	1	ENSGALG00000009898	ENSGALT00000063165	17293
8	11432748	11432907	5.89	6.82	2.67	4.14	1.04e-11	6.91e-10	2	0	83.48	141.76	2.89	9.85	160	Distal Intergenic	8	11450029	11457561	7533	2	ENSGALG00000005147	ENSGALT00000008265	24654
7	25273409	25273732	6.24	4.69	6.97	-2.28	1.07e-11	7.09e-10	0	1	22.8	28.88	112.72	137.92	324	Distal Intergenic	7	25267461	25267549	89	1	ENSGALG00000026601	ENSGALT00000046209	5948
Z	58808392	58808995	7.1	5.08	7.91	-2.84	1.08e-11	7.16e-10	0	2	22.8	44.63	265.9	216.74	604	Intron (ENSGALT00000091735/ENSGALG00000047302, intron 3 of 6)	34	58822719	58822905	187	2	ENSGALG00000027779	ENSGALT00000045246	13910
1	90330789	90331638	6.68	7.41	5.1	2.31	1.09e-11	7.19e-10	2	0	168.89	171.29	37.57	31.2	850	Distal Intergenic	1	90300844	90305077	4234	1	ENSGALG00000048393	ENSGALT00000097849	29945
1	182225758	182226399	7.38	5.87	8.1	-2.23	1.09e-11	7.21e-10	0	1	49.77	66.94	306.36	241.37	642	Intron (ENSGALT00000027738/ENSGALG00000017173, intron 6 of 7)	1	182294525	182301327	6803	1	ENSGALG00000046917	ENSGALT00000091108	-68126
33	6568884	6569583	7.09	5.61	7.8	-2.19	1.13e-11	7.43e-10	1	2	41.1	56.44	205.2	241.37	700	Promoter (2-3kb)	32	6558794	6566265	7472	2	ENSGALG00000037549	ENSGALT00000079364	-2619
2	112106872	112107664	6.86	7.62	5.19	2.42	1.14e-11	7.51e-10	2	0	202.61	189.66	28.9	44.33	793	Distal Intergenic	2	112065704	112096272	30569	2	ENSGALG00000038838	ENSGALT00000104583	-10600
2	10409370	10409620	5.71	4.08	6.46	-2.38	1.14e-11	7.52e-10	0	1	16.05	17.72	92.49	83.74	251	Distal Intergenic	2	10442049	10453087	11039	1	ENSGALG00000006703	ENSGALT00000010835	-32429
11	16690720	16691311	6.86	5.05	7.64	-2.59	1.15e-11	7.56e-10	0	2	24.08	42	184.97	213.45	592	Promoter (1-2kb)	11	16693211	16707022	13812	1	ENSGALG00000049872	ENSGALT00000091422	-1900
19	3758150	3758467	6.07	4.55	6.8	-2.25	1.16e-11	7.6e-10	0	1	21.19	25.59	104.05	118.22	318	Intron (ENSGALT00000071614/ENSGALG00000043223, intron 3 of 7)	19	3835685	3845862	10178	1	ENSGALG00000045366	ENSGALT00000083372	-77218
1	173743174	173743478	5.8	3.99	6.58	-2.59	1.17e-11	7.66e-10	0	1	19.27	12.47	92.49	98.52	305	Distal Intergenic	1	173759258	173780357	21100	1	ENSGALG00000017050	ENSGALT00000027547	-15780
5	20953543	20954807	7.89	8.53	6.69	1.84	1.19e-11	7.76e-10	2	0	376.96	363.58	106.94	100.16	1265	Intron (ENSGALT00000099468/ENSGALG00000007948, intron 2 of 4)	5	20746118	20765755	19638	2	ENSGALG00000007948	ENSGALT00000012910	-187788
12	3525785	3526929	8.06	6.89	8.7	-1.81	1.19e-11	7.76e-10	2	2	106.92	129.94	407.52	423.62	1145	Promoter (<=1kb)	12	3513037	3525813	12777	2	ENSGALG00000004366	ENSGALT00000076311	0
8	23504011	23504544	6.65	5.22	7.36	-2.14	1.19e-11	7.76e-10	0	2	34.36	40.03	144.51	183.9	534	Intron (ENSGALT00000057265/ENSGALG00000036909, intron 5 of 12)	8	23142389	23387310	244922	2	ENSGALG00000036909	ENSGALT00000069945	-116701
2	134961072	134961687	7.01	5.61	7.71	-2.1	1.2e-11	7.78e-10	0	2	52.02	45.94	182.08	236.44	616	Intron (ENSGALT00000048562/ENSGALG00000031700, intron 5 of 6)	2	134839746	135006696	166951	2	ENSGALG00000031700	ENSGALT00000048562	45009
1	176173044	176173534	6.38	4.64	7.14	-2.5	1.25e-11	8.1e-10	0	1	18.94	30.84	132.95	149.42	491	Distal Intergenic	1	175943342	176107764	164423	2	ENSGALG00000017075	ENSGALT00000069518	-65280
24	4338658	4339215	6.15	4.46	6.91	-2.44	1.28e-11	8.3e-10	0	1	21.19	22.97	95.38	144.49	558	Promoter (2-3kb)	24	4335489	4342070	6582	2	ENSGALG00000028496	ENSGALT00000034380	2855
7	6944553	6944920	5.54	3.65	6.33	-2.69	1.29e-11	8.33e-10	0	1	9.31	15.75	80.93	80.46	368	Intron (ENSGALT00000088513/ENSGALG00000046150, intron 29 of 34)	7	6928671	6931688	3018	1	ENSGALG00000006217	ENSGALT00000033666	15882
7	28810743	28811381	7.05	5.45	7.79	-2.34	1.29e-11	8.33e-10	0	2	34.36	53.16	222.55	220.02	639	Distal Intergenic	7	28833298	28841367	8070	2	ENSGALG00000028046	ENSGALT00000065404	29986
Z	32666776	32666965	5.38	3.58	6.16	-2.57	1.29e-11	8.33e-10	0	1	12.84	11.16	72.25	70.6	190	Intron (ENSGALT00000024363/ENSGALG00000015101, intron 2 of 6)	34	32350839	32692210	341372	2	ENSGALG00000015101	ENSGALT00000024363	25245
12	9979009	9979313	6.37	4.81	7.11	-2.3	1.29e-11	8.35e-10	0	1	23.76	32.16	124.28	151.06	305	Intron (ENSGALT00000105092/ENSGALG00000032736, intron 2 of 8)	12	9974134	10064610	90477	1	ENSGALG00000032736	ENSGALT00000103130	4875
1	166877955	166878275	5.8	3.76	6.61	-2.85	1.3e-11	8.36e-10	0	2	17.98	9.19	92.49	103.44	321	Distal Intergenic	1	166896762	166920965	24204	2	ENSGALG00000016943	ENSGALT00000027385	42690
2	146419967	146420209	6.29	4.8	7.01	-2.21	1.3e-11	8.38e-10	0	1	24.72	30.84	135.84	121.5	243	Distal Intergenic	2	146463552	146486489	22938	1	ENSGALG00000052128	ENSGALT00000102021	-43343
3	30639737	30640058	5.96	3.98	6.76	-2.78	1.3e-11	8.4e-10	0	1	11.24	20.34	92.49	124.79	322	Distal Intergenic	3	30557833	30561011	3179	1	ENSGALG00000054367	ENSGALT00000095242	81904
Z	46202488	46203333	7.41	5.75	8.16	-2.41	1.32e-11	8.47e-10	1	2	43.03	64.31	245.67	325.1	846	Promoter (2-3kb)	34	46112749	46200441	87693	2	ENSGALG00000000220	ENSGALT00000055843	-2047
5	15383242	15383728	7.08	5.65	7.78	-2.13	1.32e-11	8.5e-10	1	2	43.35	57.1	237	203.6	487	Intron (ENSGALT00000095646/ENSGALG00000006830, intron 8 of 13)	5	15355812	15459759	103948	1	ENSGALG00000006830	ENSGALT00000011039	27430
19	8421666	8422123	6.97	4.81	7.8	-2.99	1.39e-11	8.89e-10	0	2	17.34	38.72	216.76	229.87	458	Distal Intergenic	19	8380239	8387778	7540	2	ENSGALG00000042528	ENSGALT00000059355	-33888
13	17837451	17838192	6.84	5.45	7.53	-2.08	1.42e-11	9.12e-10	0	1	40.14	47.25	164.74	205.24	742	Intron (ENSGALT00000056491/ENSGALG00000036666, intron 3 of 3)	13	17833844	17843987	10144	2	ENSGALG00000036666	ENSGALT00000056491	5795
6	31939246	31939922	7.12	5.91	7.76	-1.86	1.43e-11	9.12e-10	0	2	57.15	63	208.09	226.59	677	Distal Intergenic	6	31925122	31933914	8793	2	ENSGALG00000052102	ENSGALT00000095620	-5332
2	15112822	15113181	6.89	4.89	7.69	-2.8	1.43e-11	9.16e-10	0	1	26.01	33.47	265.9	147.77	360	Distal Intergenic	2	15015731	15032488	16758	1	ENSGALG00000007356	ENSGALT00000095753	97091
4	79875476	79875837	6.21	4.68	6.94	-2.26	1.44e-11	9.22e-10	0	1	28.26	22.97	130.06	114.94	362	Intron (ENSGALT00000025058/ENSGALG00000015546, intron 2 of 13)	4	79859920	79921893	61974	1	ENSGALG00000015546	ENSGALT00000025058	15556
12	18382270	18382833	6.56	5.14	7.27	-2.13	1.47e-11	9.37e-10	0	2	33.07	37.41	135.84	172.4	564	Intron (ENSGALT00000091194/ENSGALG00000008263, intron 3 of 22)	12	18489501	18503711	14211	2	ENSGALG00000008267	ENSGALT00000046148	120878
3	52225247	52225647	6.44	4.84	7.18	-2.35	1.47e-11	9.38e-10	0	1	26.33	30.84	118.5	172.4	401	Intron (ENSGALT00000022333/ENSGALG00000013742, intron 1 of 12)	3	52201415	52238151	36737	2	ENSGALG00000013742	ENSGALT00000022333	12504
1	176595848	176596849	6.8	7.57	5.02	2.56	1.49e-11	9.47e-10	2	0	181.74	198.85	43.35	21.35	1002	Intron (ENSGALT00000027595/ENSGALG00000017083, intron 5 of 9)	1	176581678	176605870	24193	1	ENSGALG00000017083	ENSGALT00000027595	14170
8	20245769	20246434	7.06	5.46	7.8	-2.34	1.49e-11	9.47e-10	0	2	35	53.16	237	208.53	666	Exon (ENSGALT00000100809/ENSGALG00000051830, exon 3 of 3)	8	20241531	20247128	5598	1	ENSGALG00000051830	ENSGALT00000100809	4238
3	99330130	99330849	6.49	7.25	4.78	2.47	1.5e-11	9.53e-10	2	0	143.85	160.13	31.79	22.99	720	Intron (ENSGALT00000102097/ENSGALG00000054255, intron 3 of 4)	3	99280543	99391317	110775	1	ENSGALG00000054255	ENSGALT00000102097	49587
1	129012338	129012887	6.53	4.14	7.39	-3.24	1.51e-11	9.58e-10	0	1	19.59	15.75	101.16	233.16	550	Distal Intergenic	1	129058820	129060055	1236	2	ENSGALG00000052489	ENSGALT00000108262	47168
17	10521957	10522400	6.3	4.74	7.04	-2.29	1.54e-11	9.73e-10	0	2	27.93	25.59	109.83	152.7	444	Intron (ENSGALT00000100941/ENSGALG00000047028, intron 3 of 6)	17	10512353	10534350	21998	2	ENSGALG00000047028	ENSGALT00000100941	11950
20	2374246	2374886	7.74	6.13	8.49	-2.35	1.54e-11	9.74e-10	1	2	54.26	85.97	375.73	341.52	641	Intron (ENSGALT00000034624/ENSGALG00000003106, intron 1 of 7)	20	2300399	2414076	113678	2	ENSGALG00000003106	ENSGALT00000034624	39190
2	7509660	7510698	6.74	7.5	5.05	2.45	1.57e-11	9.93e-10	2	0	198.43	164.07	31.79	34.48	1039	Distal Intergenic	2	7565007	7718788	153782	1	ENSGALG00000041791	ENSGALT00000056196	-54309
2	16806485	16807366	6.77	7.49	5.24	2.26	1.59e-11	9.99e-10	2	0	174.67	185.07	37.57	37.76	882	Intron (ENSGALT00000012520/ENSGALG00000007721, intron 1 of 24)	2	16795056	16932049	136994	1	ENSGALG00000007721	ENSGALT00000012520	11429
4	59671816	59672019	5.71	3.74	6.51	-2.77	1.6e-11	1.01e-09	0	1	10.27	16.41	106.94	75.53	204	Distal Intergenic	4	59249844	59661958	412115	2	ENSGALG00000053133	ENSGALT00000102448	-9858
2	119465042	119465410	6.35	4.77	7.08	-2.31	1.61e-11	1.01e-09	0	1	23.12	31.5	121.39	149.42	369	Intron (ENSGALT00000103147/ENSGALG00000055115, intron 2 of 2)	2	119461922	119477021	15100	2	ENSGALG00000055115	ENSGALT00000103147	11611
9	6944525	6944827	6.08	4.25	6.87	-2.62	1.64e-11	1.03e-09	0	1	15.09	22.97	95.38	137.92	303	Intron (ENSGALT00000008472/ENSGALG00000005283, intron 1 of 6)	9	6918243	6948708	30466	2	ENSGALG00000005283	ENSGALT00000008472	3881
2	79881414	79881700	5.87	4.3	6.6	-2.3	1.65e-11	1.04e-09	0	1	17.66	21.66	92.49	101.8	287	Intron (ENSGALT00000087504/ENSGALG00000046553, intron 1 of 4)	2	79874563	79906037	31475	1	ENSGALG00000046553	ENSGALT00000096152	6851
2	68769613	68769965	6.12	4.54	6.85	-2.31	1.68e-11	1.05e-09	0	2	19.59	26.91	109.83	121.5	353	Distal Intergenic	2	68699650	68712591	12942	2	ENSGALG00000053182	ENSGALT00000096949	-57022
2	63417119	63417788	7.15	5.27	7.94	-2.67	1.68e-11	1.05e-09	0	1	42.38	34.78	176.3	313.61	670	Intron (ENSGALT00000097449/ENSGALG00000049456, intron 2 of 2)	2	63431358	63431939	582	1	ENSGALG00000047144	ENSGALT00000106343	-13570
1	15996381	15996820	5.9	6.75	3.55	3.2	1.69e-11	1.05e-09	2	0	94.4	120.75	8.67	14.78	440	Intron (ENSGALT00000069091/ENSGALG00000043355, intron 6 of 41)	1	15869289	16025693	156405	2	ENSGALG00000043355	ENSGALT00000069091	28873
17	2877765	2878199	5.92	4.3	6.66	-2.36	1.69e-11	1.05e-09	0	1	17.02	22.31	106.94	95.23	435	Downstream (<=300bp)	17	2874201	2877495	3295	1	ENSGALG00000007190	ENSGALT00000011643	3564
2	124177432	124177751	5.85	3.81	6.67	-2.85	1.7e-11	1.06e-09	0	1	18.3	9.84	86.71	116.58	320	Intron (ENSGALT00000083860/ENSGALG00000043535, intron 3 of 10)	2	124172199	124191159	18961	1	ENSGALG00000043535	ENSGALT00000056899	5233
7	32288609	32288911	6.15	4.43	6.92	-2.48	1.72e-11	1.07e-09	0	1	20.87	22.31	144.51	96.87	303	Intron (ENSGALT00000020272/ENSGALG00000012407, intron 1 of 90)	7	31850143	32308097	457955	2	ENSGALG00000012407	ENSGALT00000020272	19186
8	5266053	5266401	5.8	4.19	6.55	-2.36	1.75e-11	1.09e-09	0	1	16.05	20.34	86.71	100.16	349	Distal Intergenic	8	5269307	5278242	8936	2	ENSGALG00000003329	ENSGALT00000005270	11841
Z	15064713	15065253	6.6	5.12	7.32	-2.2	1.85e-11	1.15e-09	0	2	30.82	38.72	176.3	142.85	541	Distal Intergenic	34	15144193	15155463	11271	1	ENSGALG00000014884	ENSGALT00000044538	-78940
5	10170863	10171463	7.41	6.29	8.03	-1.74	1.86e-11	1.15e-09	1	2	77.06	79.41	268.79	252.86	601	Distal Intergenic	5	10079565	10089423	9859	1	ENSGALG00000047228	ENSGALT00000103703	91298
2	142063139	142063539	6.85	4.96	7.64	-2.68	1.88e-11	1.17e-09	0	1	21.51	40.69	205.2	193.75	401	Distal Intergenic	2	142083463	142108042	24580	2	ENSGALG00000037773	ENSGALT00000049825	44503
3	12970777	12971191	6	4.48	6.72	-2.25	1.9e-11	1.17e-09	0	1	20.23	24.28	98.27	113.29	415	Intron (ENSGALT00000014709/ENSGALG00000009037, intron 2 of 12)	3	12975409	12975463	55	2	ENSGALG00000051972	ENSGALT00000104424	4272
1	74025437	74026528	6.87	5.53	7.55	-2.01	1.9e-11	1.17e-09	0	2	42.06	50.53	173.41	200.32	1092	Distal Intergenic	1	74012669	74013817	1149	2	ENSGALG00000046707	ENSGALT00000091156	-11620
1	46503925	46504624	7.12	5.78	7.8	-2.01	1.91e-11	1.18e-09	1	2	61.01	49.22	208.09	236.44	700	Distal Intergenic	1	46447480	46461733	14254	2	ENSGALG00000042203	ENSGALT00000068747	-42192
1	2808180	2809146	6.56	7.3	4.94	2.36	1.94e-11	1.2e-09	2	0	165.04	150.94	31.79	29.55	967	Distal Intergenic	1	2815069	2848845	33777	1	ENSGALG00000048978	ENSGALT00000092495	-5923
2	58408934	58409500	6.92	5.71	7.57	-1.86	1.94e-11	1.2e-09	0	2	53.62	51.19	184.97	195.39	567	Intron (ENSGALT00000098222/ENSGALG00000048667, intron 4 of 4)	2	58432505	58440298	7794	1	ENSGALG00000047798	ENSGALT00000107195	-23005
12	9699304	9699782	6.43	4.78	7.18	-2.4	1.97e-11	1.21e-09	0	1	21.51	33.47	138.73	151.06	479	Distal Intergenic	12	9724102	9735561	11460	2	ENSGALG00000032315	ENSGALT00000067304	35779
11	16828748	16829226	6.35	5.01	7.04	-2.03	1.98e-11	1.22e-09	0	1	31.47	32.81	130.06	133	479	Intron (ENSGALT00000028346/ENSGALG00000017644, intron 2 of 3)	11	16818088	16836168	18081	2	ENSGALG00000017644	ENSGALT00000028346	6942
1	155496666	155497203	6.54	5.22	7.22	-2	1.99e-11	1.22e-09	0	2	39.17	35.44	147.4	151.06	538	Distal Intergenic	1	155434827	155487164	52338	2	ENSGALG00000027514	ENSGALT00000045041	-9502
Z	72836120	72836606	5.64	3.99	6.38	-2.39	1.99e-11	1.22e-09	0	1	16.05	15.75	75.15	91.95	487	Intron (ENSGALT00000003608/ENSGALG00000002294, intron 10 of 19)	34	72816407	72877299	60893	1	ENSGALG00000002294	ENSGALT00000067390	19713
1	173966736	173966975	5.66	3.72	6.46	-2.74	2.01e-11	1.23e-09	0	1	9.95	16.41	72.25	103.44	240	Promoter (1-2kb)	1	173962073	173965482	3410	2	ENSGALG00000049842	ENSGALT00000091196	-1254
15	6139710	6140008	5.46	3.7	6.23	-2.54	2.02e-11	1.23e-09	0	1	12.84	13.13	63.58	87.02	299	Intron (ENSGALT00000007113/ENSGALG00000004467, intron 8 of 24)	15	6112451	6164114	51664	2	ENSGALG00000004467	ENSGALT00000007113	24106
1	126062716	126063191	6.93	5.38	7.66	-2.28	2.06e-11	1.26e-09	0	1	35.96	47.25	170.52	233.16	476	Intron (ENSGALT00000065715/ENSGALG00000038504, intron 3 of 9)	1	126003696	126095729	92034	1	ENSGALG00000038504	ENSGALT00000101858	59020
24	1497938	1498134	5.81	4.27	6.54	-2.27	2.13e-11	1.3e-09	0	1	18.3	20.34	89.6	96.87	197	Intron (ENSGALT00000001898/ENSGALG00000001250, intron 1 of 17)	24	1470298	1511481	41184	2	ENSGALG00000001250	ENSGALT00000078389	13347
3	72207399	72207664	5.38	3.62	6.15	-2.53	2.15e-11	1.31e-09	0	1	12.2	12.47	75.15	67.32	266	Distal Intergenic	3	72057277	72120770	63494	2	ENSGALG00000034564	ENSGALT00000050495	-86629
5	37527111	37527957	7.39	5.61	8.17	-2.55	2.19e-11	1.33e-09	0	1	46.56	51.19	208.09	366.15	847	Distal Intergenic	5	37521021	37524063	3043	1	ENSGALG00000054810	ENSGALT00000094929	6090
2	146222213	146222461	6.41	4.26	7.24	-2.97	2.19e-11	1.33e-09	0	1	13.49	24.94	184.97	116.58	249	Distal Intergenic	2	146250438	146256664	6227	2	ENSGALG00000040969	ENSGALT00000069402	34203
3	58622124	58622703	6.55	5.22	7.23	-2	2.23e-11	1.35e-09	0	2	39.17	35.44	153.18	146.13	580	Exon (ENSGALT00000099907/ENSGALG00000047533, exon 3 of 3)	3	58618287	58623150	4864	1	ENSGALG00000047533	ENSGALT00000099907	3837
2	99688660	99688937	6.8	5.37	7.5	-2.14	2.23e-11	1.35e-09	0	1	37.25	45.28	202.31	160.91	278	Distal Intergenic	2	99623422	99648395	24974	2	ENSGALG00000014758	ENSGALT00000023805	-40265
Z	30063259	30063787	6.21	4.21	7.02	-2.8	2.24e-11	1.36e-09	0	2	14.13	22.97	98.27	160.91	529	Distal Intergenic	34	30270421	30285301	14881	2	ENSGALG00000053532	ENSGALT00000106154	221514
1	155355805	155356310	6.83	5.19	7.58	-2.39	2.25e-11	1.36e-09	0	2	37.57	35.44	147.4	234.8	506	Distal Intergenic	1	155364813	155418952	54140	2	ENSGALG00000016913	ENSGALT00000027341	62642
4	85555415	85555649	5.17	3.1	5.99	-2.88	2.26e-11	1.36e-09	0	1	8.67	8.53	46.24	80.46	235	Promoter (2-3kb)	4	85498153	85557858	59706	2	ENSGALG00000050058	ENSGALT00000095594	2209
2	93551485	93552032	7.6	6.09	8.32	-2.23	2.29e-11	1.38e-09	1	2	80.92	55.78	343.93	295.55	548	Distal Intergenic	2	93532912	93543953	11042	2	ENSGALG00000013731	ENSGALT00000022316	-7532
1	71230227	71230472	5.54	3.82	6.3	-2.48	2.3e-11	1.39e-09	0	1	15.09	13.13	83.82	73.89	246	Distal Intergenic	1	71237629	71271740	34112	1	ENSGALG00000041470	ENSGALT00000105303	-7157
4	22756241	22757038	5.97	6.81	3.63	3.19	2.36e-11	1.42e-09	2	0	131.33	93.85	11.56	13.14	798	Distal Intergenic	4	22673994	22682031	8038	1	ENSGALG00000046760	ENSGALT00000097528	82247
6	33321502	33321809	6.29	4.57	7.05	-2.48	2.41e-11	1.45e-09	0	1	17.98	29.53	127.17	137.92	308	Distal Intergenic	6	33349371	33349477	107	2	ENSGALG00000027414	ENSGALT00000044373	27668
12	15086102	15086355	5.85	4.27	6.59	-2.31	2.47e-11	1.49e-09	0	1	18.94	19.69	83.82	108.37	254	Intron (ENSGALT00000101078/ENSGALG00000050482, intron 1 of 5)	12	15060925	15089651	28727	2	ENSGALG00000050482	ENSGALT00000101078	3296
18	844980	845694	7.6	6.35	8.26	-1.92	2.48e-11	1.49e-09	1	2	78.67	84	268.79	344.81	715	Intron (ENSGALT00000092606/ENSGALG00000001021, intron 2 of 13)	18	808175	840959	32785	2	ENSGALG00000001021	ENSGALT00000001507	-4021
11	2724308	2724427	5.95	6.84	3.14	3.7	2.5e-11	1.49e-09	1	0	93.12	136.51	2.89	14.78	120	Distal Intergenic	11	2668759	2669126	368	2	ENSGALG00000048008	ENSGALT00000092041	-55182
3	11370640	11371743	7.23	5.82	7.94	-2.12	2.55e-11	1.53e-09	0	1	56.19	56.44	202.31	287.34	1104	Intron (ENSGALT00000103549/ENSGALG00000051941, intron 2 of 3)	3	11346653	11380775	34123	2	ENSGALG00000051941	ENSGALT00000103549	9032
4	82812355	82812574	5.49	3.66	6.27	-2.6	2.56e-11	1.53e-09	0	1	10.92	14.44	86.71	67.32	220	Promoter (1-2kb)	4	82811172	82811234	63	1	ENSGALG00000033599	ENSGALT00000063324	1183
3	94274813	94275256	6.75	5.33	7.45	-2.12	2.57e-11	1.53e-09	0	2	36.28	43.97	193.64	155.98	444	Distal Intergenic	3	94263291	94263345	55	2	ENSGALG00000054401	ENSGALT00000090839	-11468
2	34740131	34740829	6.73	5.19	7.46	-2.27	2.6e-11	1.55e-09	0	2	35	38.06	141.62	210.17	699	Intron (ENSGALT00000052195/ENSGALG00000011251, intron 12 of 20)	2	34635109	34645597	10489	2	ENSGALG00000053190	ENSGALT00000094158	-94534
13	11287634	11287937	5.37	3.64	6.13	-2.49	2.65e-11	1.58e-09	0	1	11.88	13.13	66.47	73.89	304	Distal Intergenic	13	11280457	11286010	5554	1	ENSGALG00000003512	ENSGALT00000005554	7177
10	17613403	17614256	7.11	5.45	7.86	-2.4	2.67e-11	1.59e-09	0	2	41.74	45.94	176.3	287.34	854	Intron (ENSGALT00000062948/ENSGALG00000038688, intron 10 of 23)	10	17521159	17533004	11846	2	ENSGALG00000007092	ENSGALT00000011484	-80399
3	91807248	91807707	6.43	4.71	7.2	-2.49	2.69e-11	1.6e-09	0	1	23.44	28.88	112.72	180.61	460	Distal Intergenic	3	91824555	91829351	4797	2	ENSGALG00000049460	ENSGALT00000095970	21644
1	151402540	151403147	6.66	5.32	7.34	-2.02	2.82e-11	1.67e-09	0	2	40.78	39.38	176.3	147.77	608	Distal Intergenic	1	151416175	151420025	3851	1	ENSGALG00000052598	ENSGALT00000101726	-13028
1	173971800	173972601	7.43	6.16	8.09	-1.94	2.9e-11	1.72e-09	2	2	66.47	76.13	242.78	303.76	802	Promoter (2-3kb)	1	173962080	173969241	7162	2	ENSGALG00000049842	ENSGALT00000102945	-2559
3	97327365	97328037	6.97	5.79	7.61	-1.82	2.94e-11	1.74e-09	1	1	55.87	55.13	199.42	192.11	673	Intron (ENSGALT00000026546/ENSGALG00000016455, intron 1 of 32)	3	97305446	97393711	88266	1	ENSGALG00000016455	ENSGALT00000026546	21919
17	5876269	5876481	6.18	4.62	6.91	-2.29	3.01e-11	1.78e-09	0	1	26.97	22.31	104.05	136.28	213	Distal Intergenic	17	5861537	5872810	11274	1	ENSGALG00000035624	ENSGALT00000065091	14732
2	67219058	67219796	7.05	5.19	7.84	-2.66	3.07e-11	1.81e-09	0	1	33.39	39.38	161.85	297.19	739	Intron (ENSGALT00000096611/ENSGALG00000033170, intron 5 of 9)	2	66990175	67334264	344090	2	ENSGALG00000033170	ENSGALT00000096611	114468
Z	23903999	23904385	6.13	4.37	6.9	-2.53	3.08e-11	1.82e-09	0	2	19.59	21.66	89.6	149.42	387	Promoter (<=1kb)	34	23905299	23975729	70431	1	ENSGALG00000014952	ENSGALT00000024118	-914
14	11153993	11154225	6.5	5.14	7.19	-2.05	3.12e-11	1.83e-09	1	0	38.21	32.16	147.4	144.49	233	Intron (ENSGALT00000091675/ENSGALG00000050968, intron 1 of 2)	14	11144288	11168797	24510	2	ENSGALG00000050968	ENSGALT00000091675	14572
6	30132881	30133178	6.14	4.54	6.89	-2.35	3.12e-11	1.83e-09	0	1	22.8	23.63	95.38	141.21	298	Intron (ENSGALT00000043918/ENSGALG00000029095, intron 3 of 4)	6	30113636	30163671	50036	2	ENSGALG00000029095	ENSGALT00000043918	30493
1	97674420	97675004	7.43	5.87	8.16	-2.29	3.15e-11	1.85e-09	0	1	52.66	64.31	228.33	343.17	585	Intron (ENSGALT00000025009/ENSGALG00000015511, intron 2 of 28)	1	97690453	97928654	238202	1	ENSGALG00000015511	ENSGALT00000104097	-15449
3	89771942	89772552	5.83	3.85	6.63	-2.78	3.15e-11	1.85e-09	0	2	18.3	10.5	112.72	85.38	611	Distal Intergenic	3	89781332	89782804	1473	2	ENSGALG00000048556	ENSGALT00000104792	10252
20	10389195	10389678	6.25	4.59	7	-2.41	3.28e-11	1.92e-09	0	1	19.27	28.88	138.73	116.58	484	Intron (ENSGALT00000010979/ENSGALG00000006788, intron 6 of 6)	20	10401918	10412889	10972	1	ENSGALG00000006791	ENSGALT00000097681	-12240
13	15623343	15623674	5.92	4.2	6.68	-2.48	3.34e-11	1.96e-09	0	1	15.73	21	83.82	121.5	332	Distal Intergenic	13	15581893	15584897	3005	2	ENSGALG00000051705	ENSGALT00000100068	-38446
5	20762834	20763229	5.84	4.21	6.59	-2.38	3.37e-11	1.97e-09	0	1	20.55	16.41	104.05	88.66	396	Promoter (2-3kb)	5	20746118	20765755	19638	2	ENSGALG00000007948	ENSGALT00000012910	2526
1	110690957	110691231	5.62	3.77	6.41	-2.64	3.38e-11	1.98e-09	0	1	11.56	15.75	66.47	103.44	275	Promoter (<=1kb)	1	110686572	110690949	4378	2	ENSGALG00000016165	ENSGALT00000026050	-8
1	73833327	73833689	5.6	3.85	6.36	-2.51	3.46e-11	2.02e-09	0	1	12.52	16.41	69.36	95.23	363	Promoter (<=1kb)	1	73811476	73833269	21794	2	ENSGALG00000048026	ENSGALT00000099171	-58
1	86747643	86747974	6.29	4.92	6.98	-2.06	3.65e-11	2.13e-09	0	1	28.26	32.16	127.17	124.79	332	Distal Intergenic	1	86756852	86761446	4595	1	ENSGALG00000054540	ENSGALT00000099584	-8878
1	126333108	126333909	7.42	6.23	8.06	-1.83	3.75e-11	2.18e-09	1	1	70.96	79.41	245.67	288.98	802	Promoter (<=1kb)	1	126239162	126334653	95492	2	ENSGALG00000034834	ENSGALT00000074297	744
18	2605429	2605865	6.05	4.26	6.83	-2.57	3.81e-11	2.21e-09	0	2	17.34	21	138.73	88.66	437	Intron (ENSGALT00000002095/ENSGALG00000001375, intron 6 of 6)	18	2562954	2584860	21907	2	ENSGALG00000031058	ENSGALT00000073611	-20569
1	82411200	82412046	6.92	4.96	7.72	-2.76	3.81e-11	2.22e-09	0	2	35.32	26.91	147.4	274.2	847	Intron (ENSGALT00000050651/ENSGALG00000040620, intron 1 of 7)	1	82528080	82528223	144	2	ENSGALG00000028743	ENSGALT00000045096	116177
1	3247495	3248007	6.28	4.29	7.09	-2.8	3.99e-11	2.31e-09	0	2	13.49	25.59	112.72	159.27	513	Intron (ENSGALT00000010457/ENSGALG00000006473, intron 9 of 31)	1	3220576	3220624	49	1	ENSGALG00000047970	ENSGALT00000094828	26919
2	9240607	9241591	6.69	7.45	5.03	2.41	4.01e-11	2.32e-09	2	0	182.7	166.04	26.01	39.41	985	Intron (ENSGALT00000070156/ENSGALG00000030054, intron 8 of 21)	2	9204838	9208326	3489	1	ENSGALG00000051343	ENSGALT00000102317	35769
3	12696140	12696592	6.31	4.81	7.03	-2.22	4.03e-11	2.33e-09	0	1	24.72	31.5	115.61	146.13	453	Promoter (2-3kb)	3	12687919	12693207	5289	2	ENSGALG00000020729	ENSGALT00000033200	-2933
7	32227475	32228112	7.49	5.63	8.28	-2.65	4.27e-11	2.47e-09	0	2	34.68	64.31	341.04	280.77	638	Intron (ENSGALT00000020272/ENSGALG00000012407, intron 2 of 90)	7	31850143	32308097	457955	2	ENSGALG00000012407	ENSGALT00000020272	79985
1	44451843	44452152	6	4.33	6.76	-2.42	4.3e-11	2.48e-09	0	1	16.05	24.28	98.27	118.22	310	Intron (ENSGALT00000104875/ENSGALG00000052884, intron 1 of 4)	1	44430222	44433309	3088	2	ENSGALG00000011276	ENSGALT00000102045	-18534
2	96438844	96439438	5.93	4.38	6.66	-2.28	4.41e-11	2.54e-09	0	1	21.19	20.34	86.71	114.94	595	Distal Intergenic	2	96430312	96432220	1909	2	ENSGALG00000051366	ENSGALT00000108063	-6624
2	68109105	68109304	5.65	4.02	6.4	-2.38	4.57e-11	2.63e-09	0	1	14.13	18.38	86.71	82.1	200	Distal Intergenic	2	67975897	68105942	130046	2	ENSGALG00000012888	ENSGALT00000037175	-3163
1	19878294	19878716	6.55	4.7	7.33	-2.63	4.74e-11	2.73e-09	0	1	21.19	30.84	121.39	200.32	423	Distal Intergenic	1	19548102	19556921	8820	2	ENSGALG00000049901	ENSGALT00000098695	-321373
7	15796162	15796613	6.15	4.73	6.85	-2.12	4.81e-11	2.76e-09	0	2	28.26	24.94	109.83	121.5	452	Promoter (<=1kb)	7	15795753	15819370	23618	1	ENSGALG00000009240	ENSGALT00000104173	409
13	8522493	8522727	5.86	4.24	6.6	-2.37	4.82e-11	2.77e-09	0	1	17.34	20.34	80.93	113.29	235	Distal Intergenic	13	8517276	8517374	99	2	ENSGALG00000018267	ENSGALT00000028974	-5119
3	103587659	103588369	6.89	5.51	7.59	-2.07	4.84e-11	2.78e-09	1	2	41.42	49.88	167.63	216.74	711	Distal Intergenic	3	103811477	103953916	142440	1	ENSGALG00000016495	ENSGALT00000026608	-223108
5	58859463	58860258	7.62	6.21	8.32	-2.11	4.88e-11	2.79e-09	1	2	63.9	84.66	280.35	359.58	796	Distal Intergenic	5	58865655	58882817	17163	1	ENSGALG00000012452	ENSGALT00000020354	-5397
1	59336959	59337423	7.03	5.85	7.67	-1.82	4.95e-11	2.83e-09	1	1	54.26	61.03	205.2	201.96	465	Distal Intergenic	1	59340940	59341048	109	2	ENSGALG00000025922	ENSGALT00000046208	3625
11	17891130	17891709	6.83	5.36	7.55	-2.19	5e-11	2.86e-09	0	1	36.28	45.94	158.96	215.09	580	Intron (ENSGALT00000072180/ENSGALG00000029424, intron 2 of 4)	11	17866563	17907521	40959	1	ENSGALG00000029424	ENSGALT00000072180	24567
1	174793237	174794020	6.82	7.53	5.33	2.21	5.04e-11	2.88e-09	2	0	193.3	177.19	37.57	42.69	784	Intron (ENSGALT00000027556/ENSGALG00000017062, intron 1 of 57)	1	174375172	174843962	468791	2	ENSGALG00000017062	ENSGALT00000027556	49942
8	13906461	13907417	7.4	5.69	8.16	-2.47	5.21e-11	2.97e-09	0	2	39.49	63.66	326.59	246.29	957	Intron (ENSGALT00000057501/ENSGALG00000005610, intron 1 of 15)	8	13932222	13939362	7141	1	ENSGALG00000005619	ENSGALT00000009017	-24805
Z	12054809	12055050	5.83	4.05	6.6	-2.55	5.24e-11	2.98e-09	0	1	19.91	13.13	83.82	110.01	242	Promoter (1-2kb)	34	12008162	12056593	48432	2	ENSGALG00000003733	ENSGALT00000102059	1543
3	98987534	98987732	6.02	4.3	6.78	-2.49	5.26e-11	2.99e-09	0	1	18.94	20.34	132.95	87.02	199	Distal Intergenic	3	98972185	98975666	3482	2	ENSGALG00000054842	ENSGALT00000091656	-11868
3	64435365	64436384	8.73	7.52	9.37	-1.85	5.47e-11	3.11e-09	2	2	188.8	178.51	572.26	755.29	1020	Exon (ENSGALT00000106531/ENSGALG00000053856, exon 3 of 4)	3	64419076	64437216	18141	1	ENSGALG00000053856	ENSGALT00000106531	16289
7	12795314	12795791	6.22	6.99	4.45	2.54	5.47e-11	3.11e-09	2	0	128.76	126	28.9	14.78	478	Intron (ENSGALT00000094015/ENSGALG00000042645, intron 21 of 22)	7	12674197	12744588	70392	2	ENSGALG00000008621	ENSGALT00000014048	-50726
1	145776156	145776818	6.55	7.3	4.92	2.38	5.61e-11	3.18e-09	2	0	150.59	164.73	26.01	34.48	663	Intron (ENSGALT00000027264/ENSGALG00000016875, intron 3 of 7)	1	145728851	145731717	2867	1	ENSGALG00000034197	ENSGALT00000063625	47305
3	82337371	82337669	6.3	4.57	7.06	-2.49	5.62e-11	3.18e-09	0	1	21.19	26.25	101.16	165.84	299	Distal Intergenic	3	82345416	82345515	100	1	ENSGALG00000018319	ENSGALT00000029026	-7747
Z	39872628	39873010	5.74	4.16	6.47	-2.32	5.63e-11	3.19e-09	0	2	19.27	16.41	92.49	85.38	383	Intron (ENSGALT00000058547/ENSGALG00000012577, intron 4 of 13)	34	39822359	39904654	82296	2	ENSGALG00000012577	ENSGALT00000020544	31644
13	11934292	11934781	6.82	5.05	7.59	-2.54	5.64e-11	3.19e-09	0	2	23.76	42.66	182.08	203.6	490	Distal Intergenic	13	11940304	11987461	47158	1	ENSGALG00000003702	ENSGALT00000005867	-5523
4	53230792	53231070	5.61	3.99	6.36	-2.37	5.68e-11	3.21e-09	0	1	14.77	17.06	72.25	91.95	279	Intron (ENSGALT00000056708/ENSGALG00000039688, intron 2 of 7)	4	53155580	53281031	125452	2	ENSGALG00000039688	ENSGALT00000095893	49961
2	49591556	49591969	6.15	6.93	4.33	2.59	5.78e-11	3.26e-09	2	0	116.56	126.66	17.34	22.99	414	Distal Intergenic	2	49615860	49616037	178	1	ENSGALG00000027816	ENSGALT00000046158	-23891
Z	8668442	8668805	5.9	4.34	6.63	-2.29	5.91e-11	3.33e-09	0	1	20.23	20.34	83.82	114.94	364	Intron (ENSGALT00000003394/ENSGALG00000002165, intron 1 of 37)	34	8647537	8854699	207163	1	ENSGALG00000002165	ENSGALT00000003394	20905
4	85185986	85186246	5.89	4.23	6.64	-2.42	5.92e-11	3.33e-09	0	1	15.09	22.31	89.6	110.01	261	Intron (ENSGALT00000047764/ENSGALG00000037525, intron 2 of 6)	4	85064209	85229240	165032	2	ENSGALG00000037525	ENSGALT00000047764	42994
6	31560868	31561350	6.07	6.84	4.31	2.54	5.95e-11	3.35e-09	2	0	113.02	116.82	23.12	16.42	483	Distal Intergenic	6	31578435	31581488	3054	2	ENSGALG00000051320	ENSGALT00000103585	20138
5	28142368	28142910	6.76	5.53	7.42	-1.9	5.98e-11	3.36e-09	1	1	46.88	45.28	158.96	183.9	543	Intron (ENSGALT00000070614/ENSGALG00000009428, intron 2 of 7)	5	28098839	28167889	69051	2	ENSGALG00000009428	ENSGALT00000070614	24979
10	16162016	16162531	6.99	5.84	7.63	-1.78	6.22e-11	3.49e-09	1	2	58.44	56.44	199.42	195.39	516	Distal Intergenic	10	16106442	16117500	11059	2	ENSGALG00000049752	ENSGALT00000100070	-44516
20	2406526	2406946	6.24	4.61	6.99	-2.38	6.29e-11	3.53e-09	0	1	24.4	24.28	98.27	155.98	421	Intron (ENSGALT00000034624/ENSGALG00000003106, intron 1 of 7)	20	2300399	2414076	113678	2	ENSGALG00000003106	ENSGALT00000034624	7130
3	15726346	15726766	5.81	4.1	6.57	-2.46	6.34e-11	3.55e-09	0	1	19.27	15.09	78.04	111.65	421	Distal Intergenic	3	15706604	15709247	2644	1	ENSGALG00000051826	ENSGALT00000106112	19742
5	17900664	17901604	8.03	6.85	8.67	-1.82	6.51e-11	3.64e-09	2	2	113.99	116.16	355.49	456.46	941	Intron (ENSGALT00000102407/ENSGALG00000047015, intron 2 of 6)	5	17880836	17921073	40238	1	ENSGALG00000047015	ENSGALT00000096912	19828
1	11483779	11484197	6.18	7.04	3.78	3.25	6.54e-11	3.65e-09	2	0	130.68	131.91	2.89	24.63	419	Distal Intergenic	1	11464820	11476116	11297	2	ENSGALG00000052110	ENSGALT00000091504	-7663
13	18222866	18223208	5.81	4.04	6.59	-2.55	6.62e-11	3.7e-09	0	1	15.09	17.72	72.25	119.86	343	Distal Intergenic	13	18202127	18205820	3694	1	ENSGALG00000032774	ENSGALT00000049819	20739
9	14880026	14880374	5.91	4.13	6.68	-2.56	6.69e-11	3.73e-09	0	1	21.83	13.13	106.94	98.52	349	Distal Intergenic	9	14850863	14861506	10644	1	ENSGALG00000046837	ENSGALT00000104321	29163
1	157324512	157324756	5.57	3.57	6.37	-2.8	7.01e-11	3.9e-09	0	1	9.31	14.44	60.69	105.08	245	Distal Intergenic	1	157273138	157296470	23333	1	ENSGALG00000048554	ENSGALT00000093524	51374
8	7626990	7627352	5.88	3.6	6.72	-3.12	7.07e-11	3.93e-09	0	1	13.16	11.16	63.58	147.77	363	Intron (ENSGALT00000033607/ENSGALG00000004578, intron 13 of 20)	8	7521286	7674897	153612	2	ENSGALG00000004578	ENSGALT00000071866	47545
2	108187125	108187435	6.35	4.76	7.08	-2.32	7.32e-11	4.07e-09	0	1	22.8	31.5	153.18	118.22	311	Intron (ENSGALT00000108008/ENSGALG00000046903, intron 5 of 5)	2	108178280	108205312	27033	1	ENSGALG00000046903	ENSGALT00000094111	8845
15	3825782	3826047	6.28	4.73	7.01	-2.28	7.42e-11	4.12e-09	0	1	22.16	30.84	141.62	116.58	266	Intron (ENSGALT00000004206/ENSGALG00000002671, intron 1 of 8)	15	3797791	3988984	191194	1	ENSGALG00000002671	ENSGALT00000004206	27991
Z	10443639	10443897	6.15	3.96	6.99	-3.02	7.51e-11	4.16e-09	0	1	14.13	17.06	78.04	175.69	259	Intron (ENSGALT00000099012/ENSGALG00000049211, intron 1 of 2)	34	10437313	10453493	16181	2	ENSGALG00000049211	ENSGALT00000099012	9596
4	35627006	35627479	6.17	4.78	6.87	-2.09	7.54e-11	4.18e-09	1	1	29.22	25.59	118.5	114.94	474	Promoter (1-2kb)	4	35628834	35947359	318526	1	ENSGALG00000010392	ENSGALT00000016925	-1355
1	90667427	90667687	6.23	4.63	6.98	-2.35	7.58e-11	4.19e-09	0	1	21.19	28.22	104.05	147.77	261	Exon (ENSGALT00000099157/ENSGALG00000053901, exon 6 of 6)	1	90666063	90702770	36708	2	ENSGALG00000053901	ENSGALT00000099157	35083
4	49544080	49544578	6.4	5.08	7.08	-2	7.63e-11	4.22e-09	0	1	31.47	36.1	138.73	131.36	499	Distal Intergenic	4	49546121	49550072	3952	2	ENSGALG00000030303	ENSGALT00000061011	5494
5	23221313	23221884	7.15	4.96	7.98	-3.02	7.65e-11	4.22e-09	0	2	18.3	43.97	245.67	259.43	572	Intron (ENSGALT00000064415/ENSGALG00000008148, intron 1 of 30)	5	23218040	23273821	55782	1	ENSGALG00000008148	ENSGALT00000102200	3273
2	139201565	139202406	6.75	7.47	5.23	2.24	7.65e-11	4.22e-09	2	0	165.68	189.01	40.46	34.48	842	Promoter (<=1kb)	2	139202587	139206406	3820	1	ENSGALG00000052962	ENSGALT00000107425	-181
4	74978616	74978824	5.77	4.09	6.52	-2.43	7.94e-11	4.37e-09	0	1	15.73	18.38	106.94	77.17	209	Distal Intergenic	4	74946865	74962574	15710	2	ENSGALG00000014406	ENSGALT00000023273	-16042
2	120667870	120668071	6.06	4.64	6.76	-2.12	8.07e-11	4.44e-09	0	1	22.8	26.91	109.83	106.73	202	Promoter (<=1kb)	2	120664931	120667575	2645	2	ENSGALG00000035031	ENSGALT00000083298	-295
1	193548907	193549510	7.23	5.79	7.94	-2.15	8.1e-11	4.45e-09	0	2	47.52	63	210.98	280.77	604	Intron (ENSGALT00000070488/ENSGALG00000033966, intron 2 of 31)	1	193479637	193483446	3810	2	ENSGALG00000048422	ENSGALT00000103599	-65461
1	178652596	178652845	6.1	4.24	6.88	-2.64	8.11e-11	4.45e-09	0	1	13.49	24.28	101.16	134.64	250	Promoter (<=1kb)	1	178652863	178723914	71052	1	ENSGALG00000019077	ENSGALT00000105976	-18
10	8273935	8274325	6.64	5.38	7.3	-1.92	8.22e-11	4.51e-09	0	1	38.85	44.63	158.96	155.98	391	Distal Intergenic	10	8280309	8366833	86525	1	ENSGALG00000037336	ENSGALT00000061730	-5984
1	179972465	179972703	6.5	4.95	7.23	-2.28	8.31e-11	4.55e-09	0	1	25.05	36.75	161.85	137.92	239	Distal Intergenic	1	179980747	180021121	40375	1	ENSGALG00000053657	ENSGALT00000094359	-8044
5	51114572	51114944	6.29	4.93	6.97	-2.04	8.47e-11	4.63e-09	0	1	28.26	32.81	118.5	133	373	Distal Intergenic	5	51195653	51204196	8544	1	ENSGALG00000047829	ENSGALT00000098796	-80709
3	23704181	23704887	7.17	5.42	7.94	-2.52	8.57e-11	4.69e-09	0	1	39.49	45.94	176.3	315.25	707	Promoter (<=1kb)	3	23704674	23849581	144908	1	ENSGALG00000009915	ENSGALT00000052372	0
2	104630272	104630511	5.59	3.42	6.42	-3	8.67e-11	4.73e-09	0	1	8.99	12.47	54.91	116.58	240	Intron (ENSGALT00000092619/ENSGALG00000049890, intron 1 of 4)	2	104463815	104551433	87619	2	ENSGALG00000019489	ENSGALT00000101819	-78839
21	6239736	6239977	5.88	3.74	6.71	-2.97	8.67e-11	4.73e-09	0	1	8.99	17.72	78.04	131.36	242	Distal Intergenic	21	6175387	6201927	26541	2	ENSGALG00000004781	ENSGALT00000039248	-37809
1	166843781	166844256	6.69	4.85	7.47	-2.62	8.84e-11	4.81e-09	0	1	30.82	26.91	124.28	231.51	476	Distal Intergenic	1	166896762	166920965	24204	2	ENSGALG00000016943	ENSGALT00000027385	76709
6	18130568	18130834	6.23	4.6	6.98	-2.37	8.92e-11	4.85e-09	0	1	26.97	21.66	101.16	151.06	267	Distal Intergenic	6	18095431	18111399	15969	2	ENSGALG00000052933	ENSGALT00000107915	-19169
2	142240898	142241209	7.42	6.25	8.06	-1.8	8.96e-11	4.87e-09	2	2	78.35	74.16	239.89	292.27	312	Distal Intergenic	2	142154017	142166580	12564	1	ENSGALG00000052479	ENSGALT00000099338	86881
Z	31094148	31094469	5.64	4.05	6.37	-2.32	8.99e-11	4.88e-09	0	1	16.05	17.06	72.25	93.59	322	Distal Intergenic	34	31100547	31100721	175	1	ENSGALG00000028277	ENSGALT00000045598	-6078
1	40740283	40740801	6.53	4.92	7.27	-2.35	9.16e-11	4.97e-09	0	1	30.5	30.19	187.86	121.5	519	Distal Intergenic	1	40766561	40772837	6277	2	ENSGALG00000028648	ENSGALT00000044826	32036
1	7694249	7694476	5.33	3.37	6.13	-2.76	9.19e-11	4.98e-09	0	1	12.84	7.88	78.04	62.39	228	Distal Intergenic	1	7602040	7615119	13080	1	ENSGALG00000054570	ENSGALT00000107716	92209
1	87346145	87346440	6.49	4.92	7.23	-2.31	9.29e-11	5.03e-09	0	1	34.36	26.25	124.28	175.69	296	Distal Intergenic	1	87362293	87533270	170978	1	ENSGALG00000048148	ENSGALT00000107081	-15853
4	4607735	4608338	7.47	5.7	8.24	-2.54	9.33e-11	5.05e-09	0	2	45.6	58.41	219.66	385.86	604	Promoter (2-3kb)	4	4610585	4631978	21394	1	ENSGALG00000052627	ENSGALT00000101675	-2247
9	9936398	9936734	6.34	4.8	7.07	-2.27	9.76e-11	5.27e-09	0	2	24.08	31.5	112.72	155.98	337	Distal Intergenic	9	9885284	9893895	8612	2	ENSGALG00000048644	ENSGALT00000105994	-42503
Z	36990278	36990787	7.04	5.83	7.69	-1.86	9.8e-11	5.29e-09	1	2	51.37	62.35	205.2	208.53	510	Distal Intergenic	34	37016104	37023776	7673	2	ENSGALG00000049295	ENSGALT00000104533	32989
2	123346433	123346700	6.27	4.44	7.05	-2.61	9.93e-11	5.35e-09	0	1	15.09	28.22	141.62	123.15	268	Distal Intergenic	2	123078084	123111520	33437	2	ENSGALG00000037644	ENSGALT00000093047	-234913
3	26690223	26690635	6.18	4.73	6.89	-2.16	1.01e-10	5.43e-09	0	2	26.33	26.91	101.16	136.28	413	Intron (ENSGALT00000046856/ENSGALG00000010005, intron 1 of 15)	3	26671415	26746226	74812	1	ENSGALG00000010005	ENSGALT00000046856	18808
1	134033283	134033532	5.78	3.98	6.56	-2.58	1.03e-10	5.53e-09	0	1	13.16	18.38	72.25	116.58	250	Intron (ENSGALT00000027071/ENSGALG00000016767, intron 8 of 19)	1	133979056	133979173	118	2	ENSGALG00000025192	ENSGALT00000042105	-54110
3	67422738	67423025	5.53	3.92	6.27	-2.36	1.05e-10	5.64e-09	0	1	13.81	16.41	69.36	85.38	288	Intron (ENSGALT00000094093/ENSGALG00000015303, intron 7 of 12)	3	67451188	67451297	110	2	ENSGALG00000027236	ENSGALT00000043019	28272
1	70923209	70924036	7.36	8.02	6.09	1.93	1.05e-10	5.64e-09	2	0	263.62	255.95	75.15	60.75	828	Distal Intergenic	1	70943548	70962480	18933	1	ENSGALG00000048119	ENSGALT00000091176	-19512
1	176138791	176139856	7.98	6.54	8.68	-2.14	1.06e-10	5.67e-09	1	2	86.69	99.75	329.48	492.58	1066	Distal Intergenic	1	175943342	176107764	164423	2	ENSGALG00000017075	ENSGALT00000069518	-31027
2	9593794	9594293	7.29	5.83	8.01	-2.17	1.08e-10	5.8e-09	2	2	60.04	53.81	205.2	308.68	500	Intron (ENSGALT00000010570/ENSGALG00000006542, intron 4 of 21)	2	9584152	9588196	4045	1	ENSGALG00000049129	ENSGALT00000099218	9642
5	6889506	6891042	8.21	8.86	6.99	1.87	1.09e-10	5.83e-09	2	0	469.44	459.39	109.83	144.49	1537	Distal Intergenic	5	6652202	6815435	163234	2	ENSGALG00000038775	ENSGALT00000052766	-74071
21	3651335	3652485	8.06	6.99	8.67	-1.68	1.09e-10	5.83e-09	1	2	121.05	133.22	375.73	440.04	1151	Intron (ENSGALT00000080750/ENSGALG00000002726, intron 1 of 20)	21	3645371	3721077	75707	1	ENSGALG00000002726	ENSGALT00000100071	5964
22	2566802	2567220	5.51	3.8	6.27	-2.47	1.11e-10	5.93e-09	0	1	16.05	11.81	80.93	73.89	419	Distal Intergenic	22	2571212	2578623	7412	1	ENSGALG00000003233	ENSGALT00000005118	-3992
20	8226170	8226667	6.34	4.98	7.03	-2.05	1.13e-10	6.01e-09	0	1	28.26	34.78	124.28	136.28	498	Promoter (<=1kb)	20	8227321	8272370	45050	1	ENSGALG00000005524	ENSGALT00000008861	-654
6	11067874	11068466	4.79	2.74	5.6	-2.86	1.13e-10	6.04e-09	0	1	4.82	8.53	46.24	50.9	593	Promoter (2-3kb)	6	11064240	11065460	1221	2	ENSGALG00000035579	ENSGALT00000107474	-2414
8	8362638	8363240	6.13	4.75	6.83	-2.08	1.14e-10	6.04e-09	0	1	25.69	28.22	104.05	123.15	603	Intron (ENSGALT00000064776/ENSGALG00000004812, intron 5 of 14)	8	8332878	8393131	60254	2	ENSGALG00000004812	ENSGALT00000064776	29891
6	15504574	15505336	7.05	5.72	7.73	-2	1.15e-10	6.11e-09	0	1	46.56	59.06	190.75	233.16	763	Intron (ENSGALT00000090403/ENSGALG00000051647, intron 2 of 7)	6	15464523	15495108	30586	2	ENSGALG00000051647	ENSGALT00000097918	-9466
2	83895675	83896582	7.38	6.19	8.02	-1.83	1.16e-10	6.18e-09	1	1	65.82	80.07	245.67	274.2	908	Promoter (1-2kb)	2	83897907	83928698	30792	1	ENSGALG00000051335	ENSGALT00000108023	-1325
1	8091690	8091955	5.96	4.39	6.69	-2.3	1.18e-10	6.26e-09	0	1	20.23	21.66	83.82	123.15	266	Distal Intergenic	1	8028172	8056726	28555	2	ENSGALG00000030844	ENSGALT00000075153	-34964
5	28615918	28616671	6.69	7.4	5.24	2.17	1.18e-10	6.26e-09	2	0	163.44	174.57	37.57	37.76	754	Intron (ENSGALT00000102206/ENSGALG00000009491, intron 9 of 10)	5	28580068	28597602	17535	1	ENSGALG00000051107	ENSGALT00000105032	35850
Z	66274164	66274503	5.67	3.9	6.44	-2.54	1.18e-10	6.27e-09	0	1	17.98	11.81	75.15	98.52	340	Intron (ENSGALT00000096651/ENSGALG00000015669, intron 1 of 12)	34	66270530	66319809	49280	1	ENSGALG00000015669	ENSGALT00000101274	3634
1	111204594	111205044	6.74	5.19	7.47	-2.28	1.26e-10	6.64e-09	0	2	33.71	39.38	138.73	215.09	451	Distal Intergenic	1	111210237	111222987	12751	2	ENSGALG00000041988	ENSGALT00000052958	17943
Z	51144209	51144645	5.52	3.79	6.28	-2.49	1.26e-10	6.67e-09	0	1	11.88	15.75	63.58	91.95	437	Distal Intergenic	34	51359549	51407969	48421	1	ENSGALG00000014642	ENSGALT00000023601	-214904
8	9157405	9158135	7.77	6.55	8.42	-1.87	1.28e-10	6.77e-09	2	2	90.87	96.47	294.8	389.14	731	Distal Intergenic	8	9152492	9152713	222	1	ENSGALG00000047348	ENSGALT00000095649	4913
4	53131152	53132122	8.2	7.2	8.78	-1.59	1.31e-10	6.93e-09	1	2	140.32	152.91	462.43	418.69	971	Intron (ENSGALT00000105308/ENSGALG00000048523, intron 6 of 6)	4	53106134	53108515	2382	1	ENSGALG00000046894	ENSGALT00000103373	25018
20	4794438	4795075	6.71	5.34	7.4	-2.06	1.32e-10	6.93e-09	0	2	35	45.94	179.19	157.63	638	Distal Intergenic	20	4829046	4832587	3542	1	ENSGALG00000054932	ENSGALT00000106429	-33971
Z	67349128	67349545	5.45	3.49	6.25	-2.76	1.32e-10	6.93e-09	0	1	10.6	11.81	52.02	100.16	418	Distal Intergenic	34	67319346	67323518	4173	1	ENSGALG00000020523	ENSGALT00000032768	29782
17	3596738	3596986	5.53	3.68	6.31	-2.63	1.32e-10	6.96e-09	0	1	10.6	15.09	60.69	98.52	249	Intron (ENSGALT00000066858/ENSGALG00000007038, intron 7 of 8)	17	3587444	3588185	742	1	ENSGALG00000051635	ENSGALT00000090542	9294
17	7437703	7438000	5.65	4.02	6.39	-2.37	1.34e-10	7.05e-09	0	1	16.7	15.75	69.36	98.52	298	Intron (ENSGALT00000004255/ENSGALG00000002699, intron 1 of 26)	17	7349501	7446520	97020	2	ENSGALG00000002699	ENSGALT00000061155	8520
3	96343275	96344164	7.75	6.45	8.43	-1.98	1.34e-10	7.05e-09	1	2	82.2	92.53	289.02	398.99	890	Distal Intergenic	3	96352576	96363301	10726	1	ENSGALG00000050445	ENSGALT00000094794	-8412
10	15806299	15807183	7.28	5.74	8.01	-2.27	1.35e-10	7.06e-09	0	1	42.71	64.31	225.44	288.98	885	Intron (ENSGALT00000090458/ENSGALG00000041838, intron 1 of 4)	10	15689015	15882715	193701	2	ENSGALG00000041838	ENSGALT00000090458	75532
23	3352061	3352452	5.98	4.52	6.69	-2.17	1.37e-10	7.14e-09	0	1	22.8	22.97	89.6	116.58	392	Promoter (<=1kb)	23	3350436	3351473	1038	2	ENSGALG00000046085	ENSGALT00000087550	-588
1	138328349	138328909	6.55	5.04	7.28	-2.24	1.37e-10	7.14e-09	0	1	27.61	38.06	132.95	177.33	561	Intron (ENSGALT00000099286/ENSGALG00000051908, intron 2 of 3)	1	138332445	138335674	3230	2	ENSGALG00000055129	ENSGALT00000101141	6765
5	19405894	19406290	6.58	5.11	7.29	-2.17	1.39e-10	7.26e-09	0	2	31.15	38.06	130.06	182.26	397	Distal Intergenic	5	19419316	19420470	1155	1	ENSGALG00000039032	ENSGALT00000051687	-13026
20	13026800	13027476	6.91	5.5	7.61	-2.12	1.4e-10	7.29e-09	0	1	40.46	49.88	164.74	226.59	677	Distal Intergenic	20	12991935	13000019	8085	1	ENSGALG00000038858	ENSGALT00000069170	34865
6	18338018	18338249	5.47	3.57	6.27	-2.69	1.4e-10	7.29e-09	0	1	8.03	15.75	75.15	78.81	232	Promoter (2-3kb)	6	18321285	18340590	19306	2	ENSGALG00000005739	ENSGALT00000079625	2341
3	98975217	98975855	7.85	6.85	8.43	-1.58	1.41e-10	7.34e-09	2	2	110.78	120.1	341.04	348.09	639	Promoter (<=1kb)	3	98972185	98975666	3482	2	ENSGALG00000054842	ENSGALT00000091656	0
Z	24130478	24130774	5.58	3.5	6.4	-2.9	1.42e-10	7.37e-09	0	1	14.13	8.53	60.69	108.37	297	Distal Intergenic	34	24164781	24196323	31543	1	ENSGALG00000014943	ENSGALT00000024106	-34007
2	4976974	4977367	6.32	4.9	7.02	-2.12	1.43e-10	7.43e-09	0	1	28.9	30.84	109.83	149.42	394	Intron (ENSGALT00000009616/ENSGALG00000005979, intron 5 of 16)	2	4966339	4966448	110	1	ENSGALG00000027644	ENSGALT00000043315	10635
5	19511392	19511666	6.3	4.47	7.08	-2.61	1.44e-10	7.49e-09	0	1	16.05	28.22	156.07	114.94	275	Intron (ENSGALT00000049276/ENSGALG00000038913, intron 1 of 5)	5	19507937	19607903	99967	1	ENSGALG00000038913	ENSGALT00000049276	3455
1	87352125	87352637	7.76	6.31	8.47	-2.16	1.47e-10	7.61e-09	0	2	64.54	94.5	317.92	392.42	513	Distal Intergenic	1	87362293	87533270	170978	1	ENSGALG00000048148	ENSGALT00000107081	-9656
3	19192432	19193578	7.39	6.04	8.08	-2.04	1.48e-10	7.65e-09	0	2	56.19	75.47	242.78	297.19	1147	Distal Intergenic	3	19224626	19249474	24849	2	ENSGALG00000026385	ENSGALT00000106597	55896
8	28087357	28088053	6.19	6.95	4.49	2.46	1.52e-10	7.89e-09	1	0	129.4	118.13	20.23	24.63	697	Distal Intergenic	8	28132665	28133855	1191	1	ENSGALG00000042686	ENSGALT00000079896	-44612
12	6662390	6662717	5.92	4.44	6.63	-2.19	1.55e-10	7.99e-09	0	1	20.55	22.97	86.71	111.65	328	Distal Intergenic	12	6687427	6691302	3876	1	ENSGALG00000050679	ENSGALT00000101396	-24710
9	14335832	14336333	6.31	4.43	7.1	-2.68	1.56e-10	8.04e-09	0	2	15.41	27.56	161.85	113.29	502	Intron (ENSGALT00000095059/ENSGALG00000047059, intron 1 of 3)	9	14316705	14344686	27982	2	ENSGALG00000047059	ENSGALT00000095059	8353
7	25883072	25883713	6.44	4.53	7.23	-2.7	1.56e-10	8.06e-09	0	1	17.98	28.22	109.83	190.46	642	Intron (ENSGALT00000018998/ENSGALG00000011630, intron 2 of 13)	7	25827826	25938046	110221	1	ENSGALG00000011630	ENSGALT00000085622	55246
13	14024465	14024691	5.22	3.47	5.99	-2.52	1.59e-10	8.19e-09	0	1	9.63	12.47	54.91	72.25	227	Distal Intergenic	13	14000097	14017080	16984	2	ENSGALG00000005770	ENSGALT00000079962	-7385
1	126791216	126791960	7.12	5.64	7.83	-2.19	1.59e-10	8.19e-09	0	2	42.06	57.75	193.64	262.71	745	Distal Intergenic	1	126837093	126847541	10449	1	ENSGALG00000048085	ENSGALT00000098957	-45133
9	24044743	24045491	7.37	6.32	7.97	-1.65	1.6e-10	8.24e-09	1	1	81.24	78.1	254.34	246.29	749	Promoter (<=1kb)	9	24044988	24062914	17927	1	ENSGALG00000030773	ENSGALT00000099830	0
6	31043678	31044067	6.3	4.79	7.02	-2.23	1.6e-10	8.24e-09	1	1	32.43	22.97	121.39	137.92	390	Intron (ENSGALT00000015315/ENSGALG00000009403, intron 1 of 15)	6	31015797	31015859	63	1	ENSGALG00000037035	ENSGALT00000071550	27881
10	7176205	7177256	6.49	7.21	4.97	2.24	1.61e-10	8.28e-09	2	0	143.53	152.26	34.68	27.91	1052	Promoter (<=1kb)	10	7166206	7175738	9533	2	ENSGALG00000004103	ENSGALT00000006527	-467
3	5304140	5304687	7.21	5.93	7.88	-1.95	1.61e-10	8.28e-09	1	1	60.69	61.03	199.42	270.92	548	Intron (ENSGALT00000102785/ENSGALG00000037200, intron 4 of 14)	3	5255894	5424543	168650	1	ENSGALG00000037200	ENSGALT00000064180	48246
6	30329270	30329460	5.93	4.33	6.67	-2.35	1.64e-10	8.42e-09	0	1	22.48	17.72	115.61	88.66	191	Distal Intergenic	6	30354438	30358546	4109	2	ENSGALG00000051910	ENSGALT00000103694	29086
Z	46271162	46271486	5.63	3.65	6.43	-2.79	1.65e-10	8.46e-09	0	1	8.03	17.06	92.49	80.46	325	Promoter (<=1kb)	34	46272436	46396602	124167	1	ENSGALG00000000234	ENSGALT00000000313	-950
2	137657657	137658064	6.61	4.8	7.38	-2.59	1.66e-10	8.47e-09	0	1	20.23	35.44	138.73	195.39	408	Distal Intergenic	2	137819461	137877340	57880	1	ENSGALG00000051414	ENSGALT00000107342	-161397
2	14959408	14959960	6.85	5.48	7.54	-2.07	1.67e-10	8.54e-09	2	2	37.25	51.85	179.19	193.75	553	Distal Intergenic	2	14903843	14928738	24896	2	ENSGALG00000007346	ENSGALT00000011883	-30670
4	36677159	36679094	8.25	8.9	7.05	1.85	1.67e-10	8.54e-09	2	0	515.35	439.7	144.51	119.86	1936	Distal Intergenic	4	36748697	37032793	284097	1	ENSGALG00000010397	ENSGALT00000016932	-69603
2	111777269	111777628	6.45	4.92	7.17	-2.26	1.68e-10	8.56e-09	0	1	25.69	34.78	121.39	167.48	360	Distal Intergenic	2	111903414	111904526	1113	1	ENSGALG00000035065	ENSGALT00000070364	-125786
6	12482961	12483224	6.44	4.21	7.28	-3.06	1.7e-10	8.64e-09	0	1	13.49	23.63	205.2	105.08	264	Intron (ENSGALT00000033690/ENSGALG00000004569, intron 1 of 16)	6	12474062	12502545	28484	1	ENSGALG00000004569	ENSGALT00000096112	8899
Z	32029106	32029346	5.5	3.6	6.29	-2.69	1.71e-10	8.68e-09	0	1	12.52	11.81	54.91	101.8	241	Intron (ENSGALT00000091082/ENSGALG00000015103, intron 10 of 24)	34	31979763	32207290	227528	1	ENSGALG00000015103	ENSGALT00000051139	49343
8	21604149	21604661	6.88	5.35	7.6	-2.25	1.72e-10	8.74e-09	0	2	32.43	49.22	210.98	177.33	513	Promoter (1-2kb)	8	21595383	21606407	11025	2	ENSGALG00000010293	ENSGALT00000038387	1746
9	22988872	22989242	5.86	4.39	6.57	-2.18	1.73e-10	8.75e-09	0	1	22.16	19.69	86.71	103.44	371	Distal Intergenic	9	22954020	22969719	15700	2	ENSGALG00000052586	ENSGALT00000097917	-19153
3	68234661	68235138	6.28	4.94	6.96	-2.02	1.73e-10	8.75e-09	0	1	29.22	32.16	112.72	136.28	478	Distal Intergenic	3	68246858	68319109	72252	1	ENSGALG00000015387	ENSGALT00000024823	-11720
1	183911031	183911416	6.05	4.56	6.76	-2.21	1.75e-10	8.89e-09	1	1	21.51	25.59	92.49	124.79	386	Intron (ENSGALT00000036427/ENSGALG00000017185, intron 3 of 5)	1	183903226	183920317	17092	1	ENSGALG00000017185	ENSGALT00000036427	7805
1	29956129	29956615	6.57	4.78	7.34	-2.56	1.76e-10	8.9e-09	0	1	27.93	26.91	112.72	211.81	487	Distal Intergenic	1	29944917	29949470	4554	2	ENSGALG00000054789	ENSGALT00000104929	-6659
11	12216073	12216320	6.32	4.39	7.12	-2.73	1.8e-10	9.11e-09	0	1	18.94	22.97	92.49	185.54	248	Distal Intergenic	11	12177727	12198657	20931	1	ENSGALG00000039985	ENSGALT00000049612	38346
5	12850257	12850453	5.56	3.88	6.32	-2.44	1.83e-10	9.24e-09	0	1	14.45	15.09	92.49	67.32	197	Intron (ENSGALT00000099876/ENSGALG00000054893, intron 1 of 3)	5	12830101	12857218	27118	2	ENSGALG00000054893	ENSGALT00000099876	6765
4	56429270	56429514	5.96	4.53	6.66	-2.14	1.91e-10	9.61e-09	0	1	23.12	22.97	89.6	113.29	245	Distal Intergenic	4	56435712	56439535	3824	2	ENSGALG00000055134	ENSGALT00000106753	10021
1	57376672	57377194	6.53	4.92	7.27	-2.36	1.91e-10	9.62e-09	0	1	23.76	36.75	173.41	136.28	523	Intron (ENSGALT00000021004/ENSGALG00000012877, intron 1 of 11)	1	57351612	57424085	72474	1	ENSGALG00000012877	ENSGALT00000021004	25060
7	11076393	11076745	6.15	4.71	6.86	-2.15	1.92e-10	9.67e-09	0	2	24.72	27.56	130.06	101.8	353	Distal Intergenic	7	11092899	11169151	76253	1	ENSGALG00000008152	ENSGALT00000013241	-16154
1	73248454	73249180	7.01	5.61	7.7	-2.1	1.95e-10	9.79e-09	1	2	45.6	51.85	170.52	246.29	727	Intron (ENSGALT00000102587/ENSGALG00000017291, intron 2 of 11)	1	73192194	73320608	128415	1	ENSGALG00000017291	ENSGALT00000107282	56260
8	835955	836320	6.24	4.78	6.95	-2.18	1.96e-10	9.86e-09	0	2	31.15	23.63	112.72	134.64	366	Promoter (<=1kb)	8	715737	835787	120051	2	ENSGALG00000048836	ENSGALT00000091285	-168
2	22042445	22042847	6.41	7.22	4.4	2.82	1.98e-10	9.92e-09	2	0	127.47	171.29	14.45	27.91	403	Intron (ENSGALT00000014750/ENSGALG00000009062, intron 12 of 12)	2	22134540	22136747	2208	1	ENSGALG00000009064	ENSGALT00000014752	-91693
2	6095797	6096077	5.73	4.16	6.46	-2.3	2.02e-10	1.01e-08	0	1	15.41	20.34	78.04	98.52	281	Distal Intergenic	2	6059235	6059407	173	2	ENSGALG00000027044	ENSGALT00000043063	-36390
2	32621435	32621712	5.48	3.7	6.25	-2.56	2.03e-10	1.02e-08	0	1	14.77	11.16	60.69	91.95	278	Promoter (<=1kb)	2	32588887	32621248	32362	2	ENSGALG00000027925	ENSGALT00000049246	-187
Z	33653330	33653920	6.21	4.17	7.02	-2.85	2.08e-10	1.04e-08	0	1	13.81	22.31	89.6	170.76	591	Distal Intergenic	34	33679379	33729221	49843	1	ENSGALG00000015083	ENSGALT00000024332	-25459
7	33617216	33617896	6.6	5.34	7.26	-1.92	2.1e-10	1.05e-08	0	2	37.89	43.31	141.62	165.84	681	Distal Intergenic	7	33653416	33658515	5100	1	ENSGALG00000051136	ENSGALT00000107090	-35520
12	893397	894008	6.25	7	4.59	2.41	2.11e-10	1.05e-08	2	0	130.04	126	20.23	27.91	612	Distal Intergenic	12	880314	884237	3924	1	ENSGALG00000054617	ENSGALT00000095449	13083
1	116227345	116227576	5.75	4.03	6.51	-2.48	2.13e-10	1.06e-08	0	1	20.23	12.47	92.49	90.31	232	Intron (ENSGALT00000026250/ENSGALG00000016281, intron 71 of 77)	1	116112612	116121679	9068	1	ENSGALG00000016286	ENSGALT00000026259	114733
W	5282241	5282511	4.22	1.08	5.13	-4.05	2.16e-10	1.08e-08	0	1	1.61	2.63	14.45	55.83	271	Promoter (2-3kb)	33	5276570	5279362	2793	2	ENSGALG00000053504	ENSGALT00000105556	-2879
1	158213325	158213777	6.01	4.57	6.72	-2.15	2.17e-10	1.08e-08	0	1	21.83	25.59	92.49	118.22	453	Intron (ENSGALT00000047645/ENSGALG00000037015, intron 2 of 11)	1	158057107	158057209	103	1	ENSGALG00000025547	ENSGALT00000042460	156218
1	36265369	36265773	6.67	5.38	7.34	-1.96	2.18e-10	1.09e-08	0	1	36.6	46.6	158.96	164.19	405	Promoter (1-2kb)	1	36249788	36266933	17146	2	ENSGALG00000010152	ENSGALT00000016502	1160
5	28739033	28739613	7.43	6.06	8.12	-2.06	2.18e-10	1.09e-08	1	1	55.55	78.1	254.34	302.12	581	Intron (ENSGALT00000102206/ENSGALG00000009491, intron 8 of 10)	5	28752972	28760924	7953	1	ENSGALG00000054613	ENSGALT00000102215	-13359
2	4582684	4582958	5.23	3.15	6.05	-2.89	2.2e-10	1.09e-08	0	1	11.88	5.91	54.91	77.17	275	Intron (ENSGALT00000089587/ENSGALG00000005710, intron 2 of 7)	2	4569323	4636197	66875	1	ENSGALG00000005710	ENSGALT00000083911	13361
3	23462012	23462260	5.81	4.27	6.54	-2.27	2.22e-10	1.1e-08	0	1	17.02	21.66	80.93	105.08	249	Distal Intergenic	3	23472139	23475001	2863	1	ENSGALG00000052256	ENSGALT00000105557	-9879
3	15670110	15670669	6.82	5.31	7.54	-2.23	2.28e-10	1.13e-08	0	1	30.82	48.56	187.86	185.54	560	Distal Intergenic	3	15647437	15658771	11335	2	ENSGALG00000008667	ENSGALT00000014113	-11339
33	5398365	5398625	6.21	4.6	6.95	-2.35	2.29e-10	1.13e-08	0	1	20.87	27.56	98.27	149.42	261	Promoter (2-3kb)	32	5401187	5408382	7196	1	ENSGALG00000030002	ENSGALT00000080267	-2562
1	13340265	13340735	6.02	6.83	3.97	2.87	2.31e-10	1.14e-08	2	0	129.08	99.1	11.56	19.7	471	Intron (ENSGALT00000013344/ENSGALG00000008193, intron 4 of 64)	1	13367684	13372180	4497	1	ENSGALG00000049743	ENSGALT00000093699	-26949
Z	37208476	37209155	6.44	4.76	7.19	-2.43	2.31e-10	1.14e-08	0	1	20.23	34.13	130.06	162.55	680	Intron (ENSGALT00000058162/ENSGALG00000033256, intron 8 of 20)	34	37074185	37334639	260455	1	ENSGALG00000033256	ENSGALT00000024476	134291
2	46830497	46830895	6.14	4.71	6.84	-2.13	2.31e-10	1.14e-08	0	1	22.8	29.53	121.39	108.37	399	Distal Intergenic	2	46739295	46798842	59548	2	ENSGALG00000039983	ENSGALT00000055028	-31655
4	3414705	3415013	6.11	4.53	6.85	-2.32	2.32e-10	1.14e-08	0	1	20.55	25.59	135.84	95.23	309	Promoter (<=1kb)	4	3414865	3422988	8124	1	ENSGALG00000051657	ENSGALT00000105563	0
7	34331283	34331668	6.46	4.56	7.25	-2.68	2.32e-10	1.15e-08	0	1	27.61	19.69	106.94	197.03	386	Intron (ENSGALT00000099963/ENSGALG00000053295, intron 4 of 5)	7	34317143	34317306	164	2	ENSGALG00000017938	ENSGALT00000028645	-13977
2	128751622	128751855	5.54	3.93	6.28	-2.35	2.35e-10	1.16e-08	0	1	16.05	14.44	66.47	88.66	234	Promoter (<=1kb)	2	128751881	128771842	19962	1	ENSGALG00000037687	ENSGALT00000067611	-26
13	10522841	10523091	6.26	4.78	6.98	-2.2	2.37e-10	1.17e-08	0	1	23.44	31.5	109.83	142.85	251	Distal Intergenic	13	10514513	10519859	5347	1	ENSGALG00000038848	ENSGALT00000065242	8328
1	119637666	119638484	7.72	6.63	8.34	-1.71	2.4e-10	1.18e-08	1	2	101.14	96.47	291.91	354.66	819	Promoter (<=1kb)	1	119638154	119650880	12727	1	ENSGALG00000033758	ENSGALT00000074948	0
5	44684297	44684579	5.76	3.95	6.54	-2.59	2.4e-10	1.18e-08	0	1	13.81	17.06	66.47	119.86	283	Intron (ENSGALT00000083123/ENSGALG00000010747, intron 4 of 10)	5	44669751	44707308	37558	2	ENSGALG00000010747	ENSGALT00000083123	22729
3	63876147	63877388	7.66	6.13	8.38	-2.25	2.46e-10	1.2e-08	0	1	65.5	74.82	254.34	412.13	1242	Distal Intergenic	3	63868068	63871243	3176	2	ENSGALG00000014962	ENSGALT00000024129	-4904
Z	37350352	37350676	6.35	3.88	7.22	-3.34	2.48e-10	1.21e-08	0	1	17.02	12.47	80.93	216.74	325	Promoter (2-3kb)	34	37344034	37348214	4181	2	ENSGALG00000033558	ENSGALT00000054500	-2138
4	43626800	43627244	6.44	4.52	7.24	-2.72	2.48e-10	1.21e-08	0	1	22.8	22.97	98.27	203.6	445	Intron (ENSGALT00000102608/ENSGALG00000049147, intron 1 of 4)	4	43617253	43632548	15296	1	ENSGALG00000049147	ENSGALT00000102608	9547
2	86253004	86254228	7.45	8.08	6.28	1.81	2.5e-10	1.22e-08	2	0	268.75	273.67	78.04	77.17	1225	Distal Intergenic	2	86453622	86453739	118	1	ENSGALG00000025484	ENSGALT00000042397	-199394
3	10156499	10156889	6.13	4.7	6.83	-2.13	2.5e-10	1.22e-08	0	1	28.26	23.63	101.16	126.43	391	Distal Intergenic	3	10164257	10188294	24038	1	ENSGALG00000008855	ENSGALT00000059584	-7368
2	139794380	139794809	5.88	4.16	6.64	-2.48	2.5e-10	1.22e-08	0	1	14.77	21	78.04	121.5	430	Promoter (<=1kb)	2	139795075	139828980	33906	1	ENSGALG00000033453	ENSGALT00000071481	-266
8	24329920	24330235	6.13	4.62	6.86	-2.24	2.55e-10	1.24e-08	0	1	24.08	24.94	92.49	139.56	316	Distal Intergenic	8	24334153	24360758	26606	1	ENSGALG00000010539	ENSGALT00000017154	-3918
18	4239521	4241043	7.94	6.96	8.52	-1.56	2.56e-10	1.25e-08	1	2	122.66	126	346.82	387.5	1523	Promoter (<=1kb)	18	4223660	4240761	17102	2	ENSGALG00000001777	ENSGALT00000002733	0
9	2377371	2377900	6.49	5.19	7.17	-1.97	2.56e-10	1.25e-08	0	1	33.07	40.03	132.95	154.34	530	Distal Intergenic	9	2399821	2410659	10839	2	ENSGALG00000002169	ENSGALT00000003399	32759
14	3612500	3613291	7.7	6.27	8.4	-2.14	2.58e-10	1.25e-08	2	2	61.65	92.53	364.17	313.61	792	Distal Intergenic	14	3626463	3636842	10380	1	ENSGALG00000038515	ENSGALT00000073543	-13172
1	33422454	33423285	7.06	5.62	7.77	-2.15	2.58e-10	1.25e-08	0	1	41.74	56.44	184.97	251.22	832	Promoter (<=1kb)	1	33419044	33421641	2598	2	ENSGALG00000040567	ENSGALT00000073363	-813
1	177754553	177754758	5.73	3.76	6.53	-2.78	2.59e-10	1.25e-08	0	1	9.31	17.72	109.83	75.53	206	Distal Intergenic	1	177805024	177809808	4785	2	ENSGALG00000047763	ENSGALT00000106392	55050
6	17836967	17837476	6.99	5.74	7.64	-1.9	2.59e-10	1.26e-08	1	1	52.66	54.47	173.41	226.59	510	Distal Intergenic	6	17815017	17826035	11019	2	ENSGALG00000005687	ENSGALT00000085071	-10932
5	15274509	15275259	6.84	5.27	7.57	-2.31	2.6e-10	1.26e-08	0	2	29.22	47.91	179.19	201.96	751	Exon (ENSGALT00000076393/ENSGALG00000040530, exon 6 of 24)	5	15268800	15289906	21107	1	ENSGALG00000040530	ENSGALT00000076393	5709
1	140400050	140400400	5.58	3.93	6.32	-2.39	2.6e-10	1.26e-08	0	1	12.2	18.38	78.04	82.1	351	Intron (ENSGALT00000027211/ENSGALG00000016844, intron 2 of 2)	1	140409315	140416170	6856	1	ENSGALG00000047958	ENSGALT00000094488	-8915
5	28758623	28759321	7.48	6.06	8.18	-2.12	2.64e-10	1.27e-08	0	1	67.43	65.63	228.33	351.37	699	Intron (ENSGALT00000102215/ENSGALG00000054613, intron 3 of 3)	5	28753015	28762220	9206	1	ENSGALG00000054613	ENSGALT00000101892	5608
4	19811035	19811528	7.24	6.12	7.87	-1.74	2.64e-10	1.28e-08	2	1	71.28	68.25	213.87	252.86	494	Intron (ENSGALT00000014990/ENSGALG00000009207, intron 1 of 11)	4	19800049	19869967	69919	1	ENSGALG00000009207	ENSGALT00000095379	10986
19	5871368	5871602	5.48	3.75	6.24	-2.49	2.66e-10	1.28e-08	0	1	13.16	13.78	57.8	93.59	235	Promoter (2-3kb)	19	5870573	5874427	3855	2	ENSGALG00000003657	ENSGALT00000005793	2825
4	69946184	69946577	6.71	5.43	7.38	-1.95	2.68e-10	1.29e-08	0	1	44.31	42	184.97	147.77	394	Promoter (2-3kb)	4	69914094	69943681	29588	2	ENSGALG00000014337	ENSGALT00000068579	-2503
6	1192294	1192585	3.6	-1.03	4.57	-5.6	2.73e-10	1.32e-08	1	0	0.32	0.66	37.57	9.85	292	Distal Intergenic	6	1216875	1216952	78	2	ENSGALG00000048417	ENSGALT00000095609	24367
13	10591157	10591577	6.25	4.61	7	-2.39	2.78e-10	1.34e-08	0	1	21.19	27.56	98.27	157.63	421	Distal Intergenic	13	10575624	10579022	3399	1	ENSGALG00000050144	ENSGALT00000100220	15533
3	9660014	9660663	6.57	5.04	7.29	-2.26	2.8e-10	1.34e-08	0	1	27.61	38.06	130.06	183.9	650	Intron (ENSGALT00000069546/ENSGALG00000008931, intron 4 of 4)	3	9676896	9693973	17078	1	ENSGALG00000008930	ENSGALT00000014514	-16233
8	22977158	22977770	7.15	5.88	7.81	-1.92	2.81e-10	1.35e-08	1	1	57.8	60.38	190.75	257.78	613	Exon (ENSGALT00000074365/ENSGALG00000010502, exon 13 of 13)	8	22961544	22982526	20983	1	ENSGALG00000010494	ENSGALT00000017089	15614
3	101191744	101191976	5.43	3.73	6.18	-2.45	2.81e-10	1.35e-08	0	1	15.41	11.16	66.47	78.81	233	Distal Intergenic	3	101227173	101229540	2368	2	ENSGALG00000053822	ENSGALT00000107829	37564
7	11182141	11182673	7.04	5.6	7.74	-2.14	2.86e-10	1.37e-08	0	2	43.67	53.16	173.41	254.5	533	Promoter (<=1kb)	7	11182555	11193986	11432	1	ENSGALG00000045898	ENSGALT00000087961	0
Z	12937000	12937435	5.66	3.93	6.43	-2.49	2.87e-10	1.37e-08	0	1	15.41	15.09	63.58	108.37	436	Promoter (<=1kb)	34	12937242	12956390	19149	1	ENSGALG00000014835	ENSGALT00000023947	0
1	63747974	63748706	7.29	6.05	7.95	-1.9	2.87e-10	1.37e-08	2	2	67.11	65.63	210.98	284.06	733	Distal Intergenic	1	63754792	63754910	119	2	ENSGALG00000025472	ENSGALT00000042385	6204
2	63416185	63417073	7.22	5.86	7.91	-2.05	2.91e-10	1.39e-08	0	2	53.3	63	199.42	282.41	889	Intron (ENSGALT00000097449/ENSGALG00000049456, intron 2 of 2)	2	63431358	63431939	582	1	ENSGALG00000047144	ENSGALT00000106343	-14285
4	3433028	3433251	5.69	4.16	6.42	-2.26	2.96e-10	1.41e-08	0	1	16.05	19.69	92.49	78.81	224	Intron (ENSGALT00000009742/ENSGALG00000006049, intron 1 of 10)	4	3425936	3453335	27400	1	ENSGALG00000006049	ENSGALT00000009742	7092
10	2243079	2243379	5.83	4.34	6.55	-2.2	2.98e-10	1.42e-08	0	1	17.66	22.97	86.71	100.16	301	Distal Intergenic	10	2272014	2467955	195942	1	ENSGALG00000001774	ENSGALT00000034761	-28635
13	9391163	9391386	5.72	4.01	6.48	-2.47	3e-10	1.43e-08	0	1	11.88	20.34	89.6	88.66	224	Distal Intergenic	13	9378764	9383293	4530	1	ENSGALG00000052792	ENSGALT00000103973	12399
3	24619066	24619282	6.17	4.6	6.91	-2.3	3.02e-10	1.44e-08	0	1	28.9	19.69	130.06	110.01	217	Promoter (1-2kb)	3	24617684	24642994	25311	1	ENSGALG00000053122	ENSGALT00000097511	1382
3	99184840	99185468	7.13	5.89	7.78	-1.89	3.08e-10	1.47e-08	0	2	52.34	66.28	205.2	234.8	629	Intron (ENSGALT00000097744/ENSGALG00000033579, intron 1 of 5)	3	99207484	99211831	4348	1	ENSGALG00000016462	ENSGALT00000107250	-22016
5	17772116	17772668	6.54	4.86	7.29	-2.42	3.1e-10	1.47e-08	0	2	21.51	36.75	138.73	174.05	553	Distal Intergenic	5	17778656	17793544	14889	1	ENSGALG00000007555	ENSGALT00000012217	-5988
2	53067137	53067704	6.65	4.84	7.42	-2.58	3.1e-10	1.47e-08	0	1	20.55	36.75	141.62	201.96	568	Distal Intergenic	2	53111982	53114971	2990	1	ENSGALG00000048009	ENSGALT00000097436	-44278
3	65064199	65064659	6.91	5.46	7.62	-2.16	3.13e-10	1.49e-08	0	1	46.24	42	156.07	238.08	461	Promoter (1-2kb)	3	65066484	65067967	1484	1	ENSGALG00000049297	ENSGALT00000102052	-1825
4	10534176	10534811	6.54	7.25	5.1	2.14	3.16e-10	1.5e-08	2	0	151.56	152.26	37.57	31.2	636	Distal Intergenic	4	10550733	10550817	85	1	ENSGALG00000025286	ENSGALT00000042199	-15922
3	75371937	75372159	5.42	3.66	6.19	-2.53	3.18e-10	1.51e-08	0	1	14.77	10.5	60.69	85.38	223	Intron (ENSGALT00000025160/ENSGALG00000015605, intron 3 of 5)	3	75333300	75404609	71310	1	ENSGALG00000015605	ENSGALT00000101093	38637
2	39027339	39027602	5.85	4.22	6.59	-2.37	3.2e-10	1.51e-08	0	1	20.87	16.41	78.04	114.94	264	Intron (ENSGALT00000092189/ENSGALG00000011439, intron 2 of 15)	2	39094836	39096996	2161	2	ENSGALG00000053702	ENSGALT00000090562	69394
7	26968989	26969321	5.84	4.15	6.59	-2.44	3.21e-10	1.52e-08	0	1	13.16	22.31	89.6	103.44	333	Intron (ENSGALT00000057284/ENSGALG00000031244, intron 11 of 20)	7	26927568	26942616	15049	1	ENSGALG00000011697	ENSGALT00000083896	41421
1	85920617	85921161	6.41	4.74	7.16	-2.42	3.22e-10	1.52e-08	0	2	25.37	28.22	104.05	182.26	545	Intron (ENSGALT00000105576/ENSGALG00000053198, intron 5 of 5)	1	85910572	85928953	18382	1	ENSGALG00000015271	ENSGALT00000024648	10045
2	83291711	83292075	6.2	4.8	6.9	-2.1	3.26e-10	1.54e-08	0	1	28.26	27.56	101.16	137.92	365	Intron (ENSGALT00000046804/ENSGALG00000013124, intron 5 of 28)	2	83432787	83432945	159	2	ENSGALG00000027289	ENSGALT00000044031	140870
8	5332879	5333816	7.04	5.85	7.68	-1.83	3.32e-10	1.57e-08	0	2	53.94	61.03	184.97	224.95	938	Distal Intergenic	8	5342015	5361828	19814	2	ENSGALG00000051748	ENSGALT00000105253	28012
7	29622454	29623226	6.94	5.54	7.64	-2.1	3.35e-10	1.58e-08	0	1	50.73	42	164.74	233.16	773	Intron (ENSGALT00000019859/ENSGALG00000012159, intron 2 of 11)	7	29611431	29637868	26438	2	ENSGALG00000012159	ENSGALT00000019859	14642
4	4314474	4314682	5.44	3.53	6.23	-2.7	3.39e-10	1.59e-08	0	1	8.67	14.44	89.6	60.75	209	Distal Intergenic	4	4321737	4327851	6115	1	ENSGALG00000006406	ENSGALT00000010343	-7055
2	130441240	130441633	6.25	4.65	6.99	-2.35	3.4e-10	1.6e-08	0	1	20.55	29.53	104.05	151.06	394	Intron (ENSGALT00000062717/ENSGALG00000040079, intron 5 of 7)	2	130419407	130428964	9558	2	ENSGALG00000043785	ENSGALT00000053186	-12276
1	103350773	103351003	5.33	3.72	6.07	-2.36	3.42e-10	1.61e-08	0	1	12.52	13.78	60.69	73.89	231	Distal Intergenic	1	103464967	103465071	105	1	ENSGALG00000017896	ENSGALT00000028603	-113964
Z	45622281	45622606	6.1	4.4	6.86	-2.46	3.49e-10	1.64e-08	0	1	21.83	20.34	83.82	147.77	326	Distal Intergenic	34	45630555	45631938	1384	2	ENSGALG00000053298	ENSGALT00000102430	9332
10	3468590	3469095	6.39	4.67	7.15	-2.49	3.54e-10	1.66e-08	0	1	19.27	31.5	115.61	169.12	506	Distal Intergenic	10	3417872	3452730	34859	2	ENSGALG00000041641	ENSGALT00000104036	-15860
4	57808883	57809413	6.83	5.32	7.55	-2.23	3.57e-10	1.67e-08	0	1	30.82	49.22	187.86	187.18	531	Distal Intergenic	4	57794829	57798938	4110	1	ENSGALG00000042492	ENSGALT00000075211	14054
12	12114495	12114986	6.18	4.74	6.89	-2.15	3.6e-10	1.68e-08	0	2	23.12	30.19	104.05	133	492	Distal Intergenic	12	12072401	12100919	28519	2	ENSGALG00000006956	ENSGALT00000063242	-13576
1	6534740	6535495	7	7.67	5.7	1.97	3.61e-10	1.68e-08	2	0	205.18	202.13	57.8	45.97	756	Distal Intergenic	1	6515377	6517033	1657	1	ENSGALG00000046927	ENSGALT00000091103	19363
19	1952807	1953082	5.95	4.53	6.65	-2.13	3.63e-10	1.7e-08	0	1	21.19	24.94	89.6	111.65	276	Intron (ENSGALT00000001731/ENSGALG00000001153, intron 2 of 18)	19	1977629	1977704	76	2	ENSGALG00000025291	ENSGALT00000042204	24622
4	1091105	1091783	7.15	6.02	7.77	-1.75	3.66e-10	1.7e-08	1	2	59.72	70.22	222.55	215.09	679	Distal Intergenic	4	1105128	1120637	15510	1	ENSGALG00000041437	ENSGALT00000054616	-13345
3	54694992	54695436	6.85	5.28	7.59	-2.31	3.67e-10	1.71e-08	1	1	44.63	32.81	228.33	155.98	445	Intron (ENSGALT00000103865/ENSGALG00000053288, intron 2 of 2)	3	54688790	54696044	7255	1	ENSGALG00000053288	ENSGALT00000103865	6202
3	50456694	50457395	7.01	5.04	7.82	-2.78	3.71e-10	1.73e-08	0	2	20.55	45.28	208.09	243.01	702	Distal Intergenic	3	50429225	50429279	55	2	ENSGALG00000051128	ENSGALT00000092196	-27415
1	162524661	162525118	5.83	4.09	6.6	-2.51	3.72e-10	1.73e-08	0	1	16.38	17.72	69.36	124.79	458	Distal Intergenic	1	162459586	162462372	2787	1	ENSGALG00000047522	ENSGALT00000096913	65075
4	81956646	81956873	5.65	4.02	6.4	-2.37	3.78e-10	1.76e-08	0	1	12.84	19.69	78.04	90.31	228	Intron (ENSGALT00000025185/ENSGALG00000015623, intron 3 of 11)	4	81930559	81966939	36381	2	ENSGALG00000015623	ENSGALT00000025185	10066
8	10453908	10454371	6.47	4.28	7.3	-3.02	3.92e-10	1.82e-08	0	1	21.19	17.72	92.49	223.3	464	Distal Intergenic	8	10348449	10356499	8051	2	ENSGALG00000043258	ENSGALT00000072881	-97409
2	146649198	146649578	6.3	4.91	7	-2.09	4.01e-10	1.86e-08	0	1	27.29	32.81	109.83	146.13	381	Distal Intergenic	2	146577321	146580754	3434	2	ENSGALG00000052258	ENSGALT00000091923	-68444
1	97668760	97669662	7.51	8.22	6.06	2.16	4.05e-10	1.88e-08	2	0	327.83	268.42	54.91	78.81	903	Intron (ENSGALT00000025009/ENSGALG00000015511, intron 2 of 28)	1	97690453	97928654	238202	1	ENSGALG00000015511	ENSGALT00000104097	-20791
4	18231372	18232050	6.99	5.13	7.78	-2.66	4.06e-10	1.88e-08	0	1	33.07	36.75	144.51	295.55	679	Intron (ENSGALT00000094055/ENSGALG00000009168, intron 8 of 19)	4	18094540	18098672	4133	1	ENSGALG00000046723	ENSGALT00000093978	136832
1	63809780	63810220	5.57	4.06	6.29	-2.22	4.09e-10	1.89e-08	0	1	15.73	17.72	72.25	83.74	441	Distal Intergenic	1	63754792	63754910	119	2	ENSGALG00000025472	ENSGALT00000042385	-54870
3	54079432	54080389	7.71	5.65	8.53	-2.88	4.17e-10	1.93e-08	0	2	29.86	70.22	355.49	382.57	958	Promoter (<=1kb)	3	54081379	54111739	30361	1	ENSGALG00000013822	ENSGALT00000081946	-990
12	15923929	15924344	5.95	4.42	6.67	-2.25	4.19e-10	1.93e-08	0	1	23.12	19.69	83.82	119.86	416	Intron (ENSGALT00000103642/ENSGALG00000039583, intron 1 of 8)	12	15931752	15968266	36515	1	ENSGALG00000039583	ENSGALT00000060140	-7408
7	5946267	5946534	5.69	4.05	6.44	-2.39	4.21e-10	1.94e-08	0	1	16.05	17.06	66.47	106.73	268	Intron (ENSGALT00000006741/ENSGALG00000004236, intron 2 of 13)	7	5942946	5979718	36773	1	ENSGALG00000004236	ENSGALT00000006741	3321
1	69871449	69871980	6.02	4.46	6.75	-2.28	4.29e-10	1.98e-08	0	1	21.19	22.97	83.82	131.36	532	Intron (ENSGALT00000022983/ENSGALG00000019261, intron 6 of 12)	1	69831525	69908956	77432	1	ENSGALG00000019261	ENSGALT00000022983	39924
3	58066070	58066337	6.09	4.14	6.89	-2.76	4.31e-10	1.98e-08	0	1	10.92	24.28	109.83	128.07	268	Distal Intergenic	3	57964558	58039567	75010	2	ENSGALG00000034030	ENSGALT00000065371	-26503
2	97407387	97407741	5.53	3.88	6.28	-2.39	4.32e-10	1.99e-08	0	1	15.09	14.44	89.6	65.68	355	Intron (ENSGALT00000022385/ENSGALG00000013785, intron 5 of 12)	2	97338196	97453065	114870	2	ENSGALG00000013785	ENSGALT00000022385	45324
11	12989621	12990018	5.89	4.4	6.6	-2.2	4.37e-10	2.01e-08	0	1	19.91	22.31	80.93	113.29	398	Intron (ENSGALT00000095857/ENSGALG00000047436, intron 2 of 2)	11	12961092	12998337	37246	2	ENSGALG00000047436	ENSGALT00000095857	8319
2	79115987	79116251	6.02	4.65	6.71	-2.06	4.44e-10	2.04e-08	0	1	26.65	23.63	109.83	100.16	265	Intron (ENSGALT00000090396/ENSGALG00000049749, intron 5 of 5)	2	79102267	79122158	19892	1	ENSGALG00000049749	ENSGALT00000090396	13720
2	140112952	140113556	6.41	7.16	4.73	2.43	4.45e-10	2.04e-08	2	0	152.84	133.22	20.23	32.84	605	Distal Intergenic	2	139795075	139828980	33906	1	ENSGALG00000033453	ENSGALT00000071481	317877
3	42985016	42985778	8.03	7.11	8.59	-1.48	4.47e-10	2.05e-08	2	2	139.67	137.16	375.73	394.07	763	Promoter (<=1kb)	3	42984403	43024501	40099	1	ENSGALG00000037628	ENSGALT00000106869	613
18	6475998	6476593	6.77	5.38	7.47	-2.09	4.5e-10	2.06e-08	0	1	37.25	45.94	147.4	206.88	596	Intron (ENSGALT00000098730/ENSGALG00000047593, intron 2 of 2)	18	6443933	6452717	8785	2	ENSGALG00000053746	ENSGALT00000102656	-23281
17	5189359	5189652	6.26	4.64	7.01	-2.36	4.56e-10	2.09e-08	0	1	24.4	25.59	158.96	98.52	294	Promoter (2-3kb)	17	5192531	5196343	3813	1	ENSGALG00000027734	ENSGALT00000066832	-2879
12	8347170	8347525	6.29	4.73	7.02	-2.29	4.6e-10	2.1e-08	0	2	31.47	21.66	144.51	114.94	356	Distal Intergenic	12	8320730	8324325	3596	2	ENSGALG00000054043	ENSGALT00000105626	-22845
6	9606346	9606686	6.1	4.4	6.86	-2.46	4.61e-10	2.1e-08	0	1	19.27	22.97	83.82	147.77	341	Promoter (2-3kb)	6	9609059	9765448	156390	1	ENSGALG00000003135	ENSGALT00000096009	-2373
1	58789398	58790196	7.5	6.48	8.09	-1.62	4.64e-10	2.12e-08	2	2	85.41	92.53	283.24	262.71	799	Distal Intergenic	1	58821965	58864004	42040	1	ENSGALG00000012913	ENSGALT00000021059	-31769
Z	22580108	22581650	8.98	7.74	9.63	-1.9	4.68e-10	2.13e-08	2	2	206.14	220.51	656.08	932.62	1543	Promoter (1-2kb)	34	22582992	22593599	10608	1	ENSGALG00000054348	ENSGALT00000099375	-1342
1	56520143	56520400	6.47	5.09	7.16	-2.06	4.69e-10	2.14e-08	0	2	30.18	38.06	124.28	160.91	258	Promoter (1-2kb)	1	56483666	56518991	35326	2	ENSGALG00000047780	ENSGALT00000105163	-1152
1	114557929	114558205	5.83	4.17	6.59	-2.41	4.7e-10	2.14e-08	0	1	16.38	19.69	72.25	119.86	277	Distal Intergenic	1	114517355	114546887	29533	2	ENSGALG00000016265	ENSGALT00000036649	-11042
1	176126625	176127146	6.42	4.95	7.13	-2.19	4.72e-10	2.14e-08	0	1	26.33	35.44	118.5	162.55	522	Distal Intergenic	1	175943342	176107764	164423	2	ENSGALG00000017075	ENSGALT00000069518	-18861
Z	11861873	11862464	6.51	4.62	7.3	-2.68	4.79e-10	2.18e-08	0	2	18.94	30.19	112.72	201.96	592	Distal Intergenic	34	11920848	11993157	72310	1	ENSGALG00000003726	ENSGALT00000005914	-58384
5	44644837	44645685	7.32	5.52	8.09	-2.58	4.81e-10	2.19e-08	0	2	32.43	59.06	225.44	320.18	849	Intron (ENSGALT00000070131/ENSGALG00000010738, intron 1 of 8)	5	44630721	44653557	22837	2	ENSGALG00000010738	ENSGALT00000070131	7872
1	85503698	85504175	7.12	5.93	7.76	-1.84	4.82e-10	2.19e-08	1	1	56.83	64.97	193.64	241.37	478	Distal Intergenic	1	85383662	85470351	86690	2	ENSGALG00000015253	ENSGALT00000024611	-33347
3	24599549	24599812	6.32	4.65	7.08	-2.43	4.86e-10	2.2e-08	0	1	29.22	21	104.05	165.84	264	Distal Intergenic	3	24617684	24642994	25311	1	ENSGALG00000053122	ENSGALT00000097511	-17872
33	6246079	6246481	6.7	5.38	7.38	-2	4.92e-10	2.23e-08	2	2	38.53	44.63	141.62	192.11	403	Distal Intergenic	32	6241463	6244222	2760	1	ENSGALG00000055106	ENSGALT00000108043	4616
4	88253011	88253308	5.63	4.12	6.36	-2.24	4.98e-10	2.25e-08	0	1	18.94	15.75	75.15	88.66	298	Distal Intergenic	4	88341840	88377988	36149	1	ENSGALG00000038787	ENSGALT00000059714	-88532
2	14934518	14935189	7	5.32	7.76	-2.44	5.05e-10	2.28e-08	0	2	28.58	51.19	193.64	239.72	672	Distal Intergenic	2	14903843	14928738	24896	2	ENSGALG00000007346	ENSGALT00000011883	-5780
Z	40215318	40215987	6.73	5.35	7.42	-2.07	5.11e-10	2.31e-08	1	1	41.1	40.69	138.73	203.6	670	Intron (ENSGALT00000020565/ENSGALG00000012593, intron 2 of 18)	34	40176150	40219592	43443	2	ENSGALG00000012593	ENSGALT00000020565	3605
Z	31474524	31474822	5.29	3.47	6.07	-2.61	5.19e-10	2.34e-08	0	1	9.63	12.47	49.13	85.38	299	Intron (ENSGALT00000047285/ENSGALG00000005441, intron 2 of 10)	34	31502873	31503051	179	1	ENSGALG00000029007	ENSGALT00000044734	-28051
1	194454991	194455459	5.46	6.31	3.14	3.17	5.22e-10	2.35e-08	1	0	81.56	77.44	2.89	14.78	469	Intron (ENSGALT00000062691/ENSGALG00000031734, intron 2 of 3)	1	194448531	194462713	14183	2	ENSGALG00000031734	ENSGALT00000062691	7254
7	12798182	12798575	5.56	6.4	3.24	3.16	5.29e-10	2.38e-08	1	0	74.17	95.16	5.78	13.14	394	Intron (ENSGALT00000094015/ENSGALG00000042645, intron 21 of 22)	7	12674197	12744588	70392	2	ENSGALG00000008621	ENSGALT00000014048	-53594
21	5577770	5578060	6	4.56	6.71	-2.15	5.3e-10	2.39e-08	0	1	20.23	26.91	95.38	113.29	291	Promoter (<=1kb)	21	5578172	5580814	2643	1	ENSGALG00000004574	ENSGALT00000034931	-112
2	15168760	15169155	6.21	4.69	6.93	-2.24	5.4e-10	2.43e-08	0	1	22.8	28.88	98.27	146.13	396	Distal Intergenic	2	15281675	15288258	6584	2	ENSGALG00000052174	ENSGALT00000093919	119103
9	23198119	23198520	6.27	4.88	6.97	-2.09	5.41e-10	2.43e-08	0	1	25.37	33.47	112.72	137.92	402	Distal Intergenic	9	23146872	23185052	38181	1	ENSGALG00000010312	ENSGALT00000095345	51247
2	98240984	98241805	6.42	7.13	4.95	2.19	5.52e-10	2.48e-08	2	0	141.28	139.79	28.9	32.84	822	Distal Intergenic	2	98182370	98184232	1863	2	ENSGALG00000048499	ENSGALT00000105015	-56752
2	119310547	119311712	7.58	8.26	6.26	2	5.55e-10	2.49e-08	2	0	330.4	281.54	66.47	87.02	1166	Distal Intergenic	2	119316650	119442316	125667	1	ENSGALG00000037164	ENSGALT00000068709	-4938
2	66983589	66983901	6.27	4.85	6.97	-2.12	5.63e-10	2.52e-08	0	1	25.69	32.16	106.94	144.49	313	Promoter (2-3kb)	2	66980694	66982274	1581	1	ENSGALG00000030442	ENSGALT00000062388	2895
Z	59371968	59372194	5.59	4.08	6.32	-2.24	5.64e-10	2.52e-08	0	1	17.98	15.75	83.82	75.53	227	Distal Intergenic	34	59237149	59270751	33603	2	ENSGALG00000048289	ENSGALT00000094182	-101217
15	7111564	7112008	5.65	4.13	6.38	-2.25	5.68e-10	2.54e-08	0	1	16.7	18.38	92.49	73.89	445	Distal Intergenic	15	7119922	7130987	11066	1	ENSGALG00000029944	ENSGALT00000078140	-7914
1	167024782	167025422	6.39	5.03	7.08	-2.05	5.72e-10	2.55e-08	0	2	29.86	35.44	115.61	154.34	641	Distal Intergenic	1	167019707	167023223	3517	1	ENSGALG00000036258	ENSGALT00000048505	5075
4	7288534	7289345	6.55	7.26	5.06	2.2	5.73e-10	2.56e-08	2	0	160.55	147.01	40.46	26.27	812	Distal Intergenic	4	7473719	7489476	15758	1	ENSGALG00000050521	ENSGALT00000097394	-184374
15	2497075	2497313	4.66	5.57	1.63	3.95	5.84e-10	2.6e-08	2	0	45.92	49.22	2.89	3.28	239	Distal Intergenic	15	2528864	2528966	103	1	ENSGALG00000025354	ENSGALT00000042267	-31551
2	146126877	146127647	6.09	6.85	4.43	2.41	5.92e-10	2.64e-08	2	0	109.17	120.75	20.23	22.99	771	Distal Intergenic	2	146163339	146174643	11305	2	ENSGALG00000041730	ENSGALT00000064865	46996
10	2772961	2773266	5.75	3.49	6.59	-3.1	5.99e-10	2.67e-08	0	1	9.31	13.13	54.91	137.92	306	Distal Intergenic	10	2780867	2794265	13399	1	ENSGALG00000038458	ENSGALT00000044585	-7601
2	109877698	109877934	5.48	3.44	6.29	-2.85	6.02e-10	2.67e-08	0	1	10.6	11.16	104.05	52.54	237	Distal Intergenic	2	109842961	109846031	3071	2	ENSGALG00000048885	ENSGALT00000106691	-31667
1	135542198	135542838	6.94	5.55	7.64	-2.09	6.07e-10	2.7e-08	0	2	40.14	53.81	170.52	228.23	641	Distal Intergenic	1	135354534	135378734	24201	1	ENSGALG00000038936	ENSGALT00000064494	187664
2	63606702	63607103	6.53	4.81	7.29	-2.48	6.09e-10	2.71e-08	0	1	24.08	32.16	196.53	116.58	402	Distal Intergenic	2	63573770	63594156	20387	1	ENSGALG00000042845	ENSGALT00000081568	32932
3	31239538	31239800	6.23	4.89	6.92	-2.02	6.13e-10	2.72e-08	0	1	27.29	32.16	106.94	134.64	263	Distal Intergenic	3	31251787	31257934	6148	1	ENSGALG00000049657	ENSGALT00000097175	-11987
3	66079641	66080050	6.22	4.62	6.96	-2.34	6.18e-10	2.74e-08	0	1	18.3	30.84	118.5	129.71	410	Distal Intergenic	3	66080484	66086186	5703	2	ENSGALG00000055087	ENSGALT00000095682	6136
5	27862449	27862718	5.92	4.21	6.68	-2.47	6.32e-10	2.8e-08	0	1	14.13	22.97	83.82	121.5	270	Intron (ENSGALT00000015312/ENSGALG00000009400, intron 1 of 6)	5	27839047	27917728	78682	1	ENSGALG00000009400	ENSGALT00000099663	23402
1	171478093	171478417	6.11	4.7	6.81	-2.12	6.33e-10	2.8e-08	0	1	27.61	24.28	95.38	129.71	325	Promoter (1-2kb)	1	171476437	171542217	65781	1	ENSGALG00000017019	ENSGALT00000027490	1656
7	30869556	30870212	6.94	5.77	7.58	-1.81	6.34e-10	2.8e-08	1	2	55.87	53.16	170.52	211.81	657	Promoter (2-3kb)	7	30872431	30901863	29433	1	ENSGALG00000054414	ENSGALT00000095979	-2219
1	104238424	104239307	7.45	5.97	8.16	-2.2	6.36e-10	2.81e-08	0	2	52.34	72.85	234.11	339.88	884	Intron (ENSGALT00000096138/ENSGALG00000053764, intron 2 of 3)	1	104196793	104250028	53236	2	ENSGALG00000053764	ENSGALT00000096138	10721
3	41622765	41623006	6.71	4.72	7.52	-2.8	6.4e-10	2.82e-08	0	1	18.62	34.13	132.95	233.16	242	Distal Intergenic	3	41647509	41688626	41118	2	ENSGALG00000050591	ENSGALT00000095112	65620
Z	4675236	4675760	6.43	4.83	7.17	-2.34	6.4e-10	2.82e-08	0	1	22.16	34.78	121.39	167.48	525	Distal Intergenic	34	4342416	4353388	10973	2	ENSGALG00000050161	ENSGALT00000104044	-321848
3	54303288	54303965	6.94	5.8	7.57	-1.77	6.45e-10	2.84e-08	0	2	50.73	60.38	187.86	192.11	678	Intron (ENSGALT00000047580/ENSGALG00000026981, intron 1 of 7)	3	54296654	54457695	161042	1	ENSGALG00000026981	ENSGALT00000044269	6634
5	52022045	52023330	8.08	6.91	8.72	-1.81	6.52e-10	2.87e-08	2	1	105.32	134.54	384.4	458.1	1286	Distal Intergenic	5	52000607	52016763	16157	2	ENSGALG00000011687	ENSGALT00000108049	-5282
5	17618633	17619077	6.32	4.73	7.05	-2.33	6.55e-10	2.88e-08	0	1	25.37	27.56	98.27	167.48	445	Promoter (1-2kb)	5	17620212	17734942	114731	1	ENSGALG00000051988	ENSGALT00000093657	-1135
1	67509108	67509391	6.36	4.62	7.13	-2.51	6.64e-10	2.92e-08	0	1	18.3	30.84	164.74	114.94	284	Distal Intergenic	1	67533838	67569588	35751	1	ENSGALG00000054273	ENSGALT00000094847	-24447
9	20195350	20195693	5.76	4.2	6.49	-2.29	6.69e-10	2.94e-08	0	1	15.73	21	101.16	78.81	344	Intron (ENSGALT00000080985/ENSGALG00000032577, intron 1 of 16)	9	20201621	20215290	13670	2	ENSGALG00000051207	ENSGALT00000106816	19597
6	1911711	1911937	5.51	3.98	6.23	-2.25	6.73e-10	2.95e-08	0	1	14.45	17.06	66.47	83.74	227	Distal Intergenic	6	1894921	1897770	2850	1	ENSGALG00000049758	ENSGALT00000103990	16790
3	46109692	46109908	5.79	3.89	6.58	-2.69	6.75e-10	2.96e-08	0	1	9.31	20.34	98.27	93.59	217	Promoter (1-2kb)	3	46107702	46379904	272203	1	ENSGALG00000012256	ENSGALT00000081343	1990
4	30463180	30463512	6.01	4.65	6.69	-2.04	6.78e-10	2.97e-08	0	1	26.01	24.28	109.83	96.87	333	Intron (ENSGALT00000016095/ENSGALG00000009898, intron 1 of 9)	4	30455566	30576708	121143	1	ENSGALG00000009898	ENSGALT00000016095	7614
Z	56734463	56734708	4.89	2.96	5.69	-2.73	6.82e-10	2.98e-08	0	1	7.06	8.53	60.69	42.69	246	Distal Intergenic	34	56727652	56728388	737	1	ENSGALG00000029034	ENSGALT00000046160	6811
1	170250690	170251074	5.76	3.98	6.53	-2.56	7e-10	3.06e-08	0	1	15.73	15.75	63.58	121.5	385	Distal Intergenic	1	170225814	170235083	9270	1	ENSGALG00000050065	ENSGALT00000105753	24876
1	168839353	168839756	6.55	5.38	7.19	-1.8	7.03e-10	3.07e-08	1	2	40.78	42.66	138.73	152.7	404	Distal Intergenic	1	168842803	168850072	7270	1	ENSGALG00000029931	ENSGALT00000077555	-3047
2	106653274	106654772	7.69	8.31	6.56	1.76	7.05e-10	3.08e-08	2	0	331.69	303.86	89.6	98.52	1499	Distal Intergenic	2	106576892	106637507	60616	2	ENSGALG00000036969	ENSGALT00000061521	-15767
5	17915527	17915719	5.61	3.64	6.41	-2.77	7.13e-10	3.11e-08	0	1	14.45	10.5	109.83	60.75	193	Intron (ENSGALT00000102407/ENSGALG00000047015, intron 5 of 6)	5	17946106	17947666	1561	2	ENSGALG00000051374	ENSGALT00000102650	31947
2	67680705	67681359	7.08	5.48	7.82	-2.34	7.21e-10	3.14e-08	0	2	33.39	55.78	196.53	256.14	655	Intron (ENSGALT00000106043/ENSGALG00000047422, intron 14 of 45)	2	67665297	67674062	8766	2	ENSGALG00000019552	ENSGALT00000020982	-6643
1	174190151	174190584	6.62	5.34	7.29	-1.95	7.22e-10	3.14e-08	0	1	35.32	45.94	161.85	151.06	434	Intron (ENSGALT00000108313/ENSGALG00000041263, intron 3 of 16)	1	174249338	174312779	63442	1	ENSGALG00000041263	ENSGALT00000095393	-58754
2	98861831	98862439	6	6.79	4.11	2.68	7.25e-10	3.15e-08	2	0	102.11	119.44	11.56	22.99	609	Distal Intergenic	2	98833501	98840146	6646	2	ENSGALG00000053721	ENSGALT00000097667	-21685
9	15711873	15712506	5.54	6.36	3.45	2.91	7.25e-10	3.15e-08	2	0	75.46	88.6	8.67	13.14	634	Exon (ENSGALT00000063343/ENSGALG00000007767, exon 16 of 21)	9	15718312	15723444	5133	1	ENSGALG00000023866	ENSGALT00000040049	-5806
8	20942944	20943266	5.58	3.96	6.33	-2.37	7.27e-10	3.16e-08	0	1	16.7	14.44	63.58	96.87	323	Intron (ENSGALT00000089107/ENSGALG00000045795, intron 2 of 2)	8	20919007	20982770	63764	1	ENSGALG00000045795	ENSGALT00000089107	23937
1	70559300	70559579	6.5	5.29	7.15	-1.87	7.28e-10	3.16e-08	1	1	40.78	37.41	150.29	134.64	280	Distal Intergenic	1	70567704	70663626	95923	1	ENSGALG00000014234	ENSGALT00000023016	-8125
13	18964175	18964692	7.02	5.21	7.8	-2.58	7.39e-10	3.2e-08	0	2	26.33	47.91	263.01	182.26	518	Intron (ENSGALT00000102025/ENSGALG00000047303, intron 1 of 3)	13	18959656	18983370	23715	1	ENSGALG00000047303	ENSGALT00000102025	4519
2	108256056	108257349	8.78	7.6	9.42	-1.82	7.41e-10	3.21e-08	2	2	179.81	208.04	583.82	781.56	1294	Distal Intergenic	2	108261733	108265683	3951	1	ENSGALG00000051901	ENSGALT00000103287	-4384
Z	32586612	32586863	5.49	3.44	6.3	-2.85	7.44e-10	3.22e-08	0	1	9.31	12.47	49.13	108.37	252	Intron (ENSGALT00000051957/ENSGALG00000015101, intron 2 of 5)	34	32350839	32591104	240266	2	ENSGALG00000015101	ENSGALT00000051957	4241
5	48595577	48595974	6.5	4.53	7.31	-2.77	7.47e-10	3.23e-08	0	1	14.13	32.16	170.52	146.13	398	Distal Intergenic	5	48603440	48669491	66052	1	ENSGALG00000011209	ENSGALT00000018280	-7466
1	60322350	60323268	7.16	6.02	7.79	-1.77	7.5e-10	3.24e-08	1	1	62.61	66.94	196.53	244.65	919	Intron (ENSGALT00000021202/ENSGALG00000012988, intron 1 of 19)	1	60296873	60354263	57391	1	ENSGALG00000012988	ENSGALT00000021202	25477
1	53202052	53202457	6.66	4.93	7.42	-2.49	7.52e-10	3.24e-08	0	1	28.26	32.81	118.5	224.95	406	Intron (ENSGALT00000063535/ENSGALG00000033589, intron 8 of 13)	1	53227761	53241371	13611	2	ENSGALG00000012569	ENSGALT00000020524	38914
Z	70718513	70719378	7.79	6.48	8.46	-1.98	7.63e-10	3.29e-08	2	1	88.94	89.25	283.24	421.98	866	Intron (ENSGALT00000099479/ENSGALG00000001933, intron 1 of 11)	34	70684899	70731210	46312	2	ENSGALG00000001933	ENSGALT00000099479	11832
Z	54656715	54657069	5.99	3.92	6.81	-2.89	7.76e-10	3.34e-08	0	1	8.67	21.66	101.16	123.15	355	Distal Intergenic	34	54612204	54628981	16778	2	ENSGALG00000015425	ENSGALT00000037774	-27734
33	6747504	6749315	4.68	5.61	1.18	4.43	7.79e-10	3.35e-08	2	0	39.49	58.41	2.89	1.64	1812	Distal Intergenic	32	6740858	6743959	3102	2	ENSGALG00000054125	ENSGALT00000104445	-3545
10	15036587	15037857	8.34	7.31	8.93	-1.62	7.85e-10	3.37e-08	1	2	157.98	159.47	540.47	438.4	1271	Promoter (<=1kb)	10	15036951	15044662	7712	1	ENSGALG00000053016	ENSGALT00000096865	0
13	4977006	4977391	6.18	4.71	6.89	-2.17	7.88e-10	3.38e-08	0	1	30.18	22.31	104.05	133	386	Intron (ENSGALT00000093565/ENSGALG00000001916, intron 2 of 36)	13	4954543	5426056	471514	1	ENSGALG00000001916	ENSGALT00000002967	22463
1	56020531	56020956	6.16	4.89	6.83	-1.93	7.91e-10	3.4e-08	0	2	28.58	30.84	106.94	119.86	426	Promoter (<=1kb)	1	56021548	56144368	122821	1	ENSGALG00000012792	ENSGALT00000020873	-592
5	10184533	10185134	6.59	5.3	7.26	-1.96	8.25e-10	3.54e-08	0	1	40.14	38.72	130.06	177.33	602	Distal Intergenic	5	10079565	10089423	9859	1	ENSGALG00000047228	ENSGALT00000103703	104968
5	58726283	58726945	6.94	5.4	7.67	-2.27	8.33e-10	3.57e-08	1	1	31.79	52.5	219.66	187.18	663	Distal Intergenic	5	58714564	58717395	2832	2	ENSGALG00000012429	ENSGALT00000020316	-8888
3	107331542	107331837	6.09	4.12	6.89	-2.77	8.5e-10	3.64e-08	0	1	15.09	19.69	75.15	162.55	296	Intron (ENSGALT00000031548/ENSGALG00000016662, intron 1 of 5)	3	107328235	107354072	25838	1	ENSGALG00000016662	ENSGALT00000031548	3307
6	3492199	3492744	6.2	4.96	6.86	-1.9	8.53e-10	3.65e-08	0	1	30.18	32.16	112.72	119.86	546	Intron (ENSGALT00000003257/ENSGALG00000002089, intron 6 of 6)	6	3501729	3501928	200	2	ENSGALG00000017867	ENSGALT00000028574	9184
7	32412554	32412893	5.66	6.44	3.85	2.59	8.58e-10	3.66e-08	1	0	89.58	84	17.34	11.49	340	Intron (ENSGALT00000079809/ENSGALG00000012407, intron 1 of 88)	7	31853752	32428239	574488	2	ENSGALG00000012407	ENSGALT00000079809	15346
2	61666909	61667185	5.8	3.85	6.6	-2.75	8.58e-10	3.66e-08	0	1	16.38	12.47	127.17	67.32	277	Distal Intergenic	2	61572031	61650422	78392	2	ENSGALG00000012709	ENSGALT00000099196	-16487
1	168907150	168907822	6.89	5.28	7.63	-2.35	8.65e-10	3.69e-08	1	2	33.71	43.97	147.4	249.57	673	Distal Intergenic	1	168890631	168903728	13098	2	ENSGALG00000038613	ENSGALT00000059409	-3422
5	30846462	30846844	6.45	4.93	7.17	-2.24	8.65e-10	3.69e-08	0	1	26.97	34.13	112.72	175.69	383	Intron (ENSGALT00000044056/ENSGALG00000009731, intron 1 of 11)	5	30826454	30838006	11553	2	ENSGALG00000009731	ENSGALT00000015838	-8456
3	99095132	99095451	6.32	4.59	7.09	-2.5	8.69e-10	3.7e-08	0	2	16.7	31.5	147.4	124.79	320	Distal Intergenic	3	99105821	99108219	2399	2	ENSGALG00000033579	ENSGALT00000055845	12768
11	17074324	17074996	6.7	5.43	7.37	-1.93	8.72e-10	3.71e-08	0	1	37.25	49.22	158.96	170.76	673	Promoter (<=1kb)	11	17069939	17073431	3493	2	ENSGALG00000049706	ENSGALT00000100739	-893
3	48249380	48249911	6.23	4.35	7.02	-2.68	8.84e-10	3.76e-08	0	1	13.81	26.91	104.05	155.98	532	Exon (ENSGALT00000020197/ENSGALG00000012370, exon 2 of 8)	3	48243455	48258995	15541	1	ENSGALG00000012370	ENSGALT00000083242	5925
2	138836499	138836824	6.56	5.3	7.22	-1.92	8.94e-10	3.8e-08	0	1	36.28	42.66	132.95	165.84	326	Intron (ENSGALT00000055647/ENSGALG00000043439, intron 4 of 6)	2	138859505	138862431	2927	1	ENSGALG00000036456	ENSGALT00000060923	-22681
3	77847348	77847552	5.3	6.18	2.67	3.51	9e-10	3.82e-08	2	0	61.33	84	2.89	9.85	205	Intron (ENSGALT00000102550/ENSGALG00000015849, intron 6 of 14)	3	77794268	77922327	128060	1	ENSGALG00000015849	ENSGALT00000057294	53080
28	918082	918478	5.85	4.31	6.58	-2.27	9.07e-10	3.85e-08	0	2	20.55	19.03	112.72	78.81	397	Intron (ENSGALT00000000837/ENSGALG00000000599, intron 2 of 3)	28	911079	922400	11322	2	ENSGALG00000000599	ENSGALT00000000837	3922
20	3358715	3359330	6.8	5.39	7.5	-2.11	9.09e-10	3.85e-08	0	2	48.48	35.44	156.07	206.88	616	Distal Intergenic	20	3335135	3349384	14250	1	ENSGALG00000054694	ENSGALT00000104931	23580
Z	69961613	69961983	5.89	4.33	6.62	-2.29	9.09e-10	3.85e-08	1	1	23.76	16.41	86.71	110.01	371	Distal Intergenic	34	69600456	69633847	33392	1	ENSGALG00000051166	ENSGALT00000099709	361157
2	31630683	31630944	5.61	4.13	6.32	-2.19	9.3e-10	3.93e-08	0	1	17.34	17.72	69.36	90.31	262	Promoter (<=1kb)	2	31606777	31631552	24776	2	ENSGALG00000010997	ENSGALT00000017908	608
1	106212312	106212848	6.5	5.3	7.14	-1.85	9.3e-10	3.93e-08	1	1	40.46	38.06	130.06	152.7	537	Distal Intergenic	1	106220400	106223709	3310	2	ENSGALG00000015884	ENSGALT00000025604	10861
1	81515278	81515530	4.77	5.67	1.97	3.7	9.45e-10	3.99e-08	1	0	49.13	52.5	2.89	4.93	253	Distal Intergenic	1	81531508	81550838	19331	1	ENSGALG00000015077	ENSGALT00000103059	-15978
4	58203946	58204207	5.99	4.32	6.74	-2.42	9.46e-10	3.99e-08	0	1	15.09	24.94	89.6	124.79	262	Intron (ENSGALT00000037662/ENSGALG00000012211, intron 2 of 12)	4	58199710	58310065	110356	1	ENSGALG00000012211	ENSGALT00000094109	4236
9	18042596	18043090	7.29	6.01	7.96	-1.95	9.56e-10	4.03e-08	1	2	58.12	70.88	283.24	213.45	495	Intron (ENSGALT00000055007/ENSGALG00000029432, intron 2 of 2)	9	18029692	18051031	21340	1	ENSGALG00000029432	ENSGALT00000055007	12904
2	140510907	140511470	7	5.48	7.72	-2.23	9.58e-10	4.03e-08	0	2	34.36	55.13	187.86	233.16	564	Intron (ENSGALT00000098369/ENSGALG00000036490, intron 1 of 12)	2	140462353	140518145	55793	2	ENSGALG00000036490	ENSGALT00000051062	6675
13	14029833	14030165	6.07	4.44	6.81	-2.37	9.61e-10	4.04e-08	0	1	19.27	24.28	83.82	141.21	333	Distal Intergenic	13	14032708	14037944	5237	2	ENSGALG00000021303	ENSGALT00000034344	7779
3	64431219	64431515	7.25	6.11	7.88	-1.77	9.91e-10	4.17e-08	1	0	74.81	63	216.76	252.86	297	Intron (ENSGALT00000106531/ENSGALG00000053856, intron 2 of 3)	3	64419076	64437216	18141	1	ENSGALG00000053856	ENSGALT00000106531	12143
2	4645044	4645716	6.57	5.25	7.25	-2	9.94e-10	4.18e-08	0	2	41.1	34.78	130.06	174.05	673	Distal Intergenic	2	4629095	4629171	77	1	ENSGALG00000018279	ENSGALT00000028986	15949
8	13521915	13522619	6.57	7.26	5.2	2.05	1e-09	4.2e-08	2	0	155.41	150.29	37.57	36.12	705	Distal Intergenic	8	13530298	13585353	55056	2	ENSGALG00000049893	ENSGALT00000098197	62734
24	3960525	3961262	6.63	7.32	5.26	2.06	1.01e-09	4.24e-08	2	0	152.84	167.35	40.46	36.12	738	Distal Intergenic	24	3898255	3922124	23870	1	ENSGALG00000042360	ENSGALT00000049607	62270
6	23143443	23143695	5.94	4.39	6.67	-2.28	1.02e-09	4.26e-08	0	1	16.38	25.59	92.49	111.65	253	Intron (ENSGALT00000106390/ENSGALG00000007508, intron 2 of 10)	6	23125486	23202994	77509	1	ENSGALG00000007508	ENSGALT00000012137	17957
20	13605504	13605850	5.65	4.09	6.38	-2.29	1.02e-09	4.26e-08	0	1	15.73	18.38	66.47	100.16	347	Intron (ENSGALT00000092629/ENSGALG00000051515, intron 2 of 3)	20	13580532	13637021	56490	1	ENSGALG00000051515	ENSGALT00000092629	24972
9	13094842	13096153	8.24	7.12	8.86	-1.75	1.06e-09	4.45e-08	2	2	134.22	143.07	528.91	402.28	1312	Promoter (<=1kb)	9	13092443	13093885	1443	2	ENSGALG00000028015	ENSGALT00000044381	-957
12	1591833	1592097	5.36	3.79	6.09	-2.31	1.07e-09	4.49e-08	0	1	11.88	15.75	69.36	67.32	265	Promoter (<=1kb)	12	1584059	1590897	6839	2	ENSGALG00000054670	ENSGALT00000096207	-936
26	2042862	2043330	6.5	5.33	7.14	-1.81	1.07e-09	4.49e-08	0	1	41.74	38.72	135.84	146.13	469	Intron (ENSGALT00000063010/ENSGALG00000041123, intron 1 of 12)	26	2026552	2046592	20041	2	ENSGALG00000041123	ENSGALT00000063010	3262
26	4511511	4511785	5.46	3.55	6.25	-2.71	1.08e-09	4.52e-08	0	1	10.92	12.47	49.13	103.44	275	Intron (ENSGALT00000105880/ENSGALG00000049192, intron 1 of 4)	26	4485997	4569471	83475	1	ENSGALG00000049192	ENSGALT00000105880	25514
3	52738148	52738792	6.74	5.5	7.39	-1.9	1.11e-09	4.61e-08	0	2	39.17	51.19	170.52	165.84	645	Distal Intergenic	3	52596322	52717340	121019	2	ENSGALG00000013780	ENSGALT00000022379	-20808
4	73132699	73132979	5.35	3.75	6.09	-2.34	1.11e-09	4.63e-08	0	1	14.45	12.47	57.8	78.81	281	Distal Intergenic	4	73068961	73127122	58162	2	ENSGALG00000014355	ENSGALT00000023186	-5577
Z	44375717	44376031	5.54	3.64	6.34	-2.7	1.15e-09	4.79e-08	0	1	14.45	10.5	54.91	106.73	315	Distal Intergenic	34	44356123	44369961	13839	2	ENSGALG00000015209	ENSGALT00000024541	-5756
12	2948370	2948846	5.15	5.98	2.93	3.06	1.16e-09	4.81e-08	2	0	60.37	66.28	8.67	6.57	477	Intron (ENSGALT00000036284/ENSGALG00000001849, intron 1 of 5)	12	2917890	2962756	44867	2	ENSGALG00000001849	ENSGALT00000036284	13910
3	95545967	95546741	6.87	5.41	7.58	-2.17	1.16e-09	4.84e-08	0	1	35.32	49.88	158.96	223.3	775	Intron (ENSGALT00000092587/ENSGALG00000052253, intron 3 of 6)	3	95505632	95535504	29873	1	ENSGALG00000047921	ENSGALT00000105923	40335
2	59988239	59988650	6.37	4	7.23	-3.22	1.17e-09	4.85e-08	0	1	18.94	13.13	80.93	218.38	412	Intron (ENSGALT00000091147/ENSGALG00000047294, intron 1 of 4)	2	59983793	60014463	30671	1	ENSGALG00000047294	ENSGALT00000091147	4446
3	88001676	88001958	5.51	3.87	6.26	-2.39	1.18e-09	4.91e-08	0	1	14.77	14.44	57.8	95.23	283	Intron (ENSGALT00000055273/ENSGALG00000016301, intron 2 of 12)	3	87917096	88015595	98500	2	ENSGALG00000016301	ENSGALT00000055273	13637
Z	52794212	52794619	6.61	4.46	7.44	-2.98	1.18e-09	4.91e-08	0	2	15.09	28.88	228.33	118.22	408	Promoter (<=1kb)	34	52795221	52811746	16526	1	ENSGALG00000020538	ENSGALT00000037834	-602
2	75640917	75641294	5.52	4.01	6.25	-2.24	1.19e-09	4.94e-08	0	1	13.81	18.38	78.04	73.89	378	Exon (ENSGALT00000065466/ENSGALG00000036466, exon 38 of 43)	2	75621042	75621134	93	1	ENSGALG00000028725	ENSGALT00000046136	19875
1	52752553	52753263	6.05	6.79	4.46	2.33	1.2e-09	4.95e-08	2	0	106.92	114.19	26.01	18.06	711	Intron (ENSGALT00000020508/ENSGALG00000012559, intron 1 of 14)	1	52678868	52954337	275470	1	ENSGALG00000012559	ENSGALT00000020508	73685
7	1012383	1013345	7.04	5.51	7.76	-2.26	1.23e-09	5.1e-08	0	1	44.95	45.94	158.96	275.85	963	Intron (ENSGALT00000105946/ENSGALG00000002594, intron 1 of 11)	7	999492	1117447	117956	1	ENSGALG00000002594	ENSGALT00000105946	12891
1	24962625	24962969	6.63	5.26	7.32	-2.05	1.24e-09	5.14e-08	0	2	34.04	42.66	132.95	185.54	345	Intron (ENSGALT00000055784/ENSGALG00000037206, intron 1 of 14)	1	24857859	24953963	96105	2	ENSGALG00000037206	ENSGALT00000074764	-8662
15	5936641	5937262	6.53	5.05	7.25	-2.2	1.24e-09	5.14e-08	0	2	38.21	28.22	176.3	128.07	622	Promoter (1-2kb)	15	5938524	5979400	40877	1	ENSGALG00000004324	ENSGALT00000039216	-1262
3	88059157	88060143	7.47	6.3	8.11	-1.82	1.27e-09	5.26e-08	1	2	67.43	89.91	274.57	279.13	987	Exon (ENSGALT00000026304/ENSGALG00000016304, exon 8 of 20)	3	88017842	88103589	85748	2	ENSGALG00000016304	ENSGALT00000026304	43446
8	25804028	25804422	7.02	5.71	7.69	-1.98	1.28e-09	5.27e-08	0	1	51.7	53.16	167.63	246.29	395	Distal Intergenic	8	25888712	25901099	12388	1	ENSGALG00000048662	ENSGALT00000095044	-84290
4	20560625	20561075	5.9	4.54	6.58	-2.05	1.29e-09	5.31e-08	0	1	21.51	24.94	86.71	105.08	451	Distal Intergenic	4	20513617	20538779	25163	2	ENSGALG00000053677	ENSGALT00000102714	-21846
10	8320737	8321633	6.77	7.48	5.31	2.16	1.3e-09	5.34e-08	2	0	168.89	187.04	31.79	47.62	897	Intron (ENSGALT00000061730/ENSGALG00000037336, intron 8 of 19)	10	8280309	8366833	86525	1	ENSGALG00000037336	ENSGALT00000061730	40428
5	55046276	55046731	5.54	3.96	6.28	-2.32	1.3e-09	5.34e-08	0	1	13.49	17.72	63.58	91.95	456	Intron (ENSGALT00000085861/ENSGALG00000012017, intron 4 of 27)	5	55011832	55059438	47607	2	ENSGALG00000012017	ENSGALT00000090767	12707
21	3215307	3215562	5.66	4.05	6.4	-2.34	1.3e-09	5.36e-08	0	1	12.84	20.34	89.6	78.81	256	Distal Intergenic	21	3220860	3229868	9009	2	ENSGALG00000002377	ENSGALT00000049654	14306
1	155530357	155530803	6.55	5.39	7.18	-1.78	1.31e-09	5.36e-08	1	2	40.14	43.97	138.73	151.06	447	Distal Intergenic	1	155434827	155487164	52338	2	ENSGALG00000027514	ENSGALT00000045041	-43193
Z	10976693	10977223	6.17	4.71	6.88	-2.17	1.32e-09	5.41e-08	0	2	20.87	31.5	109.83	126.43	531	Promoter (1-2kb)	34	10978967	10990022	11056	1	ENSGALG00000003547	ENSGALT00000005609	-1744
2	125359297	125359531	5.26	3.66	6	-2.33	1.33e-09	5.44e-08	0	1	10.92	14.44	63.58	64.04	235	Distal Intergenic	2	125408246	125457398	49153	2	ENSGALG00000053989	ENSGALT00000104376	97867
1	1428634	1428961	5.31	3.65	6.07	-2.42	1.33e-09	5.44e-08	0	1	11.24	13.78	52.02	82.1	328	Distal Intergenic	1	1439043	1474563	35521	1	ENSGALG00000040060	ENSGALT00000098014	-10082
2	82483652	82483982	6.21	4.91	6.89	-1.98	1.36e-09	5.57e-08	1	1	27.93	32.16	104.05	133	331	Distal Intergenic	2	82634549	82659235	24687	1	ENSGALG00000051256	ENSGALT00000102874	-150567
1	69548843	69549339	6.56	5.15	7.26	-2.11	1.36e-09	5.57e-08	0	2	31.47	39.38	124.28	182.26	497	Intron (ENSGALT00000106356/ENSGALG00000054229, intron 1 of 2)	1	69448841	69580520	131680	2	ENSGALG00000054229	ENSGALT00000106356	31181
2	140447016	140447259	5.58	3.77	6.35	-2.58	1.39e-09	5.68e-08	0	1	8.99	18.38	78.04	85.38	244	Distal Intergenic	2	140462353	140518145	55793	2	ENSGALG00000036490	ENSGALT00000051062	70886
2	85904424	85905049	6.94	5.84	7.55	-1.71	1.42e-09	5.79e-08	1	2	58.76	55.78	173.41	201.96	626	Distal Intergenic	2	85817469	85879564	62096	2	ENSGALG00000013189	ENSGALT00000021549	-24860
2	108268371	108268612	6.25	4.6	7	-2.4	1.42e-09	5.79e-08	0	1	23.44	24.94	89.6	165.84	242	Distal Intergenic	2	108274391	108289086	14696	1	ENSGALG00000053370	ENSGALT00000103816	-5779
18	5985610	5986260	7.12	5.23	7.91	-2.67	1.42e-09	5.79e-08	0	1	41.1	34.13	153.18	326.75	651	Distal Intergenic	18	5947737	5973025	25289	2	ENSGALG00000003078	ENSGALT00000081755	-12585
4	82978013	82979042	6.79	7.46	5.49	1.96	1.45e-09	5.91e-08	2	0	170.5	181.13	49.13	41.05	1030	3' UTR	4	82960501	82963424	2924	2	ENSGALG00000047255	ENSGALT00000091871	-14589
2	53072914	53073522	7.4	6.08	8.07	-1.99	1.45e-09	5.92e-08	1	2	58.76	76.78	228.33	310.33	609	Distal Intergenic	2	53111982	53114971	2990	1	ENSGALG00000048009	ENSGALT00000097436	-38460
7	12088871	12089130	5.55	3.68	6.34	-2.65	1.46e-09	5.94e-08	0	1	11.24	14.44	104.05	57.47	260	Intron (ENSGALT00000013817/ENSGALG00000008479, intron 6 of 7)	7	12103359	12123828	20470	2	ENSGALG00000042439	ENSGALT00000072886	34698
17	4173497	4174180	6.57	5.21	7.26	-2.05	1.48e-09	6.01e-08	0	1	30.82	43.31	138.73	167.48	684	Intron (ENSGALT00000098397/ENSGALG00000054481, intron 1 of 6)	17	4180552	4334019	153468	1	ENSGALG00000050572	ENSGALT00000100602	-6372
1	186660565	186661189	6.82	5.48	7.5	-2.02	1.49e-09	6.06e-08	0	1	41.42	47.91	147.4	215.09	625	Distal Intergenic	1	186675217	186688775	13559	2	ENSGALG00000054218	ENSGALT00000094826	27586
Z	3143107	3143387	4.42	5.34	1.18	4.16	1.5e-09	6.08e-08	2	0	40.14	40.69	2.89	1.64	281	Promoter (1-2kb)	34	3142395	3144829	2435	2	ENSGALG00000052697	ENSGALT00000102327	1442
5	49574769	49575725	7.51	6.53	8.09	-1.56	1.5e-09	6.1e-08	1	2	93.44	91.88	257.23	288.98	957	Promoter (<=1kb)	5	49574819	49621490	46672	1	ENSGALG00000029996	ENSGALT00000063660	0
9	5949566	5950144	7.13	5.85	7.8	-1.95	1.53e-09	6.18e-08	0	1	47.52	67.6	231.22	215.09	579	Intron (ENSGALT00000108301/ENSGALG00000054925, intron 1 of 2)	9	5904360	5960434	56075	2	ENSGALG00000054925	ENSGALT00000108301	10290
1	172330673	172330862	5.92	4.28	6.67	-2.4	1.53e-09	6.18e-08	0	1	13.81	24.94	104.05	100.16	190	Intron (ENSGALT00000027525/ENSGALG00000017036, intron 1 of 3)	1	172289679	172427314	137636	1	ENSGALG00000017036	ENSGALT00000027525	40994
19	9243029	9243638	6.83	5.2	7.57	-2.37	1.53e-09	6.19e-08	0	1	34.04	39.38	242.78	137.92	610	Promoter (<=1kb)	19	9244014	9251499	7486	1	ENSGALG00000005668	ENSGALT00000009090	-376
4	58234141	58235317	7.73	8.43	6.3	2.13	1.54e-09	6.21e-08	2	0	376.64	313.7	60.69	96.87	1177	Intron (ENSGALT00000037662/ENSGALG00000012211, intron 3 of 12)	4	58199710	58310065	110356	1	ENSGALG00000012211	ENSGALT00000094109	34431
4	63105645	63105882	5.06	3.29	5.83	-2.54	1.54e-09	6.22e-08	0	2	7.71	11.81	46.24	67.32	238	Intron (ENSGALT00000054115/ENSGALG00000036021, intron 3 of 13)	4	63091492	63102799	11308	1	ENSGALG00000036021	ENSGALT00000060786	14153
1	67632790	67633588	6.93	5.8	7.56	-1.76	1.54e-09	6.23e-08	1	1	58.12	53.16	170.52	206.88	799	Intron (ENSGALT00000091891/ENSGALG00000047018, intron 1 of 2)	1	67604333	67640065	35733	2	ENSGALG00000047018	ENSGALT00000091891	6477
4	44850190	44850646	6.28	4.91	6.97	-2.06	1.56e-09	6.27e-08	0	2	27.93	32.16	144.51	106.73	457	Distal Intergenic	4	44838543	44840720	2178	2	ENSGALG00000052549	ENSGALT00000092779	-9470
7	23732021	23732638	6.6	4.93	7.35	-2.42	1.56e-09	6.29e-08	0	2	23.76	37.41	196.53	129.71	618	Intron (ENSGALT00000018820/ENSGALG00000011541, intron 6 of 13)	7	23744568	23744672	105	1	ENSGALG00000025275	ENSGALT00000042188	-11930
1	87584958	87586902	8.9	7.9	9.48	-1.58	1.57e-09	6.31e-08	2	2	256.87	221.82	771.68	658.42	1945	Distal Intergenic	1	87615066	87731006	115941	1	ENSGALG00000015348	ENSGALT00000024769	-28164
Z	15158743	15159007	5.48	3.54	6.28	-2.74	1.58e-09	6.36e-08	0	1	14.13	9.19	98.27	57.47	265	Distal Intergenic	34	15144193	15155463	11271	1	ENSGALG00000014884	ENSGALT00000044538	14550
1	172344534	172345073	6.63	4.8	7.42	-2.62	1.58e-09	6.37e-08	0	1	34.04	21.66	121.39	220.02	540	Intron (ENSGALT00000027525/ENSGALG00000017036, intron 1 of 3)	1	172289679	172427314	137636	1	ENSGALG00000017036	ENSGALT00000027525	54855
2	3827936	3828422	6.43	4.6	7.22	-2.62	1.59e-09	6.38e-08	0	1	18.3	30.19	106.94	190.46	487	Distal Intergenic	2	3870735	3870776	42	1	ENSGALG00000052167	ENSGALT00000093317	-42313
11	12214397	12214657	6.16	4.65	6.89	-2.24	1.6e-09	6.41e-08	0	1	28.58	21.66	95.38	141.21	261	Distal Intergenic	11	12177727	12198657	20931	1	ENSGALG00000039985	ENSGALT00000049612	36670
2	83667886	83668107	5.33	3.47	6.12	-2.65	1.64e-09	6.56e-08	0	1	7.06	15.09	63.58	75.53	222	Distal Intergenic	2	83611938	83612023	86	1	ENSGALG00000018285	ENSGALT00000028992	55948
1	158119623	158120503	7.65	6.06	8.39	-2.32	1.64e-09	6.58e-08	1	1	64.22	69.57	237	431.83	881	Intron (ENSGALT00000047645/ENSGALG00000037015, intron 1 of 11)	1	158057107	158057209	103	1	ENSGALG00000025547	ENSGALT00000042460	62516
6	30203359	30203588	5.62	3.7	6.41	-2.71	1.66e-09	6.65e-08	0	1	12.2	13.78	112.72	57.47	230	Distal Intergenic	6	30193990	30197507	3518	2	ENSGALG00000049806	ENSGALT00000103450	-5852
4	59334883	59335334	6.73	5.49	7.38	-1.9	1.66e-09	6.65e-08	0	2	38.53	51.19	161.85	172.4	452	Intron (ENSGALT00000102448/ENSGALG00000053133, intron 6 of 9)	4	59450716	59456957	6242	2	ENSGALG00000051137	ENSGALT00000097298	121623
15	6275405	6276157	7.15	5.99	7.79	-1.8	1.68e-09	6.71e-08	1	2	70.64	56.44	231.22	210.17	753	Promoter (<=1kb)	15	6275510	6287842	12333	1	ENSGALG00000041861	ENSGALT00000060434	0
2	131856475	131857153	7.14	5.39	7.9	-2.51	1.7e-09	6.79e-08	0	1	40.14	43.97	158.96	320.18	679	Intron (ENSGALT00000057472/ENSGALG00000029983, intron 1 of 8)	2	131756078	131920640	164563	2	ENSGALG00000029983	ENSGALT00000057472	63487
3	21304051	21304724	6.97	5.64	7.65	-2.02	1.72e-09	6.87e-08	1	2	52.98	46.6	237	165.84	674	Distal Intergenic	3	21270194	21297310	27117	2	ENSGALG00000009788	ENSGALT00000051983	-6741
13	14018139	14018527	5.72	4.13	6.46	-2.33	1.72e-09	6.87e-08	0	2	16.05	19.03	66.47	110.01	389	Promoter (1-2kb)	13	14000097	14017080	16984	2	ENSGALG00000005770	ENSGALT00000079962	-1059
1	53970598	53971065	7.11	6.09	7.7	-1.61	1.74e-09	6.93e-08	1	1	67.43	68.91	199.42	216.74	468	Intron (ENSGALT00000020668/ENSGALG00000012662, intron 4 of 6)	1	53933066	53978011	44946	1	ENSGALG00000012662	ENSGALT00000020668	37532
1	130933711	130934039	6.31	5.03	6.97	-1.94	1.74e-09	6.94e-08	0	1	28.58	36.75	121.39	129.71	329	Distal Intergenic	1	131032587	131040414	7828	2	ENSGALG00000016698	ENSGALT00000026949	106375
15	11523503	11524200	6.87	5.5	7.56	-2.06	1.75e-09	6.96e-08	0	1	42.06	48.56	150.29	228.23	698	Intron (ENSGALT00000013296/ENSGALG00000020905, intron 7 of 19)	15	11497885	11545726	47842	1	ENSGALG00000020905	ENSGALT00000052268	25618
5	43279253	43279681	6.66	4.7	7.46	-2.76	1.77e-09	7.02e-08	0	2	15.41	36.75	179.19	174.05	429	Distal Intergenic	5	43241498	43274962	33465	1	ENSGALG00000010607	ENSGALT00000032543	37755
15	9359343	9359805	6.62	5.33	7.29	-1.96	1.77e-09	7.02e-08	0	1	35	45.28	138.73	174.05	463	Intron (ENSGALT00000011263/ENSGALG00000006950, intron 2 of 15)	15	9338543	9369255	30713	2	ENSGALG00000006950	ENSGALT00000011263	9450
7	27913502	27913725	5.73	4.16	6.46	-2.3	1.77e-09	7.03e-08	0	1	17.34	18.38	66.47	110.01	224	Promoter (<=1kb)	7	27871850	27912771	40922	2	ENSGALG00000029766	ENSGALT00000081641	-731
3	60062859	60063329	6.14	4.6	6.87	-2.28	1.77e-09	7.03e-08	0	1	24.72	23.63	86.71	147.77	471	Promoter (1-2kb)	3	60052178	60064552	12375	2	ENSGALG00000051435	ENSGALT00000101685	1223
2	77037718	77037851	4.58	5.48	1.63	3.85	1.78e-09	7.07e-08	1	0	43.99	45.28	2.89	3.28	134	Distal Intergenic	2	77070632	77070735	104	2	ENSGALG00000025468	ENSGALT00000042381	32884
2	115513590	115514006	5.97	4.66	6.65	-1.98	1.8e-09	7.12e-08	0	1	23.12	27.56	95.38	105.08	417	Intron (ENSGALT00000047715/ENSGALG00000041918, intron 3 of 10)	2	115379044	115463018	83975	2	ENSGALG00000034610	ENSGALT00000079624	-50572
1	29887758	29888499	7.48	6.29	8.13	-1.84	1.83e-09	7.23e-08	1	2	71.6	84.66	239.89	318.54	742	Distal Intergenic	1	29862948	29866551	3604	2	ENSGALG00000053357	ENSGALT00000096097	-21207
15	2436386	2436909	6.47	5.23	7.13	-1.9	1.83e-09	7.23e-08	0	2	41.74	33.47	135.84	144.49	524	Distal Intergenic	15	2347517	2402139	54623	2	ENSGALG00000052074	ENSGALT00000091691	-34247
1	46202456	46202800	6.12	4.85	6.78	-1.93	1.84e-09	7.26e-08	0	1	30.82	26.91	106.94	113.29	345	Distal Intergenic	1	46227142	46239418	12277	1	ENSGALG00000048130	ENSGALT00000096001	-24342
7	1806201	1806867	6.26	7.03	4.49	2.54	1.86e-09	7.32e-08	2	0	116.24	144.38	31.79	13.14	667	Promoter (2-3kb)	7	1777409	1803827	26419	2	ENSGALG00000051162	ENSGALT00000102995	-2374
3	100710780	100711004	5.56	3.85	6.32	-2.46	1.86e-09	7.32e-08	0	1	12.52	16.41	57.8	101.8	225	Distal Intergenic	3	100663309	100664319	1011	2	ENSGALG00000046840	ENSGALT00000097158	-46461
33	5215159	5215383	5.56	3.76	6.34	-2.58	1.88e-09	7.4e-08	0	1	9.31	17.72	66.47	95.23	225	Promoter (<=1kb)	32	5216371	5226040	9670	1	ENSGALG00000034868	ENSGALT00000070141	-988
8	25746029	25746767	7.74	6.54	8.38	-1.84	1.89e-09	7.42e-08	1	2	80.59	105.66	300.58	367.79	739	Distal Intergenic	8	25639131	25696695	57565	2	ENSGALG00000010805	ENSGALT00000059062	-49334
2	11580515	11581038	7.02	5.72	7.69	-1.97	1.89e-09	7.44e-08	0	1	50.41	55.13	167.63	246.29	524	Distal Intergenic	2	11482055	11507235	25181	2	ENSGALG00000007036	ENSGALT00000011386	-73280
1	115033553	115033822	6.15	4.85	6.82	-1.97	1.96e-09	7.71e-08	0	1	25.37	32.16	115.61	110.01	270	Distal Intergenic	1	115039291	115040663	1373	1	ENSGALG00000052277	ENSGALT00000103886	-5469
8	15070647	15071308	5.72	6.49	3.99	2.5	1.99e-09	7.81e-08	2	0	94.4	85.32	20.23	11.49	662	Distal Intergenic	8	15039290	15054926	15637	1	ENSGALG00000034253	ENSGALT00000102242	31357
9	5803766	5804328	6.47	5.14	7.15	-2.01	2e-09	7.85e-08	0	1	34.36	36.1	115.61	169.12	563	Intron (ENSGALT00000008754/ENSGALG00000005505, intron 3 of 24)	9	5767466	5850702	83237	2	ENSGALG00000005505	ENSGALT00000008754	46374
2	116701991	116702321	6.35	5.06	7.02	-1.96	2.03e-09	7.95e-08	0	1	31.79	34.78	109.83	149.42	331	Distal Intergenic	2	116734716	116749942	15227	2	ENSGALG00000041112	ENSGALT00000059456	47621
4	85189831	85190252	6.53	4.68	7.31	-2.63	2.04e-09	7.98e-08	0	1	21.83	29.53	104.05	213.45	422	Intron (ENSGALT00000047764/ENSGALG00000037525, intron 2 of 6)	4	85064209	85229240	165032	2	ENSGALG00000037525	ENSGALT00000047764	38988
Z	27713844	27714076	5.2	3.5	5.96	-2.46	2.04e-09	7.98e-08	0	1	13.49	9.19	63.58	60.75	233	Promoter (1-2kb)	34	27712512	27762665	50154	1	ENSGALG00000015036	ENSGALT00000059211	1332
4	12981257	12982000	7.31	6.06	7.97	-1.9	2.04e-09	7.98e-08	1	1	64.86	68.91	205.2	295.55	744	Intron (ENSGALT00000012914/ENSGALG00000007952, intron 2 of 11)	4	12977246	13012349	35104	1	ENSGALG00000007952	ENSGALT00000012914	4011
1	193333822	193335333	7.41	8.03	6.29	1.75	2.07e-09	8.11e-08	2	0	263.3	261.2	72.25	83.74	1512	Distal Intergenic	1	193228381	193229388	1008	1	ENSGALG00000049023	ENSGALT00000108353	105441
21	55519	55831	6.35	5.08	7.02	-1.94	2.08e-09	8.15e-08	0	1	29.54	38.06	121.39	137.92	313	Intron (ENSGALT00000105571/ENSGALG00000037479, intron 3 of 9)	21	44841	47072	2232	2	ENSGALG00000047720	ENSGALT00000108075	-8447
1	34421050	34421305	6.26	4.92	6.95	-2.02	2.12e-09	8.3e-08	0	2	29.22	31.5	141.62	105.08	256	Intron (ENSGALT00000016055/ENSGALG00000009875, intron 4 of 4)	1	34487015	34489551	2537	2	ENSGALG00000019358	ENSGALT00000038638	68246
1	120765743	120766020	5.77	4.19	6.5	-2.31	2.2e-09	8.57e-08	0	1	22.16	14.44	80.93	100.16	278	Intron (ENSGALT00000026441/ENSGALG00000016391, intron 2 of 21)	1	120614498	120789797	175300	2	ENSGALG00000016391	ENSGALT00000095562	23777
1	7414404	7414786	5.85	4.19	6.6	-2.41	2.2e-09	8.57e-08	0	1	13.49	22.97	80.93	113.29	383	Exon (ENSGALT00000059565/ENSGALG00000034992, exon 8 of 10)	1	7410004	7438493	28490	2	ENSGALG00000034992	ENSGALT00000059565	23707
2	109885236	109885520	6.04	4.63	6.73	-2.11	2.21e-09	8.61e-08	0	1	20.55	28.88	112.72	100.16	285	Distal Intergenic	2	109899091	109912259	13169	2	ENSGALG00000054269	ENSGALT00000105041	26739
Z	11631786	11632526	6.37	4.6	7.14	-2.54	2.23e-09	8.68e-08	0	1	25.05	23.63	92.49	190.46	741	Intron (ENSGALT00000005878/ENSGALG00000003708, intron 9 of 17)	34	11566273	11702158	135886	1	ENSGALG00000003708	ENSGALT00000005878	65513
3	103791496	103791866	5.46	4.01	6.17	-2.16	2.24e-09	8.7e-08	0	1	15.09	17.06	66.47	77.17	371	Distal Intergenic	3	103811477	103953916	142440	1	ENSGALG00000016495	ENSGALT00000026608	-19611
11	6235991	6236321	5.9	4.28	6.64	-2.36	2.25e-09	8.73e-08	0	1	19.27	19.69	124.28	75.53	331	Distal Intergenic	11	6176432	6187342	10911	1	ENSGALG00000038374	ENSGALT00000049921	59559
7	16149707	16150120	6.3	4.45	7.08	-2.64	2.28e-09	8.86e-08	0	1	17.34	26.25	176.3	95.23	414	Distal Intergenic	7	16194231	16206865	12635	2	ENSGALG00000040585	ENSGALT00000071059	56745
5	52903442	52903682	5.2	3.15	6.01	-2.85	2.29e-09	8.87e-08	0	1	11.24	6.56	43.35	85.38	241	Intron (ENSGALT00000019132/ENSGALG00000011705, intron 11 of 17)	5	52935364	52938063	2700	1	ENSGALG00000033813	ENSGALT00000057576	-31682
13	16017858	16018410	6.69	4.72	7.49	-2.77	2.32e-09	8.99e-08	0	2	17.98	34.78	130.06	229.87	553	Intron (ENSGALT00000091579/ENSGALG00000053609, intron 1 of 2)	13	16035275	16042796	7522	1	ENSGALG00000006346	ENSGALT00000010256	-16865
6	30875714	30876209	5.98	4.63	6.67	-2.04	2.32e-09	9e-08	0	1	21.19	28.22	101.16	101.8	496	Distal Intergenic	6	30880647	30890826	10180	2	ENSGALG00000053075	ENSGALT00000104020	14617
20	2470990	2472122	7.18	6.03	7.82	-1.79	2.34e-09	9.06e-08	0	1	66.79	63.66	193.64	257.78	1133	Distal Intergenic	20	2300399	2414076	113678	2	ENSGALG00000003106	ENSGALT00000067528	-56914
2	60803906	60804222	5.77	4.32	6.48	-2.16	2.38e-09	9.2e-08	0	1	17.66	22.31	75.15	103.44	317	Distal Intergenic	2	60692920	60705622	12703	1	ENSGALG00000046032	ENSGALT00000090207	110986
1	1548900	1549260	5.45	3.84	6.2	-2.36	2.38e-09	9.2e-08	0	1	14.13	14.44	54.91	91.95	361	Intron (ENSGALT00000093249/ENSGALG00000008013, intron 1 of 8)	1	1553201	1553310	110	1	ENSGALG00000028816	ENSGALT00000044429	-3941
4	6620031	6620608	6.53	7.22	5.16	2.06	2.39e-09	9.22e-08	2	0	142.89	155.54	40.46	31.2	578	Intron (ENSGALT00000061091/ENSGALG00000006851, intron 5 of 5)	4	6456270	6559644	103375	2	ENSGALG00000047994	ENSGALT00000107380	-60387
1	85344890	85345154	6.19	4.83	6.88	-2.06	2.4e-09	9.28e-08	1	1	30.5	26.25	98.27	137.92	265	Intron (ENSGALT00000024610/ENSGALG00000015252, intron 1 of 10)	1	85341705	85378989	37285	1	ENSGALG00000015252	ENSGALT00000099319	3185
5	23696292	23696907	6.94	5.86	7.55	-1.7	2.41e-09	9.31e-08	1	2	61.97	53.81	187.86	187.18	616	Intron (ENSGALT00000053465/ENSGALG00000042357, intron 4 of 13)	5	23692579	23711660	19082	1	ENSGALG00000042357	ENSGALT00000079282	3713
3	66039283	66039924	6.6	5.18	7.3	-2.12	2.42e-09	9.31e-08	0	2	32.43	40.03	124.28	190.46	642	Intron (ENSGALT00000024233/ENSGALG00000015026, intron 3 of 9)	3	66029757	66056035	26279	1	ENSGALG00000015026	ENSGALT00000024233	9526
1	110535541	110535901	6.02	4.77	6.68	-1.91	2.42e-09	9.32e-08	0	1	27.61	26.91	98.27	106.73	361	Distal Intergenic	1	110541743	110553350	11608	1	ENSGALG00000016157	ENSGALT00000036707	-5842
1	157221967	157222363	6.15	4.77	6.84	-2.07	2.42e-09	9.32e-08	0	1	25.69	28.88	132.95	96.87	397	Intron (ENSGALT00000055774/ENSGALG00000016926, intron 6 of 6)	1	157273138	157296470	23333	1	ENSGALG00000048554	ENSGALT00000093524	-50775
15	3140666	3140944	5.7	4.24	6.42	-2.18	2.42e-09	9.32e-08	0	1	15.41	22.31	83.82	87.02	279	Distal Intergenic	15	3121596	3138090	16495	1	ENSGALG00000048237	ENSGALT00000097977	19070
15	3058104	3058514	6.37	4.83	7.1	-2.27	2.47e-09	9.47e-08	0	1	20.87	36.1	132.95	141.21	411	Distal Intergenic	15	3014915	3017600	2686	2	ENSGALG00000002461	ENSGALT00000003883	-40504
22	2464745	2465027	5.95	4.43	6.67	-2.24	2.5e-09	9.58e-08	0	1	19.59	23.63	121.39	82.1	283	Distal Intergenic	22	2479921	2481932	2012	1	ENSGALG00000034229	ENSGALT00000048218	-14894
13	4269567	4270003	5.85	4.45	6.54	-2.09	2.5e-09	9.58e-08	0	1	20.87	22.97	78.04	108.37	437	Distal Intergenic	13	4235928	4257273	21346	2	ENSGALG00000002152	ENSGALT00000003373	-12294
6	16427695	16427933	5.86	4.05	6.64	-2.59	2.52e-09	9.67e-08	0	1	18.62	14.44	66.47	133	239	Intron (ENSGALT00000008159/ENSGALG00000005088, intron 2 of 16)	6	16404371	16525081	120711	1	ENSGALG00000005088	ENSGALT00000033583	23324
1	175449068	175449874	7.37	6.34	7.97	-1.63	2.52e-09	9.67e-08	1	2	75.14	87.28	260.12	241.37	807	Promoter (<=1kb)	1	175449309	175545587	96279	1	ENSGALG00000042339	ENSGALT00000048044	0
Z	22655543	22655918	6.11	4.83	6.77	-1.94	2.53e-09	9.7e-08	1	2	25.37	31.5	106.94	111.65	376	Intron (ENSGALT00000007061/ENSGALG00000004437, intron 1 of 3)	34	22702753	22715665	12913	1	ENSGALG00000004437	ENSGALT00000100293	-46835
8	20201352	20201731	5.8	4.23	6.53	-2.31	2.55e-09	9.74e-08	0	1	15.09	22.31	75.15	110.01	380	Distal Intergenic	8	20241531	20247128	5598	1	ENSGALG00000051830	ENSGALT00000100809	-39800
1	106733090	106733416	5.95	4.33	6.69	-2.36	2.55e-09	9.74e-08	0	1	16.7	23.63	124.28	82.1	327	Promoter (<=1kb)	1	106712528	106733810	21283	2	ENSGALG00000037076	ENSGALT00000107786	394
2	22938194	22938941	7.01	4.78	7.85	-3.07	2.57e-09	9.8e-08	0	1	22.8	32.16	127.17	334.96	748	Intron (ENSGALT00000038130/ENSGALG00000009482, intron 3 of 9)	2	22944848	23018260	73413	1	ENSGALG00000009500	ENSGALT00000102632	-5907
15	8787071	8787480	5.92	4.52	6.62	-2.1	2.59e-09	9.9e-08	0	1	20.23	25.59	83.82	113.29	410	Distal Intergenic	15	8766745	8783957	17213	2	ENSGALG00000006642	ENSGALT00000033891	-3114
2	101971157	101971464	5.77	4.33	6.47	-2.14	2.62e-09	9.99e-08	0	1	19.91	20.34	72.25	105.08	308	Distal Intergenic	2	101952738	101965088	12351	2	ENSGALG00000014904	ENSGALT00000024038	-6069
1	115507308	115507782	6.37	4.88	7.09	-2.2	2.71e-09	1.03e-07	0	1	29.54	29.53	101.16	170.76	475	Intron (ENSGALT00000099075/ENSGALG00000049245, intron 1 of 2)	1	115536935	115543875	6941	2	ENSGALG00000051626	ENSGALT00000106067	36093
9	3917544	3917744	5.57	3.65	6.36	-2.71	2.75e-09	1.05e-07	0	1	9.95	15.09	106.94	57.47	201	Intron (ENSGALT00000010668/ENSGALG00000006609, intron 7 of 15)	9	3933098	3973519	40422	1	ENSGALG00000047572	ENSGALT00000097328	-15354
Z	22602202	22602505	5.91	3.94	6.72	-2.78	2.78e-09	1.06e-07	0	1	9.63	21	80.93	129.71	304	Intron (ENSGALT00000007061/ENSGALG00000004437, intron 1 of 3)	34	22593889	22715686	121798	1	ENSGALG00000004437	ENSGALT00000007061	8313
7	21583360	21584270	7.66	6.63	8.26	-1.63	2.79e-09	1.06e-07	2	2	90.23	107.63	320.81	290.62	911	Distal Intergenic	7	21626535	21764185	137651	1	ENSGALG00000011132	ENSGALT00000018146	-42265
33	6247830	6248506	6.91	5.69	7.56	-1.88	2.79e-09	1.06e-07	1	1	47.2	55.78	161.85	216.74	677	Distal Intergenic	32	6241463	6244222	2760	1	ENSGALG00000055106	ENSGALT00000108043	6367
Z	16863477	16864135	7.1	5.95	7.74	-1.79	2.83e-09	1.07e-07	2	2	55.23	68.25	193.64	233.16	659	Promoter (2-3kb)	34	16804983	16861020	56038	2	ENSGALG00000014711	ENSGALT00000023722	-2457
3	30649582	30649918	5.36	3.71	6.11	-2.39	2.84e-09	1.08e-07	0	1	15.73	10.5	60.69	77.17	337	Distal Intergenic	3	30557833	30561011	3179	1	ENSGALG00000054367	ENSGALT00000095242	91749
2	91372611	91373117	7.03	5.66	7.72	-2.06	2.84e-09	1.08e-07	2	1	43.03	57.75	173.41	247.93	507	Promoter (<=1kb)	2	91334886	91372672	37787	2	ENSGALG00000013672	ENSGALT00000095777	0
1	68203093	68203407	5.9	4.61	6.57	-1.97	2.87e-09	1.09e-07	0	1	22.48	26.25	95.38	95.23	315	Intron (ENSGALT00000091325/ENSGALG00000014106, intron 1 of 29)	1	68191397	68289517	98121	1	ENSGALG00000014106	ENSGALT00000097443	11696
3	61337479	61338210	6.71	5.49	7.36	-1.86	2.98e-09	1.13e-07	0	1	43.99	45.94	138.73	188.82	732	Intron (ENSGALT00000105254/ENSGALG00000027036, intron 1 of 2)	3	61297796	61352281	54486	2	ENSGALG00000027036	ENSGALT00000105254	14071
4	69776112	69777244	8.3	6.81	9.02	-2.2	2.99e-09	1.13e-07	2	2	121.69	103.04	381.51	653.49	1133	Intron (ENSGALT00000079545/ENSGALG00000039380, intron 2 of 19)	4	69698214	69785875	87662	2	ENSGALG00000039380	ENSGALT00000051911	8631
Z	70833436	70833771	6.17	4.61	6.9	-2.29	3.03e-09	1.15e-07	1	1	17.98	30.84	127.17	111.65	336	Distal Intergenic	34	70810178	70821962	11785	2	ENSGALG00000002014	ENSGALT00000003135	-11474
4	53991888	53992411	6.06	4.35	6.82	-2.48	3.06e-09	1.16e-07	0	1	15.73	24.94	83.82	142.85	524	Intron (ENSGALT00000068401/ENSGALG00000011885, intron 12 of 13)	4	53972600	53995130	22531	1	ENSGALG00000011885	ENSGALT00000082996	19288
7	16197446	16198322	7.01	5.53	7.72	-2.19	3.07e-09	1.16e-07	0	1	43.35	49.22	156.07	265.99	877	Intron (ENSGALT00000071059/ENSGALG00000040585, intron 2 of 2)	7	16194231	16206865	12635	2	ENSGALG00000040585	ENSGALT00000071059	8543
3	42992127	42992661	6.43	5.25	7.06	-1.81	3.1e-09	1.17e-07	0	1	36.93	39.38	121.39	146.13	535	Intron (ENSGALT00000058284/ENSGALG00000037628, intron 1 of 2)	3	42984403	43024501	40099	1	ENSGALG00000037628	ENSGALT00000106869	7724
13	10468783	10469225	6.9	5.68	7.55	-1.88	3.12e-09	1.17e-07	1	2	51.05	51.19	156.07	220.02	443	Intron (ENSGALT00000057794/ENSGALG00000029560, intron 1 of 1)	13	10456134	10473221	17088	1	ENSGALG00000029560	ENSGALT00000057794	12649
12	895060	895297	4.84	5.7	2.42	3.28	3.13e-09	1.18e-07	1	0	53.94	49.88	5.78	4.93	238	Distal Intergenic	12	880314	884237	3924	1	ENSGALG00000054617	ENSGALT00000095449	14746
2	147596502	147597089	6.17	6.92	4.55	2.37	3.17e-09	1.19e-07	2	0	127.47	114.19	17.34	29.55	588	Intron (ENSGALT00000096952/ENSGALG00000033960, intron 1 of 30)	2	147593254	147601904	8651	2	ENSGALG00000051390	ENSGALT00000102276	4815
1	166948069	166949471	8.1	7.02	8.71	-1.69	3.2e-09	1.2e-07	2	2	113.99	145.04	390.18	448.25	1403	Distal Intergenic	1	166896762	166920965	24204	2	ENSGALG00000016943	ENSGALT00000027385	-27104
2	113014040	113014319	5.65	4.2	6.36	-2.16	3.23e-09	1.21e-07	0	1	15.73	21	72.25	91.95	280	Distal Intergenic	2	113031958	113039533	7576	1	ENSGALG00000051348	ENSGALT00000095272	-17639
7	23584830	23585126	5.84	4.3	6.57	-2.27	3.28e-09	1.23e-07	0	1	17.02	22.31	112.72	77.17	297	Distal Intergenic	7	23565554	23577911	12358	1	ENSGALG00000011497	ENSGALT00000018735	19276
1	31884166	31885494	7.97	7.04	8.53	-1.49	3.3e-09	1.24e-07	2	2	125.55	137.82	349.71	389.14	1329	Promoter (<=1kb)	1	31843231	31884414	41184	2	ENSGALG00000009755	ENSGALT00000080261	0
1	170135681	170135976	5.25	3.74	5.98	-2.24	3.3e-09	1.24e-07	0	1	12.2	14.44	63.58	62.39	296	Intron (ENSGALT00000085752/ENSGALG00000016997, intron 17 of 26)	1	170117172	170118599	1428	2	ENSGALG00000016998	ENSGALT00000027460	-17082
1	190137927	190138111	5.86	4.57	6.54	-1.97	3.32e-09	1.24e-07	1	0	24.4	22.97	95.38	90.31	185	Distal Intergenic	1	190149703	190266823	117121	1	ENSGALG00000017246	ENSGALT00000103971	-11592
1	110451372	110451761	6.49	5.17	7.16	-1.99	3.37e-09	1.26e-07	1	1	35.96	36.1	115.61	170.76	390	Intron (ENSGALT00000026021/ENSGALG00000016148, intron 1 of 12)	1	110425541	110458656	33116	2	ENSGALG00000016148	ENSGALT00000026021	6895
5	58535699	58535926	5.3	3.66	6.05	-2.38	3.5e-09	1.31e-07	0	1	12.2	13.13	78.04	54.18	228	Distal Intergenic	5	58463837	58525746	61910	2	ENSGALG00000012426	ENSGALT00000020311	-9953
21	2790477	2790953	6.68	5.51	7.31	-1.81	3.51e-09	1.31e-07	1	2	42.38	48.56	173.41	144.49	477	Promoter (<=1kb)	21	2786418	2789859	3442	2	ENSGALG00000038138	ENSGALT00000081999	-618
1	156911619	156911847	5.23	3.68	5.96	-2.28	3.53e-09	1.32e-07	0	1	11.24	14.44	63.58	60.75	229	Distal Intergenic	1	156948577	156952218	3642	1	ENSGALG00000054621	ENSGALT00000101128	-36730
2	126680123	126680620	6.17	4.81	6.86	-2.05	3.61e-09	1.35e-07	0	2	23.12	32.81	106.94	124.79	498	Intron (ENSGALT00000070103/ENSGALG00000035901, intron 1 of 1)	2	126678752	126686707	7956	2	ENSGALG00000035901	ENSGALT00000070103	6087
7	190808	191140	5.87	4.05	6.65	-2.6	3.63e-09	1.35e-07	0	1	12.84	20.34	69.36	131.36	333	Intron (ENSGALT00000076920/ENSGALG00000043307, intron 3 of 12)	7	187768	224770	37003	1	ENSGALG00000043307	ENSGALT00000061142	3040
21	2672837	2673317	6.81	5.08	7.57	-2.49	3.67e-09	1.37e-07	0	1	22.48	45.28	170.52	210.17	481	Distal Intergenic	21	2652074	2665120	13047	2	ENSGALG00000027363	ENSGALT00000045321	-7717
1	29822861	29823402	6.92	5.51	7.62	-2.11	3.68e-09	1.37e-07	0	2	35.96	55.13	216.76	175.69	542	Intron (ENSGALT00000015558/ENSGALG00000009556, intron 1 of 7)	1	29774813	29833578	58766	2	ENSGALG00000009556	ENSGALT00000015558	10176
1	155254393	155254940	6.8	5.64	7.44	-1.8	3.69e-09	1.37e-07	1	1	43.99	55.78	164.74	182.26	548	Distal Intergenic	1	155290926	155305744	14819	1	ENSGALG00000016912	ENSGALT00000036512	-35986
Z	50470632	50471202	6.74	5.34	7.43	-2.09	3.73e-09	1.39e-07	2	2	35	45.94	138.73	206.88	571	Distal Intergenic	34	50399892	50404274	4383	2	ENSGALG00000049495	ENSGALT00000097152	-66358
1	13902715	13903745	7.76	6.7	8.36	-1.66	3.77e-09	1.4e-07	1	1	114.95	92.53	312.14	344.81	1031	Promoter (<=1kb)	1	13903212	13955809	52598	1	ENSGALG00000008167	ENSGALT00000013259	0
2	4426065	4426709	6.31	5.04	6.97	-1.93	3.82e-09	1.42e-07	0	2	31.15	34.78	106.94	144.49	645	Distal Intergenic	2	4416749	4418563	1815	1	ENSGALG00000005661	ENSGALT00000009083	9316
27	7415062	7415344	6.17	4.7	6.88	-2.17	3.84e-09	1.43e-07	1	0	31.79	20.34	118.5	116.58	283	Promoter (2-3kb)	27	7412912	7417642	4731	2	ENSGALG00000034204	ENSGALT00000077447	2298
3	21749886	21750581	7.36	6.2	8	-1.8	3.87e-09	1.43e-07	2	2	62.29	84.66	257.23	254.5	696	Intron (ENSGALT00000091373/ENSGALG00000009796, intron 13 of 15)	3	21674131	21715106	40976	2	ENSGALG00000052926	ENSGALT00000091487	-34780
1	29569536	29570235	7.02	5.62	7.72	-2.1	3.87e-09	1.43e-07	1	1	48.48	49.88	158.96	262.71	700	Distal Intergenic	1	29589324	29620342	31019	2	ENSGALG00000009532	ENSGALT00000015515	50107
13	13508560	13509225	6.17	6.88	4.69	2.2	3.89e-09	1.44e-07	1	0	122.01	114.19	31.79	19.7	666	Distal Intergenic	13	13550385	13574271	23887	1	ENSGALG00000004134	ENSGALT00000034504	-41160
2	148606040	148606513	5.57	6.4	3.39	3.01	3.91e-09	1.45e-07	2	0	79.31	89.25	2.89	18.06	474	Distal Intergenic	2	148652448	148654580	2133	2	ENSGALG00000026264	ENSGALT00000044390	48067
9	18042333	18042594	5.8	4.47	6.48	-2.01	3.92e-09	1.45e-07	0	1	22.8	21.66	95.38	83.74	262	Intron (ENSGALT00000055007/ENSGALG00000029432, intron 2 of 2)	9	18029692	18051031	21340	1	ENSGALG00000029432	ENSGALT00000055007	12641
14	11419002	11419358	6.48	5.24	7.14	-1.9	3.99e-09	1.47e-07	0	1	32.75	42.66	130.06	151.06	357	Intron (ENSGALT00000091244/ENSGALG00000034325, intron 1 of 12)	14	11259785	11504684	244900	2	ENSGALG00000034325	ENSGALT00000091244	85326
4	69898703	69899218	6.7	5.39	7.38	-1.99	4e-09	1.48e-07	0	1	45.27	38.72	135.84	197.03	516	Intron (ENSGALT00000106835/ENSGALG00000027885, intron 1 of 4)	4	69865676	69906557	40882	2	ENSGALG00000027885	ENSGALT00000045833	7339
Z	12079356	12080362	6.51	7.22	5.07	2.15	4.03e-09	1.49e-07	2	0	146.1	152.26	26.01	41.05	1007	Distal Intergenic	34	12008162	12057034	48873	2	ENSGALG00000003733	ENSGALT00000104513	-22322
4	11143179	11144120	6.91	5.52	7.6	-2.08	4.04e-09	1.49e-07	0	1	53.94	38.06	164.74	223.3	942	Distal Intergenic	4	11144883	11154024	9142	2	ENSGALG00000048079	ENSGALT00000101966	9904
6	9716872	9717218	5.49	3.87	6.23	-2.36	4.07e-09	1.5e-07	0	1	10.92	18.38	66.47	83.74	347	Intron (ENSGALT00000041033/ENSGALG00000003135, intron 28 of 41)	6	9774397	9819482	45086	1	ENSGALG00000003165	ENSGALT00000049289	-57179
18	4800597	4801194	6.74	5.57	7.37	-1.8	4.08e-09	1.5e-07	0	2	47.84	47.25	184.97	146.13	598	Promoter (<=1kb)	18	4790267	4801320	11054	2	ENSGALG00000002427	ENSGALT00000003817	126
4	6682850	6684698	7.62	8.29	6.34	1.95	4.17e-09	1.54e-07	2	0	323.98	303.2	63.58	98.52	1849	Intron (ENSGALT00000061091/ENSGALG00000006851, intron 5 of 5)	4	6456270	6559644	103375	2	ENSGALG00000047994	ENSGALT00000107380	-123206
3	96310331	96310649	6.38	5.16	7.03	-1.86	4.18e-09	1.54e-07	1	0	35	36.75	144.51	116.58	319	Distal Intergenic	3	96266562	96292983	26422	2	ENSGALG00000016433	ENSGALT00000082606	-17348
Z	24459034	24459506	6.32	4.88	7.03	-2.15	4.19e-09	1.54e-07	0	1	28.58	30.19	98.27	162.55	473	Distal Intergenic	34	24534108	24541679	7572	1	ENSGALG00000053615	ENSGALT00000093967	-74602
3	95041560	95041807	5.35	3.7	6.1	-2.4	4.19e-09	1.54e-07	0	1	10.92	15.09	52.02	85.38	248	Intron (ENSGALT00000044995/ENSGALG00000028709, intron 3 of 8)	3	95000776	95059703	58928	1	ENSGALG00000028709	ENSGALT00000044995	40784
7	32951867	32952574	6.14	6.87	4.61	2.25	4.27e-09	1.56e-07	1	0	126.83	106.97	26.01	22.99	708	Intron (ENSGALT00000075184/ENSGALG00000012421, intron 13 of 15)	7	32998025	33001278	3254	2	ENSGALG00000052245	ENSGALT00000095715	48704
Z	54632125	54632973	6.97	5.96	7.55	-1.59	4.27e-09	1.56e-07	1	2	62.29	62.35	182.08	193.75	849	Distal Intergenic	34	54612204	54628981	16778	2	ENSGALG00000015425	ENSGALT00000037774	-3144
17	8145345	8146027	6.61	5.45	7.24	-1.79	4.27e-09	1.56e-07	1	1	42.71	44.63	132.95	169.12	683	Distal Intergenic	17	8149868	8171824	21957	1	ENSGALG00000002364	ENSGALT00000003726	-3841
2	63470136	63470608	6.31	4.92	7.01	-2.08	4.28e-09	1.57e-07	1	2	35.64	24.94	138.73	118.22	473	Promoter (1-2kb)	2	63468248	63526595	58348	1	ENSGALG00000022976	ENSGALT00000037252	1888
Z	23836273	23836832	5.63	3.59	6.44	-2.85	4.32e-09	1.58e-07	0	2	7.71	16.41	60.69	113.29	560	Intron (ENSGALT00000024127/ENSGALG00000014960, intron 6 of 11)	34	23821153	23844219	23067	1	ENSGALG00000014960	ENSGALT00000024127	15120
1	126460631	126460874	6.41	4.79	7.15	-2.36	4.36e-09	1.59e-07	1	1	29.22	26.25	98.27	185.54	244	Intron (ENSGALT00000071858/ENSGALG00000030802, intron 1 of 9)	1	126382713	126504702	121990	2	ENSGALG00000030802	ENSGALT00000071858	43828
20	5872831	5873597	8.11	7.1	8.7	-1.59	4.4e-09	1.61e-07	2	2	123.3	151.6	395.96	433.47	767	Intron (ENSGALT00000096947/ENSGALG00000004570, intron 1 of 20)	20	5859344	5913084	53741	1	ENSGALG00000004570	ENSGALT00000007275	13487
2	143849006	143849309	5.28	3.63	6.03	-2.4	4.45e-09	1.62e-07	0	1	8.99	15.75	63.58	67.32	304	Distal Intergenic	2	143854816	143859397	4582	1	ENSGALG00000052485	ENSGALT00000098184	-5507
1	124312526	124313095	5.81	6.55	4.2	2.36	4.5e-09	1.64e-07	2	0	98.58	89.25	20.23	16.42	570	Exon (ENSGALT00000026755/ENSGALG00000016576, exon 18 of 22)	1	124291684	124304999	13316	1	ENSGALG00000016575	ENSGALT00000083351	20842
3	108244043	108244609	6.34	5.01	7.01	-2	4.67e-09	1.7e-07	0	2	30.5	34.13	150.29	108.37	567	Promoter (1-2kb)	3	108221189	108246601	25413	2	ENSGALG00000016680	ENSGALT00000026916	1992
24	5081306	5081850	6.39	5.15	7.04	-1.9	4.68e-09	1.7e-07	1	1	33.39	37.41	112.72	151.06	545	Distal Intergenic	24	5069550	5069659	110	1	ENSGALG00000027111	ENSGALT00000043312	11756
5	3710819	3712746	8.92	7.5	9.63	-2.12	4.88e-09	1.78e-07	2	2	194.9	168.01	589.6	991.73	1928	Distal Intergenic	5	3728374	3730202	1829	1	ENSGALG00000023904	ENSGALT00000040200	-15628
10	6559003	6559227	5.25	3.58	6	-2.42	4.9e-09	1.78e-07	0	1	13.49	10.5	49.13	78.81	225	Distal Intergenic	10	6475758	6544834	69077	2	ENSGALG00000042552	ENSGALT00000080614	-14169
8	28003804	28004534	6.31	7	4.94	2.06	4.92e-09	1.79e-07	2	0	125.23	130.6	31.79	29.55	731	Distal Intergenic	8	27983683	27994277	10595	2	ENSGALG00000047521	ENSGALT00000102474	-9527
1	65792008	65792773	6.82	7.49	5.56	1.93	4.92e-09	1.79e-07	2	0	173.39	185.73	54.91	39.41	766	Distal Intergenic	1	65833774	66173568	339795	1	ENSGALG00000032768	ENSGALT00000105978	-41001
1	24862108	24862352	5.57	4.05	6.3	-2.24	4.93e-09	1.79e-07	0	1	12.84	20.34	75.15	82.1	245	Intron (ENSGALT00000055784/ENSGALG00000037206, intron 13 of 14)	1	24877371	24877508	138	2	ENSGALG00000028180	ENSGALT00000042641	15156
5	17607916	17608412	6.04	6.8	4.3	2.5	4.95e-09	1.8e-07	2	0	109.49	113.54	11.56	27.91	497	Intron (ENSGALT00000097352/ENSGALG00000051988, intron 1 of 2)	5	17620212	17734942	114731	1	ENSGALG00000051988	ENSGALT00000093657	-11800
3	75634328	75634698	5.59	4.13	6.3	-2.17	5.1e-09	1.85e-07	0	1	17.98	17.06	63.58	93.59	371	Intron (ENSGALT00000025431/ENSGALG00000015768, intron 2 of 16)	3	75547294	75651254	103961	2	ENSGALG00000015768	ENSGALT00000025431	16556
6	3241386	3241624	5.89	4.5	6.58	-2.08	5.15e-09	1.86e-07	0	1	20.87	24.28	78.04	113.29	239	Intron (ENSGALT00000003119/ENSGALG00000002003, intron 1 of 12)	6	3229366	3304810	75445	1	ENSGALG00000002003	ENSGALT00000003119	12020
7	22906710	22907233	6.93	5.8	7.55	-1.76	5.23e-09	1.89e-07	1	2	48.81	62.35	182.08	193.75	524	Distal Intergenic	7	23005123	23020869	15747	1	ENSGALG00000048875	ENSGALT00000107679	-97890
18	854455	854674	5.39	3.96	6.09	-2.13	5.24e-09	1.89e-07	0	1	15.41	15.75	69.36	67.32	220	Intron (ENSGALT00000092606/ENSGALG00000001021, intron 2 of 13)	18	808175	840959	32785	2	ENSGALG00000001021	ENSGALT00000001507	-13496
4	53459394	53459518	6.03	4.57	6.74	-2.17	5.25e-09	1.9e-07	1	0	19.91	27.56	86.71	126.43	125	Intron (ENSGALT00000085206/ENSGALG00000011833, intron 14 of 15)	4	53357901	53358866	966	2	ENSGALG00000042067	ENSGALT00000065925	-100528
3	13603921	13604273	6.28	4.81	7	-2.19	5.29e-09	1.91e-07	0	1	22.48	33.47	147.4	108.37	353	Intron (ENSGALT00000014678/ENSGALG00000009020, intron 2 of 25)	3	13599642	13633726	34085	1	ENSGALG00000009020	ENSGALT00000014678	4279
3	109973544	109974045	6.71	5.08	7.45	-2.38	5.29e-09	1.91e-07	0	2	22.8	44.63	176.3	174.05	502	Distal Intergenic	3	109934864	109966590	31727	2	ENSGALG00000016719	ENSGALT00000079677	-6954
2	40259070	40259642	7.02	5.7	7.7	-1.99	5.34e-09	1.92e-07	1	1	52.98	51.19	161.85	252.86	573	Distal Intergenic	2	40263892	40286452	22561	1	ENSGALG00000011481	ENSGALT00000018718	-4250
10	10117667	10118358	6.6	7.27	5.3	1.97	5.37e-09	1.93e-07	2	0	160.55	147.66	37.57	41.05	692	Promoter (2-3kb)	10	10120963	10133626	12664	1	ENSGALG00000050954	ENSGALT00000105209	-2605
6	22464314	22464799	6.57	4.96	7.32	-2.35	5.37e-09	1.93e-07	0	1	28.9	33.47	205.2	113.29	486	Distal Intergenic	6	22456105	22456193	89	1	ENSGALG00000021772	ENSGALT00000035314	8209
1	7590253	7590699	5.81	4.39	6.51	-2.12	5.38e-09	1.93e-07	0	1	20.23	21.66	72.25	110.01	447	Distal Intergenic	1	7602040	7615119	13080	1	ENSGALG00000054570	ENSGALT00000107716	-11341
20	11829255	11829451	5.44	3.79	6.19	-2.4	5.41e-09	1.94e-07	0	1	10.6	17.06	83.82	62.39	197	Intron (ENSGALT00000104616/ENSGALG00000055015, intron 3 of 7)	20	11689053	11735827	46775	2	ENSGALG00000051340	ENSGALT00000103751	-93428
1	138329302	138329567	5.77	4.22	6.5	-2.27	5.42e-09	1.94e-07	0	1	15.73	21.66	106.94	73.89	266	Intron (ENSGALT00000099286/ENSGALG00000051908, intron 2 of 3)	1	138332445	138335674	3230	2	ENSGALG00000055129	ENSGALT00000101141	6107
12	11032483	11033482	7.26	6.08	7.9	-1.82	5.43e-09	1.95e-07	1	2	64.86	70.88	199.42	279.13	1000	Promoter (<=1kb)	12	11023383	11032726	9344	2	ENSGALG00000036133	ENSGALT00000079434	0
Z	43459594	43459832	5.53	4.08	6.24	-2.16	5.44e-09	1.95e-07	0	1	15.41	18.38	83.82	67.32	239	Intron (ENSGALT00000107646/ENSGALG00000049835, intron 1 of 1)	34	43452738	43475146	22409	1	ENSGALG00000049835	ENSGALT00000107646	6856
5	36594508	36594749	4.85	5.73	2.24	3.49	5.5e-09	1.97e-07	2	0	47.52	58.41	2.89	6.57	242	Promoter (1-2kb)	5	36596465	36624041	27577	1	ENSGALG00000048121	ENSGALT00000100612	-1716
3	39569280	39569673	6.35	5.13	7	-1.87	5.51e-09	1.97e-07	0	1	33.71	36.1	109.83	146.13	394	Intron (ENSGALT00000096781/ENSGALG00000039349, intron 9 of 12)	3	39431149	39442992	11844	1	ENSGALG00000052272	ENSGALT00000104739	138131
3	54664033	54664337	5.9	4.38	6.62	-2.24	5.55e-09	1.99e-07	0	1	17.98	23.63	75.15	121.5	305	Distal Intergenic	3	54664503	54683327	18825	2	ENSGALG00000013861	ENSGALT00000022483	18990
1	24969278	24969571	5.81	4.31	6.53	-2.22	5.59e-09	2e-07	0	1	20.55	19.03	69.36	114.94	294	Intron (ENSGALT00000055784/ENSGALG00000037206, intron 1 of 14)	1	24857859	24953963	96105	2	ENSGALG00000037206	ENSGALT00000074764	-15315
9	15808005	15808367	6.04	4.09	6.84	-2.75	5.67e-09	2.03e-07	0	1	16.38	17.72	66.47	162.55	363	Promoter (<=1kb)	9	15797509	15809145	11637	2	ENSGALG00000045255	ENSGALT00000100302	778
5	23496995	23497487	5.26	6.06	3.31	2.75	5.71e-09	2.04e-07	2	0	62.93	70.22	11.56	8.21	493	Intron (ENSGALT00000013436/ENSGALG00000008255, intron 3 of 9)	5	23448544	23519190	70647	2	ENSGALG00000008255	ENSGALT00000050717	21703
Z	61276579	61277121	6.28	4.98	6.96	-1.98	5.8e-09	2.07e-07	1	1	36.28	26.91	115.61	133	543	Promoter (<=1kb)	34	61215512	61276354	60843	2	ENSGALG00000017706	ENSGALT00000025213	-225
13	12663128	12663545	6.17	4.75	6.87	-2.12	5.81e-09	2.07e-07	0	1	25.69	28.22	89.6	144.49	418	Intron (ENSGALT00000103850/ENSGALG00000047972, intron 2 of 3)	13	12653531	12673345	19815	2	ENSGALG00000047972	ENSGALT00000103850	9800
4	53463618	53463960	6.28	5.09	6.92	-1.83	5.81e-09	2.07e-07	1	0	30.82	37.41	121.39	121.5	343	Intron (ENSGALT00000085206/ENSGALG00000011833, intron 14 of 15)	4	53561954	53576647	14694	1	ENSGALG00000011834	ENSGALT00000019311	-97994
1	81351846	81352484	5.58	6.35	3.87	2.48	5.83e-09	2.08e-07	2	0	79.95	82.69	14.45	14.78	639	Exon (ENSGALT00000024296/ENSGALG00000015059, exon 12 of 18)	1	81342003	81357144	15142	1	ENSGALG00000015059	ENSGALT00000024296	9843
1	4234821	4235432	6.44	7.14	5.01	2.13	5.89e-09	2.1e-07	2	0	127.79	154.22	34.68	29.55	612	Distal Intergenic	1	4260357	4290775	30419	2	ENSGALG00000034970	ENSGALT00000048638	55343
11	6288450	6290262	8.85	7.86	9.43	-1.57	5.9e-09	2.1e-07	1	2	225.73	238.23	604.05	773.35	1813	Intron (ENSGALT00000103050/ENSGALG00000003767, intron 3 of 9)	11	6242112	6346555	104444	2	ENSGALG00000003767	ENSGALT00000055713	56293
2	64858779	64859304	6.89	5.6	7.56	-1.97	5.9e-09	2.1e-07	1	1	46.88	49.88	225.44	152.7	526	Distal Intergenic	2	64853705	64857824	4120	1	ENSGALG00000049535	ENSGALT00000097093	5074
24	1494945	1495505	7.16	5.79	7.85	-2.06	5.98e-09	2.12e-07	1	1	58.76	51.85	176.3	284.06	561	Intron (ENSGALT00000001898/ENSGALG00000001250, intron 1 of 17)	24	1470298	1511481	41184	2	ENSGALG00000001250	ENSGALT00000078389	15976
19	79243	79935	7.17	6.07	7.79	-1.73	5.99e-09	2.12e-07	1	2	58.44	75.47	225.44	218.38	693	Intron (ENSGALT00000083394/ENSGALG00000033320, intron 1 of 6)	19	83860	85660	1801	1	ENSGALG00000052672	ENSGALT00000083321	-3925
7	11401146	11401499	6.65	5.4	7.31	-1.91	6e-09	2.13e-07	2	2	35.64	48.56	144.51	172.4	354	Promoter (<=1kb)	7	11400646	11419712	19067	1	ENSGALG00000008240	ENSGALT00000013409	500
4	4348570	4348939	5.66	4.26	6.36	-2.1	6.03e-09	2.14e-07	0	1	16.7	21.66	72.25	91.95	370	Promoter (<=1kb)	4	4348840	4354659	5820	1	ENSGALG00000006412	ENSGALT00000085659	0
1	157425656	157425943	5.37	3.91	6.09	-2.17	6.03e-09	2.14e-07	0	1	16.38	13.78	63.58	72.25	288	Distal Intergenic	1	157439308	157456502	17195	2	ENSGALG00000016927	ENSGALT00000027364	30559
1	186533393	186533690	5.8	4.47	6.48	-2.02	6.08e-09	2.15e-07	0	1	19.27	24.94	83.82	95.23	298	Intron (ENSGALT00000102271/ENSGALG00000017200, intron 14 of 14)	1	186545459	186558375	12917	2	ENSGALG00000017201	ENSGALT00000027803	24685
4	8633244	8633626	6.65	5.57	7.26	-1.69	6.1e-09	2.16e-07	1	2	47.52	47.25	141.62	164.19	383	Intron (ENSGALT00000070872/ENSGALG00000006906, intron 15 of 16)	4	8640721	8640830	110	1	ENSGALG00000028553	ENSGALT00000044853	-7095
14	7672370	7673314	6.26	6.97	4.81	2.16	6.11e-09	2.16e-07	2	0	124.58	125.35	23.12	32.84	945	Promoter (2-3kb)	14	7656644	7669572	12929	2	ENSGALG00000053581	ENSGALT00000098512	-2798
1	66690732	66691408	6.85	5.53	7.52	-2	6.11e-09	2.16e-07	1	1	48.16	43.97	144.51	223.3	677	Intron (ENSGALT00000021583/ENSGALG00000013211, intron 4 of 4)	1	66731465	66732736	1272	2	ENSGALG00000055024	ENSGALT00000106161	41328
11	11408366	11408872	6.76	5.51	7.42	-1.91	6.18e-09	2.18e-07	1	1	44.31	46.6	138.73	203.6	507	Intron (ENSGALT00000008435/ENSGALG00000005251, intron 2 of 3)	11	11391261	11418784	27524	1	ENSGALG00000005251	ENSGALT00000008435	17105
4	47933377	47934036	6.57	5.12	7.28	-2.16	6.2e-09	2.18e-07	0	1	36.93	32.81	115.61	195.39	660	Distal Intergenic	4	47983446	48374220	390775	1	ENSGALG00000011319	ENSGALT00000018468	-49410
Z	66983296	66983521	5.11	3.53	5.84	-2.31	6.22e-09	2.19e-07	0	1	9.95	13.13	49.13	65.68	226	Distal Intergenic	34	66921865	66966158	44294	1	ENSGALG00000015728	ENSGALT00000053406	61431
2	100741446	100741740	5.52	3.99	6.24	-2.25	6.3e-09	2.22e-07	0	1	14.77	17.06	57.8	93.59	295	Intron (ENSGALT00000055004/ENSGALG00000014793, intron 6 of 10)	2	100805972	100810368	4397	2	ENSGALG00000053290	ENSGALT00000093046	68628
5	21290306	21291067	6.68	5.34	7.37	-2.02	6.3e-09	2.22e-07	0	1	35.96	45.28	132.95	197.03	762	Intron (ENSGALT00000097733/ENSGALG00000048395, intron 2 of 3)	5	21253640	21377646	124007	2	ENSGALG00000048395	ENSGALT00000097733	86579
1	73627575	73627803	6.04	4.56	6.76	-2.2	6.31e-09	2.22e-07	0	1	20.23	26.91	83.82	133	229	Distal Intergenic	1	73689598	73710054	20457	1	ENSGALG00000017282	ENSGALT00000027937	-61795
1	111084620	111085124	6.18	4.81	6.86	-2.05	6.37e-09	2.24e-07	0	1	24.08	32.16	98.27	134.64	505	Distal Intergenic	1	111071770	111078627	6858	1	ENSGALG00000016199	ENSGALT00000064401	12850
4	44841421	44841929	5.91	6.64	4.38	2.26	6.4e-09	2.25e-07	2	0	97.61	101.72	20.23	21.35	509	Promoter (<=1kb)	4	44838543	44840720	2178	2	ENSGALG00000052549	ENSGALT00000092779	-701
1	53225345	53225768	5.52	3.98	6.25	-2.27	6.42e-09	2.25e-07	0	1	13.16	18.38	60.69	91.95	424	Distal Intergenic	1	53227761	53241371	13611	2	ENSGALG00000012569	ENSGALT00000020524	15603
4	26659731	26660120	6.09	4.47	6.84	-2.37	6.44e-09	2.26e-07	0	1	20.55	23.63	78.04	151.06	390	Distal Intergenic	4	26636709	26640675	3967	2	ENSGALG00000049337	ENSGALT00000098411	-19056
13	12817146	12817733	6.27	4.66	7.01	-2.35	6.49e-09	2.27e-07	0	1	19.59	30.84	98.27	159.27	588	Distal Intergenic	13	12765606	12803848	38243	2	ENSGALG00000040109	ENSGALT00000108329	-13298
7	27664000	27664611	7.02	5.8	7.67	-1.86	6.58e-09	2.3e-07	1	1	48.48	63	225.44	180.61	612	Intron (ENSGALT00000019179/ENSGALG00000011744, intron 10 of 59)	7	27649192	27651213	2022	2	ENSGALG00000047116	ENSGALT00000105679	-12787
4	90757377	90757671	5.85	4.51	6.53	-2.02	6.63e-09	2.32e-07	0	1	20.55	24.94	101.16	83.74	295	Exon (ENSGALT00000100887/ENSGALG00000046984, exon 2 of 10)	4	90753356	90774829	21474	1	ENSGALG00000046984	ENSGALT00000100887	4021
18	3695524	3695753	5.55	4.01	6.27	-2.27	6.64e-09	2.32e-07	0	1	15.09	17.06	57.8	96.87	230	Distal Intergenic	18	3703058	3711715	8658	1	ENSGALG00000049024	ENSGALT00000093037	-7305
3	96981791	96982561	6.79	5.18	7.53	-2.35	6.68e-09	2.33e-07	0	1	29.22	43.31	135.84	234.8	771	Distal Intergenic	3	97009136	97011650	2515	1	ENSGALG00000016448	ENSGALT00000026539	-26575
4	68675209	68676142	6.68	7.36	5.38	1.97	6.7e-09	2.34e-07	2	0	172.43	155.54	37.57	45.97	934	Promoter (1-2kb)	4	68674139	68728558	54420	1	ENSGALG00000014262	ENSGALT00000097243	1070
5	22628119	22628536	6.08	4.73	6.77	-2.04	6.73e-09	2.35e-07	0	1	26.65	26.25	86.71	131.36	418	Distal Intergenic	5	22587180	22599063	11884	1	ENSGALG00000037220	ENSGALT00000071502	40939
6	15505747	15505909	6.13	4.96	6.77	-1.81	6.8e-09	2.37e-07	2	0	30.82	31.5	109.83	108.37	163	Intron (ENSGALT00000090403/ENSGALG00000051647, intron 2 of 7)	6	15464523	15495108	30586	2	ENSGALG00000051647	ENSGALT00000097918	-10639
1	122576692	122576945	5.67	4.16	6.39	-2.23	6.81e-09	2.37e-07	0	1	14.13	21.66	72.25	95.23	254	Distal Intergenic	1	122621008	122626068	5061	2	ENSGALG00000050378	ENSGALT00000108290	49123
1	138236689	138237062	6.36	5.18	7	-1.82	6.85e-09	2.38e-07	1	1	39.49	32.81	124.28	131.36	374	Distal Intergenic	1	138242421	138251129	8709	2	ENSGALG00000016813	ENSGALT00000027144	14067
8	21279278	21279521	5.56	4.13	6.27	-2.14	6.85e-09	2.38e-07	0	1	17.34	17.72	86.71	67.32	244	Promoter (2-3kb)	8	21270375	21276714	6340	2	ENSGALG00000010203	ENSGALT00000098674	-2564
4	18725038	18725394	5.2	3.38	5.98	-2.6	6.94e-09	2.41e-07	0	1	6.42	14.44	60.69	65.68	357	Distal Intergenic	4	18717690	18719237	1548	1	ENSGALG00000049690	ENSGALT00000084580	7348
2	84336051	84337363	7.29	7.91	6.2	1.71	6.94e-09	2.41e-07	2	0	249.17	231.01	78.04	68.96	1313	Intron (ENSGALT00000091868/ENSGALG00000053013, intron 7 of 9)	2	84323108	84352627	29520	2	ENSGALG00000053013	ENSGALT00000101635	15264
3	31421756	31422958	7.39	8.01	6.29	1.72	6.96e-09	2.42e-07	2	0	247.24	268.42	72.25	83.74	1203	Intron (ENSGALT00000017012/ENSGALG00000010448, intron 2 of 31)	3	31248689	31430389	181701	2	ENSGALG00000010448	ENSGALT00000017012	7431
2	114547036	114548562	8.27	7.36	8.83	-1.46	6.99e-09	2.43e-07	2	2	156.37	172.6	421.97	486.01	1527	Distal Intergenic	2	114577156	114578716	1561	2	ENSGALG00000049144	ENSGALT00000104107	30154
Z	1263261	1263546	6.04	4.81	6.69	-1.88	7.01e-09	2.43e-07	1	0	29.86	26.25	101.16	105.08	286	Intron (ENSGALT00000050099/ENSGALG00000037160, intron 3 of 3)	34	1243251	1267913	24663	1	ENSGALG00000037160	ENSGALT00000050099	20010
3	86579359	86579744	5	5.84	2.67	3.17	7.03e-09	2.44e-07	1	0	57.8	57.1	2.89	9.85	386	Distal Intergenic	3	86556700	86570574	13875	2	ENSGALG00000047076	ENSGALT00000092861	-8785
Z	13961953	13962669	6.35	4.9	7.06	-2.16	7.03e-09	2.44e-07	0	1	29.54	30.19	98.27	169.12	717	Distal Intergenic	34	13907303	13911101	3799	1	ENSGALG00000054811	ENSGALT00000091968	54650
3	74990866	74991159	6.68	4.58	7.5	-2.92	7.05e-09	2.44e-07	0	2	12.52	35.44	173.41	188.82	294	Distal Intergenic	3	75083923	75132422	48500	1	ENSGALG00000015596	ENSGALT00000025147	-92764
2	63908720	63909355	7.25	5.77	7.97	-2.2	7.06e-09	2.44e-07	0	1	44.63	64.31	193.64	307.04	636	Intron (ENSGALT00000104518/ENSGALG00000049311, intron 3 of 5)	2	63877283	63887253	9971	2	ENSGALG00000053685	ENSGALT00000100682	-21467
2	108952355	108954116	7.71	8.31	6.68	1.63	7.08e-09	2.45e-07	2	0	303.43	329.45	109.83	95.23	1762	Intron (ENSGALT00000048577/ENSGALG00000015248, intron 3 of 17)	2	108764816	109090785	325970	1	ENSGALG00000015248	ENSGALT00000048577	187539
4	59217304	59217883	6.54	5.19	7.22	-2.03	7.21e-09	2.49e-07	0	1	33.07	40.03	118.5	180.61	580	Distal Intergenic	4	59150168	59186491	36324	1	ENSGALG00000052988	ENSGALT00000104995	67136
3	80490633	80491332	5.68	6.51	3.5	3.01	7.32e-09	2.53e-07	1	0	101.14	81.38	2.89	19.7	700	Intron (ENSGALT00000025620/ENSGALG00000015898, intron 11 of 32)	3	80452931	80523293	70363	2	ENSGALG00000015898	ENSGALT00000049031	31961
7	33044781	33045420	6.22	6.93	4.76	2.17	7.33e-09	2.53e-07	2	0	127.79	116.82	23.12	31.2	640	Intron (ENSGALT00000099224/ENSGALG00000052245, intron 1 of 2)	7	33032387	33036048	3662	1	ENSGALG00000053081	ENSGALT00000104195	12394
3	31226169	31226506	5.69	4.39	6.36	-1.98	7.52e-09	2.59e-07	0	1	21.51	20.34	80.93	83.74	338	Distal Intergenic	3	31182830	31220795	37966	2	ENSGALG00000010435	ENSGALT00000016992	-5374
5	54754259	54754619	5.77	4.44	6.44	-2	7.52e-09	2.59e-07	0	1	23.76	19.69	83.82	90.31	361	Promoter (<=1kb)	5	54754340	54771346	17007	1	ENSGALG00000011921	ENSGALT00000098839	0
1	178751350	178751852	6.37	7.09	4.86	2.24	7.55e-09	2.6e-07	2	0	136.79	136.51	20.23	37.76	503	Exon (ENSGALT00000027655/ENSGALG00000017118, exon 10 of 21)	1	178738830	178787775	48946	1	ENSGALG00000017118	ENSGALT00000107744	12520
3	56714474	56715030	6.69	5.62	7.3	-1.68	7.61e-09	2.62e-07	1	2	51.37	47.25	164.74	151.06	557	Distal Intergenic	3	56730147	56733085	2939	2	ENSGALG00000054750	ENSGALT00000098502	18055
3	1717945	1718379	6.18	4.48	6.94	-2.46	7.62e-09	2.62e-07	0	1	20.87	23.63	161.85	83.74	435	Distal Intergenic	3	1688275	1688425	151	2	ENSGALG00000028930	ENSGALT00000043087	-29520
12	14861624	14861876	5.88	4.07	6.65	-2.59	7.68e-09	2.64e-07	0	1	14.45	19.03	63.58	137.92	253	Intron (ENSGALT00000036226/ENSGALG00000007483, intron 9 of 18)	12	14847918	14926384	78467	2	ENSGALG00000007483	ENSGALT00000036226	64508
1	168859641	168860058	5.9	4.64	6.56	-1.91	7.71e-09	2.65e-07	0	1	23.12	26.91	89.6	98.52	418	Distal Intergenic	1	168871294	168880175	8882	1	ENSGALG00000048550	ENSGALT00000102493	-11236
1	82350898	82351259	6.03	4.27	6.8	-2.54	7.75e-09	2.66e-07	0	2	12.2	26.25	121.39	101.8	362	Intron (ENSGALT00000050651/ENSGALG00000040620, intron 1 of 7)	1	82281479	82292366	10888	2	ENSGALG00000047435	ENSGALT00000102536	-58532
5	24589422	24589784	5.78	4.27	6.5	-2.23	7.76e-09	2.66e-07	0	1	18.94	19.69	66.47	114.94	363	Intron (ENSGALT00000096431/ENSGALG00000051788, intron 3 of 4)	5	24575164	24577213	2050	1	ENSGALG00000051788	ENSGALT00000102202	14258
1	56854465	56855596	6.64	7.31	5.35	1.96	7.8e-09	2.67e-07	2	0	148.67	169.32	40.46	41.05	1132	Intron (ENSGALT00000020969/ENSGALG00000012857, intron 8 of 19)	1	56832861	56870136	37276	2	ENSGALG00000012857	ENSGALT00000020969	14540
Z	35743091	35743422	5.25	3.64	5.99	-2.35	7.81e-09	2.67e-07	0	1	14.45	10.5	52.02	75.53	332	Distal Intergenic	34	35747524	35760562	13039	2	ENSGALG00000015144	ENSGALT00000091223	17140
1	114861358	114862304	6.84	7.53	5.47	2.06	7.81e-09	2.67e-07	2	0	195.87	174.57	34.68	54.18	947	Intron (ENSGALT00000026231/ENSGALG00000016268, intron 40 of 61)	1	114751100	115013873	262774	1	ENSGALG00000016268	ENSGALT00000106505	110258
3	53100171	53100464	5.7	4.05	6.45	-2.39	7.87e-09	2.69e-07	0	1	13.49	19.69	106.94	67.32	294	Distal Intergenic	3	53090817	53093019	2203	2	ENSGALG00000030501	ENSGALT00000077666	-7152
1	188730539	188730946	6.06	4.63	6.77	-2.14	7.9e-09	2.7e-07	0	1	19.27	30.19	98.27	119.86	408	Distal Intergenic	1	188868223	188880800	12578	1	ENSGALG00000035461	ENSGALT00000070354	-137277
3	28963570	28964160	5.78	6.52	4.15	2.38	7.96e-09	2.72e-07	2	0	86.37	97.79	17.34	18.06	591	Intron (ENSGALT00000063049/ENSGALG00000010055, intron 1 of 25)	3	28856440	29038672	182233	2	ENSGALG00000010055	ENSGALT00000063049	74512
1	170864394	170864765	5.54	4.02	6.26	-2.24	7.97e-09	2.72e-07	0	1	12.84	19.69	66.47	87.02	372	Distal Intergenic	1	170793116	170833917	40802	2	ENSGALG00000050514	ENSGALT00000108260	-30477
1	70453741	70454442	7.03	5.86	7.67	-1.81	8.04e-09	2.74e-07	1	2	55.23	61.03	170.52	236.44	702	Promoter (<=1kb)	1	70450458	70453343	2886	2	ENSGALG00000053735	ENSGALT00000100124	-398
6	31044191	31044395	5.78	4.5	6.44	-1.95	8.05e-09	2.74e-07	1	0	20.87	24.28	83.82	90.31	205	Intron (ENSGALT00000015315/ENSGALG00000009403, intron 1 of 15)	6	31015797	31015859	63	1	ENSGALG00000037035	ENSGALT00000071550	28394
7	34370872	34371463	6.42	4.85	7.16	-2.3	8.12e-09	2.76e-07	0	1	27.61	30.19	98.27	187.18	592	Intron (ENSGALT00000099963/ENSGALG00000053295, intron 4 of 5)	7	34317143	34317306	164	2	ENSGALG00000017938	ENSGALT00000028645	-53566
16	2582964	2584283	7.84	6.86	8.42	-1.56	8.2e-09	2.79e-07	2	2	105	127.32	352.6	331.67	1320	Promoter (<=1kb)	16	2584405	2586614	2210	1	ENSGALG00000000158	ENSGALT00000000214	-122
19	8837124	8837472	5.68	4.35	6.36	-2.01	8.27e-09	2.81e-07	0	1	20.55	20.34	72.25	91.95	349	Distal Intergenic	19	8816345	8831771	15427	2	ENSGALG00000005516	ENSGALT00000008849	-5353
11	11688373	11688873	5.99	6.71	4.49	2.22	8.28e-09	2.81e-07	2	0	103.71	105	20.23	24.63	501	Intron (ENSGALT00000093979/ENSGALG00000051793, intron 2 of 4)	11	11628190	11716363	88174	1	ENSGALG00000051793	ENSGALT00000093979	60183
2	58746960	58747229	5.53	6.37	3.27	3.1	8.3e-09	2.82e-07	2	0	71.6	93.85	2.89	16.42	270	Distal Intergenic	2	58592141	58736892	144752	2	ENSGALG00000048667	ENSGALT00000106569	-10068
Z	81585146	81585335	4.86	3.24	5.61	-2.37	8.31e-09	2.82e-07	0	1	8.99	9.84	43.35	54.18	190	Distal Intergenic	34	81573781	81579815	6035	2	ENSGALG00000005346	ENSGALT00000008572	-5331
5	46840154	46841054	6.1	6.81	4.63	2.19	8.34e-09	2.83e-07	2	0	118.48	106.32	23.12	26.27	901	Distal Intergenic	5	46810683	46838482	27800	1	ENSGALG00000011116	ENSGALT00000105040	29471
2	114889794	114890063	5.92	4.53	6.61	-2.07	8.36e-09	2.83e-07	0	1	26.65	19.69	86.71	108.37	270	Intron (ENSGALT00000050187/ENSGALG00000038395, intron 1 of 11)	2	114828582	114898800	70219	2	ENSGALG00000038395	ENSGALT00000050187	8737
1	50605538	50606044	6.9	5.9	7.49	-1.59	8.42e-09	2.85e-07	1	2	59.72	59.72	170.52	188.82	507	Distal Intergenic	1	50599346	50602300	2955	2	ENSGALG00000012135	ENSGALT00000037892	-3238
24	3788232	3788674	6.17	4.97	6.82	-1.85	8.45e-09	2.86e-07	0	1	33.71	28.88	115.61	110.01	443	Intron (ENSGALT00000010780/ENSGALG00000006663, intron 1 of 40)	24	3747751	3809859	62109	2	ENSGALG00000006663	ENSGALT00000070883	21185
Z	55498833	55499244	6.09	4.55	6.82	-2.27	8.49e-09	2.87e-07	0	2	17.98	28.88	130.06	95.23	412	Distal Intergenic	34	55446516	55449862	3347	2	ENSGALG00000054126	ENSGALT00000096795	-48971
17	1200033	1200655	7.01	5.48	7.74	-2.26	8.57e-09	2.9e-07	0	1	34.68	54.47	167.63	259.43	623	Intron (ENSGALT00000095018/ENSGALG00000052646, intron 2 of 20)	17	1020806	1182357	161552	2	ENSGALG00000052646	ENSGALT00000104928	-17676
2	23543694	23543911	6.54	5.4	7.16	-1.76	8.75e-09	2.96e-07	1	0	43.35	41.35	127.17	159.27	218	Distal Intergenic	2	23526226	23527353	1128	2	ENSGALG00000053913	ENSGALT00000106431	-16341
1	30871893	30872211	6.78	5.52	7.44	-1.92	8.82e-09	2.97e-07	1	2	50.41	41.35	199.42	147.77	319	Promoter (<=1kb)	1	30872872	30977443	104572	1	ENSGALG00000033074	ENSGALT00000048984	-661
Z	8200838	8201223	5.41	4.02	6.1	-2.08	8.82e-09	2.97e-07	0	1	16.05	16.41	63.58	73.89	386	Intron (ENSGALT00000095827/ENSGALG00000028140, intron 2 of 7)	34	8209875	8302600	92726	1	ENSGALG00000028140	ENSGALT00000094679	-8652
1	3106879	3107289	5.1	5.92	2.97	2.95	8.84e-09	2.98e-07	2	0	58.12	63	5.78	9.85	411	Intron (ENSGALT00000010457/ENSGALG00000006473, intron 3 of 31)	1	3220576	3220624	49	1	ENSGALG00000047970	ENSGALT00000094828	-113287
4	11442461	11442747	5.54	4	6.27	-2.28	8.94e-09	3.01e-07	0	1	12.2	19.69	83.82	70.6	287	Intron (ENSGALT00000012241/ENSGALG00000007570, intron 3 of 3)	4	11440335	11449639	9305	2	ENSGALG00000007570	ENSGALT00000012241	6892
Z	42374102	42374354	5.98	4.77	6.63	-1.86	8.96e-09	3.02e-07	2	0	26.33	28.22	92.49	105.08	253	Distal Intergenic	34	42336632	42348496	11865	2	ENSGALG00000029073	ENSGALT00000045808	-25606
Z	63126512	63127208	7.3	5.7	8.04	-2.34	9.19e-09	3.09e-07	0	1	44.31	59.72	184.97	343.17	697	Intron (ENSGALT00000025179/ENSGALG00000015620, intron 3 of 7)	34	62992672	63173370	180699	2	ENSGALG00000015620	ENSGALT00000025179	46162
4	59388920	59390014	7.53	8.13	6.51	1.62	9.23e-09	3.1e-07	2	0	288.66	270.39	95.38	87.02	1095	Intron (ENSGALT00000102448/ENSGALG00000053133, intron 4 of 9)	4	59450716	59456957	6242	2	ENSGALG00000051137	ENSGALT00000097298	66943
10	17675834	17676067	4.45	5.35	1.63	3.72	9.34e-09	3.14e-07	1	0	40.78	40.69	2.89	3.28	234	Intron (ENSGALT00000062948/ENSGALG00000038688, intron 4 of 23)	10	17545577	17706906	161330	2	ENSGALG00000038688	ENSGALT00000062948	30839
11	10751895	10752262	6.15	4.7	6.85	-2.15	9.35e-09	3.14e-07	0	1	23.76	28.22	86.71	144.49	368	Intron (ENSGALT00000082519/ENSGALG00000040725, intron 14 of 14)	11	10697568	10732670	35103	1	ENSGALG00000004907	ENSGALT00000007849	54327
3	105874006	105875071	6.51	7.19	5.19	2.01	9.49e-09	3.18e-07	1	0	151.88	141.1	31.79	41.05	1066	Intron (ENSGALT00000070540/ENSGALG00000042308, intron 4 of 6)	3	105834156	105886228	52073	1	ENSGALG00000042308	ENSGALT00000070540	39850
7	27368513	27369367	6.54	7.21	5.25	1.95	9.49e-09	3.18e-07	2	0	142.24	152.91	43.35	32.84	855	Distal Intergenic	7	27172896	27356465	183570	2	ENSGALG00000011708	ENSGALT00000089896	-12048
2	6592407	6592655	5.31	3.84	6.03	-2.19	9.57e-09	3.21e-07	0	1	12.84	15.75	54.91	75.53	249	Intron (ENSGALT00000010074/ENSGALG00000006233, intron 1 of 11)	2	6578374	6618231	39858	1	ENSGALG00000006233	ENSGALT00000010074	14033
1	71293692	71293893	5.83	3.86	6.64	-2.78	9.62e-09	3.22e-07	0	1	9.95	19.03	130.06	68.96	202	Intron (ENSGALT00000044529/ENSGALG00000028840, intron 1 of 3)	1	71281100	71299679	18580	2	ENSGALG00000028840	ENSGALT00000044529	5786
6	28609035	28609227	5.9	4.33	6.63	-2.3	9.79e-09	3.28e-07	0	1	21.19	19.03	124.28	73.89	193	Promoter (2-3kb)	6	28606240	28608617	2378	1	ENSGALG00000008949	ENSGALT00000014554	2795
13	9241710	9242483	7.09	5.55	7.82	-2.27	9.83e-09	3.29e-07	0	2	47.2	46.6	291.91	159.27	774	Promoter (<=1kb)	13	9235688	9243003	7316	2	ENSGALG00000050577	ENSGALT00000094614	520
5	45548274	45549389	7.17	7.81	6	1.81	9.84e-09	3.29e-07	2	0	241.78	208.04	60.69	67.32	1116	Promoter (<=1kb)	5	45549295	45551276	1982	1	ENSGALG00000054735	ENSGALT00000093051	0
7	12180673	12181232	6.77	5.69	7.38	-1.69	1e-08	3.35e-07	2	2	47.84	55.13	176.3	155.98	560	Promoter (<=1kb)	7	12179725	12182133	2409	1	ENSGALG00000008493	ENSGALT00000033408	948
6	18521091	18521467	5.95	4.69	6.61	-1.92	1.02e-08	3.4e-07	0	2	26.01	25.59	106.94	88.66	377	Intron (ENSGALT00000009430/ENSGALG00000005867, intron 1 of 6)	6	18466839	18488267	21429	2	ENSGALG00000005857	ENSGALT00000009416	-32824
2	117154242	117154589	6.17	4.53	6.92	-2.39	1.02e-08	3.42e-07	0	1	20.55	25.59	156.07	85.38	348	Distal Intergenic	2	117115953	117122263	6311	2	ENSGALG00000049143	ENSGALT00000105294	-31979
Z	47830507	47830802	4.75	2.93	5.53	-2.6	1.03e-08	3.43e-07	0	1	8.03	7.22	31.79	60.75	296	Intron (ENSGALT00000000365/ENSGALG00000000276, intron 6 of 10)	34	47794498	47794682	185	1	ENSGALG00000026635	ENSGALT00000045076	36009
3	42556365	42556708	5.61	4.15	6.32	-2.17	1.05e-08	3.51e-07	0	1	13.81	21.66	78.04	82.1	344	Promoter (1-2kb)	3	42530180	42557718	27539	2	ENSGALG00000049260	ENSGALT00000102758	1010
3	9605690	9605931	5.87	4.4	6.58	-2.18	1.07e-08	3.57e-07	0	1	17.98	24.28	112.72	78.81	242	Intron (ENSGALT00000069546/ENSGALG00000008931, intron 1 of 4)	3	9595627	9662389	66763	1	ENSGALG00000008931	ENSGALT00000077297	10063
2	83253894	83254230	5.92	4.63	6.59	-1.96	1.08e-08	3.58e-07	0	1	21.19	28.22	92.49	100.16	337	Intron (ENSGALT00000046804/ENSGALG00000013124, intron 4 of 28)	2	83071924	83080753	8830	2	ENSGALG00000054113	ENSGALT00000097144	-173141
3	110680476	110680985	6.21	4.67	6.94	-2.27	1.08e-08	3.58e-07	0	1	18.62	32.16	104.05	141.21	510	Intron (ENSGALT00000043195/ENSGALG00000029012, intron 4 of 7)	3	110568078	110761454	193377	2	ENSGALG00000029012	ENSGALT00000043195	80469
1	10496693	10497130	6.07	6.81	4.49	2.32	1.08e-08	3.59e-07	2	0	106.28	118.13	31.79	13.14	438	Intron (ENSGALT00000013830/ENSGALG00000008486, intron 3 of 37)	1	10546595	10730547	183953	1	ENSGALG00000008486	ENSGALT00000098898	-49465
1	28744775	28745376	5.96	6.68	4.46	2.22	1.09e-08	3.6e-07	2	0	108.53	96.47	26.01	18.06	602	Intron (ENSGALT00000015492/ENSGALG00000009514, intron 1 of 30)	1	28751371	28838751	87381	1	ENSGALG00000009514	ENSGALT00000093468	-5995
1	61741360	61741723	5.57	3.92	6.32	-2.4	1.1e-08	3.64e-07	0	1	13.16	17.06	54.91	105.08	364	Intron (ENSGALT00000070397/ENSGALG00000013034, intron 2 of 17)	1	61798694	61836141	37448	1	ENSGALG00000013037	ENSGALT00000021282	-56971
1	111245170	111245603	6	4.67	6.68	-2.01	1.12e-08	3.71e-07	0	1	23.44	27.56	83.82	121.5	434	Promoter (2-3kb)	1	111239635	111243124	3490	2	ENSGALG00000053272	ENSGALT00000107811	-2046
3	27168096	27168529	6.71	5.66	7.31	-1.65	1.13e-08	3.73e-07	2	1	47.2	53.81	153.18	164.19	434	Intron (ENSGALT00000068038/ENSGALG00000010020, intron 17 of 18)	3	27209031	27220651	11621	2	ENSGALG00000051364	ENSGALT00000101592	52122
2	63989777	63990350	6.87	4.9	7.67	-2.77	1.13e-08	3.75e-07	0	1	34.04	25.59	118.5	288.98	574	Intron (ENSGALT00000104518/ENSGALG00000049311, intron 3 of 5)	2	63877283	63887253	9971	2	ENSGALG00000053685	ENSGALT00000100682	-102524
10	16117756	16118152	6.01	4.61	6.7	-2.09	1.14e-08	3.76e-07	0	1	19.27	29.53	109.83	98.52	397	Promoter (<=1kb)	10	16106442	16117500	11059	2	ENSGALG00000049752	ENSGALT00000100070	-256
1	136492079	136492639	6.22	4.68	6.95	-2.27	1.14e-08	3.79e-07	0	1	28.9	22.31	89.6	157.63	561	Distal Intergenic	1	136441653	136481145	39493	2	ENSGALG00000016797	ENSGALT00000027119	-10934
4	9381930	9382166	5.43	3.99	6.13	-2.14	1.15e-08	3.79e-07	0	1	16.05	15.75	78.04	62.39	237	Promoter (1-2kb)	4	9383205	9391216	8012	1	ENSGALG00000007131	ENSGALT00000011553	-1039
Z	18686735	18687001	6.05	4.59	6.76	-2.17	1.15e-08	3.8e-07	1	1	22.48	25.59	132.95	83.74	267	Intron (ENSGALT00000095942/ENSGALG00000046863, intron 4 of 5)	34	18662631	18782182	119552	2	ENSGALG00000046863	ENSGALT00000097060	95181
3	107966625	107967509	6.91	7.56	5.67	1.89	1.17e-08	3.88e-07	2	0	202.29	175.23	57.8	44.33	885	Promoter (2-3kb)	3	107964949	107969935	4987	2	ENSGALG00000051238	ENSGALT00000106254	2426
6	23141152	23141765	7.31	5.84	8.02	-2.18	1.18e-08	3.89e-07	0	1	41.74	72.85	234.11	284.06	614	Intron (ENSGALT00000106390/ENSGALG00000007508, intron 2 of 10)	6	23125486	23202994	77509	1	ENSGALG00000007508	ENSGALT00000012137	15666
2	120813865	120814286	6.82	5.74	7.43	-1.68	1.18e-08	3.89e-07	1	1	48.81	58.41	161.85	182.26	422	Intron (ENSGALT00000063918/ENSGALG00000040167, intron 1 of 5)	2	120793736	120829098	35363	2	ENSGALG00000040167	ENSGALT00000063918	14812
4	46113649	46114477	6.53	7.22	5.16	2.07	1.19e-08	3.92e-07	2	0	137.75	160.79	43.35	27.91	829	Intron (ENSGALT00000102667/ENSGALG00000011124, intron 3 of 9)	4	46061677	46089273	27597	2	ENSGALG00000011124	ENSGALT00000095213	-24376
2	99499407	99500048	6.77	5.75	7.37	-1.62	1.19e-08	3.92e-07	1	1	55.23	52.5	156.07	174.05	642	Promoter (2-3kb)	2	99495997	99496893	897	2	ENSGALG00000042652	ENSGALT00000059647	-2514
2	23024382	23024625	5.72	4.42	6.4	-1.98	1.19e-08	3.92e-07	1	1	22.48	20.34	75.15	93.59	244	Intron (ENSGALT00000097923/ENSGALG00000009500, intron 27 of 27)	2	22950273	23062879	112607	1	ENSGALG00000009500	ENSGALT00000097923	74109
Z	22592318	22593411	7.41	6	8.1	-2.1	1.23e-08	4.04e-07	1	1	73.85	54.47	213.87	336.6	1094	Promoter (<=1kb)	34	22593889	22715686	121798	1	ENSGALG00000004437	ENSGALT00000007061	-478
13	12036183	12036844	6.79	5.58	7.44	-1.85	1.23e-08	4.05e-07	0	1	54.59	41.35	156.07	190.46	662	Intron (ENSGALT00000005940/ENSGALG00000003744, intron 3 of 22)	13	12027893	12054652	26760	1	ENSGALG00000003744	ENSGALT00000005940	8290
Z	70833802	70834413	6.73	5.49	7.39	-1.89	1.23e-08	4.05e-07	1	1	42.06	47.91	135.84	198.67	612	Distal Intergenic	34	70810178	70821962	11785	2	ENSGALG00000002014	ENSGALT00000003135	-11840
Z	42296362	42297051	7.1	6.03	7.71	-1.68	1.25e-08	4.11e-07	2	1	62.93	67.6	182.08	236.44	690	Distal Intergenic	34	42275026	42278699	3674	2	ENSGALG00000012624	ENSGALT00000034075	-17663
3	19489929	19490170	5.46	4.05	6.16	-2.11	1.26e-08	4.12e-07	0	1	14.13	19.03	72.25	70.6	242	Intron (ENSGALT00000031945/ENSGALG00000009612, intron 1 of 6)	3	19449227	19512091	62865	2	ENSGALG00000009612	ENSGALT00000031945	21921
2	41227662	41228475	7.22	5.71	7.95	-2.24	1.26e-08	4.12e-07	0	1	47.52	57.1	173.41	320.18	814	Intron (ENSGALT00000055519/ENSGALG00000031163, intron 2 of 4)	2	41213767	41265858	52092	2	ENSGALG00000031163	ENSGALT00000055519	37383
Z	6228258	6229043	5.88	6.62	4.29	2.33	1.26e-08	4.12e-07	2	0	91.19	105.66	26.01	13.14	786	Intron (ENSGALT00000064930/ENSGALG00000038930, intron 2 of 3)	34	6156148	6256742	100595	1	ENSGALG00000038930	ENSGALT00000064930	72110
1	122613382	122613753	5.81	4.54	6.48	-1.94	1.28e-08	4.17e-07	0	1	22.16	24.28	78.04	100.16	372	Distal Intergenic	1	122621008	122626068	5061	2	ENSGALG00000050378	ENSGALT00000108290	12315
Z	60853060	60853446	5.74	4.35	6.43	-2.08	1.28e-08	4.19e-07	0	1	16.38	24.28	83.82	88.66	387	Distal Intergenic	34	60858109	60891958	33850	2	ENSGALG00000047966	ENSGALT00000102703	38512
2	32821608	32822131	6.9	5.79	7.52	-1.73	1.3e-08	4.25e-07	1	1	52.02	58.41	158.96	206.88	524	Distal Intergenic	2	32781652	32806683	25032	1	ENSGALG00000049019	ENSGALT00000095911	39956
18	873467	873715	5.21	3.54	5.97	-2.42	1.3e-08	4.25e-07	0	1	13.49	9.84	46.24	78.81	249	Intron (ENSGALT00000092606/ENSGALG00000001021, intron 2 of 13)	18	808175	840959	32785	2	ENSGALG00000001021	ENSGALT00000001507	-32508
8	2151171	2151674	6.84	5.7	7.47	-1.77	1.3e-08	4.25e-07	2	2	47.2	57.1	156.07	198.67	504	Promoter (<=1kb)	8	2144286	2151485	7200	2	ENSGALG00000048748	ENSGALT00000093372	0
13	18324093	18324643	6.4	4.94	7.11	-2.16	1.31e-08	4.26e-07	0	1	24.72	36.75	109.83	165.84	551	Distal Intergenic	13	18270817	18306102	35286	1	ENSGALG00000012322	ENSGALT00000020138	53276
18	7590471	7590746	6.28	4.07	7.12	-3.05	1.31e-08	4.27e-07	0	1	11.24	22.31	193.64	83.74	276	Distal Intergenic	18	7613207	7634458	21252	1	ENSGALG00000039200	ENSGALT00000078960	-22461
1	48241211	48241576	5.75	4.14	6.5	-2.36	1.31e-08	4.27e-07	0	1	12.84	22.31	72.25	108.37	366	Distal Intergenic	1	48243645	48250223	6579	2	ENSGALG00000011798	ENSGALT00000019256	8647
6	26016679	26016870	5.71	4.31	6.4	-2.09	1.34e-08	4.36e-07	0	1	17.34	22.31	95.38	73.89	192	Distal Intergenic	6	25933804	26011901	78098	1	ENSGALG00000048364	ENSGALT00000098279	82875
1	4201920	4202358	6.34	4.97	7.03	-2.06	1.34e-08	4.36e-07	0	1	24.4	38.06	118.5	142.85	439	Distal Intergenic	1	4157562	4175957	18396	1	ENSGALG00000040369	ENSGALT00000049952	44358
6	23137796	23137956	5.54	4.1	6.25	-2.15	1.36e-08	4.43e-07	1	0	19.91	14.44	78.04	73.89	161	Intron (ENSGALT00000106390/ENSGALG00000007508, intron 2 of 10)	6	23125486	23202994	77509	1	ENSGALG00000007508	ENSGALT00000012137	12310
3	101806113	101806348	5.63	4.01	6.38	-2.37	1.37e-08	4.44e-07	0	1	13.81	18.38	57.8	108.37	236	Promoter (<=1kb)	3	101806995	101811358	4364	1	ENSGALG00000037919	ENSGALT00000082870	-647
3	69576844	69577165	6.01	4.37	6.76	-2.39	1.37e-08	4.45e-07	0	1	17.02	24.28	75.15	141.21	322	Distal Intergenic	3	69717062	69731420	14359	1	ENSGALG00000051108	ENSGALT00000093753	-139897
19	7874382	7874644	5.56	3.88	6.31	-2.43	1.4e-08	4.55e-07	0	1	15.09	14.44	52.02	106.73	263	Intron (ENSGALT00000008492/ENSGALG00000005295, intron 23 of 24)	19	7788494	7793982	5489	1	ENSGALG00000049007	ENSGALT00000103667	85888
6	9604343	9604856	7.24	6.23	7.83	-1.59	1.41e-08	4.56e-07	1	2	76.1	74.16	248.56	205.24	514	Intron (ENSGALT00000041033/ENSGALG00000003135, intron 2 of 41)	6	9609059	9765448	156390	1	ENSGALG00000003135	ENSGALT00000096009	-4203
2	84716233	84716502	5.63	4.17	6.34	-2.17	1.42e-08	4.6e-07	0	1	15.73	20.34	63.58	98.52	270	Intron (ENSGALT00000030996/ENSGALG00000022909, intron 1 of 26)	2	84613361	84696269	82909	2	ENSGALG00000022909	ENSGALT00000068708	-19964
Z	56792497	56793037	7.33	6.13	7.98	-1.84	1.42e-08	4.61e-07	2	2	59.72	80.72	280.35	223.3	541	Intron (ENSGALT00000089936/ENSGALG00000044243, intron 1 of 1)	34	56785894	56822758	36865	1	ENSGALG00000044243	ENSGALT00000103872	6603
3	97328995	97329393	6.07	4.61	6.78	-2.17	1.42e-08	4.61e-07	0	1	26.01	22.97	80.93	139.56	399	Intron (ENSGALT00000026546/ENSGALG00000016455, intron 1 of 32)	3	97305446	97393711	88266	1	ENSGALG00000016455	ENSGALT00000026546	23549
12	19754702	19755012	4.79	5.68	1.97	3.72	1.44e-08	4.67e-07	2	0	41.1	61.69	2.89	4.93	311	Intron (ENSGALT00000066642/ENSGALG00000008378, intron 9 of 21)	12	19703133	19731666	28534	2	ENSGALG00000008368	ENSGALT00000048061	-23036
Z	28439680	28440377	6.29	5.04	6.95	-1.91	1.48e-08	4.77e-07	0	1	33.71	32.16	101.16	146.13	698	Distal Intergenic	34	28502625	28504827	2203	1	ENSGALG00000046054	ENSGALT00000090125	-62248
3	81707342	81707748	6.03	4.45	6.77	-2.32	1.48e-08	4.8e-07	0	1	17.98	25.59	78.04	139.56	407	Intron (ENSGALT00000060276/ENSGALG00000037249, intron 1 of 13)	3	81801628	81811746	10119	1	ENSGALG00000053695	ENSGALT00000101074	-93880
3	42050562	42051569	7.41	6.48	7.97	-1.49	1.5e-08	4.85e-07	1	1	92.47	86.63	237	265.99	1008	Distal Intergenic	3	42010324	42017346	7023	2	ENSGALG00000052698	ENSGALT00000094619	-33216
1	128350982	128351421	5.69	6.46	3.91	2.55	1.51e-08	4.86e-07	2	0	85.41	90.57	8.67	21.35	440	Intron (ENSGALT00000045890/ENSGALG00000016628, intron 4 of 6)	1	128273775	128273879	105	1	ENSGALG00000025476	ENSGALT00000042389	77207
7	5788252	5788517	5.71	3.84	6.49	-2.65	1.51e-08	4.87e-07	0	1	9.63	19.03	63.58	116.58	266	Distal Intergenic	7	5812663	5825176	12514	1	ENSGALG00000004140	ENSGALT00000006583	-24146
1	153473447	153473667	4.84	2.87	5.64	-2.77	1.52e-08	4.88e-07	0	1	8.67	5.91	63.58	36.12	221	Intron (ENSGALT00000065759/ENSGALG00000043630, intron 2 of 3)	1	153464867	153537471	72605	1	ENSGALG00000043630	ENSGALT00000065759	8580
1	82142063	82142469	5.94	4.69	6.6	-1.9	1.54e-08	4.96e-07	0	1	23.44	28.22	86.71	106.73	407	Intron (ENSGALT00000050651/ENSGALG00000040620, intron 1 of 7)	1	82041116	83001785	960670	1	ENSGALG00000040620	ENSGALT00000050651	100947
6	11780932	11781622	3.44	-0.3	4.38	-4.68	1.55e-08	4.97e-07	1	0	0.96	0.66	31.79	9.85	691	Distal Intergenic	6	11801208	11805457	4250	1	ENSGALG00000040195	ENSGALT00000098252	-19586
14	10079407	10079964	7.4	6.28	8.02	-1.74	1.55e-08	5e-07	2	1	78.35	76.78	300.58	218.38	558	Promoter (<=1kb)	14	9946659	10080149	133491	2	ENSGALG00000047816	ENSGALT00000107058	185
8	8406619	8407175	6.32	7	4.98	2.03	1.56e-08	5.01e-07	2	0	120.73	135.85	31.79	31.2	557	Distal Intergenic	8	8413404	8429525	16122	1	ENSGALG00000037219	ENSGALT00000062457	-6229
3	11239724	11240400	7.25	5.59	8	-2.41	1.56e-08	5.02e-07	0	1	34.68	61.69	196.53	315.25	677	Distal Intergenic	3	11193708	11198720	5013	2	ENSGALG00000050146	ENSGALT00000101114	-41004
13	8325499	8326324	7.41	6.36	8.01	-1.65	1.56e-08	5.02e-07	1	1	87.98	76.78	228.33	287.34	826	Distal Intergenic	13	8314590	8321246	6657	1	ENSGALG00000047226	ENSGALT00000091915	10909
1	43219541	43219761	5.6	4.22	6.29	-2.07	1.57e-08	5.03e-07	0	1	20.23	17.06	66.47	90.31	221	Distal Intergenic	1	43323642	43326763	3122	2	ENSGALG00000011207	ENSGALT00000105883	107002
4	65560290	65560866	6.8	5.32	7.51	-2.19	1.57e-08	5.04e-07	0	1	32.75	47.25	138.73	226.59	577	Intron (ENSGALT00000104645/ENSGALG00000049328, intron 2 of 3)	4	65517359	65531295	13937	1	ENSGALG00000049328	ENSGALT00000097998	42931
1	39820813	39821245	6.3	4.86	7	-2.14	1.58e-08	5.07e-07	0	1	24.72	33.47	98.27	157.63	433	Distal Intergenic	1	39833011	39835915	2905	1	ENSGALG00000026490	ENSGALT00000083483	-11766
2	124171527	124171747	5.61	4.22	6.31	-2.09	1.58e-08	5.07e-07	0	1	17.02	20.34	89.6	68.96	221	Promoter (<=1kb)	2	124171738	124190178	18441	1	ENSGALG00000043535	ENSGALT00000083860	0
5	20314151	20314380	4.81	3.05	5.58	-2.53	1.61e-08	5.15e-07	0	1	9.31	7.22	34.68	60.75	230	Distal Intergenic	5	20319667	20332592	12926	1	ENSGALG00000048339	ENSGALT00000092671	-5287
4	60882766	60883611	7.92	7	8.48	-1.47	1.61e-08	5.15e-07	2	2	136.46	120.1	335.26	377.65	846	Intron (ENSGALT00000020115/ENSGALG00000012308, intron 5 of 16)	4	60851437	60898854	47418	2	ENSGALG00000012308	ENSGALT00000020115	15243
1	157346517	157346929	6.13	4.44	6.88	-2.44	1.61e-08	5.16e-07	0	1	20.55	22.97	75.15	160.91	413	Distal Intergenic	1	157273138	157296470	23333	1	ENSGALG00000048554	ENSGALT00000093524	73379
3	110219539	110219832	5.46	3.53	6.26	-2.73	1.63e-08	5.2e-07	0	1	9.31	13.78	104.05	49.26	294	Intron (ENSGALT00000026991/ENSGALG00000016726, intron 2 of 2)	3	110161744	110245933	84190	2	ENSGALG00000016726	ENSGALT00000026991	26101
8	732725	733267	6.76	5.73	7.36	-1.62	1.66e-08	5.3e-07	1	2	52.66	53.81	150.29	177.33	543	Intron (ENSGALT00000091285/ENSGALG00000048836, intron 4 of 5)	8	741956	752715	10760	2	ENSGALG00000048836	ENSGALT00000099361	19448
3	30914192	30914718	6.12	4.6	6.84	-2.24	1.66e-08	5.31e-07	0	1	18.94	29.53	89.6	139.56	527	Intron (ENSGALT00000054539/ENSGALG00000010296, intron 5 of 5)	3	30902464	30921774	19311	1	ENSGALG00000010296	ENSGALT00000054539	11728
2	106416890	106417492	6.37	4.84	7.1	-2.26	1.67e-08	5.33e-07	0	1	32.43	24.94	98.27	175.69	603	Intron (ENSGALT00000091671/ENSGALG00000015181, intron 4 of 5)	2	106363753	106388946	25194	1	ENSGALG00000044606	ENSGALT00000083719	53137
4	18709525	18709985	6.01	4.75	6.67	-1.91	1.68e-08	5.35e-07	0	1	23.12	30.84	98.27	105.08	461	Distal Intergenic	4	18701837	18702761	925	1	ENSGALG00000055035	ENSGALT00000090897	7688
Z	51358480	51358886	5.78	4.29	6.5	-2.2	1.68e-08	5.36e-07	0	1	20.87	18.38	109.83	70.6	407	Promoter (<=1kb)	34	51359549	51407969	48421	1	ENSGALG00000014642	ENSGALT00000023601	-663
7	11056054	11056636	7.01	5.48	7.73	-2.25	1.72e-08	5.47e-07	0	1	31.79	57.75	237	188.82	583	Distal Intergenic	7	11020813	11026849	6037	2	ENSGALG00000008145	ENSGALT00000106701	-29205
6	33707635	33708194	7.21	6.2	7.79	-1.59	1.73e-08	5.5e-07	2	1	77.06	70.22	239.89	203.6	560	Distal Intergenic	6	33533589	33704427	170839	2	ENSGALG00000041255	ENSGALT00000063442	-3208
2	19960686	19961038	6.49	5.43	7.1	-1.68	1.74e-08	5.52e-07	1	2	44.63	41.35	141.62	133	353	Intron (ENSGALT00000014166/ENSGALG00000008704, intron 52 of 66)	2	19999990	20097489	97500	1	ENSGALG00000040891	ENSGALT00000087138	-38952
19	1640947	1641651	6.5	7.19	5.16	2.02	1.74e-08	5.52e-07	2	0	149.95	141.1	28.9	42.69	705	Intron (ENSGALT00000001731/ENSGALG00000001153, intron 5 of 18)	19	1259310	1444843	185534	2	ENSGALG00000001130	ENSGALT00000001706	-196104
7	31515303	31515731	5.77	4.45	6.44	-1.99	1.75e-08	5.56e-07	0	1	20.87	22.97	72.25	101.8	429	Intron (ENSGALT00000104730/ENSGALG00000048656, intron 5 of 5)	7	31427110	31457806	30697	2	ENSGALG00000029083	ENSGALT00000045141	-57497
5	48252988	48253464	7	5.73	7.67	-1.94	1.75e-08	5.56e-07	0	1	47.84	58.41	161.85	244.65	477	Intron (ENSGALT00000018168/ENSGALG00000011139, intron 1 of 5)	5	48197831	48210529	12699	1	ENSGALG00000011138	ENSGALT00000018166	55157
Z	62820332	62820867	5.9	4.62	6.57	-1.96	1.77e-08	5.6e-07	0	1	21.51	27.56	83.82	106.73	536	Distal Intergenic	34	62827933	62847996	20064	2	ENSGALG00000048649	ENSGALT00000091748	27129
2	8892327	8892964	6.68	7.34	5.41	1.93	1.78e-08	5.64e-07	2	0	166.97	157.51	52.02	32.84	638	Intron (ENSGALT00000070156/ENSGALG00000030054, intron 20 of 21)	2	8899843	8899933	91	2	ENSGALG00000021727	ENSGALT00000035269	6969
2	113786053	113786525	6.36	5.03	7.04	-2.02	1.78e-08	5.64e-07	0	1	33.71	31.5	101.16	162.55	473	Distal Intergenic	2	113751885	113778067	26183	2	ENSGALG00000050655	ENSGALT00000100097	-7986
Z	11211080	11211263	4.96	5.83	2.47	3.36	1.79e-08	5.67e-07	2	0	48.16	65.63	2.89	8.21	184	Intron (ENSGALT00000107958/ENSGALG00000003582, intron 3 of 9)	34	11172255	11233094	60840	1	ENSGALG00000003582	ENSGALT00000005668	38825
5	51631163	51631448	6.1	4.93	6.74	-1.8	1.8e-08	5.7e-07	0	2	28.26	32.81	109.83	103.44	286	Promoter (2-3kb)	5	51620710	51628625	7916	2	ENSGALG00000048348	ENSGALT00000097906	-2538
2	4529867	4530486	6.16	6.88	4.64	2.24	1.8e-08	5.7e-07	2	0	128.44	106.97	20.23	29.55	620	Intron (ENSGALT00000101795/ENSGALG00000049955, intron 3 of 3)	2	4544535	4548395	3861	2	ENSGALG00000049955	ENSGALT00000105726	17909
15	12491364	12491878	6.42	5.07	7.11	-2.04	1.82e-08	5.75e-07	0	1	32.43	34.78	104.05	172.4	515	Distal Intergenic	15	12495131	12504177	9047	1	ENSGALG00000036043	ENSGALT00000090311	-3253
2	77191414	77192520	6.95	7.6	5.72	1.88	1.83e-08	5.79e-07	2	0	191.69	196.88	43.35	62.39	1107	Distal Intergenic	2	77070632	77070735	104	2	ENSGALG00000025468	ENSGALT00000042381	-120679
20	11699886	11700387	6.68	5.68	7.27	-1.59	1.85e-08	5.82e-07	1	1	49.77	52.5	156.07	152.7	502	Intron (ENSGALT00000012430/ENSGALG00000007668, intron 1 of 6)	20	11682314	11723878	41565	1	ENSGALG00000007668	ENSGALT00000012430	17572
5	26833495	26833725	5.79	3.71	6.61	-2.9	1.87e-08	5.88e-07	0	1	17.02	9.19	132.95	62.39	231	Intron (ENSGALT00000084095/ENSGALG00000009352, intron 7 of 9)	5	26785040	26849692	64653	1	ENSGALG00000009352	ENSGALT00000015230	48455
11	3482623	3482905	5.61	4.13	6.32	-2.19	1.87e-08	5.9e-07	0	1	20.55	14.44	66.47	93.59	283	Promoter (<=1kb)	11	3481861	3534945	53085	1	ENSGALG00000034179	ENSGALT00000093019	762
6	16283520	16284036	6.99	5.91	7.61	-1.69	1.89e-08	5.94e-07	1	2	52.98	67.6	202.31	187.18	517	Intron (ENSGALT00000061988/ENSGALG00000005079, intron 1 of 20)	6	16242500	16295981	53482	2	ENSGALG00000005079	ENSGALT00000008145	11945
2	105009428	105009999	6.65	5.35	7.33	-1.98	1.89e-08	5.96e-07	1	2	46.56	34.78	184.97	136.28	572	Intron (ENSGALT00000100347/ENSGALG00000054016, intron 3 of 4)	2	105029643	105031327	1685	1	ENSGALG00000030724	ENSGALT00000079031	-19644
2	39741810	39742276	6.33	4.97	7.02	-2.05	1.9e-08	5.99e-07	0	1	29.22	33.47	98.27	160.91	467	Distal Intergenic	2	39748110	39810215	62106	1	ENSGALG00000011442	ENSGALT00000037691	-5834
5	24961150	24962140	6.75	7.39	5.56	1.83	1.91e-08	6.01e-07	2	0	171.46	163.41	43.35	50.9	991	Promoter (<=1kb)	5	24953840	24962654	8815	2	ENSGALG00000053185	ENSGALT00000094611	514
13	2754088	2754357	4.83	5.66	2.63	3.04	1.96e-08	6.16e-07	1	0	52.02	49.22	5.78	6.57	270	Distal Intergenic	13	2720629	2725601	4973	2	ENSGALG00000034005	ENSGALT00000047822	-28487
1	43563378	43563717	6.12	4.56	6.86	-2.3	1.96e-08	6.16e-07	0	1	20.23	26.91	80.93	151.06	340	Intron (ENSGALT00000091800/ENSGALG00000051987, intron 1 of 4)	1	43550131	43585479	35349	1	ENSGALG00000051987	ENSGALT00000091800	13247
14	220665	221523	4.84	5.67	2.72	2.94	1.97e-08	6.17e-07	2	0	47.84	53.81	11.56	1.64	859	Distal Intergenic	14	144979	154286	9308	2	ENSGALG00000054141	ENSGALT00000099511	-66379
17	5198262	5198668	6.89	5.31	7.62	-2.31	1.98e-08	6.21e-07	0	1	35.96	43.31	257.23	136.28	407	Distal Intergenic	17	5201839	5233174	31336	1	ENSGALG00000005074	ENSGALT00000067532	-3171
2	23544029	23545662	8.61	7.54	9.22	-1.68	1.99e-08	6.22e-07	1	2	169.54	202.13	508.68	683.05	1634	Distal Intergenic	2	23526226	23527353	1128	2	ENSGALG00000053913	ENSGALT00000106431	-16676
3	91674381	91674728	6.13	4.94	6.77	-1.83	2e-08	6.25e-07	1	2	28.58	32.81	118.5	100.16	348	Intron (ENSGALT00000026390/ENSGALG00000016359, intron 2 of 9)	3	91615210	91681749	66540	2	ENSGALG00000016359	ENSGALT00000026390	7021
5	43259090	43259423	5.76	4.36	6.45	-2.1	2.01e-08	6.3e-07	0	2	16.7	24.28	75.15	100.16	334	Intron (ENSGALT00000107611/ENSGALG00000010607, intron 4 of 10)	5	43241498	43274962	33465	1	ENSGALG00000010607	ENSGALT00000032543	17592
1	154869732	154870463	7.69	6.83	8.22	-1.39	2.04e-08	6.39e-07	2	2	114.31	113.54	286.13	310.33	732	Promoter (1-2kb)	1	154861836	154871767	9932	2	ENSGALG00000053877	ENSGALT00000106954	1304
7	24113943	24114797	6.27	6.96	4.92	2.04	2.08e-08	6.51e-07	2	0	127.47	121.41	26.01	34.48	855	Intron (ENSGALT00000101266/ENSGALG00000052517, intron 1 of 3)	7	24057938	24064585	6648	1	ENSGALG00000052517	ENSGALT00000093864	56005
5	13525734	13526098	5.78	4.38	6.47	-2.1	2.08e-08	6.51e-07	0	1	18.62	22.97	69.36	108.37	365	Intron (ENSGALT00000069634/ENSGALG00000037138, intron 15 of 15)	5	13430488	13442157	11670	1	ENSGALG00000053639	ENSGALT00000107641	95246
13	15567945	15568391	6.46	5.26	7.1	-1.84	2.09e-08	6.51e-07	1	1	35.32	41.35	115.61	159.27	447	Distal Intergenic	13	15581716	15584032	2317	2	ENSGALG00000051705	ENSGALT00000096108	15641
9	8089272	8089977	6.51	5.45	7.11	-1.66	2.1e-08	6.55e-07	0	1	43.35	43.97	127.17	149.42	706	Intron (ENSGALT00000049594/ENSGALG00000030944, intron 4 of 8)	9	8034728	8096205	61478	2	ENSGALG00000030944	ENSGALT00000049594	6228
2	108265868	108266262	6.93	4.86	7.75	-2.89	2.12e-08	6.62e-07	0	1	33.07	24.94	115.61	315.25	395	Downstream (<=300bp)	2	108261733	108265683	3951	1	ENSGALG00000051901	ENSGALT00000103287	4135
1	70566930	70567494	6.55	5.42	7.18	-1.76	2.13e-08	6.64e-07	1	1	40.78	44.63	124.28	165.84	565	Promoter (<=1kb)	1	70567704	70663626	95923	1	ENSGALG00000014234	ENSGALT00000023016	-210
1	30873002	30873564	7.14	6.17	7.72	-1.55	2.14e-08	6.65e-07	1	2	69.68	74.16	225.44	195.39	563	Promoter (<=1kb)	1	30872914	30977443	104530	1	ENSGALG00000033074	ENSGALT00000068017	88
5	33250579	33251526	6.54	7.21	5.25	1.96	2.14e-08	6.65e-07	2	0	146.1	149.63	31.79	44.33	948	Distal Intergenic	5	33274243	33274417	175	2	ENSGALG00000025888	ENSGALT00000043509	22891
Z	2940224	2940570	5.92	4.42	6.64	-2.22	2.14e-08	6.65e-07	0	1	19.27	23.63	124.28	75.53	347	Distal Intergenic	34	2631323	2878710	247388	2	ENSGALG00000036775	ENSGALT00000064862	-61514
4	71348663	71349164	6.31	4.54	7.08	-2.54	2.14e-08	6.65e-07	0	2	14.45	32.16	153.18	118.22	502	Distal Intergenic	4	71236889	71249501	12613	2	ENSGALG00000051821	ENSGALT00000105754	-99162
8	25550816	25550990	4.21	5.12	1.18	3.94	2.14e-08	6.65e-07	1	0	36.93	32.81	2.89	1.64	175	Intron (ENSGALT00000017523/ENSGALG00000010774, intron 4 of 16)	8	25524304	25574812	50509	2	ENSGALG00000010774	ENSGALT00000017523	23822
2	86310397	86311035	6.34	7.02	4.99	2.03	2.19e-08	6.81e-07	2	0	130.36	129.29	40.46	22.99	639	Distal Intergenic	2	86453622	86453739	118	1	ENSGALG00000025484	ENSGALT00000042397	-142587
1	192849975	192850513	6.96	5.93	7.56	-1.63	2.21e-08	6.86e-07	1	1	66.47	55.13	190.75	185.54	539	Distal Intergenic	1	193228381	193229388	1008	1	ENSGALG00000049023	ENSGALT00000108353	-377868
Z	7975527	7975923	6.11	4.23	6.9	-2.68	2.23e-08	6.92e-07	0	2	14.45	22.97	161.85	77.17	397	Distal Intergenic	34	7943944	7946758	2815	1	ENSGALG00000026195	ENSGALT00000043249	31583
4	61437475	61438243	6.76	7.56	4.85	2.71	2.24e-08	6.93e-07	2	0	203.25	173.91	11.56	45.97	769	Intron (ENSGALT00000094866/ENSGALG00000053148, intron 1 of 2)	4	61460241	61461085	845	2	ENSGALG00000037329	ENSGALT00000061044	22842
9	7821377	7822116	6.72	7.37	5.51	1.85	2.24e-08	6.93e-07	2	0	168.57	161.44	40.46	50.9	740	Intron (ENSGALT00000008440/ENSGALG00000005256, intron 5 of 16)	9	7778011	7778117	107	2	ENSGALG00000042576	ENSGALT00000046603	-43260
17	10404288	10404585	5.97	4.58	6.67	-2.09	2.25e-08	6.97e-07	0	1	19.59	28.22	83.82	119.86	298	Intron (ENSGALT00000078478/ENSGALG00000040582, intron 2 of 7)	17	10356719	10450700	93982	1	ENSGALG00000040582	ENSGALT00000078478	47569
Z	58310022	58310424	6.25	4.08	7.08	-3	2.28e-08	7.04e-07	0	1	15.41	18.38	66.47	203.6	403	Intron (ENSGALT00000023631/ENSGALG00000014661, intron 1 of 10)	34	58296491	58559444	262954	1	ENSGALG00000014661	ENSGALT00000087501	13531
1	2441932	2442157	5.26	3.61	6.01	-2.4	2.28e-08	7.04e-07	0	1	8.67	15.75	52.02	77.17	226	Intron (ENSGALT00000013813/ENSGALG00000008477, intron 7 of 17)	1	2057423	2511915	454493	2	ENSGALG00000008477	ENSGALT00000094922	69758
1	175471760	175472223	6.59	4.9	7.34	-2.45	2.29e-08	7.06e-07	0	1	22.8	36.75	112.72	211.81	464	Intron (ENSGALT00000048044/ENSGALG00000042339, intron 1 of 3)	1	175449309	175545587	96279	1	ENSGALG00000042339	ENSGALT00000048044	22451
2	104954406	104955026	6.44	7.13	5.08	2.05	2.31e-08	7.14e-07	2	0	125.55	154.88	34.68	32.84	621	Intron (ENSGALT00000070160/ENSGALG00000040115, intron 3 of 3)	2	104969649	104993050	23402	1	ENSGALG00000054016	ENSGALT00000105845	-14623
15	4211886	4212117	5.04	3.55	5.76	-2.21	2.34e-08	7.23e-07	0	1	10.27	13.13	49.13	59.11	232	Intron (ENSGALT00000004281/ENSGALG00000002714, intron 2 of 8)	15	4100056	4278736	178681	2	ENSGALG00000002714	ENSGALT00000004281	66619
13	5100631	5100898	6.47	5.26	7.11	-1.85	2.35e-08	7.24e-07	1	0	38.53	38.06	112.72	164.19	268	Intron (ENSGALT00000093565/ENSGALG00000001916, intron 5 of 36)	13	4954543	5426056	471514	1	ENSGALG00000001916	ENSGALT00000002967	146088
8	21922976	21923271	5.41	3.79	6.16	-2.37	2.37e-08	7.29e-07	0	1	9.31	18.38	72.25	70.6	296	Promoter (<=1kb)	8	21923578	21941787	18210	1	ENSGALG00000010356	ENSGALT00000038354	-307
1	153811524	153811874	6.17	4.97	6.81	-1.84	2.37e-08	7.29e-07	0	1	27.93	34.78	101.16	123.15	351	Distal Intergenic	1	154055398	154060716	5319	1	ENSGALG00000016906	ENSGALT00000027327	-243524
3	51914891	51915484	6.59	5.51	7.2	-1.69	2.38e-08	7.32e-07	0	1	44.63	46.6	130.06	164.19	594	Exon (ENSGALT00000022311/ENSGALG00000013727, exon 13 of 28)	3	51943206	51945467	2262	2	ENSGALG00000052601	ENSGALT00000094280	29983
13	9458376	9458879	6.88	5.86	7.47	-1.61	2.4e-08	7.38e-07	1	1	54.91	61.03	161.85	192.11	504	Distal Intergenic	13	9468139	9515402	47264	1	ENSGALG00000037395	ENSGALT00000059279	-9260
2	19731110	19731683	6.67	5.4	7.33	-1.93	2.41e-08	7.41e-07	0	2	34.68	49.88	141.62	180.61	574	Promoter (1-2kb)	2	19733122	19767836	34715	1	ENSGALG00000008671	ENSGALT00000077011	-1439
17	10398356	10398765	5.74	4.28	6.45	-2.17	2.42e-08	7.44e-07	0	1	18.62	20.34	63.58	111.65	410	Intron (ENSGALT00000078478/ENSGALG00000040582, intron 2 of 7)	17	10356719	10450700	93982	1	ENSGALG00000040582	ENSGALT00000078478	41637
22	795736	796251	6.71	5.14	7.45	-2.31	2.42e-08	7.44e-07	0	2	25.05	45.28	141.62	206.88	516	Intron (ENSGALT00000096062/ENSGALG00000000242, intron 6 of 6)	22	752073	875384	123312	1	ENSGALG00000000242	ENSGALT00000000321	43663
7	12597589	12598283	7.27	6.03	7.93	-1.9	2.44e-08	7.48e-07	1	2	57.48	72.85	196.53	290.62	695	Promoter (1-2kb)	7	12599657	12630183	30527	1	ENSGALG00000029701	ENSGALT00000077526	-1374
6	10144806	10145621	7.23	6.24	7.81	-1.56	2.45e-08	7.5e-07	1	2	70.96	80.72	239.89	208.53	816	Intron (ENSGALT00000046511/ENSGALG00000029829, intron 3 of 5)	6	10115635	10178635	63001	1	ENSGALG00000029829	ENSGALT00000070430	29171
3	65959810	65960599	6.73	7.38	5.51	1.87	2.46e-08	7.54e-07	2	0	170.18	163.41	54.91	36.12	790	Intron (ENSGALT00000024226/ENSGALG00000015022, intron 1 of 11)	3	65946996	66020807	73812	1	ENSGALG00000015022	ENSGALT00000024226	12814
3	30810814	30811377	6.32	5.01	6.99	-1.98	2.49e-08	7.63e-07	0	1	33.07	31.5	98.27	155.98	564	Distal Intergenic	3	30776054	30796571	20518	2	ENSGALG00000010290	ENSGALT00000077832	-14243
Z	58490432	58490914	4.86	5.71	2.47	3.24	2.51e-08	7.67e-07	1	0	58.44	46.6	2.89	8.21	483	Intron (ENSGALT00000023631/ENSGALG00000014661, intron 8 of 10)	34	58561598	58572722	11125	2	ENSGALG00000050984	ENSGALT00000100142	81808
1	12524446	12525043	6.31	5.06	6.97	-1.91	2.51e-08	7.67e-07	0	1	35	31.5	101.16	149.42	598	Intron (ENSGALT00000091933/ENSGALG00000038834, intron 21 of 22)	1	12479100	12492108	13009	2	ENSGALG00000041737	ENSGALT00000080231	-32338
1	60593933	60594318	6.21	4.13	7.02	-2.89	2.52e-08	7.69e-07	0	1	17.98	17.06	66.47	193.75	386	Intron (ENSGALT00000100596/ENSGALG00000012994, intron 1 of 18)	1	60556357	60832599	276243	1	ENSGALG00000012994	ENSGALT00000106652	37576
14	10810661	10810913	5.71	4.11	6.45	-2.34	2.52e-08	7.7e-07	0	1	16.05	18.38	57.8	116.58	253	Distal Intergenic	14	10860140	10868495	8356	1	ENSGALG00000052773	ENSGALT00000098833	-49227
2	73925936	73926181	5.15	3.65	5.87	-2.22	2.52e-08	7.7e-07	0	1	11.24	13.78	46.24	70.6	246	Distal Intergenic	2	73909214	73909262	49	2	ENSGALG00000051616	ENSGALT00000102787	-16674
24	893189	893850	6.48	5.34	7.11	-1.77	2.52e-08	7.7e-07	0	1	36.93	43.97	121.39	154.34	662	Distal Intergenic	24	861483	863549	2067	2	ENSGALG00000054985	ENSGALT00000096211	-29640
2	108220731	108221152	7.3	6.17	7.93	-1.75	2.54e-08	7.73e-07	1	1	72.89	71.53	199.42	287.34	422	Distal Intergenic	2	108261733	108265683	3951	1	ENSGALG00000051901	ENSGALT00000103287	-40581
1	51049623	51050031	5.36	6.16	3.45	2.71	2.54e-08	7.74e-07	1	0	73.21	69.57	20.23	1.64	409	Distal Intergenic	1	51055215	51064410	9196	1	ENSGALG00000012290	ENSGALT00000020083	-5184
Z	1259176	1259861	7.34	5.99	8.03	-2.04	2.56e-08	7.81e-07	2	2	54.91	72.19	317.92	203.6	686	Intron (ENSGALT00000050099/ENSGALG00000037160, intron 3 of 3)	34	1243251	1267913	24663	1	ENSGALG00000037160	ENSGALT00000050099	15925
Z	42069881	42070486	6.47	4.8	7.22	-2.42	2.57e-08	7.82e-07	0	1	22.16	33.47	101.16	197.03	606	Distal Intergenic	34	42064439	42064534	96	1	ENSGALG00000028380	ENSGALT00000043314	5442
7	5703122	5703870	6.77	7.42	5.54	1.88	2.58e-08	7.84e-07	2	0	162.79	179.82	40.46	52.54	749	Distal Intergenic	7	5748285	5750646	2362	2	ENSGALG00000052743	ENSGALT00000104939	46776
4	45516843	45517439	6.49	7.16	5.18	1.98	2.58e-08	7.86e-07	2	0	131.65	154.88	34.68	37.76	597	Intron (ENSGALT00000099085/ENSGALG00000010903, intron 2 of 14)	4	45503970	45604156	100187	1	ENSGALG00000010903	ENSGALT00000106446	12873
1	97248981	97249648	6.58	5.51	7.18	-1.67	2.59e-08	7.86e-07	0	2	47.84	43.31	132.95	157.63	668	Distal Intergenic	1	97221622	97223333	1712	1	ENSGALG00000049042	ENSGALT00000107586	27359
4	60467056	60467279	5.4	3.98	6.1	-2.12	2.59e-08	7.86e-07	0	1	16.38	15.09	54.91	82.1	224	Intron (ENSGALT00000107973/ENSGALG00000039498, intron 1 of 12)	4	60301963	60491846	189884	2	ENSGALG00000039498	ENSGALT00000107973	24567
8	11172998	11174249	8.16	7.08	8.77	-1.69	2.61e-08	7.93e-07	2	2	113.67	157.51	419.08	453.18	1252	Distal Intergenic	8	11201702	11218080	16379	1	ENSGALG00000045555	ENSGALT00000088074	-27453
2	111518863	111520468	8.37	6.32	9.18	-2.86	2.61e-08	7.93e-07	0	1	76.74	83.35	306.36	853.81	1606	Distal Intergenic	2	111529439	111557976	28538	2	ENSGALG00000048047	ENSGALT00000102855	37508
1	8065800	8066294	6.99	5.82	7.63	-1.81	2.63e-08	7.96e-07	1	2	46.56	66.28	187.86	208.53	495	Distal Intergenic	1	8028172	8056726	28555	2	ENSGALG00000030844	ENSGALT00000075153	-9074
1	109368214	109368486	5.84	4.35	6.55	-2.2	2.63e-08	7.98e-07	0	1	19.27	21.66	66.47	121.5	273	Distal Intergenic	1	109359681	109366841	7161	1	ENSGALG00000016127	ENSGALT00000003011	8533
3	62196693	62197131	5.52	6.26	3.91	2.35	2.65e-08	8.02e-07	2	0	76.1	77.44	20.23	9.85	439	Distal Intergenic	3	62182601	62185571	2971	2	ENSGALG00000050231	ENSGALT00000094709	-11122
19	9244538	9245013	6.03	4.54	6.75	-2.21	2.68e-08	8.1e-07	0	1	21.51	24.94	75.15	139.56	476	Promoter (<=1kb)	19	9244014	9251499	7486	1	ENSGALG00000005668	ENSGALT00000009090	524
2	32575097	32575317	5.43	4.07	6.12	-2.05	2.69e-08	8.14e-07	0	1	14.45	19.03	63.58	75.53	221	Distal Intergenic	2	32577089	32578420	1332	2	ENSGALG00000028095	ENSGALT00000045446	3103
6	11785335	11785672	3.41	0.55	4.31	-3.75	2.71e-08	8.2e-07	0	2	0.96	1.97	23.12	16.42	338	Intron (ENSGALT00000093466/ENSGALG00000053397, intron 2 of 2)	6	11801208	11805457	4250	1	ENSGALG00000040195	ENSGALT00000098252	-15536
2	84837013	84837532	6.59	5.12	7.3	-2.18	2.71e-08	8.2e-07	0	1	32.75	36.75	109.83	205.24	520	Intron (ENSGALT00000021464/ENSGALG00000013149, intron 6 of 14)	2	84773111	84793874	20764	2	ENSGALG00000050189	ENSGALT00000098548	-43139
2	28619959	28620237	6.32	4.86	7.03	-2.17	2.73e-08	8.25e-07	1	1	36.93	21	124.28	136.28	279	Distal Intergenic	2	28590281	28597092	6812	2	ENSGALG00000019651	ENSGALT00000017598	-22867
4	3277308	3277671	5.94	4.73	6.59	-1.86	2.73e-08	8.25e-07	0	1	23.44	29.53	95.38	96.87	364	Distal Intergenic	4	3197457	3265724	68268	2	ENSGALG00000005982	ENSGALT00000009621	-11584
4	12110572	12111224	6.24	4.98	6.9	-1.91	2.76e-08	8.32e-07	0	1	30.5	32.81	95.38	142.85	653	Intron (ENSGALT00000012401/ENSGALG00000007657, intron 1 of 2)	4	12107176	12115777	8602	1	ENSGALG00000007657	ENSGALT00000012401	3396
2	90264203	90264560	5.17	3.6	5.91	-2.31	2.78e-08	8.37e-07	0	2	13.81	10.5	46.24	73.89	358	Distal Intergenic	2	90240952	90248204	7253	1	ENSGALG00000013637	ENSGALT00000085077	23251
5	50168605	50169118	6.45	5.02	7.16	-2.14	2.78e-08	8.37e-07	0	1	24.08	40.69	124.28	160.91	514	Intron (ENSGALT00000018644/ENSGALG00000011432, intron 1 of 36)	5	50105817	50190209	84393	2	ENSGALG00000011432	ENSGALT00000018644	21091
5	3712833	3712969	5.66	4.32	6.34	-2.02	2.78e-08	8.38e-07	1	0	18.3	21.66	66.47	95.23	137	Distal Intergenic	5	3728374	3730202	1829	1	ENSGALG00000023904	ENSGALT00000040200	-15405
20	5815721	5816955	8.8	7.84	9.38	-1.54	2.8e-08	8.41e-07	2	2	242.75	215.26	583.82	747.08	1235	Promoter (<=1kb)	20	5769655	5816496	46842	2	ENSGALG00000004542	ENSGALT00000079151	0
1	165339932	165340208	6.16	4.37	6.94	-2.57	2.81e-08	8.45e-07	0	1	12.52	28.88	138.73	106.73	277	Distal Intergenic	1	165118430	165123080	4651	2	ENSGALG00000050201	ENSGALT00000098584	-216852
13	3769217	3769612	5.64	4.24	6.34	-2.1	2.81e-08	8.46e-07	0	1	14.77	22.97	75.15	87.02	396	Distal Intergenic	13	3773813	3854240	80428	1	ENSGALG00000051535	ENSGALT00000102120	-4201
5	59055066	59055573	6.42	5.09	7.1	-2	2.82e-08	8.47e-07	0	1	26.33	42	135.84	137.92	508	Distal Intergenic	5	59066450	59067463	1014	2	ENSGALG00000054739	ENSGALT00000092735	11890
10	11153886	11154250	5.8	3.9	6.59	-2.69	2.87e-08	8.6e-07	0	1	16.7	13.13	54.91	137.92	365	Promoter (<=1kb)	10	11154128	11166434	12307	1	ENSGALG00000033780	ENSGALT00000082543	0
3	54754364	54754608	5.76	4.2	6.49	-2.29	2.87e-08	8.61e-07	0	1	13.16	23.63	101.16	78.81	245	Intron (ENSGALT00000099491/ENSGALG00000050121, intron 1 of 2)	3	54743993	54764733	20741	1	ENSGALG00000050121	ENSGALT00000107693	10371
2	80725531	80725946	6.37	4.39	7.17	-2.78	2.94e-08	8.8e-07	0	1	17.66	24.28	205.2	83.74	416	Intron (ENSGALT00000021364/ENSGALG00000013086, intron 6 of 6)	2	80749036	80753065	4030	2	ENSGALG00000026363	ENSGALT00000089539	27119
9	18723336	18723679	5.12	5.93	3.11	2.82	2.94e-08	8.81e-07	1	0	57.8	64.31	5.78	11.49	344	Intron (ENSGALT00000039478/ENSGALG00000023670, intron 1 of 13)	9	18476287	18824985	348699	2	ENSGALG00000023670	ENSGALT00000039478	101306
1	192698385	192699110	6.6	7.25	5.37	1.88	2.94e-08	8.81e-07	2	0	163.44	141.76	43.35	39.41	726	Distal Intergenic	1	192365090	192366025	936	1	ENSGALG00000039029	ENSGALT00000047209	333295
2	42661782	42662601	6.3	7.03	4.77	2.26	2.95e-08	8.82e-07	2	0	145.13	116.16	20.23	34.48	820	Distal Intergenic	2	42654209	42655342	1134	2	ENSGALG00000011734	ENSGALT00000019167	-6440
1	53160888	53161304	6.75	4.97	7.52	-2.55	2.97e-08	8.87e-07	0	1	33.71	28.88	109.83	257.78	417	Intron (ENSGALT00000063535/ENSGALG00000033589, intron 6 of 13)	1	53094947	53127580	32634	2	ENSGALG00000028627	ENSGALT00000046125	-33308
23	2712628	2713366	6.61	5.5	7.22	-1.72	2.97e-08	8.87e-07	0	2	45.27	45.28	167.63	131.36	739	Intron (ENSGALT00000001994/ENSGALG00000001310, intron 5 of 8)	23	2708804	2720529	11726	2	ENSGALG00000001310	ENSGALT00000104371	7163
3	1572537	1573286	7.37	5.96	8.07	-2.1	2.98e-08	8.9e-07	0	2	49.45	75.47	213.87	321.82	750	Distal Intergenic	3	1479826	1484876	5051	1	ENSGALG00000037572	ENSGALT00000064337	92711
6	10804317	10804581	4.45	5.32	1.89	3.43	3.01e-08	9e-07	1	0	36.6	43.31	5.78	1.64	265	Intron (ENSGALT00000074115/ENSGALG00000003805, intron 3 of 14)	6	10769461	10913135	143675	1	ENSGALG00000003805	ENSGALT00000074115	34856
2	43229631	43229856	4.79	3.07	5.55	-2.48	3.02e-08	9.02e-07	0	1	9.63	7.22	34.68	59.11	226	Distal Intergenic	2	43214078	43225695	11618	2	ENSGALG00000052060	ENSGALT00000092793	-3936
3	52236377	52236808	6.11	4.96	6.74	-1.78	3.03e-08	9.04e-07	0	1	30.18	32.16	95.38	118.22	432	Promoter (1-2kb)	3	52201415	52238151	36737	2	ENSGALG00000013742	ENSGALT00000022333	1343
1	110997436	110997863	6.18	4.55	6.93	-2.37	3.04e-08	9.06e-07	0	1	15.41	31.5	106.94	136.28	428	Promoter (1-2kb)	1	110980772	110999784	19013	2	ENSGALG00000019175	ENSGALT00000026104	1921
1	52225177	52225440	5.99	4.64	6.67	-2.03	3.1e-08	9.23e-07	0	1	20.87	28.88	83.82	119.86	264	Distal Intergenic	1	52163722	52163754	33	2	ENSGALG00000053879	ENSGALT00000105160	-61423
3	73522789	73523317	5.95	6.68	4.43	2.25	3.12e-08	9.3e-07	1	0	113.02	91.88	20.23	22.99	529	Distal Intergenic	3	73387254	73388264	1011	1	ENSGALG00000050194	ENSGALT00000092563	135535
15	10334378	10334695	5.24	3.84	5.94	-2.1	3.15e-08	9.37e-07	0	1	14.77	13.78	63.58	59.11	318	Promoter (1-2kb)	15	10333181	10347309	14129	1	ENSGALG00000007720	ENSGALT00000061869	1197
3	8179060	8179658	5.91	6.62	4.45	2.17	3.16e-08	9.39e-07	1	0	101.79	95.16	28.9	14.78	599	Distal Intergenic	3	8164577	8168497	3921	2	ENSGALG00000046928	ENSGALT00000096701	-10563
17	2801067	2801305	5.07	3.62	5.77	-2.15	3.21e-08	9.53e-07	0	1	12.2	12.47	52.02	57.47	239	Promoter (2-3kb)	17	2779814	2798309	18496	2	ENSGALG00000023872	ENSGALT00000093365	-2758
1	98576141	98576555	5.84	4.65	6.48	-1.82	3.27e-08	9.7e-07	0	1	24.08	26.25	89.6	88.66	415	Intron (ENSGALT00000055391/ENSGALG00000015519, intron 1 of 21)	1	98602562	98602717	156	2	ENSGALG00000027990	ENSGALT00000043257	26162
5	58843205	58843682	6.25	4.97	6.92	-1.95	3.31e-08	9.82e-07	1	1	37.25	25.59	124.28	118.22	478	Distal Intergenic	5	58825464	58828718	3255	2	ENSGALG00000051700	ENSGALT00000103923	-14487
2	98551316	98551859	6.27	4.76	6.99	-2.23	3.31e-08	9.82e-07	0	1	21.51	32.81	95.38	159.27	544	Intron (ENSGALT00000036901/ENSGALG00000008405, intron 1 of 9)	2	98529646	98559294	29649	2	ENSGALG00000008405	ENSGALT00000068679	7435
3	89088637	89089215	6.6	7.26	5.36	1.9	3.34e-08	9.91e-07	2	0	143.53	162.76	37.57	44.33	579	Intron (ENSGALT00000106229/ENSGALG00000051354, intron 1 of 6)	3	89110061	89115048	4988	2	ENSGALG00000051436	ENSGALT00000095760	25833
11	17064185	17064440	5.94	4.58	6.63	-2.05	3.35e-08	9.93e-07	0	1	22.16	25.59	75.15	123.15	256	Distal Intergenic	11	17069943	17072007	2065	2	ENSGALG00000049706	ENSGALT00000099050	7567
1	36068393	36068532	6.3	4.7	7.04	-2.34	3.35e-08	9.93e-07	1	0	33.71	18.38	106.94	155.98	140	Intron (ENSGALT00000079691/ENSGALG00000040855, intron 6 of 13)	1	35977405	36023189	45785	2	ENSGALG00000010049	ENSGALT00000071400	-45204
3	66148233	66148537	5.19	3.68	5.91	-2.23	3.37e-08	9.97e-07	0	1	11.24	14.44	46.24	73.89	305	Intron (ENSGALT00000024245/ENSGALG00000015033, intron 5 of 31)	3	66086809	66200941	114133	1	ENSGALG00000015033	ENSGALT00000057473	61424
3	22804140	22804943	6.25	6.92	4.97	1.95	3.39e-08	1e-06	1	0	124.9	116.82	34.68	27.91	804	Promoter (2-3kb)	3	22775331	22801708	26378	2	ENSGALG00000047104	ENSGALT00000108085	-2432
6	24110262	24110559	5.42	4.11	6.09	-1.99	3.4e-08	1.01e-06	0	1	16.7	17.72	69.36	67.32	298	Promoter (1-2kb)	6	24108347	24121171	12825	1	ENSGALG00000008039	ENSGALT00000102438	1915
4	262791	263082	6.05	4.84	6.7	-1.86	3.41e-08	1.01e-06	1	1	30.5	26.91	89.6	118.22	292	Promoter (1-2kb)	4	264965	265064	100	1	ENSGALG00000033220	ENSGALT00000069853	-1883
6	30352924	30353344	6.06	4.64	6.76	-2.12	3.43e-08	1.01e-06	0	1	27.61	22.31	80.93	136.28	421	Distal Intergenic	6	30354438	30358546	4109	2	ENSGALG00000051910	ENSGALT00000103694	5202
13	16023763	16024339	6.96	5.61	7.64	-2.04	3.43e-08	1.01e-06	1	1	51.7	45.94	147.4	252.86	577	Intron (ENSGALT00000091579/ENSGALG00000053609, intron 1 of 2)	13	16035275	16042796	7522	1	ENSGALG00000006346	ENSGALT00000010256	-10936
1	39594784	39595269	6.82	5.53	7.49	-1.96	3.45e-08	1.02e-06	0	1	46.56	45.94	135.84	224.95	486	Intron (ENSGALT00000016802/ENSGALG00000010320, intron 1 of 6)	1	39588791	39588843	53	1	ENSGALG00000046717	ENSGALT00000095127	5993
7	3136875	3137235	5.67	6.44	3.91	2.53	3.46e-08	1.02e-06	2	0	80.92	92.53	8.67	21.35	361	Intron (ENSGALT00000039962/ENSGALG00000003126, intron 20 of 26)	7	3039146	3077658	38513	1	ENSGALG00000051596	ENSGALT00000091206	97729
9	9390575	9390916	6.3	4.91	7	-2.09	3.46e-08	1.02e-06	0	1	25.37	34.78	98.27	157.63	342	Distal Intergenic	9	9398655	9402191	3537	2	ENSGALG00000004959	ENSGALT00000007951	11275
21	2213591	2214399	7.03	6.08	7.6	-1.51	3.47e-08	1.02e-06	1	1	65.5	70.22	182.08	205.24	809	Promoter (<=1kb)	21	2214476	2217199	2724	1	ENSGALG00000001542	ENSGALT00000002342	-77
15	3648379	3648884	6.74	5.29	7.44	-2.16	3.5e-08	1.03e-06	0	1	32.11	45.94	130.06	218.38	506	Promoter (1-2kb)	15	3630416	3647097	16682	2	ENSGALG00000002645	ENSGALT00000004171	-1282
10	11128707	11128990	5.73	4.52	6.39	-1.87	3.52e-08	1.04e-06	0	1	22.8	22.97	86.71	80.46	284	Distal Intergenic	10	11118947	11119016	70	1	ENSGALG00000021910	ENSGALT00000035454	9760
Z	2808857	2809159	5.23	3.84	5.92	-2.09	3.54e-08	1.04e-06	0	1	12.84	15.75	60.69	60.75	303	Intron (ENSGALT00000066139/ENSGALG00000036775, intron 2 of 5)	34	2759949	2767064	7116	1	ENSGALG00000046684	ENSGALT00000093580	48908
14	12417786	12418177	6.35	5.13	7.01	-1.88	3.58e-08	1.05e-06	1	2	40.46	29.53	135.84	121.5	392	Promoter (2-3kb)	14	12387740	12420305	32566	2	ENSGALG00000007434	ENSGALT00000092971	2128
27	64915	65496	5.73	6.49	3.99	2.51	3.59e-08	1.06e-06	2	0	75.78	104.35	20.23	11.49	582	Distal Intergenic	27	88649	104194	15546	1	ENSGALG00000050844	ENSGALT00000090797	-23153
3	107899018	107899501	6.05	6.76	4.59	2.17	3.62e-08	1.06e-06	2	0	115.91	100.41	20.23	27.91	484	Distal Intergenic	3	107891623	107896687	5065	1	ENSGALG00000048347	ENSGALT00000103226	7395
4	21005571	21005847	6.01	4.85	6.64	-1.8	3.67e-08	1.08e-06	0	1	27.29	30.19	89.6	110.01	277	Distal Intergenic	4	20982328	20982395	68	2	ENSGALG00000048670	ENSGALT00000090558	-23176
6	26864881	26865074	5.85	4.67	6.48	-1.81	3.71e-08	1.09e-06	0	1	24.72	26.25	83.82	95.23	194	Promoter (2-3kb)	6	26867323	26898489	31167	1	ENSGALG00000054720	ENSGALT00000099015	-2249
13	5885306	5885680	5.98	4.73	6.64	-1.9	3.73e-08	1.09e-06	1	0	29.54	23.63	106.94	91.95	375	Intron (ENSGALT00000002712/ENSGALG00000001768, intron 2 of 29)	13	5570216	6041069	470854	2	ENSGALG00000001768	ENSGALT00000002712	155389
6	26971363	26972006	6.3	4.8	7.02	-2.22	3.74e-08	1.09e-06	0	1	24.72	30.84	89.6	169.12	644	Intron (ENSGALT00000013979/ENSGALG00000008585, intron 27 of 27)	6	26949735	26997494	47760	1	ENSGALG00000008585	ENSGALT00000013979	21628
13	12823509	12823793	6.05	4.73	6.72	-1.99	3.82e-08	1.12e-06	0	1	20.87	32.16	101.16	110.01	285	Distal Intergenic	13	12838861	12839962	1102	1	ENSGALG00000035104	ENSGALT00000066170	-15068
1	138023365	138023858	6.01	4.67	6.7	-2.02	3.86e-08	1.13e-06	0	1	20.23	30.84	92.49	114.94	494	Distal Intergenic	1	138070166	138156158	85993	1	ENSGALG00000016810	ENSGALT00000027141	-46308
11	15957402	15957744	6.36	5.04	7.03	-2	3.87e-08	1.13e-06	0	1	26.33	39.38	112.72	149.42	343	Distal Intergenic	11	15966487	16395265	428779	1	ENSGALG00000005483	ENSGALT00000008808	-8743
3	69460558	69461173	6.43	5.02	7.13	-2.1	3.87e-08	1.13e-06	0	1	26.97	38.06	106.94	172.4	616	Distal Intergenic	3	69303469	69317392	13924	1	ENSGALG00000052817	ENSGALT00000100425	157089
10	17651748	17652797	7.83	6.98	8.36	-1.38	3.88e-08	1.13e-06	1	2	122.66	129.94	309.25	348.09	1050	Intron (ENSGALT00000062948/ENSGALG00000038688, intron 7 of 23)	10	17545577	17706906	161330	2	ENSGALG00000038688	ENSGALT00000062948	54109
2	64803151	64803533	6.03	4.6	6.74	-2.14	3.91e-08	1.14e-06	0	1	25.37	22.97	132.95	80.46	383	Distal Intergenic	2	64646985	64767538	120554	2	ENSGALG00000012799	ENSGALT00000101729	-35613
12	5755365	5755657	5.03	5.86	2.85	3.02	3.93e-08	1.15e-06	2	0	53.94	62.35	2.89	11.49	293	Intron (ENSGALT00000008081/ENSGALG00000005042, intron 1 of 13)	12	5657062	5742572	85511	2	ENSGALG00000005042	ENSGALT00000096669	-12793
1	129831181	129831437	5.26	3.87	5.96	-2.09	3.95e-08	1.15e-06	0	1	14.77	14.44	52.02	72.25	257	Promoter (1-2kb)	1	129816981	129833250	16270	2	ENSGALG00000016655	ENSGALT00000026884	1813
4	58820795	58821106	6.54	5.5	7.14	-1.64	3.96e-08	1.15e-06	1	1	47.2	43.31	130.06	152.7	312	Intron (ENSGALT00000019955/ENSGALG00000012219, intron 1 of 15)	4	58597982	58837212	239231	2	ENSGALG00000012219	ENSGALT00000019955	16106
1	34389910	34390360	6.9	5.61	7.57	-1.95	3.98e-08	1.16e-06	0	1	52.02	45.94	144.51	234.8	451	Intron (ENSGALT00000016055/ENSGALG00000009875, intron 3 of 4)	1	34324330	34428910	104581	1	ENSGALG00000009875	ENSGALT00000016055	65580
11	15746634	15746865	5.59	4.24	6.27	-2.03	3.98e-08	1.16e-06	0	1	16.05	21.66	83.82	70.6	232	Promoter (<=1kb)	11	15747635	15757141	9507	1	ENSGALG00000005467	ENSGALT00000008780	-770
15	3067923	3068663	7	5.73	7.66	-1.93	4e-08	1.16e-06	1	1	51.37	54.47	153.18	251.22	741	Distal Intergenic	15	3014915	3017600	2686	2	ENSGALG00000002461	ENSGALT00000003883	-50323
33	3611848	3612672	4.88	5.75	2.37	3.38	4.01e-08	1.16e-06	1	0	40.78	66.94	8.67	1.64	825	Distal Intergenic	32	3635712	3636999	1288	1	ENSGALG00000038692	ENSGALT00000064640	-23040
12	16958656	16959195	6.65	5.28	7.35	-2.07	4.06e-08	1.18e-06	0	1	35.64	42	118.5	206.88	540	Distal Intergenic	12	16924475	16950486	26012	1	ENSGALG00000007810	ENSGALT00000033329	34181
2	18009245	18010769	9.13	8.29	9.66	-1.38	4.09e-08	1.19e-06	2	2	333.61	292.04	754.34	868.59	1525	Intron (ENSGALT00000097545/ENSGALG00000007928, intron 3 of 19)	2	17920466	18033305	112840	2	ENSGALG00000007928	ENSGALT00000097545	22536
10	15025822	15026403	6.92	5.98	7.49	-1.51	4.17e-08	1.21e-06	2	2	60.37	65.63	173.41	185.54	582	Distal Intergenic	10	15011385	15020470	9086	2	ENSGALG00000046822	ENSGALT00000093859	-5352
1	34645299	34646370	7.3	5.99	7.98	-1.99	4.18e-08	1.21e-06	0	2	56.83	70.22	190.75	313.61	1072	Intron (ENSGALT00000064143/ENSGALG00000009895, intron 2 of 24)	1	34551571	34698649	147079	2	ENSGALG00000009895	ENSGALT00000064143	52279
2	14859459	14860439	8.37	7.13	9.03	-1.9	4.18e-08	1.21e-06	2	2	117.52	162.76	427.75	615.73	981	Distal Intergenic	2	14843393	14849991	6599	1	ENSGALG00000051872	ENSGALT00000106424	16066
4	90360483	90360987	5.88	4.66	6.54	-1.87	4.19e-08	1.21e-06	0	1	22.48	28.22	83.82	101.8	505	Distal Intergenic	4	90377204	90377261	58	1	ENSGALG00000053684	ENSGALT00000098073	-16217
1	77690646	77690849	5.6	4.2	6.3	-2.1	4.2e-08	1.21e-06	0	1	14.45	22.31	83.82	73.89	204	Distal Intergenic	1	77694438	77701974	7537	2	ENSGALG00000014455	ENSGALT00000023341	11125
22	1872908	1873445	6.87	5.71	7.51	-1.8	4.2e-08	1.22e-06	1	1	45.6	59.06	156.07	208.53	538	Distal Intergenic	22	1887126	1890661	3536	1	ENSGALG00000001727	ENSGALT00000002650	-13681
2	73865516	73865950	5.8	4.33	6.52	-2.18	4.27e-08	1.23e-06	0	1	17.34	22.97	66.47	116.58	435	Distal Intergenic	2	73909214	73909262	49	2	ENSGALG00000051616	ENSGALT00000102787	43312
3	92760457	92760776	5.88	4.57	6.55	-1.98	4.29e-08	1.24e-06	1	1	27.93	19.69	92.49	95.23	320	Intron (ENSGALT00000105480/ENSGALG00000016370, intron 4 of 12)	3	92750498	92789636	39139	1	ENSGALG00000016370	ENSGALT00000026405	9959
2	59837105	59837567	6.15	4.52	6.9	-2.38	4.33e-08	1.25e-06	0	1	15.09	30.84	101.16	137.92	463	Distal Intergenic	2	59795459	59835293	39835	1	ENSGALG00000053179	ENSGALT00000100604	41646
1	67488266	67488917	7.42	6.01	8.12	-2.11	4.36e-08	1.26e-06	0	2	46.88	82.03	245.67	311.97	652	Intron (ENSGALT00000094410/ENSGALG00000048027, intron 3 of 3)	1	67474080	67493778	19699	1	ENSGALG00000048027	ENSGALT00000094410	14186
4	30469418	30469774	6.32	4.51	7.1	-2.59	4.37e-08	1.26e-06	0	1	19.27	26.25	80.93	193.75	357	Intron (ENSGALT00000016095/ENSGALG00000009898, intron 1 of 9)	4	30481870	30576708	94839	1	ENSGALG00000009898	ENSGALT00000062629	-12096
5	35763191	35763768	5.77	6.48	4.31	2.18	4.39e-08	1.26e-06	2	0	85.09	93.85	23.12	16.42	578	Intron (ENSGALT00000085517/ENSGALG00000029022, intron 5 of 11)	5	35796623	35796800	178	1	ENSGALG00000026889	ENSGALT00000045037	-32855
Z	31746391	31746699	5.65	4.05	6.39	-2.34	4.39e-08	1.26e-06	0	1	13.49	19.69	57.8	110.01	309	Intron (ENSGALT00000070266/ENSGALG00000005426, intron 21 of 36)	34	31717415	31774167	56753	2	ENSGALG00000005426	ENSGALT00000070266	27468
3	33065533	33065889	5.68	4.28	6.37	-2.09	4.43e-08	1.28e-06	0	1	20.55	18.38	98.27	67.32	357	Distal Intergenic	3	33070743	33102978	32236	1	ENSGALG00000047110	ENSGALT00000097957	-4854
3	39161475	39162006	6.8	5.71	7.41	-1.71	4.45e-08	1.28e-06	1	2	48.16	56.44	147.4	193.75	532	Promoter (<=1kb)	3	39158155	39160875	2721	2	ENSGALG00000049034	ENSGALT00000100009	-600
8	21660952	21661673	6.72	5.45	7.39	-1.94	4.47e-08	1.28e-06	0	1	39.49	47.91	130.06	205.24	722	Intron (ENSGALT00000106618/ENSGALG00000053184, intron 2 of 2)	8	21688967	21772686	83720	1	ENSGALG00000010313	ENSGALT00000058009	-27294
2	16781511	16782311	6.85	7.47	5.74	1.73	4.47e-08	1.28e-06	2	0	176.92	176.54	49.13	57.47	801	Intron (ENSGALT00000012469/ENSGALG00000007694, intron 4 of 8)	2	16795056	16932049	136994	1	ENSGALG00000007721	ENSGALT00000012520	-12745
6	5015173	5015988	6.3	7	4.91	2.09	4.52e-08	1.3e-06	2	0	143.21	112.88	28.9	31.2	816	Distal Intergenic	6	5024944	5056345	31402	1	ENSGALG00000002395	ENSGALT00000069848	-8956
4	78056431	78056803	6.43	5.14	7.1	-1.96	4.54e-08	1.3e-06	0	1	35.32	35.44	104.05	170.76	373	Promoter (<=1kb)	4	78053965	78056155	2191	2	ENSGALG00000047458	ENSGALT00000100469	-276
1	11469284	11469600	6.4	5.16	7.06	-1.9	4.54e-08	1.3e-06	0	1	35.96	35.44	104.05	162.55	317	Promoter (1-2kb)	1	11455652	11467443	11792	2	ENSGALG00000052110	ENSGALT00000097680	-1841
2	43919559	43921054	7.82	6.91	8.38	-1.48	4.57e-08	1.31e-06	2	2	122.34	117.47	297.69	369.44	1496	Promoter (<=1kb)	2	43911603	43920633	9031	2	ENSGALG00000038646	ENSGALT00000079561	0
2	21931580	21932089	6.67	5.68	7.25	-1.57	4.58e-08	1.31e-06	1	1	52.66	49.88	144.51	159.27	510	Intron (ENSGALT00000103073/ENSGALG00000009062, intron 7 of 13)	2	21864900	22097425	232526	1	ENSGALG00000009062	ENSGALT00000014750	66680
7	16294787	16295064	5.35	3.87	6.06	-2.19	4.61e-08	1.32e-06	0	1	11.56	17.72	54.91	78.81	278	Promoter (1-2kb)	7	16290965	16292885	1921	2	ENSGALG00000037272	ENSGALT00000064752	-1902
1	62198136	62199061	7.1	5.74	7.79	-2.05	4.62e-08	1.32e-06	0	2	39.17	67.6	205.2	238.08	926	Distal Intergenic	1	62167702	62186545	18844	1	ENSGALG00000013069	ENSGALT00000021340	30434
6	2999640	3000017	5.9	4.75	6.53	-1.78	4.78e-08	1.37e-06	0	1	27.61	26.25	89.6	95.23	378	Intron (ENSGALT00000082930/ENSGALG00000001907, intron 3 of 17)	6	2968233	3024206	55974	2	ENSGALG00000001907	ENSGALT00000082930	24189
5	43617028	43617666	6.36	7.04	5.02	2.02	4.79e-08	1.37e-06	2	0	121.05	142.41	28.9	36.12	639	Intron (ENSGALT00000017352/ENSGALG00000010665, intron 4 of 6)	5	43594150	43596979	2830	1	ENSGALG00000047714	ENSGALT00000100102	22878
13	9445299	9445828	7.78	6.88	8.33	-1.45	4.82e-08	1.38e-06	2	2	109.81	126	300.58	344.81	530	Distal Intergenic	13	9468139	9515402	47264	1	ENSGALG00000037395	ENSGALT00000059279	-22311
1	40295673	40296346	6.19	6.86	4.91	1.95	4.84e-08	1.38e-06	2	0	116.24	115.5	28.9	31.2	674	Exon (ENSGALT00000078953/ENSGALG00000010958, exon 23 of 31)	1	40199693	40276809	77117	1	ENSGALG00000010940	ENSGALT00000038401	95980
21	1218718	1219397	6.1	6.79	4.74	2.04	4.86e-08	1.39e-06	2	0	102.75	118.13	28.9	24.63	680	Intron (ENSGALT00000105090/ENSGALG00000036728, intron 1 of 16)	21	1044071	1242675	198605	2	ENSGALG00000036728	ENSGALT00000105090	23278
3	98010190	98010745	6.3	6.98	4.96	2.03	4.92e-08	1.4e-06	2	0	134.22	118.79	26.01	36.12	556	Intron (ENSGALT00000104267/ENSGALG00000053085, intron 2 of 2)	3	98003950	98014516	10567	1	ENSGALG00000053085	ENSGALT00000104267	6240
3	72678417	72678646	5.23	3.78	5.93	-2.15	4.94e-08	1.41e-06	0	1	15.09	12.47	66.47	55.83	230	Distal Intergenic	3	72696489	72715289	18801	1	ENSGALG00000050842	ENSGALT00000101606	-17843
19	10132440	10133005	5.06	5.94	2.37	3.57	4.95e-08	1.41e-06	2	0	41.42	81.38	8.67	1.64	566	3' UTR	19	10132697	10140915	8219	2	ENSGALG00000054505	ENSGALT00000097386	7910
15	5935775	5936373	6.71	5.7	7.3	-1.6	4.96e-08	1.41e-06	1	1	54.26	49.88	144.51	170.76	599	Promoter (<=1kb)	15	5933169	5935203	2035	2	ENSGALG00000021405	ENSGALT00000034549	-572
2	48300736	48300971	5.47	4.11	6.16	-2.06	4.99e-08	1.42e-06	0	1	15.41	19.03	57.8	85.38	236	Intron (ENSGALT00000066935/ENSGALG00000039935, intron 3 of 17)	2	48349904	48353355	3452	2	ENSGALG00000052062	ENSGALT00000095262	52384
5	21985335	21985858	6.28	4.79	7	-2.21	5e-08	1.42e-06	0	1	21.19	34.13	98.27	157.63	524	Intron (ENSGALT00000069744/ENSGALG00000031542, intron 7 of 13)	5	21966267	22035594	69328	1	ENSGALG00000031542	ENSGALT00000070691	19068
10	10871288	10871845	6.54	5.3	7.19	-1.89	5e-08	1.42e-06	1	1	46.88	32.16	153.18	139.56	558	Distal Intergenic	10	10853650	10867379	13730	2	ENSGALG00000041362	ENSGALT00000068917	-3909
6	9396884	9397102	5.42	3.59	6.2	-2.61	5.02e-08	1.43e-06	0	1	10.92	13.13	101.16	45.97	219	Promoter (<=1kb)	6	9389886	9397097	7212	2	ENSGALG00000055044	ENSGALT00000103662	0
23	3110368	3110777	6.45	4.84	7.19	-2.35	5.02e-08	1.43e-06	0	1	21.19	36.1	182.08	110.01	410	Intron (ENSGALT00000078187/ENSGALG00000031440, intron 30 of 30)	23	2995292	3052677	57386	2	ENSGALG00000049526	ENSGALT00000092190	-57691
10	5444140	5444691	6.59	5.4	7.23	-1.83	5.03e-08	1.43e-06	0	1	37.57	46.6	124.28	175.69	552	Intron (ENSGALT00000102446/ENSGALG00000003759, intron 2 of 10)	10	5422923	5486292	63370	1	ENSGALG00000003759	ENSGALT00000005967	21217
1	195236988	195237375	5.36	4.01	6.05	-2.04	5.09e-08	1.44e-06	0	1	15.09	17.06	54.91	77.17	388	Distal Intergenic	1	195220333	195220393	61	1	ENSGALG00000047874	ENSGALT00000092966	16655
5	17450730	17451211	6.75	5.43	7.43	-2	5.1e-08	1.44e-06	0	1	41.1	45.28	127.17	218.38	482	Distal Intergenic	5	17504459	17688847	184389	1	ENSGALG00000051988	ENSGALT00000097352	-53248
27	114309	114787	3.01	-1.03	3.97	-5	5.1e-08	1.45e-06	2	2	0.32	0.66	23.12	8.21	479	Distal Intergenic	27	96468	107436	10969	2	ENSGALG00000049005	ENSGALT00000101579	-6873
1	21576840	21577316	5.55	4.25	6.22	-1.97	5.11e-08	1.45e-06	0	1	16.38	21.66	75.15	73.89	477	Distal Intergenic	1	21607885	21608006	122	2	ENSGALG00000025697	ENSGALT00000042610	30690
Z	11998573	11999152	5.25	6.04	3.36	2.68	5.14e-08	1.46e-06	2	0	67.75	63.66	5.78	14.78	580	Distal Intergenic	34	12007437	12048358	40922	2	ENSGALG00000003733	ENSGALT00000005924	49206
9	11055786	11056860	6.79	7.4	5.7	1.7	5.2e-08	1.47e-06	2	0	167.29	171.29	54.91	49.26	1075	Distal Intergenic	9	10871026	11044696	173671	2	ENSGALG00000002374	ENSGALT00000040527	-11090
1	175288637	175289349	6.96	5.39	7.69	-2.3	5.21e-08	1.47e-06	0	1	31.79	51.85	150.29	262.71	713	Intron (ENSGALT00000105902/ENSGALG00000047374, intron 1 of 2)	1	175277315	175322274	44960	1	ENSGALG00000047374	ENSGALT00000105902	11322
2	30580472	30581415	6.62	7.29	5.33	1.95	5.22e-08	1.47e-06	1	0	169.86	142.41	34.68	45.97	944	Distal Intergenic	2	30557467	30567159	9693	2	ENSGALG00000035978	ENSGALT00000074546	-13313
27	6412487	6412974	5.86	4.54	6.54	-2	5.25e-08	1.48e-06	0	2	18.94	27.56	80.93	105.08	488	Intron (ENSGALT00000103500/ENSGALG00000027305, intron 4 of 11)	27	6452171	6456221	4051	2	ENSGALG00000029695	ENSGALT00000079552	43247
Z	56659679	56660497	7.11	6.06	7.71	-1.65	5.26e-08	1.48e-06	1	2	72.57	61.03	184.97	233.16	819	Promoter (<=1kb)	34	56660659	56687575	26917	1	ENSGALG00000014703	ENSGALT00000023705	-162
23	5636337	5636749	6.1	4.83	6.76	-1.93	5.29e-08	1.49e-06	0	1	32.75	24.28	118.5	98.52	413	Promoter (<=1kb)	23	5629441	5635866	6426	2	ENSGALG00000034986	ENSGALT00000081182	-471
2	67302876	67303634	6.78	5.06	7.54	-2.48	5.3e-08	1.49e-06	0	1	27.93	38.72	115.61	256.14	759	Intron (ENSGALT00000096611/ENSGALG00000033170, intron 3 of 9)	2	66990175	67334264	344090	2	ENSGALG00000033170	ENSGALT00000096611	30630
24	5082335	5082582	5.63	4.33	6.3	-1.97	5.37e-08	1.51e-06	0	1	17.34	22.97	69.36	88.66	248	Distal Intergenic	24	5069550	5069659	110	1	ENSGALG00000027111	ENSGALT00000043312	12785
17	976611	976956	5.69	4.31	6.38	-2.07	5.38e-08	1.52e-06	0	1	15.41	24.28	75.15	91.95	346	Intron (ENSGALT00000053789/ENSGALG00000030263, intron 4 of 13)	17	944780	997393	52614	2	ENSGALG00000030263	ENSGALT00000053789	20437
1	138791305	138791732	5.96	4.33	6.71	-2.39	5.4e-08	1.52e-06	0	1	12.52	27.56	101.16	108.37	428	Distal Intergenic	1	138803178	138831232	28055	1	ENSGALG00000016828	ENSGALT00000027169	-11446
3	1060528	1060776	5.7	4.36	6.39	-2.03	5.47e-08	1.54e-06	0	1	16.7	24.28	72.25	95.23	249	Intron (ENSGALT00000104124/ENSGALG00000047366, intron 1 of 2)	3	1064693	1064754	62	1	ENSGALG00000040223	ENSGALT00000079311	-3917
Z	22626308	22626920	7.39	6.28	8	-1.73	5.49e-08	1.54e-06	2	1	77.7	77.44	208.09	305.4	613	Intron (ENSGALT00000007061/ENSGALG00000004437, intron 1 of 3)	34	22593889	22715686	121798	1	ENSGALG00000004437	ENSGALT00000007061	32419
1	109424109	109424427	6.13	4.91	6.78	-1.87	5.5e-08	1.54e-06	0	1	34.36	25.59	101.16	118.22	319	Promoter (1-2kb)	1	109426312	109457601	31290	1	ENSGALG00000016132	ENSGALT00000036727	-1885
2	3342506	3343011	6.07	6.78	4.63	2.15	5.54e-08	1.56e-06	2	0	112.7	106.97	34.68	14.78	506	Intron (ENSGALT00000094640/ENSGALG00000005430, intron 1 of 25)	2	3313209	3338502	25294	2	ENSGALG00000005430	ENSGALT00000099765	-4004
20	10003021	10003588	6.19	5.09	6.81	-1.72	5.54e-08	1.56e-06	0	2	31.15	36.75	115.61	108.37	568	3' UTR	20	10006753	10007982	1230	1	ENSGALG00000034661	ENSGALT00000052019	-3165
1	49730424	49730863	6.35	5.1	7.02	-1.92	5.54e-08	1.56e-06	1	1	36.28	32.16	101.16	157.63	440	Distal Intergenic	1	49734327	49753467	19141	1	ENSGALG00000011966	ENSGALT00000019518	-3464
5	40128153	40128407	4.53	5.41	1.97	3.44	5.55e-08	1.56e-06	2	0	38.21	46.6	2.89	4.93	255	Intron (ENSGALT00000084758/ENSGALG00000027255, intron 10 of 20)	5	40146474	40146557	84	1	ENSGALG00000025525	ENSGALT00000042438	-18067
27	4408723	4409078	6.24	4.58	6.99	-2.4	5.55e-08	1.56e-06	0	1	15.09	32.81	138.73	114.94	356	Distal Intergenic	27	4473545	4475616	2072	1	ENSGALG00000047793	ENSGALT00000095335	-64467
15	10949117	10949535	6.35	5.04	7.03	-1.99	5.6e-08	1.57e-06	0	1	26.97	38.72	106.94	154.34	419	Distal Intergenic	15	10942655	10943950	1296	2	ENSGALG00000051703	ENSGALT00000101651	-5167
21	58480	59079	6.45	4.52	7.25	-2.72	5.62e-08	1.57e-06	0	1	26.33	19.69	83.82	220.02	600	Intron (ENSGALT00000105571/ENSGALG00000037479, intron 2 of 9)	21	44841	47072	2232	2	ENSGALG00000047720	ENSGALT00000108075	-11408
14	4631260	4631900	5.55	6.29	3.97	2.32	5.67e-08	1.59e-06	1	0	77.06	79.41	23.12	8.21	641	Intron (ENSGALT00000007374/ENSGALG00000004629, intron 12 of 15)	14	4599649	4651582	51934	2	ENSGALG00000004629	ENSGALT00000007374	19682
6	25900102	25900352	5.81	4.14	6.57	-2.42	5.68e-08	1.59e-06	0	1	18.3	17.06	127.17	62.39	251	Distal Intergenic	6	25933052	26012218	79167	1	ENSGALG00000048364	ENSGALT00000106544	-32700
4	16268220	16268796	6.54	5.12	7.24	-2.11	5.73e-08	1.6e-06	0	1	26.33	43.31	124.28	177.33	577	Promoter (<=1kb)	4	16218723	16268314	49592	2	ENSGALG00000049011	ENSGALT00000099156	0
14	14617155	14617737	7.07	7.72	5.84	1.88	5.74e-08	1.6e-06	2	0	183.02	238.88	60.69	54.18	583	Exon (ENSGALT00000075861/ENSGALG00000038502, exon 10 of 15)	14	14610473	14620528	10056	1	ENSGALG00000038502	ENSGALT00000075861	6682
10	17194067	17194287	5.97	4.84	6.59	-1.75	5.77e-08	1.61e-06	0	1	27.93	29.53	89.6	103.44	221	Intron (ENSGALT00000074990/ENSGALG00000040651, intron 2 of 20)	10	17124105	17264663	140559	2	ENSGALG00000040651	ENSGALT00000074990	70376
1	13506655	13507354	6.56	7.23	5.27	1.96	5.78e-08	1.61e-06	2	0	157.98	141.76	49.13	27.91	700	Intron (ENSGALT00000013290/ENSGALG00000008175, intron 13 of 14)	1	13515662	13551969	36308	2	ENSGALG00000008175	ENSGALT00000107410	44615
15	10467205	10467610	5.86	4.24	6.6	-2.37	5.79e-08	1.61e-06	0	1	14.77	22.97	66.47	128.07	406	Distal Intergenic	15	10520025	10527854	7830	1	ENSGALG00000051125	ENSGALT00000105478	-52415
3	13726964	13727565	6.53	5.4	7.16	-1.77	5.79e-08	1.61e-06	0	2	36.28	47.91	153.18	133	602	Distal Intergenic	3	13718200	13722121	3922	1	ENSGALG00000050413	ENSGALT00000087421	8764
2	139834100	139834430	6.43	5.33	7.04	-1.71	5.81e-08	1.62e-06	1	1	39.82	40.69	147.4	116.58	331	Distal Intergenic	2	139795075	139828980	33906	1	ENSGALG00000033453	ENSGALT00000071481	39025
1	59338864	59339184	6.45	5.11	7.13	-2.02	5.84e-08	1.62e-06	0	1	27.29	42	158.96	121.5	321	Promoter (1-2kb)	1	59340940	59341048	109	2	ENSGALG00000025922	ENSGALT00000046208	1864
Z	43922162	43922859	3.61	0.95	4.49	-3.54	5.84e-08	1.63e-06	1	1	3.21	0.66	20.23	24.63	698	Distal Intergenic	34	43870915	43877754	6840	1	ENSGALG00000050239	ENSGALT00000095694	51247
2	4566556	4566748	5.99	4.8	6.63	-1.83	5.9e-08	1.64e-06	0	1	24.08	31.5	101.16	96.87	193	Promoter (2-3kb)	2	4568785	4636192	67408	1	ENSGALG00000005710	ENSGALT00000089587	-2037
20	4648631	4648889	5.97	4.59	6.66	-2.07	5.97e-08	1.66e-06	0	1	17.98	30.19	95.38	106.73	259	Distal Intergenic	20	4690689	4693338	2650	2	ENSGALG00000003670	ENSGALT00000005816	44449
2	39619150	39619459	5.99	4.74	6.65	-1.91	6e-08	1.67e-06	0	1	24.72	28.88	115.61	85.38	310	Distal Intergenic	2	39567653	39605586	37934	1	ENSGALG00000048622	ENSGALT00000106174	51497
10	16169607	16169946	5.54	4.21	6.22	-2.01	6.04e-08	1.68e-06	0	1	16.7	20.34	60.69	88.66	340	Distal Intergenic	10	16195466	16220416	24951	2	ENSGALG00000052187	ENSGALT00000092553	50470
17	5878413	5879687	8.02	7.02	8.6	-1.58	6.08e-08	1.69e-06	2	2	111.74	148.32	372.84	405.56	1275	Distal Intergenic	17	5861537	5872810	11274	1	ENSGALG00000035624	ENSGALT00000065091	16876
9	15322375	15322833	6.32	5.28	6.92	-1.64	6.11e-08	1.7e-06	1	1	39.82	38.06	124.28	118.22	459	Promoter (<=1kb)	9	15312935	15322126	9192	2	ENSGALG00000007681	ENSGALT00000012451	-249
2	142450510	142451556	7.09	7.73	5.91	1.82	6.18e-08	1.71e-06	2	0	197.15	227.07	72.25	47.62	1047	Distal Intergenic	2	142502909	142514682	11774	1	ENSGALG00000047548	ENSGALT00000102139	-51353
1	48770417	48770756	5.05	3.55	5.77	-2.23	6.24e-08	1.73e-06	0	1	11.56	11.81	40.46	68.96	340	Distal Intergenic	1	48759385	48765554	6170	2	ENSGALG00000047855	ENSGALT00000103834	-4863
2	108272972	108273108	5.54	4.23	6.21	-1.98	6.27e-08	1.74e-06	1	0	19.91	17.72	80.93	67.32	137	Promoter (1-2kb)	2	108274391	108289086	14696	1	ENSGALG00000053370	ENSGALT00000103816	-1283
7	9140078	9140592	6.36	5	7.05	-2.05	6.29e-08	1.74e-06	1	1	33.07	30.84	95.38	169.12	515	Intron (ENSGALT00000102850/ENSGALG00000053947, intron 5 of 5)	7	9125273	9155543	30271	2	ENSGALG00000053947	ENSGALT00000094612	14951
10	19106300	19106581	5.93	4.27	6.68	-2.41	6.3e-08	1.74e-06	0	1	12.2	26.25	86.71	118.22	282	Distal Intergenic	10	19113380	19141564	28185	1	ENSGALG00000025898	ENSGALT00000071414	-6799
3	31122991	31123678	6.93	6	7.49	-1.49	6.3e-08	1.74e-06	1	1	62.29	65.63	187.86	172.4	688	Promoter (<=1kb)	3	31108678	31122565	13888	2	ENSGALG00000047352	ENSGALT00000103473	-426
2	21927020	21927345	5.73	4.54	6.37	-1.84	6.34e-08	1.75e-06	0	1	21.51	24.94	83.82	82.1	326	Intron (ENSGALT00000103073/ENSGALG00000009062, intron 6 of 13)	2	21864900	22097425	232526	1	ENSGALG00000009062	ENSGALT00000014750	62120
1	18012421	18013149	6.64	7.27	5.51	1.76	6.35e-08	1.75e-06	2	0	157.01	150.94	43.35	47.62	729	Distal Intergenic	1	18173630	18193309	19680	1	ENSGALG00000051371	ENSGALT00000102757	-160481
2	67541875	67542208	4.94	5.78	2.77	3.01	6.5e-08	1.79e-06	2	0	45.27	64.31	8.67	4.93	334	Intron (ENSGALT00000097863/ENSGALG00000012845, intron 1 of 12)	2	67521992	67548099	26108	2	ENSGALG00000012845	ENSGALT00000097863	5891
Z	43207936	43208450	5.91	4.74	6.54	-1.8	6.52e-08	1.8e-06	0	1	24.08	29.53	89.6	96.87	515	Intron (ENSGALT00000107691/ENSGALG00000014916, intron 1 of 5)	34	43185389	43255753	70365	1	ENSGALG00000014916	ENSGALT00000104618	22547
3	24450203	24450442	6.18	5.12	6.79	-1.67	6.6e-08	1.82e-06	1	0	35.96	33.47	109.83	111.65	240	Distal Intergenic	3	24570879	24575830	4952	1	ENSGALG00000050665	ENSGALT00000093665	-120437
1	140156503	140157414	7.58	6.34	8.24	-1.89	6.63e-08	1.83e-06	1	1	84.77	77.44	228.33	374.36	912	Exon (ENSGALT00000053661/ENSGALG00000036798, exon 38 of 52)	1	140204552	140207268	2717	1	ENSGALG00000053474	ENSGALT00000100632	-47138
3	8330073	8330834	6.59	7.23	5.41	1.82	6.71e-08	1.85e-06	2	0	143.53	157.51	49.13	36.12	762	Exon (ENSGALT00000014784/ENSGALG00000009086, exon 4 of 6)	3	8325117	8350293	25177	2	ENSGALG00000009086	ENSGALT00000014784	19459
2	146727452	146727956	6.46	5.05	7.16	-2.11	6.73e-08	1.85e-06	0	1	25.37	40.69	167.63	118.22	505	Distal Intergenic	2	146750231	146753512	3282	2	ENSGALG00000049991	ENSGALT00000107062	25556
11	4282977	4283893	7.79	6.82	8.36	-1.54	6.81e-08	1.87e-06	2	2	124.9	101.72	352.6	305.4	917	Distal Intergenic	11	4202711	4204705	1995	1	ENSGALG00000049262	ENSGALT00000104137	80266
1	8668139	8668655	6.64	5.17	7.36	-2.19	6.82e-08	1.87e-06	0	1	36.6	35.44	109.83	218.38	517	Distal Intergenic	1	8625872	8654721	28850	1	ENSGALG00000047509	ENSGALT00000107808	42267
2	111650203	111650461	4.27	5.19	1.18	4.01	6.86e-08	1.88e-06	1	0	44.63	28.22	2.89	1.64	259	Distal Intergenic	2	111584670	111601427	16758	2	ENSGALG00000041573	ENSGALT00000047425	-48776
1	70604719	70605190	6.19	4.93	6.85	-1.92	6.88e-08	1.89e-06	1	1	33.39	27.56	92.49	137.92	472	Intron (ENSGALT00000023016/ENSGALG00000014234, intron 5 of 9)	1	70567716	70663619	95904	1	ENSGALG00000014234	ENSGALT00000048126	37003
2	86399033	86399264	4.61	5.46	2.24	3.22	6.89e-08	1.89e-06	1	0	45.92	42	2.89	6.57	232	Distal Intergenic	2	86453622	86453739	118	1	ENSGALG00000025484	ENSGALT00000042397	-54358
4	21864325	21864886	6.54	4.67	7.33	-2.66	6.9e-08	1.89e-06	0	1	28.58	22.31	89.6	231.51	562	Intron (ENSGALT00000092022/ENSGALG00000054557, intron 2 of 2)	4	21878289	21927832	49544	1	ENSGALG00000009429	ENSGALT00000015353	-13403
25	387176	387726	6.1	4.99	6.72	-1.72	6.92e-08	1.9e-06	0	2	30.18	33.47	95.38	114.94	551	Promoter (<=1kb)	25	383948	386254	2307	2	ENSGALG00000000905	ENSGALT00000029152	-922
2	91181014	91181410	6.24	4.66	6.97	-2.31	6.92e-08	1.9e-06	0	1	21.19	29.53	83.82	167.48	397	Distal Intergenic	2	91031465	91058053	26589	1	ENSGALG00000047016	ENSGALT00000096289	149549
5	47513326	47514491	7.81	8.49	6.46	2.04	7.04e-08	1.93e-06	2	0	384.67	336.67	60.69	114.94	1166	Distal Intergenic	5	47599987	47642432	42446	1	ENSGALG00000050961	ENSGALT00000106507	-85496
1	97014429	97014638	5.68	4.43	6.34	-1.91	7.04e-08	1.93e-06	0	1	21.51	21.66	89.6	72.25	210	Distal Intergenic	1	97024125	97024413	289	1	ENSGALG00000027248	ENSGALT00000044547	-9487
10	6615436	6616101	6.22	6.94	4.72	2.22	7.09e-08	1.94e-06	2	0	104.68	140.44	23.12	29.55	666	Distal Intergenic	10	6664537	6680129	15593	1	ENSGALG00000003985	ENSGALT00000006347	-48436
1	158841741	158842618	6.19	6.93	4.61	2.31	7.11e-08	1.94e-06	2	0	145.78	97.79	26.01	22.99	878	Distal Intergenic	1	158787324	158805434	18111	2	ENSGALG00000049989	ENSGALT00000098555	-36307
2	121279466	121279710	5.55	3.95	6.29	-2.34	7.19e-08	1.96e-06	0	1	11.88	19.03	54.91	101.8	245	Distal Intergenic	2	121272547	121278022	5476	1	ENSGALG00000041344	ENSGALT00000052937	6919
9	14381283	14381557	5.69	4.42	6.35	-1.93	7.24e-08	1.98e-06	0	1	20.55	22.31	66.47	96.87	275	Distal Intergenic	9	14347633	14362633	15001	2	ENSGALG00000052379	ENSGALT00000101490	-18650
1	66088783	66089470	6.23	6.94	4.77	2.17	7.29e-08	1.99e-06	2	0	111.74	134.54	20.23	34.48	688	Exon (ENSGALT00000105978/ENSGALG00000032768, exon 8 of 15)	1	66192350	66226042	33693	2	ENSGALG00000047201	ENSGALT00000106208	136572
1	44212479	44212930	6.49	4.87	7.23	-2.36	7.3e-08	1.99e-06	0	1	26.33	32.16	202.31	98.52	452	Distal Intergenic	1	44050178	44202174	151997	2	ENSGALG00000011274	ENSGALT00000084682	-10305
17	10086122	10086436	6.69	5.37	7.37	-2	7.35e-08	2e-06	1	1	37.89	44.63	121.39	208.53	315	Intron (ENSGALT00000059403/ENSGALG00000000972, intron 2 of 6)	17	10142116	10143803	1688	2	ENSGALG00000051103	ENSGALT00000095571	57367
1	169929956	169930211	5.25	3.49	6.02	-2.53	7.36e-08	2.01e-06	0	1	9.95	12.47	37.57	91.95	256	Distal Intergenic	1	169965109	169985664	20556	2	ENSGALG00000016993	ENSGALT00000027453	55453
2	135903912	135904537	6.92	5.87	7.52	-1.65	7.39e-08	2.01e-06	1	2	60.04	57.1	156.07	211.81	626	Promoter (<=1kb)	2	135873550	135904477	30928	2	ENSGALG00000039013	ENSGALT00000057025	0
7	31438910	31439827	6.41	7.05	5.24	1.81	7.4e-08	2.01e-06	2	0	131.01	133.88	37.57	37.76	918	Intron (ENSGALT00000104730/ENSGALG00000048656, intron 5 of 5)	7	31427110	31457806	30697	2	ENSGALG00000029083	ENSGALT00000045141	17979
3	44966686	44967492	6.61	7.23	5.5	1.73	7.42e-08	2.02e-06	2	0	149.95	150.94	46.24	44.33	807	Intron (ENSGALT00000101286/ENSGALG00000011562, intron 6 of 9)	3	44979695	45261117	281423	1	ENSGALG00000011562	ENSGALT00000097137	-12203
17	1677428	1678077	6.57	5.54	7.16	-1.63	7.51e-08	2.04e-06	0	2	44.95	47.91	127.17	159.27	650	Distal Intergenic	17	1701681	1715881	14201	2	ENSGALG00000050526	ENSGALT00000093724	37804
3	101872841	101873259	6.12	4.69	6.82	-2.13	7.52e-08	2.04e-06	0	1	24.72	26.91	78.04	147.77	419	Intron (ENSGALT00000026596/ENSGALG00000016486, intron 6 of 7)	3	101863127	101906907	43781	2	ENSGALG00000016486	ENSGALT00000026596	33648
1	179178158	179179101	6.54	5.27	7.2	-1.94	7.53e-08	2.05e-06	0	1	35	42	112.72	182.26	944	Distal Intergenic	1	179104251	179109429	5179	1	ENSGALG00000054499	ENSGALT00000096223	73907
11	5061635	5062822	8.09	7.27	8.61	-1.34	7.56e-08	2.05e-06	2	2	154.77	153.57	361.27	421.98	1188	Intron (ENSGALT00000071709/ENSGALG00000039178, intron 3 of 40)	11	5015742	5089734	73993	2	ENSGALG00000039178	ENSGALT00000071709	26912
3	11210669	11211068	5.59	4.32	6.25	-1.93	7.59e-08	2.06e-06	0	1	18.94	21	63.58	88.66	400	Distal Intergenic	3	11193708	11198720	5013	2	ENSGALG00000050146	ENSGALT00000101114	-11949
Z	66718661	66718930	4.75	2.97	5.53	-2.56	7.6e-08	2.06e-06	0	1	4.5	11.16	46.24	45.97	270	Distal Intergenic	34	66714069	66715631	1563	2	ENSGALG00000052213	ENSGALT00000101469	-3030
9	12978670	12979089	4.91	5.71	3.01	2.7	7.64e-08	2.07e-06	1	0	50.09	54.47	14.45	1.64	420	Intron (ENSGALT00000108173/ENSGALG00000007058, intron 5 of 13)	9	12975136	12987465	12330	1	ENSGALG00000007058	ENSGALT00000040344	3534
2	3724805	3725158	6.16	4.92	6.82	-1.89	7.69e-08	2.08e-06	0	1	27.93	32.81	89.6	136.28	354	Intron (ENSGALT00000008796/ENSGALG00000005476, intron 3 of 12)	2	3720967	3758654	37688	1	ENSGALG00000005476	ENSGALT00000065681	3838
18	4826213	4827445	7.88	6.46	8.59	-2.13	7.69e-08	2.08e-06	1	2	80.92	95.16	265.9	502.43	1233	Distal Intergenic	18	4814672	4820273	5602	2	ENSGALG00000038574	ENSGALT00000068836	-5940
4	43183629	43184143	6.19	4.95	6.85	-1.9	7.73e-08	2.09e-06	0	1	30.5	31.5	89.6	141.21	515	Intron (ENSGALT00000081076/ENSGALG00000030588, intron 11 of 11)	4	43216401	43284221	67821	1	ENSGALG00000010744	ENSGALT00000046455	-32258
Z	8461765	8462418	4.19	2.02	5.02	-2.99	7.76e-08	2.1e-06	2	2	3.53	4.59	43.35	21.35	654	Intron (ENSGALT00000096113/ENSGALG00000048171, intron 1 of 1)	34	8425829	8456048	30220	2	ENSGALG00000045914	ENSGALT00000095494	-5717
8	18054580	18055175	7.1	5.81	7.77	-1.96	7.8e-08	2.11e-06	0	1	51.7	60.38	161.85	274.2	596	Intron (ENSGALT00000048322/ENSGALG00000036789, intron 1 of 23)	8	18021151	18041278	20128	1	ENSGALG00000054466	ENSGALT00000096814	33429
1	194560841	194561108	5.17	5.97	3.24	2.73	7.84e-08	2.12e-06	1	0	57.8	67.6	5.78	13.14	268	Promoter (<=1kb)	1	194560365	194594269	33905	1	ENSGALG00000000690	ENSGALT00000000973	476
4	70980891	70981210	5.59	4.39	6.24	-1.85	7.84e-08	2.12e-06	0	1	20.87	21	72.25	78.81	320	Distal Intergenic	4	71091326	71092618	1293	2	ENSGALG00000047322	ENSGALT00000091606	111408
1	164085011	164085269	5.44	3.77	6.19	-2.43	7.84e-08	2.12e-06	0	1	15.41	11.81	95.38	50.9	259	Distal Intergenic	1	164092736	164097274	4539	1	ENSGALG00000055114	ENSGALT00000106399	-7467
2	12968498	12968962	7.52	5.79	8.29	-2.5	7.87e-08	2.12e-06	1	1	44.95	65.63	193.64	430.19	465	Intron (ENSGALT00000064833/ENSGALG00000007076, intron 1 of 9)	2	12879629	12992702	113074	2	ENSGALG00000007076	ENSGALT00000064833	23740
7	5738763	5739017	6.43	4.93	7.15	-2.22	7.91e-08	2.13e-06	0	1	23.76	37.41	176.3	108.37	255	Distal Intergenic	7	5748285	5750646	2362	2	ENSGALG00000052743	ENSGALT00000104939	11629
2	104779480	104779929	5.91	6.6	4.55	2.05	7.91e-08	2.13e-06	1	0	94.72	99.1	28.9	18.06	450	Distal Intergenic	2	104754386	104757924	3539	2	ENSGALG00000049813	ENSGALT00000098619	-21556
4	53451012	53451595	7.12	6.13	7.7	-1.57	7.98e-08	2.15e-06	2	2	61.65	78.1	210.98	205.24	584	Intron (ENSGALT00000085206/ENSGALG00000011833, intron 14 of 15)	4	53357901	53358866	966	2	ENSGALG00000042067	ENSGALT00000065925	-92146
2	140273628	140274453	6.07	6.8	4.56	2.23	7.99e-08	2.15e-06	2	0	111.42	110.91	14.45	32.84	826	Distal Intergenic	2	140462353	140518145	55793	2	ENSGALG00000036490	ENSGALT00000051062	243692
1	17979234	17979512	5.66	4.3	6.34	-2.05	8.05e-08	2.17e-06	0	1	20.23	19.03	60.69	101.8	279	Distal Intergenic	1	18173630	18193309	19680	1	ENSGALG00000051371	ENSGALT00000102757	-194118
3	57448582	57448784	4.83	5.66	2.67	2.99	8.07e-08	2.17e-06	2	0	50.73	50.53	2.89	9.85	203	Exon (ENSGALT00000107847/ENSGALG00000053118, exon 4 of 5)	3	57448117	57453559	5443	2	ENSGALG00000053118	ENSGALT00000107847	4775
5	3729664	3729873	6.16	4.88	6.83	-1.95	8.08e-08	2.17e-06	0	1	27.29	31.5	86.71	141.21	210	Promoter (1-2kb)	5	3728374	3730202	1829	1	ENSGALG00000023904	ENSGALT00000040200	1290
5	11906026	11906546	7.9	6.56	8.59	-2.03	8.14e-08	2.19e-06	2	1	98.25	89.91	491.33	277.49	521	Distal Intergenic	5	11917525	11919869	2345	1	ENSGALG00000051449	ENSGALT00000097370	-10979
3	41567130	41567512	6.22	4.5	6.99	-2.49	8.15e-08	2.19e-06	0	1	18.3	26.91	78.04	175.69	383	Distal Intergenic	3	41532617	41548510	15894	1	ENSGALG00000054137	ENSGALT00000094932	34513
18	6957074	6957326	5.49	4.13	6.18	-2.04	8.16e-08	2.19e-06	0	1	17.98	17.06	83.82	60.75	253	Distal Intergenic	18	6912721	6941858	29138	2	ENSGALG00000003566	ENSGALT00000060268	-15216
20	5757382	5757637	5.34	3.83	6.06	-2.23	8.17e-08	2.19e-06	0	1	17.98	10.5	66.47	67.32	256	Intron (ENSGALT00000050872/ENSGALG00000004508, intron 15 of 15)	20	5765509	5806406	40898	2	ENSGALG00000004542	ENSGALT00000007232	48769
Z	44431477	44431697	5.29	3.63	6.04	-2.41	8.18e-08	2.19e-06	0	1	8.99	15.75	46.24	85.38	221	Distal Intergenic	34	44458348	44459877	1530	1	ENSGALG00000048460	ENSGALT00000095940	-26651
1	71598868	71599319	6.49	5.17	7.17	-2	8.21e-08	2.2e-06	0	1	28.58	43.31	118.5	169.12	452	Distal Intergenic	1	71628882	71641293	12412	1	ENSGALG00000011544	ENSGALT00000108101	-29563
3	66112546	66112775	5.08	3.63	5.79	-2.16	8.23e-08	2.2e-06	0	1	10.92	13.78	43.35	67.32	230	Intron (ENSGALT00000024245/ENSGALG00000015033, intron 1 of 31)	3	66086809	66200941	114133	1	ENSGALG00000015033	ENSGALT00000057473	25737
2	75609008	75609904	6.75	7.41	5.49	1.92	8.3e-08	2.22e-06	2	0	155.09	185.07	37.57	52.54	897	Intron (ENSGALT00000065466/ENSGALG00000036466, intron 20 of 42)	2	75621042	75621134	93	1	ENSGALG00000028725	ENSGALT00000046136	-11138
1	8149683	8149891	5.52	3.99	6.24	-2.25	8.34e-08	2.23e-06	0	1	14.13	17.72	95.38	55.83	209	Intron (ENSGALT00000068608/ENSGALG00000030324, intron 1 of 21)	1	8136573	8180800	44228	1	ENSGALG00000030324	ENSGALT00000068608	13110
8	22036184	22036385	4.77	5.63	2.37	3.26	8.35e-08	2.23e-06	2	0	38.53	60.38	8.67	1.64	202	Distal Intergenic	8	22017662	22023808	6147	2	ENSGALG00000010436	ENSGALT00000033114	-12376
4	31088967	31089364	5.73	4.53	6.37	-1.85	8.35e-08	2.23e-06	0	1	21.83	24.28	72.25	93.59	398	Distal Intergenic	4	31116058	31162776	46719	1	ENSGALG00000009977	ENSGALT00000016217	-26694
8	25793522	25794498	8.03	6.78	8.69	-1.92	8.43e-08	2.25e-06	2	2	93.76	125.35	323.7	504.08	977	Distal Intergenic	8	25888712	25901099	12388	1	ENSGALG00000048662	ENSGALT00000095044	-94214
13	4125474	4125761	5.64	4.09	6.37	-2.27	8.49e-08	2.27e-06	0	1	13.16	21	101.16	64.04	288	Intron (ENSGALT00000091941/ENSGALG00000053961, intron 5 of 18)	13	4064273	4194245	129973	2	ENSGALG00000053961	ENSGALT00000091941	68484
2	64231627	64232247	6.42	7.06	5.23	1.84	8.51e-08	2.27e-06	2	0	127.15	140.44	40.46	34.48	621	Distal Intergenic	2	64294321	64329004	34684	1	ENSGALG00000012782	ENSGALT00000087415	-62074
3	75929693	75929976	4.73	5.56	2.63	2.93	8.61e-08	2.3e-06	1	0	49.45	44.63	5.78	6.57	284	Intron (ENSGALT00000075760/ENSGALG00000015787, intron 11 of 15)	3	75994558	75994667	110	1	ENSGALG00000025459	ENSGALT00000042372	-64582
8	13988248	13988754	6.33	4.74	7.06	-2.33	8.78e-08	2.34e-06	0	1	19.91	33.47	95.38	172.4	507	Distal Intergenic	8	13997576	14048208	50633	1	ENSGALG00000005683	ENSGALT00000044091	-8822
2	139949858	139950696	6.84	7.49	5.6	1.9	8.83e-08	2.35e-06	2	0	190.41	169.98	37.57	59.11	839	Distal Intergenic	2	139795075	139828980	33906	1	ENSGALG00000033453	ENSGALT00000071481	154783
5	51381120	51381419	5.63	4.13	6.35	-2.22	8.84e-08	2.35e-06	0	1	16.05	19.03	54.91	108.37	300	Distal Intergenic	5	51403765	51409582	5818	1	ENSGALG00000052500	ENSGALT00000100954	-22346
5	2957768	2958251	6.24	4.7	6.97	-2.27	8.87e-08	2.36e-06	0	1	23.76	28.22	80.93	169.12	484	Distal Intergenic	5	2963916	3010743	46828	1	ENSGALG00000003748	ENSGALT00000058404	-5665
20	10968099	10968349	5.8	4.58	6.45	-1.88	8.92e-08	2.37e-06	0	1	24.72	22.97	98.27	77.17	251	Intron (ENSGALT00000073180/ENSGALG00000007462, intron 6 of 6)	20	10944293	10944390	98	2	ENSGALG00000026575	ENSGALT00000045903	-23709
1	121757362	121757823	5.72	6.43	4.27	2.16	8.95e-08	2.38e-06	2	0	88.62	84	17.34	21.35	462	Distal Intergenic	1	121777765	121819130	41366	1	ENSGALG00000016511	ENSGALT00000069361	-19942
2	102109371	102109789	6.32	5.04	6.99	-1.95	8.97e-08	2.38e-06	0	1	29.22	36.75	98.27	155.98	419	Distal Intergenic	2	102091111	102094864	3754	2	ENSGALG00000049603	ENSGALT00000096171	-14507
Z	44589957	44590820	6.8	5.32	7.51	-2.19	8.98e-08	2.38e-06	0	1	37.25	42.66	121.39	243.01	864	Intron (ENSGALT00000024539/ENSGALG00000015208, intron 1 of 8)	34	44480987	44631748	150762	2	ENSGALG00000015208	ENSGALT00000024539	40928
25	2348932	2349664	7.06	6.14	7.62	-1.48	8.98e-08	2.38e-06	1	2	65.82	75.47	199.42	193.75	733	Promoter (2-3kb)	25	2345130	2346915	1786	2	ENSGALG00000054721	ENSGALT00000108307	-2017
1	10091204	10091684	5.46	6.26	3.5	2.76	9.02e-08	2.39e-06	2	0	81.56	71.53	2.89	19.7	481	Intron (ENSGALT00000097235/ENSGALG00000039659, intron 7 of 23)	1	10032064	10213943	181880	1	ENSGALG00000039659	ENSGALT00000072444	59140
8	25714720	25714981	5.5	3.99	6.22	-2.22	9.2e-08	2.44e-06	0	1	13.49	18.38	52.02	96.87	262	Distal Intergenic	8	25639131	25696695	57565	2	ENSGALG00000010805	ENSGALT00000059062	-18025
3	24344799	24345099	5.75	4.13	6.5	-2.37	9.24e-08	2.45e-06	0	1	19.91	15.09	118.5	62.39	301	Distal Intergenic	3	24223735	24254972	31238	2	ENSGALG00000009926	ENSGALT00000016138	-89827
3	92839067	92839810	6.88	7.5	5.76	1.74	9.48e-08	2.51e-06	2	0	170.5	190.98	49.13	59.11	744	Promoter (<=1kb)	3	92838990	92847959	8970	1	ENSGALG00000048755	ENSGALT00000103023	77
5	21139067	21139588	6.08	6.76	4.76	2	9.5e-08	2.51e-06	2	0	109.17	107.63	23.12	31.2	522	Intron (ENSGALT00000099468/ENSGALG00000007948, intron 1 of 4)	5	20745722	21182056	436335	2	ENSGALG00000007948	ENSGALT00000099468	42468
3	105603377	105603983	6.32	5.28	6.92	-1.64	9.62e-08	2.54e-06	0	2	40.78	36.75	112.72	129.71	607	Intron (ENSGALT00000048236/ENSGALG00000016617, intron 1 of 21)	3	105475190	105630321	155132	2	ENSGALG00000016617	ENSGALT00000048236	26338
26	3097104	3097664	6.17	4.93	6.82	-1.89	9.68e-08	2.56e-06	0	1	24.4	36.75	109.83	116.58	561	Promoter (2-3kb)	26	3099869	3113038	13170	1	ENSGALG00000001319	ENSGALT00000002011	-2205
W	6721014	6721248	3.52	1.08	4.38	-3.29	9.78e-08	2.58e-06	0	1	1.61	2.63	8.67	32.84	235	Distal Intergenic	33	6651945	6708144	56200	1	ENSGALG00000014184	ENSGALT00000022940	69069
5	9001766	9002007	5.06	3.6	5.77	-2.16	9.94e-08	2.63e-06	0	1	13.16	11.16	43.35	65.68	242	Intron (ENSGALT00000097027/ENSGALG00000050890, intron 2 of 2)	5	8995584	9004470	8887	1	ENSGALG00000050890	ENSGALT00000097027	6182
4	18301469	18301691	5.78	4.37	6.47	-2.1	1e-07	2.64e-06	0	1	15.09	26.25	80.93	96.87	223	Intron (ENSGALT00000094055/ENSGALG00000009168, intron 6 of 19)	4	18094540	18098672	4133	1	ENSGALG00000046723	ENSGALT00000093978	206929
9	1746816	1747418	6.45	5.27	7.09	-1.83	1.02e-07	2.68e-06	0	1	31.15	45.94	138.73	134.64	603	Intron (ENSGALT00000003376/ENSGALG00000002155, intron 1 of 1)	9	1676460	1716213	39754	1	ENSGALG00000002141	ENSGALT00000080280	70356
4	61289071	61289950	7.08	7.73	5.89	1.84	1.02e-07	2.69e-06	2	0	193.94	230.35	72.25	45.97	880	Promoter (<=1kb)	4	61288229	61310869	22641	1	ENSGALG00000051772	ENSGALT00000097805	842
20	5619577	5620065	5.55	6.28	3.97	2.32	1.02e-07	2.69e-06	2	0	77.06	78.75	11.56	19.7	489	Distal Intergenic	20	5583217	5590855	7639	1	ENSGALG00000004498	ENSGALT00000007167	36360
3	104245943	104246526	5.46	6.2	3.87	2.33	1.02e-07	2.7e-06	1	0	68.39	78.75	14.45	14.78	584	Intron (ENSGALT00000026624/ENSGALG00000016504, intron 10 of 37)	3	104214249	104270106	55858	2	ENSGALG00000016504	ENSGALT00000026624	23580
Z	25265972	25266258	5.02	3.46	5.75	-2.29	1.03e-07	2.71e-06	0	1	12.2	9.84	63.58	44.33	287	Promoter (<=1kb)	34	25250237	25266771	16535	2	ENSGALG00000038260	ENSGALT00000074012	513
1	151440054	151440739	5.92	4.62	6.6	-1.98	1.05e-07	2.76e-06	0	1	23.44	25.59	72.25	121.5	686	Distal Intergenic	1	151416175	151420025	3851	1	ENSGALG00000052598	ENSGALT00000101726	23879
1	44167165	44168942	9.07	8.2	9.61	-1.41	1.06e-07	2.79e-06	2	2	299.26	288.76	687.87	880.08	1778	Intron (ENSGALT00000084682/ENSGALG00000011274, intron 2 of 8)	1	44050178	44202174	151997	2	ENSGALG00000011274	ENSGALT00000084682	33232
12	8288067	8288571	6.23	4.72	6.96	-2.23	1.06e-07	2.79e-06	0	1	27.93	24.94	80.93	167.48	505	Distal Intergenic	12	8303804	8315223	11420	2	ENSGALG00000034168	ENSGALT00000070747	26652
2	55937341	55937662	6.8	5.7	7.41	-1.71	1.06e-07	2.79e-06	2	1	46.56	57.75	190.75	149.42	322	Intron (ENSGALT00000047776/ENSGALG00000033179, intron 1 of 8)	2	55933772	55966769	32998	1	ENSGALG00000033179	ENSGALT00000047776	3569
10	15583271	15583939	5.69	6.44	4.04	2.4	1.06e-07	2.79e-06	1	0	77.7	96.47	11.56	21.35	669	Distal Intergenic	10	15567002	15571561	4560	1	ENSGALG00000047560	ENSGALT00000094234	16269
3	17502470	17502914	5.67	4.15	6.4	-2.25	1.08e-07	2.83e-06	0	1	13.16	22.31	63.58	105.08	445	Distal Intergenic	3	17507071	17520890	13820	1	ENSGALG00000009305	ENSGALT00000015144	-4157
1	25305861	25306089	6.06	4.94	6.68	-1.74	1.08e-07	2.85e-06	0	2	27.93	33.47	92.49	113.29	229	Distal Intergenic	1	25316566	25342793	26228	2	ENSGALG00000031934	ENSGALT00000061781	36704
3	91914462	91914902	6.74	5.62	7.36	-1.73	1.09e-07	2.86e-06	1	1	48.16	50.53	132.95	195.39	441	Promoter (<=1kb)	3	91875015	91915123	40109	2	ENSGALG00000016362	ENSGALT00000026394	221
3	40012384	40012755	6.46	5.2	7.13	-1.93	1.1e-07	2.89e-06	0	1	29.54	43.97	118.5	160.91	372	Intron (ENSGALT00000079118/ENSGALG00000043657, intron 1 of 2)	3	40001158	40021495	20338	1	ENSGALG00000043657	ENSGALT00000079118	11226
1	6485475	6485736	5.65	4.24	6.35	-2.12	1.12e-07	2.93e-06	0	1	17.34	20.34	101.16	62.39	262	Intron (ENSGALT00000078403/ENSGALG00000034590, intron 10 of 14)	1	6511213	6511388	176	1	ENSGALG00000049014	ENSGALT00000101572	-25477
1	185592498	185592842	5.11	3.72	5.8	-2.08	1.12e-07	2.93e-06	0	1	11.24	15.09	49.13	62.39	345	Distal Intergenic	1	185710623	185712905	2283	2	ENSGALG00000050587	ENSGALT00000101937	120063
23	5816245	5816724	7.08	5.57	7.8	-2.24	1.12e-07	2.93e-06	1	1	35	59.72	167.63	279.13	480	Promoter (1-2kb)	23	5809698	5818061	8364	2	ENSGALG00000004221	ENSGALT00000006712	1337
7	23282470	23283009	6.71	5.71	7.29	-1.58	1.13e-07	2.94e-06	1	1	49.13	55.78	141.62	172.4	540	Intron (ENSGALT00000018698/ENSGALG00000011469, intron 1 of 3)	7	23255548	23307791	52244	2	ENSGALG00000011469	ENSGALT00000018698	24782
19	2953080	2953420	5.69	4.49	6.33	-1.85	1.14e-07	2.97e-06	0	1	21.19	23.63	69.36	91.95	341	Intron (ENSGALT00000058529/ENSGALG00000030450, intron 2 of 14)	19	2926988	2958776	31789	2	ENSGALG00000030450	ENSGALT00000058529	5356
1	156099399	156100174	7.11	6.18	7.68	-1.5	1.14e-07	2.98e-06	2	2	77.7	66.94	213.87	195.39	776	Distal Intergenic	1	156133857	156133966	110	1	ENSGALG00000027869	ENSGALT00000043460	-33683
9	16665447	16665932	6.33	4.78	7.06	-2.28	1.14e-07	2.98e-06	0	1	27.93	26.91	83.82	182.26	486	Distal Intergenic	9	16592285	16645147	52863	2	ENSGALG00000008839	ENSGALT00000060335	-20300
4	19421122	19421828	6.62	5.12	7.34	-2.22	1.15e-07	2.99e-06	0	2	23.76	45.94	138.73	185.54	707	Distal Intergenic	4	19323810	19371495	47686	1	ENSGALG00000048632	ENSGALT00000100909	97312
4	34122088	34122949	7.24	6.39	7.77	-1.38	1.15e-07	3e-06	1	2	84.77	82.69	210.98	224.95	862	Distal Intergenic	4	34128059	34146648	18590	1	ENSGALG00000010130	ENSGALT00000016475	-5110
3	97571724	97572397	6.46	7.1	5.27	1.84	1.15e-07	3e-06	2	0	146.74	127.97	37.57	39.41	674	Intron (ENSGALT00000090704/ENSGALG00000047949, intron 2 of 4)	3	97562337	97603448	41112	1	ENSGALG00000047949	ENSGALT00000092582	9387
1	45914656	45915041	6.3	5.24	6.9	-1.66	1.16e-07	3.01e-06	0	1	34.36	41.35	112.72	126.43	386	Distal Intergenic	1	45821229	45909169	87941	2	ENSGALG00000011456	ENSGALT00000107911	-5487
2	14977829	14978451	7.19	6.27	7.74	-1.47	1.16e-07	3.02e-06	2	2	74.81	79.41	193.64	234.8	623	Distal Intergenic	2	14995874	15009387	13514	2	ENSGALG00000007351	ENSGALT00000095404	30936
2	90965450	90965718	5.36	4.09	6.02	-1.93	1.18e-07	3.07e-06	0	1	17.02	17.06	57.8	72.25	269	Distal Intergenic	2	90940443	90961945	21503	2	ENSGALG00000051936	ENSGALT00000108012	-3505
17	5087851	5088270	5.13	5.94	3.14	2.79	1.18e-07	3.08e-06	2	0	59.4	63	2.89	14.78	420	Promoter (1-2kb)	17	5080724	5086548	5825	2	ENSGALG00000047274	ENSGALT00000106849	-1303
1	172288852	172289296	6.56	5.55	7.15	-1.6	1.19e-07	3.08e-06	1	1	42.38	51.19	135.84	147.77	445	Promoter (<=1kb)	1	172289679	172427314	137636	1	ENSGALG00000017036	ENSGALT00000027525	-383
28	395480	396358	6.87	5.55	7.54	-1.99	1.21e-07	3.13e-06	0	1	38.53	55.13	144.51	228.23	879	Intron (ENSGALT00000057924/ENSGALG00000037625, intron 4 of 64)	28	367087	488932	121846	1	ENSGALG00000037625	ENSGALT00000057924	28393
1	178768296	178768809	6.38	7.06	5.05	2.01	1.21e-07	3.15e-06	2	0	150.59	116.16	31.79	34.48	514	Intron (ENSGALT00000027655/ENSGALG00000017118, intron 13 of 20)	1	178738830	178787775	48946	1	ENSGALG00000017118	ENSGALT00000107744	29466
6	8735501	8736046	5.98	6.67	4.59	2.08	1.21e-07	3.15e-06	2	0	95.36	108.94	31.79	16.42	546	Promoter (1-2kb)	6	8734030	8735558	1529	1	ENSGALG00000047467	ENSGALT00000102702	1471
3	72760722	72761023	5.78	4.21	6.51	-2.3	1.21e-07	3.15e-06	0	1	19.91	17.06	57.8	124.79	302	Distal Intergenic	3	72729889	72751028	21140	1	ENSGALG00000048456	ENSGALT00000095766	30833
2	142326147	142327224	7.71	6.39	8.39	-2	1.22e-07	3.16e-06	1	1	70.32	97.79	254.34	417.05	1078	Distal Intergenic	2	142154017	142166580	12564	1	ENSGALG00000052479	ENSGALT00000099338	172130
4	87325017	87326019	6.85	7.51	5.62	1.9	1.22e-07	3.16e-06	2	0	175.96	189.01	63.58	34.48	1003	Distal Intergenic	4	87254457	87265489	11033	2	ENSGALG00000052288	ENSGALT00000092641	-59528
4	39859527	39859739	5.33	3.46	6.12	-2.66	1.23e-07	3.18e-06	0	1	11.56	10.5	98.27	41.05	213	Distal Intergenic	4	39875740	39878901	3162	1	ENSGALG00000010662	ENSGALT00000017347	-16001
1	78164139	78165943	8.69	7.44	9.35	-1.91	1.24e-07	3.21e-06	2	2	155.09	191.63	491.33	814.4	1805	Promoter (1-2kb)	1	78162527	78195976	33450	1	ENSGALG00000014687	ENSGALT00000023671	1612
28	3374192	3374361	4.56	5.4	2.24	3.16	1.24e-07	3.21e-06	2	0	42.06	42.66	2.89	6.57	170	Intron (ENSGALT00000106798/ENSGALG00000049579, intron 1 of 4)	28	3367069	3396325	29257	1	ENSGALG00000049579	ENSGALT00000106798	7123
3	91756695	91757326	7.07	6.17	7.62	-1.45	1.25e-07	3.23e-06	1	0	75.46	68.25	187.86	205.24	632	Distal Intergenic	3	91782224	91783324	1101	2	ENSGALG00000016361	ENSGALT00000026392	25998
9	6984855	6985381	6.82	5.88	7.38	-1.5	1.26e-07	3.26e-06	1	1	57.15	61.03	176.3	157.63	527	Intron (ENSGALT00000070049/ENSGALG00000029102, intron 1 of 6)	9	6996034	7047422	51389	1	ENSGALG00000029102	ENSGALT00000077379	-10653
11	6450157	6451453	7.78	8.36	6.79	1.56	1.27e-07	3.27e-06	2	0	357.38	297.95	118.5	103.44	1297	Distal Intergenic	11	6424945	6431872	6928	1	ENSGALG00000049301	ENSGALT00000096254	25212
5	50543540	50544113	5.51	6.27	3.81	2.47	1.27e-07	3.29e-06	2	0	67.43	87.28	11.56	16.42	574	Intron (ENSGALT00000018785/ENSGALG00000011522, intron 3 of 3)	5	50525667	50547048	21382	1	ENSGALG00000011522	ENSGALT00000018785	17873
14	1649245	1649597	6.18	5.09	6.8	-1.71	1.28e-07	3.3e-06	1	1	30.82	37.41	101.16	121.5	353	Distal Intergenic	14	1629235	1639622	10388	1	ENSGALG00000003562	ENSGALT00000005641	20010
1	172362741	172363106	6.41	4.72	7.17	-2.45	1.28e-07	3.3e-06	0	1	19.27	33.47	95.38	192.11	366	Intron (ENSGALT00000027525/ENSGALG00000017036, intron 1 of 3)	1	172289679	172427314	137636	1	ENSGALG00000017036	ENSGALT00000027525	73062
1	176199808	176200623	6.29	6.98	4.93	2.05	1.29e-07	3.32e-06	2	0	136.14	116.16	23.12	37.76	816	Distal Intergenic	1	175943342	176107764	164423	2	ENSGALG00000017075	ENSGALT00000069518	-92044
Z	21980412	21981253	7.22	6.03	7.87	-1.84	1.3e-07	3.34e-06	0	1	53.62	76.78	196.53	270.92	842	Intron (ENSGALT00000107141/ENSGALG00000014798, intron 1 of 11)	34	21984823	22006562	21740	1	ENSGALG00000014798	ENSGALT00000103288	-3570
7	34728539	34728902	6.03	4.85	6.67	-1.81	1.32e-07	3.4e-06	0	1	25.69	32.16	86.71	116.58	364	Intron (ENSGALT00000020355/ENSGALG00000012453, intron 1 of 13)	7	34721338	34761957	40620	1	ENSGALG00000012453	ENSGALT00000020355	7201
23	3787290	3787402	5.7	4.36	6.38	-2.02	1.32e-07	3.4e-06	1	0	23.44	17.72	66.47	100.16	113	Distal Intergenic	23	3798374	3799248	875	1	ENSGALG00000045165	ENSGALT00000088126	-10972
7	35098876	35099114	5.97	4.37	6.71	-2.35	1.33e-07	3.42e-06	0	1	19.59	21.66	63.58	146.13	239	Promoter (1-2kb)	7	35095689	35100307	4619	2	ENSGALG00000051954	ENSGALT00000099806	1193
3	82343789	82344203	6.52	5.42	7.14	-1.72	1.33e-07	3.42e-06	1	1	42.38	43.31	115.61	165.84	415	Promoter (1-2kb)	3	82345416	82345515	100	1	ENSGALG00000018319	ENSGALT00000029026	-1213
3	99411537	99412463	7.05	7.7	5.83	1.87	1.33e-07	3.42e-06	2	0	196.19	219.85	43.35	70.6	927	Distal Intergenic	3	99459236	99468284	9049	2	ENSGALG00000049717	ENSGALT00000098559	55821
1	89146837	89147638	6.87	7.47	5.83	1.64	1.33e-07	3.42e-06	2	0	172.75	181.79	54.91	59.11	802	Exon (ENSGALT00000064860/ENSGALG00000031836, exon 2 of 4)	1	89159473	89179628	20156	2	ENSGALG00000053605	ENSGALT00000091048	31990
1	85501786	85502075	5.67	3.77	6.46	-2.69	1.33e-07	3.42e-06	0	1	15.41	11.81	46.24	129.71	290	Distal Intergenic	1	85383662	85470351	86690	2	ENSGALG00000015253	ENSGALT00000024611	-31435
3	94668153	94668649	6.46	7.09	5.31	1.78	1.33e-07	3.43e-06	2	0	130.68	141.76	43.35	36.12	497	Distal Intergenic	3	94540125	94542103	1979	1	ENSGALG00000016397	ENSGALT00000026447	128028
1	60410590	60411495	7.88	6.71	8.51	-1.81	1.34e-07	3.43e-06	2	2	99.22	109.6	280.35	449.89	906	Distal Intergenic	1	60359915	60404116	44202	2	ENSGALG00000012989	ENSGALT00000079789	-6474
3	99383291	99384231	7.73	8.29	6.79	1.5	1.35e-07	3.45e-06	2	0	307.61	317.64	124.28	96.87	941	Intron (ENSGALT00000102097/ENSGALG00000054255, intron 4 of 4)	3	99459236	99468284	9049	2	ENSGALG00000049717	ENSGALT00000098559	84053
11	5732955	5733434	7.33	6.19	7.97	-1.78	1.35e-07	3.45e-06	1	0	86.05	59.72	222.55	277.49	480	Intron (ENSGALT00000090471/ENSGALG00000047460, intron 2 of 3)	11	5721874	5737114	15241	2	ENSGALG00000049202	ENSGALT00000095821	3680
3	16339137	16339374	4.69	5.49	2.72	2.77	1.35e-07	3.46e-06	1	0	43.35	46.6	11.56	1.64	238	Intron (ENSGALT00000099278/ENSGALG00000047092, intron 1 of 4)	3	16307991	16329891	21901	2	ENSGALG00000053558	ENSGALT00000104882	-9246
2	32711892	32712239	5.2	3.83	5.89	-2.06	1.37e-07	3.5e-06	0	1	16.05	12.47	57.8	60.75	348	Promoter (2-3kb)	2	32714893	32718158	3266	1	ENSGALG00000037310	ENSGALT00000066157	-2654
8	4043776	4044379	6.38	5.32	6.99	-1.67	1.37e-07	3.51e-06	1	1	37.89	42	109.83	144.49	604	Promoter (1-2kb)	8	4037595	4046218	8624	2	ENSGALG00000021143	ENSGALT00000004005	1839
2	63324514	63324903	6	4.69	6.67	-1.98	1.4e-07	3.59e-06	0	1	21.51	30.19	80.93	123.15	390	Distal Intergenic	2	63334682	63342074	7393	1	ENSGALG00000048995	ENSGALT00000101537	-9779
2	69419916	69420809	6.79	7.4	5.71	1.69	1.43e-07	3.65e-06	2	0	159.26	179.16	52.02	52.54	894	Distal Intergenic	2	69446591	69588810	142220	1	ENSGALG00000053827	ENSGALT00000095063	-25782
17	9294139	9294846	7.68	6.39	8.36	-1.97	1.43e-07	3.66e-06	1	1	69.68	97.79	251.45	403.92	708	Intron (ENSGALT00000038754/ENSGALG00000001169, intron 6 of 12)	17	9279299	9313749	34451	1	ENSGALG00000001169	ENSGALT00000038754	14840
4	3276565	3276841	6.1	4.86	6.75	-1.9	1.44e-07	3.67e-06	0	1	23.76	34.13	92.49	123.15	277	Distal Intergenic	4	3197457	3265724	68268	2	ENSGALG00000005982	ENSGALT00000009621	-10841
1	84795785	84796219	6.12	4.69	6.83	-2.13	1.44e-07	3.68e-06	0	1	18.94	32.81	92.49	134.64	435	Promoter (2-3kb)	1	84792952	84802664	9713	1	ENSGALG00000015221	ENSGALT00000024565	2833
7	17308317	17308587	5.38	3.84	6.11	-2.27	1.45e-07	3.71e-06	0	1	10.92	17.72	83.82	54.18	271	Distal Intergenic	7	17289902	17299080	9179	1	ENSGALG00000038862	ENSGALT00000082559	18415
1	91826376	91827308	6.71	7.37	5.47	1.9	1.47e-07	3.74e-06	2	0	182.38	147.66	37.57	50.9	933	Distal Intergenic	1	91856491	91859128	2638	1	ENSGALG00000052103	ENSGALT00000091802	-29183
7	15982804	15983085	5.98	4.52	6.7	-2.18	1.47e-07	3.74e-06	0	1	15.73	30.19	92.49	114.94	282	Intron (ENSGALT00000094466/ENSGALG00000053082, intron 1 of 1)	7	15948243	15990152	41910	1	ENSGALG00000053082	ENSGALT00000094466	34561
4	10110719	10110940	5.6	4.17	6.3	-2.13	1.47e-07	3.75e-06	0	1	17.02	19.03	98.27	59.11	222	Intron (ENSGALT00000091171/ENSGALG00000052590, intron 1 of 5)	4	10086550	10089467	2918	2	ENSGALG00000049434	ENSGALT00000106732	-21252
13	9315561	9315936	5.82	3.99	6.61	-2.61	1.48e-07	3.76e-06	0	1	14.13	17.72	52.02	142.85	376	Intron (ENSGALT00000094327/ENSGALG00000051897, intron 14 of 19)	13	9306761	9322949	16189	1	ENSGALG00000051897	ENSGALT00000094327	8800
12	6692941	6693232	4.43	5.27	2.18	3.09	1.51e-07	3.85e-06	1	0	39.82	37.41	5.78	3.28	292	Distal Intergenic	12	6687427	6691302	3876	1	ENSGALG00000050679	ENSGALT00000101396	5514
Z	6566531	6566773	5.29	3.64	6.04	-2.4	1.53e-07	3.88e-06	0	1	15.73	9.19	46.24	85.38	243	Distal Intergenic	34	6473573	6492274	18702	2	ENSGALG00000046768	ENSGALT00000101054	-74257
3	94101350	94101789	6.22	4.92	6.89	-1.98	1.54e-07	3.91e-06	0	1	30.82	29.53	147.4	90.31	440	Distal Intergenic	3	94057388	94081517	24130	1	ENSGALG00000048992	ENSGALT00000101604	43962
5	37163631	37163877	5.94	4.58	6.63	-2.05	1.56e-07	3.96e-06	0	1	23.44	24.28	124.28	73.89	247	Intron (ENSGALT00000016457/ENSGALG00000010117, intron 1 of 8)	5	36951399	37178436	227038	2	ENSGALG00000010117	ENSGALT00000016457	14559
8	2740563	2742076	7.85	8.44	6.81	1.64	1.57e-07	3.99e-06	2	0	333.29	362.92	92.49	131.36	1514	Intron (ENSGALT00000094559/ENSGALG00000002246, intron 2 of 22)	8	2753168	2859120	105953	1	ENSGALG00000002246	ENSGALT00000003516	-11092
[truncated: 48,610 more rows]
