# Supplementary material for: Histone lactylation couples cellular metabolism with developmental gene regulatory networks
Source: Nat Commun. 2024 Jan 2;15:90. doi: 10.1038/s41467-023-44121-1 (PMC10762033; doi:10.1038/s41467-023-44121-1)
Supplement: Supplementary file 13 — Supplementary Dataset 10 [file 41467_2023_44121_MOESM13_ESM.xlsx]

## Sheet: supplemental_table_9
Results obtained by using the enrichGO() function of the R package clusterProfiler to run a gene ontology over-representation test.
Cluster ID	GO Term ID	Go Term Description	Gene Ratio	Background Ratio	p-value	FDR	q-value	Gene Symbol	Count
NCC	GO:0048699	generation of neurons	47/224	191/2033	1.44e-08	1.85e-05	1.68e-05	PRTG/MYO6/DAAM2/NRCAM/FYN/SOX10/SOX11/CNTN1/EFNA5/RELN/LLPH/EPHA7/ALCAM/EPHA4/CDH2/DCT/WNT3A/FLRT3/PTN/RB1/NTRK3/SOX14/ANOS1/SEMA3A/RARB/GATA3/TGFB2/DPYSL2/MDGA1/ISL2/FGFR1/TENM2/C21orf91/SDK2/DISP3/IRX4/RAB11A/LHX9/WNT7B/TCF12/UNC5C/DLX5/SEMA3E/TENM1/ZEB1/NTN3/SOX2	47
NCC	GO:0022008	neurogenesis	47/224	194/2033	2.48e-08	1.85e-05	1.68e-05	PRTG/MYO6/DAAM2/NRCAM/FYN/SOX10/SOX11/CNTN1/EFNA5/RELN/LLPH/EPHA7/ALCAM/EPHA4/CDH2/DCT/WNT3A/FLRT3/PTN/RB1/NTRK3/SOX14/ANOS1/SEMA3A/RARB/GATA3/TGFB2/DPYSL2/MDGA1/ISL2/FGFR1/TENM2/C21orf91/SDK2/DISP3/IRX4/RAB11A/LHX9/WNT7B/TCF12/UNC5C/DLX5/SEMA3E/TENM1/ZEB1/NTN3/SOX2	47
NCC	GO:0030182	neuron differentiation	42/224	174/2033	1.82e-07	7.21e-05	6.56e-05	PRTG/MYO6/NRCAM/SOX10/SOX11/CNTN1/EFNA5/RELN/LLPH/EPHA7/ALCAM/EPHA4/CDH2/WNT3A/FLRT3/PTN/RB1/NTRK3/ANOS1/SEMA3A/RARB/GATA3/TGFB2/DPYSL2/ISL2/FGFR1/TENM2/C21orf91/SDK2/DISP3/IRX4/RAB11A/LHX9/WNT7B/TCF12/UNC5C/DLX5/SEMA3E/TENM1/ZEB1/NTN3/SOX2	42
NCC	GO:0007399	nervous system development	57/224	273/2033	1.93e-07	7.21e-05	6.56e-05	PRTG/MYO6/DAAM2/FZD3/NRCAM/FYN/SOX10/PCLO/SOX11/CNTN1/EFNA5/EFNB1/RELN/LLPH/EPHA7/ALCAM/EPHA4/CDH2/DCT/WNT3A/FLRT3/PTN/RB1/NTRK3/SOX14/ANOS1/SEMA3A/RARB/GATA3/TGFB2/DPYSL2/CSPG5/MDGA1/ISL2/FGFR1/ITGA8/TENM2/GABRB3/C21orf91/SDK2/GBX1/DISP3/IRX4/RAB11A/LHX9/GFRA1/WNT7B/TCF12/UNC5C/DLX5/SEMA3E/MAFB/TENM1/ZEB1/NTN3/ZIC1/SOX2	57
NCC	GO:0048839	inner ear development	14/224	29/2033	4.5e-07	0.000127638	0.000116076	MYO6/CHRNA9/EPHA4/WNT3A/RARB/SOX21/GATA3/PCDH15/SOBP/MAF/DLX5/MAFB/ZIC1/SOX2	14
NCC	GO:0006935	chemotaxis	25/224	81/2033	5.99e-07	0.000127638	0.000116076	PRTG/AvBD5/EFNA5/RELN/EPHA7/ALCAM/EPHA4/KIT/FLRT3/PTN/NTRK3/PDGFRA/SEMA3A/GATA3/TGFB2/MIF/DPYSL2/FGFR1/TENM2/LHX9/CDH13/UNC5C/DLX5/SEMA3E/NTN3	25
NCC	GO:0042330	taxis	25/224	81/2033	5.99e-07	0.000127638	0.000116076	PRTG/AvBD5/EFNA5/RELN/EPHA7/ALCAM/EPHA4/KIT/FLRT3/PTN/NTRK3/PDGFRA/SEMA3A/GATA3/TGFB2/MIF/DPYSL2/FGFR1/TENM2/LHX9/CDH13/UNC5C/DLX5/SEMA3E/NTN3	25
NCC	GO:0043583	ear development	14/224	31/2033	1.26e-06	0.000234188	0.000212973	MYO6/CHRNA9/EPHA4/WNT3A/RARB/SOX21/GATA3/PCDH15/SOBP/MAF/DLX5/MAFB/ZIC1/SOX2	14
NCC	GO:0000902	cell morphogenesis	30/224	121/2033	7.46e-06	0.00120161	0.00109276	PRTG/FYN/EFNA5/RELN/LLPH/EPHA7/ALCAM/EPHA4/CDH2/KIT/ARC/FLRT3/PTN/RB1/CDH6/SEMA3A/GATA3/TGFB2/DPYSL2/CSPG5/ISL2/TENM2/P2RY1/TGFB1I1/RAB11A/LHX9/UNC5C/DLX5/SEMA3E/NTN3	30
NCC	GO:0043410	positive regulation of MAPK cascade	15/224	40/2033	8.74e-06	0.00120161	0.00109276	FSHR/EPHA4/CDH2/KIT/AXIN1/FGFR3/NTRK3/TGFB2/MIF/FGFR1/PIK3R5/TPD52L1/KITLG/WNT7B/TENM1	15
NCC	GO:0007411	axon guidance	16/224	45/2033	9.66e-06	0.00120161	0.00109276	PRTG/EFNA5/RELN/EPHA7/ALCAM/EPHA4/FLRT3/SEMA3A/GATA3/DPYSL2/TENM2/LHX9/UNC5C/DLX5/SEMA3E/NTN3	16
NCC	GO:0097485	neuron projection guidance	16/224	45/2033	9.66e-06	0.00120161	0.00109276	PRTG/EFNA5/RELN/EPHA7/ALCAM/EPHA4/FLRT3/SEMA3A/GATA3/DPYSL2/TENM2/LHX9/UNC5C/DLX5/SEMA3E/NTN3	16
NCC	GO:0043406	positive regulation of MAP kinase activity	9/224	16/2033	1.17e-05	0.00134709	0.00122506	EPHA4/KIT/NTRK3/MIF/FGFR1/PIK3R5/TPD52L1/KITLG/TENM1	9
NCC	GO:0043405	regulation of MAP kinase activity	10/224	20/2033	1.48e-05	0.00150796	0.00137136	EPHA4/KIT/NTRK3/SPRY2/MIF/FGFR1/PIK3R5/TPD52L1/KITLG/TENM1	10
NCC	GO:0030154	cell differentiation	76/224	455/2033	1.72e-05	0.00150796	0.00137136	FOXD3/PRTG/MYO6/DAAM2/NRCAM/FYN/SOX10/SOX11/MYH15/CNTN1/EFNA5/EFNB1/RELN/LLPH/EPHA7/ALCAM/EPHA4/CDH2/KIT/DCT/THRB/WNT3A/TBXT/FLRT3/PTN/RB1/NTRK3/SOX14/SERPINH1/SYT1/COL12A1/ANOS1/TAPT1/SPRY2/SEMA3A/RARB/SOX21/TGFBR2/GATA3/TGFB2/DPYSL2/WDR61/CSPG5/YES1/MDGA1/ISL2/FGFR1/ITGA8/ITGA6/TENM2/PUM1/C21orf91/TGFB1I1/SDK2/DISP3/CSRP2/KITLG/IRX4/RAB11A/TNNT3/LHX9/WNT7B/ALAS1/MAF/TCF12/UNC5C/DLX5/SEMA3E/MAFB…	76
NCC	GO:0009653	anatomical structure morphogenesis	58/224	318/2033	1.77e-05	0.00150796	0.00137136	FOXD3/PRTG/MYO6/FYN/SOX10/SOX11/EFNA5/CHRNA9/RELN/LLPH/EPHA7/ALCAM/EPHA4/CDH2/TSPAN12/KIT/WNT3A/ARC/TBXT/FLRT3/PTN/RB1/NRXN1/CDH6/SOX14/SERPINH1/COL12A1/PDGFRA/CRYAB/SEMA3A/RARB/SOX21/TGFBR2/GATA3/TGFB2/DPYSL2/CSPG5/ISL2/ITGA6/TENM2/P2RY1/TGFB1I1/SDK2/SOBP/CSRP2/SAT1/RAB11A/TNNT3/LHX9/CDH13/UNC5C/DLX5/SEMA3E/MAFB/CALB1/NTN3/ZIC1/SOX2	58
NCC	GO:0043408	regulation of MAPK cascade	18/224	57/2033	1.77e-05	0.00150796	0.00137136	FSHR/EPHA7/EPHA4/CDH2/KIT/AXIN1/FGFR3/NTRK3/SPRY2/TGFB2/MIF/FGFR1/PIK3R5/TIMP3/TPD52L1/KITLG/WNT7B/TENM1	18
NCC	GO:0048869	cellular developmental process	77/224	464/2033	1.9e-05	0.00150796	0.00137136	FOXD3/PRTG/MYO6/DAAM2/NRCAM/FYN/SOX10/SOX11/MYH15/CNTN1/EFNA5/EFNB1/RELN/LLPH/EPHA7/ALCAM/EPHA4/CDH2/KIT/DCT/THRB/WNT3A/TBXT/FLRT3/PTN/RB1/NTRK3/SOX14/SERPINH1/SYT1/COL12A1/ANOS1/TAPT1/SPRY2/SEMA3A/RARB/SOX21/TGFBR2/GATA3/TGFB2/MIF/DPYSL2/WDR61/CSPG5/YES1/MDGA1/ISL2/FGFR1/ITGA8/ITGA6/TENM2/PUM1/C21orf91/TGFB1I1/SDK2/DISP3/CSRP2/KITLG/IRX4/RAB11A/TNNT3/LHX9/WNT7B/ALAS1/MAF/TCF12/UNC5C/DLX5/SEMA3E/…	77
NCC	GO:0098742	cell-cell adhesion via plasma-membrane adhesion molecules	13/224	33/2033	1.92e-05	0.00150796	0.00137136	PRTG/NRCAM/ALCAM/CDH2/FLRT3/CDH6/PCDH15/CDH4/TENM2/SDK2/NCAM1/CDH13/TENM1	13
NCC	GO:0007155	cell adhesion	35/224	160/2033	2.5e-05	0.00177429	0.00161356	SPON1/PRTG/NRCAM/CNTN1/EFNA5/RELN/EPHA7/ALCAM/EPHA4/CDH2/KIT/NTM/FLRT3/NRXN1/LSAMP/CDH6/CCN3/COL12A1/ANOS1/GATA3/TGFB2/PCDH15/CDH4/ITGA8/ITGA6/TENM2/TGFB1I1/SDK2/KITLG/NCAM1/OPCML/CDH13/TENM1/COL14A1/MXRA8	35
NCC	GO:0022610	biological adhesion	35/224	160/2033	2.5e-05	0.00177429	0.00161356	SPON1/PRTG/NRCAM/CNTN1/EFNA5/RELN/EPHA7/ALCAM/EPHA4/CDH2/KIT/NTM/FLRT3/NRXN1/LSAMP/CDH6/CCN3/COL12A1/ANOS1/GATA3/TGFB2/PCDH15/CDH4/ITGA8/ITGA6/TENM2/TGFB1I1/SDK2/KITLG/NCAM1/OPCML/CDH13/TENM1/COL14A1/MXRA8	35
NCC	GO:0042472	inner ear morphogenesis	9/224	18/2033	4.08e-05	0.00277013	0.00251918	MYO6/CHRNA9/WNT3A/SOX21/GATA3/SOBP/DLX5/MAFB/ZIC1	9
NCC	GO:0007423	sensory organ development	22/224	83/2033	4.54e-05	0.00294781	0.00268077	MYO6/INS/CHRNA9/EPHA4/TSPAN12/WNT3A/CRYAB/RARB/SOX21/TGFBR2/GATA3/TGFB2/PCDH15/SDK2/SOBP/WNT7B/MAF/DLX5/MAFB/CALB1/ZIC1/SOX2	22
NCC	GO:0040011	locomotion	37/224	178/2033	4.78e-05	0.00297412	0.0027047	PRTG/FYN/SOX10/AvBD5/EFNA5/RELN/EPHA7/ALCAM/EPHA4/CDH2/KIT/ARC/FLRT3/PTN/PHACTR1/NTRK3/SOX14/PDGFRA/SEMA3A/TGFBR2/GATA3/TGFB2/MIF/DPYSL2/MDGA1/FGFR1/ITGA6/TENM2/TGFB1I1/KITLG/RAB11A/LHX9/CDH13/UNC5C/DLX5/SEMA3E/NTN3	37
NCC	GO:0007166	cell surface receptor signaling pathway	52/224	286/2033	6.09e-05	0.00361349	0.00328615	FZD1/DAAM2/FZD3/FYN/SOX10/SOX11/EFNA5/EFNB1/CHRNA9/KBP/EPHA7/EPHA4/CDH2/TSPAN12/KIT/BCL2L10/AXIN1/FGFR3/WNT3A/FLRT3/PTN/NTRK3/CDH6/PDGFRA/GLI3/SPRY2/TGFBR2/GATA3/TGFB2/MIF/YES1/GLI2/FGFR1/ITGA8/MESDC2/ITGA6/P2RY1/TGFB1I1/TIMP3/KITLG/CHRNA4/APCDD1/WNT7B/CDH13/UNC5C/DLX5/ADA/SEMA3E/CNTFR/EYA4/CSNK1E/ZIC1	52
NCC	GO:0048667	cell morphogenesis involved in neuron differentiation	21/224	79/2033	6.53e-05	0.00361349	0.00328615	PRTG/EFNA5/RELN/EPHA7/ALCAM/EPHA4/CDH2/FLRT3/PTN/RB1/SEMA3A/GATA3/DPYSL2/ISL2/TENM2/RAB11A/LHX9/UNC5C/DLX5/SEMA3E/NTN3	21
NCC	GO:0048858	cell projection morphogenesis	22/224	85/2033	6.77e-05	0.00361349	0.00328615	PRTG/EFNA5/RELN/LLPH/EPHA7/ALCAM/EPHA4/CDH2/FLRT3/PTN/SEMA3A/GATA3/DPYSL2/CSPG5/ISL2/TENM2/RAB11A/LHX9/UNC5C/DLX5/SEMA3E/NTN3	22
NCC	GO:0007156	homophilic cell adhesion via plasma membrane adhesion molecules	10/224	23/2033	6.79e-05	0.00361349	0.00328615	PRTG/NRCAM/ALCAM/CDH2/CDH6/PCDH15/CDH4/SDK2/NCAM1/CDH13	10
NCC	GO:0042471	ear morphogenesis	9/224	19/2033	7.02e-05	0.00361349	0.00328615	MYO6/CHRNA9/WNT3A/SOX21/GATA3/SOBP/DLX5/MAFB/ZIC1	9
NCC	GO:0048468	cell development	44/224	232/2033	9.15e-05	0.00454878	0.00413671	PRTG/DAAM2/NRCAM/SOX10/MYH15/CNTN1/EFNA5/RELN/LLPH/EPHA7/ALCAM/EPHA4/CDH2/KIT/DCT/FLRT3/PTN/RB1/NTRK3/SERPINH1/TAPT1/SEMA3A/RARB/GATA3/TGFB2/DPYSL2/ISL2/TENM2/C21orf91/TGFB1I1/CSRP2/KITLG/IRX4/RAB11A/TNNT3/LHX9/WNT7B/ALAS1/MAF/UNC5C/DLX5/SEMA3E/TENM1/NTN3	44
NCC	GO:0032990	cell part morphogenesis	22/224	87/2033	9.92e-05	0.00477539	0.00434279	PRTG/EFNA5/RELN/LLPH/EPHA7/ALCAM/EPHA4/CDH2/FLRT3/PTN/SEMA3A/GATA3/DPYSL2/CSPG5/ISL2/TENM2/RAB11A/LHX9/UNC5C/DLX5/SEMA3E/NTN3	22
NCC	GO:0048666	neuron development	29/224	131/2033	0.000107268	0.0049252	0.00447903	PRTG/NRCAM/SOX10/CNTN1/EFNA5/RELN/LLPH/EPHA7/ALCAM/EPHA4/CDH2/FLRT3/PTN/RB1/NTRK3/SEMA3A/GATA3/TGFB2/DPYSL2/ISL2/TENM2/C21orf91/RAB11A/LHX9/UNC5C/DLX5/SEMA3E/TENM1/NTN3	29
NCC	GO:0007409	axonogenesis	19/224	70/2033	0.000108935	0.0049252	0.00447903	PRTG/EFNA5/RELN/EPHA7/ALCAM/EPHA4/CDH2/FLRT3/SEMA3A/GATA3/DPYSL2/ISL2/TENM2/RAB11A/LHX9/UNC5C/DLX5/SEMA3E/NTN3	19
NCC	GO:0071902	positive regulation of protein serine/threonine kinase activity	9/224	20/2033	0.000115579	0.00507189	0.00461244	EPHA4/KIT/NTRK3/MIF/FGFR1/PIK3R5/TPD52L1/KITLG/TENM1	9
NCC	GO:0048812	neuron projection morphogenesis	21/224	83/2033	0.000142822	0.0060883	0.00553677	PRTG/EFNA5/RELN/LLPH/EPHA7/ALCAM/EPHA4/CDH2/FLRT3/PTN/SEMA3A/GATA3/DPYSL2/ISL2/TENM2/RAB11A/LHX9/UNC5C/DLX5/SEMA3E/NTN3	21
NCC	GO:0000165	MAPK cascade	18/224	66/2033	0.000155724	0.00645388	0.00586924	FSHR/EPHA7/EPHA4/CDH2/KIT/AXIN1/FGFR3/NTRK3/SPRY2/TGFB2/MIF/FGFR1/PIK3R5/TIMP3/TPD52L1/KITLG/WNT7B/TENM1	18
NCC	GO:0120039	plasma membrane bounded cell projection morphogenesis	21/224	84/2033	0.000171903	0.00693187	0.00630392	PRTG/EFNA5/RELN/LLPH/EPHA7/ALCAM/EPHA4/CDH2/FLRT3/PTN/SEMA3A/GATA3/DPYSL2/ISL2/TENM2/RAB11A/LHX9/UNC5C/DLX5/SEMA3E/NTN3	21
NCC	GO:0000904	cell morphogenesis involved in differentiation	22/224	91/2033	0.000203693	0.00795777	0.00723689	PRTG/EFNA5/RELN/EPHA7/ALCAM/EPHA4/CDH2/FLRT3/PTN/RB1/SEMA3A/GATA3/DPYSL2/ISL2/TENM2/TGFB1I1/RAB11A/LHX9/UNC5C/DLX5/SEMA3E/NTN3	22
NCC	GO:0048513	animal organ development	59/224	352/2033	0.000208011	0.00795777	0.00723689	FSHR/LARGE1/MYO6/DAAM2/FYN/SOX10/MYH15/EFNA5/INS/CHRNA9/COL2A1/RELN/EPHA7/EPHA4/CDH2/TSPAN12/KIT/DCT/WNT3A/TBXT/FLRT3/PTN/NTRK3/SERPINH1/PDGFRA/TAPT1/CRYAB/GLI3/SPRY2/RARB/SOX21/TGFBR2/GATA3/TGFB2/DPYSL2/WDR61/PCDH15/FGFR1/ITGA6/SDK2/SOBP/KITLG/IRX4/PDLIM3/ARID5B/LHX9/WNT7B/ALAS1/PDLIM4/MAF/UNC5C/DLX5/SEMA3E/MAFB/CALB1/NTN3/ZIC1/SOX2/RAG2	59
NCC	GO:0032989	cellular component morphogenesis	24/224	106/2033	0.000307549	0.0114716	0.0104324	PRTG/EFNA5/RELN/LLPH/EPHA7/ALCAM/EPHA4/CDH2/FLRT3/PTN/SEMA3A/GATA3/DPYSL2/CSPG5/ISL2/TENM2/CSRP2/RAB11A/TNNT3/LHX9/UNC5C/DLX5/SEMA3E/NTN3	24
NCC	GO:0061564	axon development	19/224	76/2033	0.000355263	0.0129281	0.011757	PRTG/EFNA5/RELN/EPHA7/ALCAM/EPHA4/CDH2/FLRT3/SEMA3A/GATA3/DPYSL2/ISL2/TENM2/RAB11A/LHX9/UNC5C/DLX5/SEMA3E/NTN3	19
NCC	GO:0030030	cell projection organization	30/224	147/2033	0.0003836	0.0136269	0.0123925	PRTG/CNTN1/EFNA5/RELN/LLPH/EPHA7/ALCAM/EPHA4/CDH2/KIT/FLRT3/PTN/RB1/NTRK3/TAPT1/SEMA3A/GATA3/DPYSL2/CSPG5/ISL2/TENM2/C21orf91/RAB11A/LHX9/CDH13/UNC5C/DLX5/SEMA3E/TENM1/NTN3	30
NCC	GO:1902533	positive regulation of intracellular signal transduction	19/224	77/2033	0.000425791	0.0147739	0.0134356	FSHR/RELN/EPHA4/CDH2/KIT/AXIN1/FGFR3/NTRK3/GATA3/TGFB2/MIF/FGFR1/PIK3R5/PUM1/TPD52L1/KITLG/WNT7B/CDH13/TENM1	19
NCC	GO:0006928	movement of cell or subcellular component	37/224	197/2033	0.000449773	0.0152514	0.0138698	PRTG/MYO6/FYN/SOX10/AvBD5/EFNA5/RELN/EPHA7/ALCAM/EPHA4/CDH2/KIT/ARC/FLRT3/PTN/PHACTR1/NTRK3/SOX14/SEMA3A/TGFBR2/GATA3/TGFB2/MIF/DPYSL2/MDGA1/FGFR1/ITGA6/TENM2/TGFB1I1/KITLG/RAB11A/LHX9/CDH13/UNC5C/DLX5/SEMA3E/NTN3	37
NCC	GO:0120036	plasma membrane bounded cell projection organization	29/224	143/2033	0.00054135	0.0179487	0.0163228	PRTG/CNTN1/EFNA5/RELN/LLPH/EPHA7/ALCAM/EPHA4/CDH2/KIT/FLRT3/PTN/RB1/NTRK3/TAPT1/SEMA3A/GATA3/DPYSL2/ISL2/TENM2/C21orf91/RAB11A/LHX9/CDH13/UNC5C/DLX5/SEMA3E/TENM1/NTN3	29
NCC	GO:0031175	neuron projection development	25/224	117/2033	0.000593101	0.0192371	0.0174944	PRTG/CNTN1/EFNA5/RELN/LLPH/EPHA7/ALCAM/EPHA4/CDH2/FLRT3/PTN/RB1/NTRK3/SEMA3A/GATA3/DPYSL2/ISL2/TENM2/C21orf91/RAB11A/LHX9/UNC5C/DLX5/SEMA3E/NTN3	25
NCC	GO:0071900	regulation of protein serine/threonine kinase activity	11/224	34/2033	0.00065066	0.020655	0.0187839	PKIA/EPHA4/KIT/NTRK3/SPRY2/MIF/FGFR1/PIK3R5/TPD52L1/KITLG/TENM1	11
NCC	GO:0090596	sensory organ morphogenesis	13/224	45/2033	0.000723925	0.022502	0.0204636	MYO6/CHRNA9/TSPAN12/WNT3A/RARB/SOX21/GATA3/SDK2/SOBP/DLX5/MAFB/CALB1/ZIC1	13
NCC	GO:0033674	positive regulation of kinase activity	15/224	57/2033	0.000847948	0.0258191	0.0234802	RELN/EPHA7/EPHA4/KIT/FGFR3/NTRK3/PDGFRA/TGFB2/MIF/FGFR1/PIK3R5/TPD52L1/KITLG/TENM1/PRRC1	15
NCC	GO:0045860	positive regulation of protein kinase activity	12/224	42/2033	0.00129355	0.0385996	0.0351029	RELN/EPHA4/KIT/NTRK3/TGFB2/MIF/FGFR1/PIK3R5/TPD52L1/KITLG/TENM1/PRRC1	12
NCC	GO:0048568	embryonic organ development	17/224	72/2033	0.00146888	0.042972	0.0390792	MYO6/CHRNA9/COL2A1/KIT/WNT3A/PDGFRA/GLI3/RARB/SOX21/TGFBR2/GATA3/TGFB2/SOBP/KITLG/DLX5/MAFB/ZIC1	17
PSM	GO:0007389	pattern specification process	25/226	69/2033	1.93e-08	1.89e-05	1.51e-05	FN1/BMP4/LFNG/TBX3/MSGN1/FGF8/SPRY1/TSKU/CER1/ISL1/HOXA3/PITX2/TGFB2/CDX4/HAND1/MAFB/GREM1/CFC1/WNT3A/TBXT/GLI3/SIX3/MSX1/NR2F2/WNT11	25
PSM	GO:0003002	regionalization	22/226	56/2033	2.63e-08	1.89e-05	1.51e-05	FN1/BMP4/LFNG/TBX3/MSGN1/SPRY1/TSKU/CER1/ISL1/HOXA3/TGFB2/CDX4/MAFB/GREM1/CFC1/WNT3A/TBXT/GLI3/SIX3/MSX1/NR2F2/WNT11	22
PSM	GO:0009653	anatomical structure morphogenesis	65/226	318/2033	6.74e-08	3.23e-05	2.58e-05	MTMR2/RARB/CDH20/FN1/BMP4/LFNG/SEMA4D/TBX3/MSGN1/MMP2/BMP2/FGF8/VEGFA/SPRY1/TSKU/CER1/ISL1/BTG1/FGFRL1/PRTG/HOXA3/MSX2/NEO1/PITX2/COL8A1/ALCAM/LLPH/TGFB2/VCL/TGFBR2/CDX4/TENM2/HAND1/CDH13/UNC5C/MAFB/SMAD6/GATA6/GREM1/CFC1/NRXN3/WNT3A/SUPT20H/TBXT/DLX5/SOX9/ACTA2/ACTN1/SIX3/FARP1/SGK1/MYC/PROX1/MYH9/SEMA3A/MSX1/NR2F2/PTPRS/SOX21/CALD1/TAOK3/FZD4/GATA2/CTNNA2/WNT11	65
PSM	GO:0009790	embryo development	36/226	135/2033	1.37e-07	4.93e-05	3.93e-05	RARB/FN1/BMP4/LFNG/TBX3/MSGN1/MMP2/FGF8/TSKU/CER1/ISL1/HOXA3/MSX2/PITX2/NPPA/TGFB2/TGFBR2/CDX4/HAND1/MAFB/GATA6/GREM1/CFC1/WNT3A/TEAD3/SUPT20H/TBXT/DLX5/SOX9/GLI3/SIX3/PROX1/MSX1/SOX21/GATA2/WNT11	36
PSM	GO:0003007	heart morphogenesis	15/226	34/2033	8.38e-07	0.000240909	0.000192043	FN1/TBX3/BMP2/CER1/ISL1/FGFRL1/PITX2/TGFB2/TGFBR2/HAND1/GATA6/TBXT/SOX9/MSX1/WNT11	15
PSM	GO:0030154	cell differentiation	80/226	455/2033	1.42e-06	0.000340926	0.000271772	MTMR2/RARB/FAM172A/BMP4/EFNB1/YES1/LFNG/SEMA4D/GATA4/MAF/BASP1/BRINP1/TBX3/MSGN1/MMP2/BMP2/FGF8/VEGFA/TSKU/ISL1/BTG1/PRTG/PLEKHB2/NEO1/PITX2/TXLNB/NAIF1/LPL/ALCAM/LLPH/MUSK/TGFB2/VCL/TGFBR2/LMX1B/SPRY2/CDX4/TDP2/PIWIL1/TENM2/HAND1/UNC5C/MAFB/SMAD6/LBR/GATA6/GREM1/WNT3A/TBXT/DLX5/SOX9/FGFR1/ACTN1/ZEB1/EYA1/MAFF/SIX3/CBFA2T3/FARP1/SGK1/ARF6/CNTN1/MDGA1/PROX1/MYH9/SEMA3A/TYRP1/STRBP/MSX1/NR2F2/PTPRS…	80
PSM	GO:0048869	cellular developmental process	80/226	464/2033	3.39e-06	0.000696976	0.000555601	MTMR2/RARB/FAM172A/BMP4/EFNB1/YES1/LFNG/SEMA4D/GATA4/MAF/BASP1/BRINP1/TBX3/MSGN1/MMP2/BMP2/FGF8/VEGFA/TSKU/ISL1/BTG1/PRTG/PLEKHB2/NEO1/PITX2/TXLNB/NAIF1/LPL/ALCAM/LLPH/MUSK/TGFB2/VCL/TGFBR2/LMX1B/SPRY2/CDX4/TDP2/PIWIL1/TENM2/HAND1/UNC5C/MAFB/SMAD6/LBR/GATA6/GREM1/WNT3A/TBXT/DLX5/SOX9/FGFR1/ACTN1/ZEB1/EYA1/MAFF/SIX3/CBFA2T3/FARP1/SGK1/ARF6/CNTN1/MDGA1/PROX1/MYH9/SEMA3A/TYRP1/STRBP/MSX1/NR2F2/PTPRS…	80
PSM	GO:0045892	negative regulation of transcription, DNA-templated	31/226	125/2033	6.23e-06	0.000878289	0.000700137	RARB/BMP4/SEMA4D/MAF/BASP1/TBX3/BMP2/LDB2/BAP1/ISL1/MSX2/CCND1/NFIL3/SMYD2/YWHAQ/DPF3/TENM2/HAND1/GATA6/GREM1/RBBP7/SOX9/ZEB1/GLI3/SIX3/CBFA2T3/MSX1/NR2F2/SOX21/GATA2/WNT11	31
PSM	GO:1902679	negative regulation of RNA biosynthetic process	31/226	125/2033	6.23e-06	0.000878289	0.000700137	RARB/BMP4/SEMA4D/MAF/BASP1/TBX3/BMP2/LDB2/BAP1/ISL1/MSX2/CCND1/NFIL3/SMYD2/YWHAQ/DPF3/TENM2/HAND1/GATA6/GREM1/RBBP7/SOX9/ZEB1/GLI3/SIX3/CBFA2T3/MSX1/NR2F2/SOX21/GATA2/WNT11	31
PSM	GO:1903507	negative regulation of nucleic acid-templated transcription	31/226	125/2033	6.23e-06	0.000878289	0.000700137	RARB/BMP4/SEMA4D/MAF/BASP1/TBX3/BMP2/LDB2/BAP1/ISL1/MSX2/CCND1/NFIL3/SMYD2/YWHAQ/DPF3/TENM2/HAND1/GATA6/GREM1/RBBP7/SOX9/ZEB1/GLI3/SIX3/CBFA2T3/MSX1/NR2F2/SOX21/GATA2/WNT11	31
PSM	GO:0048598	embryonic morphogenesis	26/226	96/2033	6.72e-06	0.000878289	0.000700137	RARB/BMP4/TBX3/MSGN1/MMP2/TSKU/CER1/HOXA3/MSX2/PITX2/HAND1/MAFB/GATA6/GREM1/CFC1/WNT3A/SUPT20H/TBXT/DLX5/SOX9/SIX3/PROX1/MSX1/SOX21/GATA2/WNT11	26
PSM	GO:0009887	animal organ morphogenesis	32/226	136/2033	1.44e-05	0.00153757	0.00122569	RARB/FN1/BMP4/TBX3/MMP2/BMP2/SPRY1/TSKU/CER1/ISL1/FGFRL1/HOXA3/PITX2/TGFB2/TGFBR2/CDX4/HAND1/MAFB/GATA6/GREM1/WNT3A/TBXT/DLX5/SOX9/ACTA2/SIX3/PROX1/MSX1/SOX21/GATA2/CTNNA2/WNT11	32
PSM	GO:0009888	tissue development	43/226	208/2033	1.51e-05	0.00153757	0.00122569	RARB/FAM172A/FN1/BMP4/LFNG/SEMA4D/MAF/BASP1/TBX3/MSGN1/MMP2/BMP2/VEGFA/TSKU/CER1/ISL1/BTG1/PITX2/TGFB2/VCL/TGFBR2/LMX1B/HAND1/UNC5C/SMAD6/GATA6/GREM1/TBXT/DLX5/SOX9/FGFR1/ACTA2/ACTN1/MAFF/SIX3/EPYC/MYC/PROX1/MSX1/NR2F2/MYF5/CTNNA2/WNT11	43
PSM	GO:0048568	embryonic organ development	21/226	72/2033	1.6e-05	0.00153757	0.00122569	RARB/BMP4/TBX3/CER1/HOXA3/PITX2/TGFB2/TGFBR2/HAND1/MAFB/WNT3A/TEAD3/DLX5/SOX9/GLI3/SIX3/PROX1/MSX1/SOX21/GATA2/WNT11	21
PSM	GO:0035282	segmentation	7/226	2033-10-01	1.72e-05	0.00153757	0.00122569	FN1/LFNG/TBX3/MSGN1/TGFB2/MAFB/TBXT	7
PSM	GO:0009952	anterior/posterior pattern specification	14/226	37/2033	1.74e-05	0.00153757	0.00122569	FN1/LFNG/TBX3/MSGN1/TSKU/CER1/HOXA3/TGFB2/CDX4/CFC1/TBXT/GLI3/MSX1/NR2F2	14
PSM	GO:0072359	circulatory system development	30/226	125/2033	1.82e-05	0.00153757	0.00122569	RARB/FN1/TBX3/MMP2/BMP2/VEGFA/CER1/ISL1/BTG1/FGFRL1/PITX2/COL8A1/TGFB2/TGFBR2/HAND1/CDH13/GATA6/GREM1/CFC1/NRXN3/TBXT/SOX9/PROX1/MYH9/MSX1/NR2F2/CALD1/FZD4/GATA2/WNT11	30
PSM	GO:0060485	mesenchyme development	16/226	47/2033	2.06e-05	0.00164217	0.00130908	FAM172A/SEMA4D/BMP2/VEGFA/CER1/ISL1/TGFB2/TGFBR2/HAND1/GREM1/SOX9/FGFR1/ACTA2/MSX1/CTNNA2/WNT11	16
PSM	GO:0060429	epithelium development	27/226	109/2033	2.7e-05	0.00197403	0.00157362	RARB/FN1/BMP4/LFNG/MAF/BASP1/TBX3/MSGN1/CER1/BTG1/PITX2/TGFB2/VCL/LMX1B/HAND1/GATA6/GREM1/TBXT/DLX5/SOX9/MAFF/SIX3/MYC/PROX1/NR2F2/CTNNA2/WNT11	27
PSM	GO:0048562	embryonic organ morphogenesis	17/226	53/2033	2.75e-05	0.00197403	0.00157362	RARB/BMP4/TBX3/CER1/HOXA3/PITX2/HAND1/MAFB/WNT3A/DLX5/SOX9/SIX3/PROX1/MSX1/SOX21/GATA2/WNT11	17
PSM	GO:0048736	appendage development	13/226	34/2033	3.1e-05	0.0021203	0.00169022	RARB/TBX3/FGF8/PITX2/GREM1/WNT3A/DLX5/SOX9/HS6ST2/GLI3/MSX1/NR2F2/WNT11	13
PSM	GO:0051253	negative regulation of RNA metabolic process	31/226	136/2033	3.94e-05	0.00257262	0.00205079	RARB/BMP4/SEMA4D/MAF/BASP1/TBX3/BMP2/LDB2/BAP1/ISL1/MSX2/CCND1/NFIL3/SMYD2/YWHAQ/DPF3/TENM2/HAND1/GATA6/GREM1/RBBP7/SOX9/ZEB1/GLI3/SIX3/CBFA2T3/MSX1/NR2F2/SOX21/GATA2/WNT11	31
PSM	GO:0050793	regulation of developmental process	45/226	233/2033	5.86e-05	0.00366559	0.00292206	MTMR2/RARB/FN1/BMP4/LFNG/SEMA4D/MAF/BRINP1/TBX3/MMP2/BMP2/VEGFA/SPRY1/TSKU/CER1/ISL1/BTG1/PLEKHB2/PITX2/LPL/LLPH/MUSK/TGFB2/VCL/TGFBR2/SPRY2/MAFB/SMAD6/GATA6/GREM1/WNT3A/SOX9/FGFR1/ZEB1/MAFF/SIX3/ARF6/MYH9/MSX1/PTPRS/SOX21/MYF5/FZD4/GATA2/WNT11	45
PSM	GO:0048646	anatomical structure formation involved in morphogenesis	31/226	139/2033	6.2e-05	0.00371655	0.00296268	MTMR2/FN1/BMP4/LFNG/MSGN1/MMP2/FGF8/VEGFA/SPRY1/TSKU/ISL1/BTG1/COL8A1/TGFB2/HAND1/CDH13/MAFB/GATA6/GREM1/NRXN3/TBXT/DLX5/SOX9/ACTN1/PROX1/MYH9/MSX1/CALD1/GATA2/CTNNA2/WNT11	31
PSM	GO:0061053	somite development	8/226	15/2033	6.65e-05	0.00382665	0.00305045	FN1/BMP4/LFNG/MSGN1/PITX2/TGFB2/TBXT/WNT11	8
PSM	GO:0035107	appendage morphogenesis	10/226	23/2033	7.34e-05	0.00405728	0.0032343	RARB/TBX3/FGF8/PITX2/GREM1/WNT3A/DLX5/SOX9/MSX1/WNT11	10
PSM	GO:0007507	heart development	19/226	68/2033	8e-05	0.00425963	0.00339561	RARB/FN1/TBX3/BMP2/CER1/ISL1/FGFRL1/PITX2/TGFB2/TGFBR2/HAND1/GATA6/GREM1/CFC1/TBXT/SOX9/PROX1/MSX1/WNT11	19
PSM	GO:0030182	neuron differentiation	36/226	174/2033	8.33e-05	0.00427918	0.00341119	MTMR2/RARB/SEMA4D/BRINP1/TSKU/ISL1/PRTG/NEO1/TXLNB/ALCAM/LLPH/TGFB2/VCL/LMX1B/TDP2/TENM2/UNC5C/SMAD6/WNT3A/DLX5/SOX9/FGFR1/ZEB1/SIX3/FARP1/SGK1/ARF6/CNTN1/SEMA3A/PTPRS/TAOK3/PRPH2/FZD4/GATA2/CTNNA2/WNT11	36
PSM	GO:0007399	nervous system development	50/226	273/2033	9.23e-05	0.00457562	0.0036475	MTMR2/RARB/EFNB1/SEMA4D/BRINP1/TBX3/TSKU/LDB2/CER1/ISL1/PRTG/NEO1/TXLNB/ALCAM/LLPH/MUSK/TGFB2/DPF3/VCL/LMX1B/TDP2/TENM2/UNC5C/MAFB/SMAD6/WNT3A/DLX5/SOX9/FGFR1/ZEB1/SIX3/FARP1/SGK1/ARF6/CNTN1/MDGA1/PROX1/FZD6/GSN/PCLO/SEMA3A/MSX1/NR2F2/PTPRS/TAOK3/PRPH2/FZD4/GATA2/CTNNA2/WNT11	50
PSM	GO:0060173	limb development	12/226	33/2033	0.000112518	0.00512136	0.00408254	RARB/TBX3/FGF8/PITX2/GREM1/WNT3A/DLX5/SOX9/HS6ST2/GLI3/MSX1/NR2F2	12
PSM	GO:0006355	regulation of transcription, DNA-templated	65/226	388/2033	0.000117528	0.00512136	0.00408254	RARB/BMP4/SEMA4D/GATA4/MAF/BASP1/TBX3/MSGN1/GATA5/BMP2/FGF8/LDB2/CER1/BAP1/ISL1/GLI2/HOXA3/MSX2/MYCN/CCND1/ACTR3/PITX2/NFIL3/SMYD2/YWHAQ/DPF3/LMX1B/CDX4/TENM2/HAND1/CDH13/RREB1/HOXD8/MAFB/SMAD6/GATA6/GREM1/RBBP7/WNT3A/TEAD3/SUPT20H/TBXT/DLX5/NR3C2/SOX9/FGFR1/ZEB1/CHP1/GLI3/MAFF/SIX3/CBFA2T3/HOXA2/LUM/MYC/PROX1/MSX1/NR2F2/SOX21/MYF5/HOXB8/FZD4/GATA2/WNT11/CTCF	65
PSM	GO:1903506	regulation of nucleic acid-templated transcription	65/226	388/2033	0.000117528	0.00512136	0.00408254	RARB/BMP4/SEMA4D/GATA4/MAF/BASP1/TBX3/MSGN1/GATA5/BMP2/FGF8/LDB2/CER1/BAP1/ISL1/GLI2/HOXA3/MSX2/MYCN/CCND1/ACTR3/PITX2/NFIL3/SMYD2/YWHAQ/DPF3/LMX1B/CDX4/TENM2/HAND1/CDH13/RREB1/HOXD8/MAFB/SMAD6/GATA6/GREM1/RBBP7/WNT3A/TEAD3/SUPT20H/TBXT/DLX5/NR3C2/SOX9/FGFR1/ZEB1/CHP1/GLI3/MAFF/SIX3/CBFA2T3/HOXA2/LUM/MYC/PROX1/MSX1/NR2F2/SOX21/MYF5/HOXB8/FZD4/GATA2/WNT11/CTCF	65
PSM	GO:2001141	regulation of RNA biosynthetic process	65/226	388/2033	0.000117528	0.00512136	0.00408254	RARB/BMP4/SEMA4D/GATA4/MAF/BASP1/TBX3/MSGN1/GATA5/BMP2/FGF8/LDB2/CER1/BAP1/ISL1/GLI2/HOXA3/MSX2/MYCN/CCND1/ACTR3/PITX2/NFIL3/SMYD2/YWHAQ/DPF3/LMX1B/CDX4/TENM2/HAND1/CDH13/RREB1/HOXD8/MAFB/SMAD6/GATA6/GREM1/RBBP7/WNT3A/TEAD3/SUPT20H/TBXT/DLX5/NR3C2/SOX9/FGFR1/ZEB1/CHP1/GLI3/MAFF/SIX3/CBFA2T3/HOXA2/LUM/MYC/PROX1/MSX1/NR2F2/SOX21/MYF5/HOXB8/FZD4/GATA2/WNT11/CTCF	65
PSM	GO:0048699	generation of neurons	38/226	191/2033	0.000126917	0.00536784	0.00427903	MTMR2/RARB/SEMA4D/BRINP1/TSKU/ISL1/PRTG/NEO1/TXLNB/ALCAM/LLPH/TGFB2/VCL/LMX1B/TDP2/TENM2/UNC5C/SMAD6/WNT3A/DLX5/SOX9/FGFR1/ZEB1/SIX3/FARP1/SGK1/ARF6/CNTN1/MDGA1/SEMA3A/NR2F2/PTPRS/TAOK3/PRPH2/FZD4/GATA2/CTNNA2/WNT11	38
PSM	GO:0048762	mesenchymal cell differentiation	13/226	39/2033	0.000162303	0.00666833	0.00531572	FAM172A/SEMA4D/BMP2/VEGFA/ISL1/TGFB2/TGFBR2/GREM1/SOX9/FGFR1/MSX1/CTNNA2/WNT11	13
PSM	GO:0022008	neurogenesis	38/226	194/2033	0.000180209	0.00716476	0.00571146	MTMR2/RARB/SEMA4D/BRINP1/TSKU/ISL1/PRTG/NEO1/TXLNB/ALCAM/LLPH/TGFB2/VCL/LMX1B/TDP2/TENM2/UNC5C/SMAD6/WNT3A/DLX5/SOX9/FGFR1/ZEB1/SIX3/FARP1/SGK1/ARF6/CNTN1/MDGA1/SEMA3A/NR2F2/PTPRS/TAOK3/PRPH2/FZD4/GATA2/CTNNA2/WNT11	38
PSM	GO:0048729	tissue morphogenesis	19/226	72/2033	0.000185871	0.00716476	0.00571146	BMP4/TBX3/MSGN1/CER1/ISL1/PITX2/TGFB2/VCL/HAND1/GREM1/TBXT/SOX9/ACTA2/SIX3/MYC/PROX1/MSX1/CTNNA2/WNT11	19
PSM	GO:0010605	negative regulation of macromolecule metabolic process	49/226	273/2033	0.000189333	0.00716476	0.00571146	RARB/FAM172A/BMP4/SEMA4D/MAF/BASP1/TBX3/MMP2/BMP2/PTPRJ/SPRY1/TSKU/PKIA/LDB2/CER1/BAP1/ISL1/SPINK7/CTDSPL/MSX2/CCND1/NFIL3/SMYD2/YWHAQ/TGFB2/DPF3/TGFBR2/SPRY2/TIMP3/PIWIL1/TENM2/HAND1/GATA6/GREM1/RBBP7/ATF7IP/SOX9/ZEB1/CHP1/GLI3/SIX3/CBFA2T3/MSX1/NR2F2/SOX21/CELF2/CST3/GATA2/WNT11	49
PSM	GO:0051252	regulation of RNA metabolic process	68/226	419/2033	0.000218891	0.00807091	0.00643381	RARB/FAM172A/BMP4/SEMA4D/GATA4/MAF/BASP1/TBX3/MSGN1/GATA5/BMP2/FGF8/LDB2/CER1/BAP1/ISL1/GLI2/HOXA3/MSX2/MYCN/CCND1/ACTR3/PITX2/NFIL3/SMYD2/SMU1/YWHAQ/DPF3/LMX1B/CDX4/TENM2/HAND1/CDH13/RREB1/HOXD8/MAFB/SMAD6/GATA6/GREM1/RBBP7/WNT3A/TEAD3/SUPT20H/TBXT/DLX5/NR3C2/SOX9/FGFR1/ZEB1/CHP1/GLI3/MAFF/SIX3/CBFA2T3/HOXA2/LUM/MYC/PROX1/MSX1/NR2F2/SOX21/MYF5/CELF2/HOXB8/FZD4/GATA2/WNT11/CTCF	68
PSM	GO:2000113	negative regulation of cellular macromolecule biosynthetic process	32/226	155/2033	0.000227243	0.00816937	0.00651229	RARB/BMP4/SEMA4D/MAF/BASP1/TBX3/BMP2/LDB2/BAP1/ISL1/MSX2/CCND1/NFIL3/SMYD2/YWHAQ/DPF3/TENM2/HAND1/GATA6/GREM1/RBBP7/SOX9/ZEB1/GLI3/SIX3/CBFA2T3/MSX1/NR2F2/SOX21/CELF2/GATA2/WNT11	32
PSM	GO:0072132	mesenchyme morphogenesis	6/226	2033-10-01	0.000252947	0.0086275	0.00687749	ISL1/TGFB2/SOX9/ACTA2/MSX1/WNT11	6
PSM	GO:0010558	negative regulation of macromolecule biosynthetic process	32/226	156/2033	0.0002579	0.0086275	0.00687749	RARB/BMP4/SEMA4D/MAF/BASP1/TBX3/BMP2/LDB2/BAP1/ISL1/MSX2/CCND1/NFIL3/SMYD2/YWHAQ/DPF3/TENM2/HAND1/GATA6/GREM1/RBBP7/SOX9/ZEB1/GLI3/SIX3/CBFA2T3/MSX1/NR2F2/SOX21/CELF2/GATA2/WNT11	32
PSM	GO:0006357	regulation of transcription by RNA polymerase II	53/226	306/2033	0.000258405	0.0086275	0.00687749	RARB/BMP4/SEMA4D/GATA4/MAF/TBX3/MSGN1/GATA5/BMP2/FGF8/LDB2/CER1/ISL1/GLI2/HOXA3/MSX2/CCND1/ACTR3/PITX2/SMYD2/DPF3/LMX1B/CDX4/TENM2/HAND1/CDH13/RREB1/HOXD8/MAFB/SMAD6/GATA6/GREM1/RBBP7/WNT3A/TEAD3/SUPT20H/TBXT/DLX5/NR3C2/SOX9/GLI3/MAFF/SIX3/HOXA2/LUM/MYC/PROX1/MSX1/NR2F2/SOX21/MYF5/GATA2/CTCF	53
PSM	GO:0034330	cell junction organization	18/226	68/2033	0.000264743	0.0086275	0.00687749	CDH20/FN1/SEMA4D/MMP2/PTPRJ/VEGFA/MUSK/TGFB2/VCL/TGFBR2/GREM1/FARP1/ARF6/PCLO/SEMA3A/PTPRS/CTNNA2/WNT11	18
PSM	GO:0006366	transcription by RNA polymerase II	54/226	314/2033	0.000269984	0.0086275	0.00687749	RARB/BMP4/SEMA4D/GATA4/MAF/TBX3/MSGN1/GATA5/BMP2/FGF8/LDB2/CER1/ISL1/GLI2/HOXA3/MSX2/CCND1/ACTR3/PITX2/NFIL3/SMYD2/DPF3/LMX1B/CDX4/TENM2/HAND1/CDH13/RREB1/HOXD8/MAFB/SMAD6/GATA6/GREM1/RBBP7/WNT3A/TEAD3/SUPT20H/TBXT/DLX5/NR3C2/SOX9/GLI3/MAFF/SIX3/HOXA2/LUM/MYC/PROX1/MSX1/NR2F2/SOX21/MYF5/GATA2/CTCF	54
PSM	GO:0051241	negative regulation of multicellular organismal process	20/226	80/2033	0.000279667	0.00863231	0.00688133	MTMR2/RARB/SEMA4D/BRINP1/MMP2/TSKU/CER1/RBP/ANXA5/TGFB2/TGFBR2/MAFB/SMAD6/GATA6/GREM1/SOX9/NR2F2/PTPRS/GATA2/WNT11	20
PSM	GO:0043583	ear development	11/226	31/2033	0.000282141	0.00863231	0.00688133	RARB/MAF/TSKU/MAFB/WNT3A/DLX5/SOX9/PROX1/MSX1/SOX21/GATA2	11
PSM	GO:0035295	tube development	25/226	111/2033	0.000288622	0.00864665	0.00689276	RARB/BMP4/TBX3/VEGFA/CER1/ISL1/BTG1/PITX2/COL8A1/TGFB2/TGFBR2/LMX1B/HAND1/CDH13/GATA6/GREM1/NRXN3/SOX9/PROX1/MYH9/NR2F2/CALD1/FZD4/GATA2/WNT11	25
PSM	GO:0035108	limb morphogenesis	9/226	22/2033	0.000300455	0.00881745	0.00702891	RARB/TBX3/FGF8/PITX2/GREM1/WNT3A/DLX5/SOX9/MSX1	9
PSM	GO:0045934	negative regulation of nucleobase-containing compound metabolic process	31/226	151/2033	0.000320194	0.00920877	0.00734087	RARB/BMP4/SEMA4D/MAF/BASP1/TBX3/BMP2/LDB2/BAP1/ISL1/MSX2/CCND1/NFIL3/SMYD2/YWHAQ/DPF3/TENM2/HAND1/GATA6/GREM1/RBBP7/SOX9/ZEB1/GLI3/SIX3/CBFA2T3/MSX1/NR2F2/SOX21/GATA2/WNT11	31
PSM	GO:0001667	ameboidal-type cell migration	14/226	47/2033	0.000348767	0.00982522	0.00783227	SEMA4D/CER1/ISL1/TGFB2/CDH13/GREM1/SOX9/FGFR1/ARF6/MYH9/NR2F2/GATA2/CTNNA2/WNT11	14
PSM	GO:0001655	urogenital system development	10/226	27/2033	0.000360818	0.00982522	0.00783227	RARB/BMP4/BASP1/CER1/LMX1B/GREM1/SOX9/PROX1/GATA2/WNT11	10
PSM	GO:0007167	enzyme linked receptor protein signaling pathway	28/226	132/2033	0.000362126	0.00982522	0.00783227	BMP4/EFNB1/YES1/BMP2/FGF8/PTPRJ/VEGFA/SPRY1/CER1/FGFRL1/SIK1/NEO1/NPPA/TGFB2/TGFBR2/SPRY2/CDH13/SMAD6/IGFBP2/GREM1/CFC1/WNT3A/DLX5/EGFR/SOX9/FGFR1/MSX1/FZD4	28
PSM	GO:0031327	negative regulation of cellular biosynthetic process	32/226	159/2033	0.000373279	0.00994027	0.00792398	RARB/BMP4/SEMA4D/MAF/BASP1/TBX3/BMP2/LDB2/BAP1/ISL1/MSX2/CCND1/NFIL3/SMYD2/YWHAQ/DPF3/TENM2/HAND1/GATA6/GREM1/RBBP7/SOX9/ZEB1/GLI3/SIX3/CBFA2T3/MSX1/NR2F2/SOX21/CELF2/GATA2/WNT11	32
PSM	GO:0009892	negative regulation of metabolic process	50/226	288/2033	0.000382396	0.00999792	0.00796994	RARB/FAM172A/BMP4/SEMA4D/MAF/BASP1/TBX3/MMP2/BMP2/PTPRJ/SPRY1/TSKU/PKIA/LDB2/CER1/BAP1/ISL1/SPINK7/CTDSPL/MSX2/CCND1/NFIL3/SMYD2/YWHAQ/TGFB2/DPF3/TGFBR2/SPRY2/TIMP3/PIWIL1/TENM2/HAND1/SMAD6/GATA6/GREM1/RBBP7/ATF7IP/SOX9/ZEB1/CHP1/GLI3/SIX3/CBFA2T3/MSX1/NR2F2/SOX21/CELF2/CST3/GATA2/WNT11	50
PSM	GO:0009890	negative regulation of biosynthetic process	32/226	160/2033	0.000420882	0.010618	0.00846427	RARB/BMP4/SEMA4D/MAF/BASP1/TBX3/BMP2/LDB2/BAP1/ISL1/MSX2/CCND1/NFIL3/SMYD2/YWHAQ/DPF3/TENM2/HAND1/GATA6/GREM1/RBBP7/SOX9/ZEB1/GLI3/SIX3/CBFA2T3/MSX1/NR2F2/SOX21/CELF2/GATA2/WNT11	32
PSM	GO:0045595	regulation of cell differentiation	32/226	160/2033	0.000420882	0.010618	0.00846427	RARB/BMP4/SEMA4D/MAF/BRINP1/TBX3/BMP2/TSKU/ISL1/BTG1/PLEKHB2/PITX2/LPL/TGFB2/VCL/TGFBR2/SPRY2/MAFB/SMAD6/GATA6/GREM1/WNT3A/SOX9/FGFR1/ZEB1/MAFF/SIX3/MSX1/PTPRS/SOX21/MYF5/GATA2	32
PSM	GO:0030855	epithelial cell differentiation	16/226	59/2033	0.000435519	0.0107979	0.00860762	RARB/BMP4/MAF/BASP1/BTG1/VCL/GATA6/GREM1/DLX5/SOX9/MAFF/SIX3/PROX1/NR2F2/CTNNA2/WNT11	16
PSM	GO:0006351	transcription, DNA-templated	65/226	406/2033	0.000487757	0.0116899	0.00931873	RARB/BMP4/SEMA4D/GATA4/MAF/BASP1/TBX3/MSGN1/GATA5/BMP2/FGF8/LDB2/CER1/BAP1/ISL1/GLI2/HOXA3/MSX2/MYCN/CCND1/ACTR3/PITX2/NFIL3/SMYD2/YWHAQ/DPF3/LMX1B/CDX4/TENM2/HAND1/CDH13/RREB1/HOXD8/MAFB/SMAD6/GATA6/GREM1/RBBP7/WNT3A/TEAD3/SUPT20H/TBXT/DLX5/NR3C2/SOX9/FGFR1/ZEB1/CHP1/GLI3/MAFF/SIX3/CBFA2T3/HOXA2/LUM/MYC/PROX1/MSX1/NR2F2/SOX21/MYF5/HOXB8/FZD4/GATA2/WNT11/CTCF	65
PSM	GO:0097659	nucleic acid-templated transcription	65/226	406/2033	0.000487757	0.0116899	0.00931873	RARB/BMP4/SEMA4D/GATA4/MAF/BASP1/TBX3/MSGN1/GATA5/BMP2/FGF8/LDB2/CER1/BAP1/ISL1/GLI2/HOXA3/MSX2/MYCN/CCND1/ACTR3/PITX2/NFIL3/SMYD2/YWHAQ/DPF3/LMX1B/CDX4/TENM2/HAND1/CDH13/RREB1/HOXD8/MAFB/SMAD6/GATA6/GREM1/RBBP7/WNT3A/TEAD3/SUPT20H/TBXT/DLX5/NR3C2/SOX9/FGFR1/ZEB1/CHP1/GLI3/MAFF/SIX3/CBFA2T3/HOXA2/LUM/MYC/PROX1/MSX1/NR2F2/SOX21/MYF5/HOXB8/FZD4/GATA2/WNT11/CTCF	65
PSM	GO:0010563	negative regulation of phosphorus metabolic process	12/226	38/2033	0.00051538	0.0118013	0.00940755	SEMA4D/MMP2/PTPRJ/SPRY1/PKIA/CTDSPL/TGFB2/SPRY2/SMAD6/GREM1/CHP1/NR2F2	12
PSM	GO:0045936	negative regulation of phosphate metabolic process	12/226	38/2033	0.00051538	0.0118013	0.00940755	SEMA4D/MMP2/PTPRJ/SPRY1/PKIA/CTDSPL/TGFB2/SPRY2/SMAD6/GREM1/CHP1/NR2F2	12
PSM	GO:0042471	ear morphogenesis	8/226	19/2033	0.000524409	0.0118013	0.00940755	MAFB/WNT3A/DLX5/SOX9/PROX1/MSX1/SOX21/GATA2	8
PSM	GO:0032774	RNA biosynthetic process	65/226	407/2033	0.000525233	0.0118013	0.00940755	RARB/BMP4/SEMA4D/GATA4/MAF/BASP1/TBX3/MSGN1/GATA5/BMP2/FGF8/LDB2/CER1/BAP1/ISL1/GLI2/HOXA3/MSX2/MYCN/CCND1/ACTR3/PITX2/NFIL3/SMYD2/YWHAQ/DPF3/LMX1B/CDX4/TENM2/HAND1/CDH13/RREB1/HOXD8/MAFB/SMAD6/GATA6/GREM1/RBBP7/WNT3A/TEAD3/SUPT20H/TBXT/DLX5/NR3C2/SOX9/FGFR1/ZEB1/CHP1/GLI3/MAFF/SIX3/CBFA2T3/HOXA2/LUM/MYC/PROX1/MSX1/NR2F2/SOX21/MYF5/HOXB8/FZD4/GATA2/WNT11/CTCF	65
PSM	GO:0051216	cartilage development	14/226	49/2033	0.000561473	0.0122669	0.00977871	RARB/BMP4/MAF/MMP2/BMP2/TSKU/CER1/TGFB2/HAND1/SMAD6/GREM1/SOX9/EPYC/MSX1	14
PSM	GO:0060541	respiratory system development	7/226	15/2033	0.000563017	0.0122669	0.00977871	TGFB2/TGFBR2/GATA6/DLX5/SOX9/PROX1/WNT11	7
PSM	GO:0019219	regulation of nucleobase-containing compound metabolic process	70/226	448/2033	0.000580042	0.0124493	0.00992405	RARB/FAM172A/BMP4/SEMA4D/GATA4/MAF/BASP1/TBX3/MSGN1/GATA5/BMP2/FGF8/LDB2/CER1/BAP1/ISL1/GLI2/HOXA3/MSX2/MYCN/CCND1/ACTR3/PITX2/NFIL3/SMYD2/SMU1/YWHAQ/DPF3/LMX1B/CDX4/TENM2/HAND1/CDH13/RREB1/HOXD8/MAFB/SMAD6/GATA6/GREM1/RBBP7/WNT3A/TEAD3/SUPT20H/TBXT/DLX5/NR3C2/SOX9/FGFR1/ZEB1/CHP1/GLI3/EYA1/MAFF/SIX3/CBFA2T3/HOXA2/LUM/MYC/PROX1/MSX1/NR2F2/SOX21/MYF5/CELF2/HOXB8/FZD4/EYA3/GATA2/WNT11/CTCF	70
PSM	GO:0031324	negative regulation of cellular metabolic process	44/226	250/2033	0.000682942	0.0142551	0.0113636	RARB/BMP4/SEMA4D/MAF/BASP1/TBX3/MMP2/BMP2/PTPRJ/SPRY1/PKIA/LDB2/BAP1/ISL1/SPINK7/CTDSPL/MSX2/CCND1/NFIL3/SMYD2/YWHAQ/TGFB2/DPF3/SPRY2/TIMP3/TENM2/HAND1/SMAD6/GATA6/GREM1/RBBP7/SOX9/ZEB1/CHP1/GLI3/SIX3/CBFA2T3/MSX1/NR2F2/SOX21/CELF2/CST3/GATA2/WNT11	44
PSM	GO:0048839	inner ear development	10/226	29/2033	0.000699984	0.0142551	0.0113636	RARB/MAF/TSKU/MAFB/WNT3A/DLX5/SOX9/PROX1/SOX21/GATA2	10
PSM	GO:0007369	gastrulation	11/226	34/2033	0.000702952	0.0142551	0.0113636	BMP4/MSGN1/MMP2/TSKU/CER1/HAND1/GATA6/CFC1/SUPT20H/TBXT/WNT11	11
PSM	GO:0061448	connective tissue development	14/226	50/2033	0.000703835	0.0142551	0.0113636	RARB/BMP4/MAF/MMP2/BMP2/TSKU/CER1/TGFB2/HAND1/SMAD6/GREM1/SOX9/EPYC/MSX1	14
PSM	GO:0051172	negative regulation of nitrogen compound metabolic process	42/226	236/2033	0.00072659	0.0145116	0.0115681	RARB/BMP4/SEMA4D/MAF/BASP1/TBX3/MMP2/BMP2/PTPRJ/SPRY1/PKIA/LDB2/BAP1/ISL1/SPINK7/CTDSPL/MSX2/CCND1/NFIL3/SMYD2/YWHAQ/DPF3/SPRY2/TIMP3/TENM2/HAND1/GATA6/GREM1/RBBP7/SOX9/ZEB1/CHP1/GLI3/SIX3/CBFA2T3/MSX1/NR2F2/SOX21/CELF2/CST3/GATA2/WNT11	42
PSM	GO:0035239	tube morphogenesis	21/226	92/2033	0.000748752	0.0147494	0.0117576	BMP4/TBX3/VEGFA/CER1/ISL1/BTG1/PITX2/COL8A1/HAND1/CDH13/GATA6/GREM1/NRXN3/SOX9/PROX1/MYH9/NR2F2/CALD1/FZD4/GATA2/WNT11	21
PSM	GO:0071363	cellular response to growth factor stimulus	20/226	86/2033	0.000778423	0.0151267	0.0120584	BMP2/FGF8/VEGFA/SPRY1/CER1/FGFRL1/NEO1/TGFB2/TGFBR2/SPRY2/SMAD6/GATA6/GREM1/WNT3A/DLX5/EGFR/SOX9/FGFR1/MSX1/FZD4	20
PSM	GO:0045445	myoblast differentiation	8/226	20/2033	0.000791314	0.0151721	0.0120946	TBX3/ISL1/PITX2/GREM1/WNT3A/SOX9/MYF5/WNT11	8
PSM	GO:0001944	vasculature development	18/226	74/2033	0.000813205	0.0153867	0.0122657	MMP2/VEGFA/ISL1/BTG1/COL8A1/HAND1/CDH13/GATA6/GREM1/CFC1/NRXN3/PROX1/MYH9/NR2F2/CALD1/FZD4/GATA2/WNT11	18
PSM	GO:0150115	NA	7/226	16/2033	0.000907268	0.0164878	0.0131434	FN1/MMP2/PTPRJ/VEGFA/VCL/GREM1/ARF6	7
PSM	GO:0001933	negative regulation of protein phosphorylation	9/226	25/2033	0.000913307	0.0164878	0.0131434	MMP2/PTPRJ/SPRY1/PKIA/CTDSPL/SPRY2/GREM1/CHP1/NR2F2	9
PSM	GO:0150116	NA	6/226	2033-12-01	0.000917035	0.0164878	0.0131434	MMP2/PTPRJ/VEGFA/VCL/GREM1/ARF6	6
PSM	GO:0048513	animal organ development	57/226	352/2033	0.000917263	0.0164878	0.0131434	RARB/FAM172A/FN1/BMP4/LFNG/SEMA4D/MAF/BASP1/TBX3/MMP2/BMP2/VEGFA/SPRY1/TSKU/CER1/ISL1/FGFRL1/HOXA3/PITX2/LIMK2/TGFB2/TGFBR2/LMX1B/SPRY2/CDX4/HAND1/UNC5C/MAFB/SMAD6/LBR/GATA6/GREM1/CFC1/WNT3A/TEAD3/TBXT/DLX5/SOX9/FGFR1/ACTA2/ACTN1/GLI3/MAFF/SIX3/EPYC/ARF6/PROX1/MYH9/MSX1/NR2F2/SOX21/MYF5/PRPH2/FZD4/GATA2/CTNNA2/WNT11	57
PSM	GO:0001568	blood vessel development	17/226	69/2033	0.000973108	0.0172757	0.0137715	MMP2/VEGFA/ISL1/BTG1/COL8A1/HAND1/CDH13/GATA6/GREM1/CFC1/NRXN3/MYH9/NR2F2/CALD1/FZD4/GATA2/WNT11	17
PSM	GO:0070848	response to growth factor	20/226	88/2033	0.00106386	0.0186564	0.0148722	BMP2/FGF8/VEGFA/SPRY1/CER1/FGFRL1/NEO1/TGFB2/TGFBR2/SPRY2/SMAD6/GATA6/GREM1/WNT3A/DLX5/EGFR/SOX9/FGFR1/MSX1/FZD4	20
PSM	GO:1901362	organic cyclic compound biosynthetic process	73/226	482/2033	0.00112621	0.0195119	0.0155541	RARB/BMP4/SEMA4D/GATA4/MAF/BASP1/TBX3/MSGN1/GATA5/BMP2/FGF8/LDB2/GART/ELOVL6/CER1/BAP1/INSIG2/ISL1/GLI2/HOXA3/MSX2/MYCN/CCND1/ACTR3/PITX2/NPPA/NFIL3/SMYD2/YWHAQ/TGFB2/DPF3/LMX1B/CDX4/TENM2/HAND1/CDH13/RREB1/HOXD8/MAFB/SMAD6/LBR/GATA6/GREM1/RBBP7/WNT3A/TEAD3/SUPT20H/TBXT/DLX5/NR3C2/SOX9/FGFR1/RGN/ZEB1/CHP1/GLI3/MAFF/SIX3/CBFA2T3/HOXA2/LUM/MYC/PROX1/TYRP1/MSX1/NR2F2/SOX21/MYF5/HOXB8/FZD4/GATA2/WNT1…	73
PSM	GO:0000902	cell morphogenesis	25/226	121/2033	0.0011507	0.0196989	0.0157032	CDH20/FN1/SEMA4D/TSKU/ISL1/PRTG/NEO1/ALCAM/LLPH/TGFB2/VCL/TENM2/UNC5C/GREM1/DLX5/FARP1/SGK1/PROX1/MYH9/SEMA3A/MSX1/PTPRS/TAOK3/FZD4/CTNNA2	25
PSM	GO:0001822	kidney development	9/226	26/2033	0.00126375	0.020702	0.0165028	RARB/BMP4/BASP1/CER1/LMX1B/GREM1/SOX9/PROX1/WNT11	9
PSM	GO:0001837	epithelial to mesenchymal transition	9/226	26/2033	0.00126375	0.020702	0.0165028	BMP2/VEGFA/TGFB2/TGFBR2/GREM1/SOX9/FGFR1/MSX1/WNT11	9
PSM	GO:0072001	renal system development	9/226	26/2033	0.00126375	0.020702	0.0165028	RARB/BMP4/BASP1/CER1/LMX1B/GREM1/SOX9/PROX1/WNT11	9
PSM	GO:0071773	cellular response to BMP stimulus	10/226	31/2033	0.00126688	0.020702	0.0165028	BMP2/CER1/NEO1/SMAD6/GATA6/GREM1/WNT3A/DLX5/SOX9/MSX1	10
PSM	GO:0000122	negative regulation of transcription by RNA polymerase II	19/226	83/2033	0.00129551	0.0209319	0.0166861	RARB/BMP4/SEMA4D/MAF/BMP2/LDB2/ISL1/MSX2/CCND1/SMYD2/TENM2/HAND1/GATA6/RBBP7/SOX9/MSX1/NR2F2/SOX21/GATA2	19
PSM	GO:0008285	negative regulation of cell proliferation	16/226	65/2033	0.00138749	0.0213905	0.0170516	RARB/SPRY1/CER1/BTG1/FGFRL1/SMYD2/TGFB2/CDH13/SMAD6/GATA6/GREM1/SOX9/MSX1/NR2F2/GATA2/WNT11	16
PSM	GO:0060322	head development	16/226	65/2033	0.00138749	0.0213905	0.0170516	RARB/MMP2/TSKU/ISL1/LIMK2/TGFBR2/MAFB/DLX5/SOX9/SIX3/MSX1/NR2F2/FZD4/GATA2/CTNNA2/WNT11	16
PSM	GO:0009799	specification of symmetry	7/226	17/2033	0.00139827	0.0213905	0.0170516	TBX3/CER1/PITX2/HAND1/GREM1/CFC1/WNT3A	7
PSM	GO:0009855	determination of bilateral symmetry	7/226	17/2033	0.00139827	0.0213905	0.0170516	TBX3/CER1/PITX2/HAND1/GREM1/CFC1/WNT3A	7
PSM	GO:0019932	second-messenger-mediated signaling	7/226	17/2033	0.00139827	0.0213905	0.0170516	NPPA/TENM2/CDH13/SOX9/RGN/CHP1/GNAI1	7
PSM	GO:0042127	regulation of cell proliferation	30/226	157/2033	0.00143281	0.0216882	0.017289	RARB/TNC/TBX3/MMP2/VEGFA/SPRY1/CER1/ISL1/BTG1/FGFRL1/PITX2/SMYD2/TGFB2/SPRY2/CDH13/SMAD6/TES/GATA6/GREM1/WNT3A/DLX5/SOX9/FGFR1/RPS6/SIX3/MYC/MSX1/NR2F2/GATA2/WNT11	30
PSM	GO:0003205	cardiac chamber development	6/226	13/2033	0.00154637	0.0229245	0.0182745	TBX3/ISL1/FGFRL1/HAND1/GATA6/WNT11	6
PSM	GO:0048565	digestive tract development	6/226	13/2033	0.00154637	0.0229245	0.0182745	RARB/BMP4/TGFB2/GATA6/SOX9/WNT11	6
PSM	GO:0010556	regulation of macromolecule biosynthetic process	68/226	447/2033	0.00159556	0.0234123	0.0186634	RARB/BMP4/SEMA4D/GATA4/MAF/BASP1/TBX3/MSGN1/GATA5/BMP2/FGF8/LDB2/CER1/BAP1/ISL1/GLI2/HOXA3/MSX2/MYCN/CCND1/ACTR3/PITX2/NFIL3/SMYD2/YWHAQ/TGFB2/DPF3/LMX1B/CDX4/PIWIL1/TENM2/HAND1/CDH13/RREB1/HOXD8/MAFB/SMAD6/GATA6/GREM1/RBBP7/WNT3A/TEAD3/SUPT20H/TBXT/DLX5/NR3C2/SOX9/FGFR1/ZEB1/CHP1/GLI3/MAFF/SIX3/CBFA2T3/HOXA2/LUM/MYC/PROX1/MSX1/NR2F2/SOX21/MYF5/CELF2/HOXB8/FZD4/GATA2/WNT11/CTCF	68
PSM	GO:0001501	skeletal system development	20/226	91/2033	0.00165864	0.0236589	0.0188599	RARB/BMP4/SEMA4D/MAF/TBX3/MMP2/BMP2/TSKU/CER1/FGFRL1/HOXA3/TGFB2/HAND1/SMAD6/GREM1/DLX5/SOX9/EPYC/MSX1/WNT11	20
PSM	GO:0071772	response to BMP	10/226	32/2033	0.0016662	0.0236589	0.0188599	BMP2/CER1/NEO1/SMAD6/GATA6/GREM1/WNT3A/DLX5/SOX9/MSX1	10
PSM	GO:0090130	tissue migration	10/226	32/2033	0.0016662	0.0236589	0.0188599	TGFB2/CDH13/GREM1/SOX9/FGFR1/ACTA2/ARF6/MYH9/NR2F2/GATA2	10
PSM	GO:0048666	neuron development	26/226	131/2033	0.0017115	0.0236589	0.0188599	MTMR2/SEMA4D/TSKU/ISL1/PRTG/NEO1/TXLNB/ALCAM/LLPH/TGFB2/VCL/TDP2/TENM2/UNC5C/DLX5/FARP1/SGK1/ARF6/CNTN1/SEMA3A/PTPRS/TAOK3/PRPH2/FZD4/GATA2/CTNNA2	26
PSM	GO:0045893	positive regulation of transcription, DNA-templated	33/226	180/2033	0.00172753	0.0236589	0.0188599	RARB/BMP4/GATA4/MAF/MSGN1/GATA5/FGF8/LDB2/ISL1/GLI2/ACTR3/PITX2/DPF3/HAND1/CDH13/RREB1/MAFB/GATA6/GREM1/WNT3A/TEAD3/DLX5/SOX9/FGFR1/MAFF/SIX3/LUM/MSX1/NR2F2/SOX21/FZD4/GATA2/WNT11	33
PSM	GO:1902680	positive regulation of RNA biosynthetic process	33/226	180/2033	0.00172753	0.0236589	0.0188599	RARB/BMP4/GATA4/MAF/MSGN1/GATA5/FGF8/LDB2/ISL1/GLI2/ACTR3/PITX2/DPF3/HAND1/CDH13/RREB1/MAFB/GATA6/GREM1/WNT3A/TEAD3/DLX5/SOX9/FGFR1/MAFF/SIX3/LUM/MSX1/NR2F2/SOX21/FZD4/GATA2/WNT11	33
PSM	GO:1903508	positive regulation of nucleic acid-templated transcription	33/226	180/2033	0.00172753	0.0236589	0.0188599	RARB/BMP4/GATA4/MAF/MSGN1/GATA5/FGF8/LDB2/ISL1/GLI2/ACTR3/PITX2/DPF3/HAND1/CDH13/RREB1/MAFB/GATA6/GREM1/WNT3A/TEAD3/DLX5/SOX9/FGFR1/MAFF/SIX3/LUM/MSX1/NR2F2/SOX21/FZD4/GATA2/WNT11	33
PSM	GO:0019438	aromatic compound biosynthetic process	70/226	465/2033	0.00179334	0.0243285	0.0193937	RARB/BMP4/SEMA4D/GATA4/MAF/BASP1/TBX3/MSGN1/GATA5/BMP2/FGF8/LDB2/GART/ELOVL6/CER1/BAP1/ISL1/GLI2/HOXA3/MSX2/MYCN/CCND1/ACTR3/PITX2/NPPA/NFIL3/SMYD2/YWHAQ/TGFB2/DPF3/LMX1B/CDX4/TENM2/HAND1/CDH13/RREB1/HOXD8/MAFB/SMAD6/GATA6/GREM1/RBBP7/WNT3A/TEAD3/SUPT20H/TBXT/DLX5/NR3C2/SOX9/FGFR1/ZEB1/CHP1/GLI3/MAFF/SIX3/CBFA2T3/HOXA2/LUM/MYC/PROX1/TYRP1/MSX1/NR2F2/SOX21/MYF5/HOXB8/FZD4/GATA2/WNT11/CTCF	70
PSM	GO:0034654	nucleobase-containing compound biosynthetic process	68/226	449/2033	0.00181326	0.0243689	0.0194259	RARB/BMP4/SEMA4D/GATA4/MAF/BASP1/TBX3/MSGN1/GATA5/BMP2/FGF8/LDB2/GART/ELOVL6/CER1/BAP1/ISL1/GLI2/HOXA3/MSX2/MYCN/CCND1/ACTR3/PITX2/NPPA/NFIL3/SMYD2/YWHAQ/DPF3/LMX1B/CDX4/TENM2/HAND1/CDH13/RREB1/HOXD8/MAFB/SMAD6/GATA6/GREM1/RBBP7/WNT3A/TEAD3/SUPT20H/TBXT/DLX5/NR3C2/SOX9/FGFR1/ZEB1/CHP1/GLI3/MAFF/SIX3/CBFA2T3/HOXA2/LUM/MYC/PROX1/MSX1/NR2F2/SOX21/MYF5/HOXB8/FZD4/GATA2/WNT11/CTCF	68
PSM	GO:0007155	cell adhesion	30/226	160/2033	0.00196711	0.0259514	0.0206874	SPON1/TNC/CDH20/FN1/COL14A1/CDH11/MMP2/PTPRJ/VEGFA/FGFRL1/MYBPC3/PRTG/NEO1/COL8A1/ALCAM/ASTL/TGFB2/LSAMP/VCL/TENM2/CDH13/SMAD6/GREM1/NRXN3/SOX9/CNTN1/PTPRS/PRPH2/FZD4/CTNNA2	30
PSM	GO:0022610	biological adhesion	30/226	160/2033	0.00196711	0.0259514	0.0206874	SPON1/TNC/CDH20/FN1/COL14A1/CDH11/MMP2/PTPRJ/VEGFA/FGFRL1/MYBPC3/PRTG/NEO1/COL8A1/ALCAM/ASTL/TGFB2/LSAMP/VCL/TENM2/CDH13/SMAD6/GREM1/NRXN3/SOX9/CNTN1/PTPRS/PRPH2/FZD4/CTNNA2	30
PSM	GO:0042472	inner ear morphogenesis	7/226	18/2033	0.00207465	0.0271213	0.02162	MAFB/WNT3A/DLX5/SOX9/PROX1/SOX21/GATA2	7
PSM	GO:2000112	regulation of cellular macromolecule biosynthetic process	67/226	444/2033	0.0022009	0.0285125	0.022729	RARB/BMP4/SEMA4D/GATA4/MAF/BASP1/TBX3/MSGN1/GATA5/BMP2/FGF8/LDB2/CER1/BAP1/ISL1/GLI2/HOXA3/MSX2/MYCN/CCND1/ACTR3/PITX2/NFIL3/SMYD2/YWHAQ/DPF3/LMX1B/CDX4/PIWIL1/TENM2/HAND1/CDH13/RREB1/HOXD8/MAFB/SMAD6/GATA6/GREM1/RBBP7/WNT3A/TEAD3/SUPT20H/TBXT/DLX5/NR3C2/SOX9/FGFR1/ZEB1/CHP1/GLI3/MAFF/SIX3/CBFA2T3/HOXA2/LUM/MYC/PROX1/MSX1/NR2F2/SOX21/MYF5/CELF2/HOXB8/FZD4/GATA2/WNT11/CTCF	67
PSM	GO:0072073	kidney epithelium development	8/226	23/2033	0.00228758	0.0293709	0.0234133	RARB/BMP4/BASP1/CER1/LMX1B/GREM1/SOX9/WNT11	8
PSM	GO:0009798	axis specification	6/226	14/2033	0.00245765	0.0304351	0.0242617	BMP4/TBX3/TSKU/CER1/CDX4/SIX3	6
PSM	GO:0055123	digestive system development	6/226	14/2033	0.00245765	0.0304351	0.0242617	RARB/BMP4/TGFB2/GATA6/SOX9/WNT11	6
PSM	GO:0018130	heterocycle biosynthetic process	69/226	462/2033	0.00245988	0.0304351	0.0242617	RARB/BMP4/SEMA4D/GATA4/MAF/BASP1/TBX3/MSGN1/GATA5/BMP2/FGF8/LDB2/GART/ELOVL6/CER1/BAP1/ISL1/GLI2/HOXA3/MSX2/MYCN/CCND1/ACTR3/PITX2/NPPA/NFIL3/SMYD2/YWHAQ/DPF3/LMX1B/CDX4/TENM2/HAND1/CDH13/RREB1/HOXD8/MAFB/SMAD6/GATA6/GREM1/RBBP7/WNT3A/TEAD3/SUPT20H/TBXT/DLX5/NR3C2/SOX9/FGFR1/RGN/ZEB1/CHP1/GLI3/MAFF/SIX3/CBFA2T3/HOXA2/LUM/MYC/PROX1/MSX1/NR2F2/SOX21/MYF5/HOXB8/FZD4/GATA2/WNT11/CTCF	69
PSM	GO:0003279	cardiac septum development	5/226	2033-10-01	0.00256095	0.0304351	0.0242617	ISL1/FGFRL1/HAND1/GATA6/WNT11	5
PSM	GO:0010171	body morphogenesis	5/226	2033-10-01	0.00256095	0.0304351	0.0242617	MMP2/TGFBR2/DLX5/MSX1/WNT11	5
PSM	GO:0048645	animal organ formation	5/226	2033-10-01	0.00256095	0.0304351	0.0242617	FN1/SPRY1/ISL1/GATA6/WNT11	5
PSM	GO:0060323	head morphogenesis	5/226	2033-10-01	0.00256095	0.0304351	0.0242617	MMP2/TGFBR2/DLX5/MSX1/WNT11	5
PSM	GO:0061037	negative regulation of cartilage development	5/226	2033-10-01	0.00256095	0.0304351	0.0242617	RARB/MMP2/SMAD6/GREM1/SOX9	5
PSM	GO:0071634	regulation of transforming growth factor beta production	5/226	2033-10-01	0.00256095	0.0304351	0.0242617	TSKU/TGFB2/GATA6/LUM/WNT11	5
PSM	GO:0061061	muscle structure development	17/226	75/2033	0.00261007	0.0307646	0.0245243	RARB/TBX3/ISL1/PITX2/TGFB2/HAND1/GATA6/GREM1/WNT3A/SOX9/ACTN1/MAFF/PROX1/MSX1/NR2F2/MYF5/WNT11	17
PSM	GO:0048863	stem cell differentiation	10/226	34/2033	0.00276964	0.03238	0.0258121	FAM172A/SEMA4D/ISL1/TGFB2/GATA6/GREM1/SOX9/MSX1/SOX21/CTNNA2	10
PSM	GO:0006468	protein phosphorylation	32/226	178/2033	0.00284454	0.0329875	0.0262963	BMP4/YES1/STK40/MMP2/BMP2/CAMK2D/PTPRJ/VEGFA/SPRY1/PKIA/ISL1/ST3GAL1/SIK1/CTDSPL/CCND1/DSTYK/LIMK2/MUSK/TGFB2/TGFBR2/SPRY2/PRRC1/GREM1/EGFR/SOX9/FGFR1/CHP1/SGK1/NR2F2/TAOK3/FZD4/WNT11	32
PSM	GO:0035113	embryonic appendage morphogenesis	7/226	19/2033	0.00297896	0.0337222	0.026882	RARB/TBX3/PITX2/GREM1/DLX5/MSX1/WNT11	7
PSM	GO:0071695	anatomical structure maturation	7/226	19/2033	0.00297896	0.0337222	0.026882	SEMA4D/MMP2/VEGFA/TGFB2/GREM1/SIX3/GATA2	7
PSM	GO:0045944	positive regulation of transcription by RNA polymerase II	26/226	136/2033	0.00299942	0.0337222	0.026882	RARB/MAF/MSGN1/FGF8/LDB2/ISL1/ACTR3/PITX2/DPF3/HAND1/CDH13/RREB1/MAFB/GATA6/GREM1/WNT3A/TEAD3/DLX5/SOX9/MAFF/SIX3/LUM/MSX1/NR2F2/SOX21/GATA2	26
PSM	GO:0010631	epithelial cell migration	9/226	29/2033	0.0030017	0.0337222	0.026882	TGFB2/CDH13/GREM1/SOX9/FGFR1/ARF6/MYH9/NR2F2/GATA2	9
PSM	GO:0010557	positive regulation of macromolecule biosynthetic process	35/226	201/2033	0.00315865	0.0352104	0.0280683	RARB/BMP4/GATA4/MAF/MSGN1/GATA5/FGF8/LDB2/ISL1/GLI2/ACTR3/PITX2/TGFB2/DPF3/HAND1/CDH13/RREB1/MAFB/GATA6/GREM1/WNT3A/TEAD3/DLX5/SOX9/FGFR1/CHP1/MAFF/SIX3/LUM/MSX1/NR2F2/SOX21/FZD4/GATA2/WNT11	35
PSM	GO:0045165	cell fate commitment	12/226	46/2033	0.0032828	0.0362944	0.0289324	BMP4/GATA4/TBX3/ISL1/GATA6/WNT3A/TBXT/SOX9/NR2F2/MYF5/GATA2/WNT11	12
PSM	GO:0048812	neuron projection morphogenesis	18/226	83/2033	0.00330637	0.0362944	0.0289324	SEMA4D/TSKU/ISL1/PRTG/NEO1/ALCAM/LLPH/VCL/TENM2/UNC5C/DLX5/FARP1/SGK1/SEMA3A/PTPRS/TAOK3/FZD4/CTNNA2	18
PSM	GO:0051239	regulation of multicellular organismal process	38/226	224/2033	0.00337492	0.0367662	0.0293085	MTMR2/RARB/BMP4/LFNG/SEMA4D/MAF/BRINP1/MMP2/BMP2/VEGFA/SPRY1/TSKU/CER1/ISL1/BTG1/MYBPC3/RBP/PITX2/LPL/ANXA5/TGFB2/VCL/TGFBR2/MAFB/SMAD6/GATA6/GREM1/TLR2A/SOX9/FGFR1/MAFF/ARF6/LUM/NR2F2/PTPRS/MYF5/GATA2/WNT11	38
PSM	GO:0048468	cell development	39/226	232/2033	0.00351995	0.0380578	0.0303381	MTMR2/RARB/FAM172A/SEMA4D/MAF/BRINP1/TSKU/ISL1/PRTG/NEO1/TXLNB/NAIF1/ALCAM/LLPH/TGFB2/VCL/TDP2/PIWIL1/TENM2/UNC5C/SMAD6/DLX5/SOX9/ACTN1/SIX3/FARP1/SGK1/ARF6/CNTN1/PROX1/MYH9/SEMA3A/PTPRS/MYF5/TAOK3/PRPH2/FZD4/GATA2/CTNNA2	39
PSM	GO:0001952	regulation of cell-matrix adhesion	6/226	15/2033	0.00372074	0.0384922	0.0306845	MMP2/PTPRJ/VEGFA/VCL/CDH13/GREM1	6
PSM	GO:0007044	cell-substrate junction assembly	6/226	15/2033	0.00372074	0.0384922	0.0306845	FN1/MMP2/PTPRJ/VEGFA/VCL/GREM1	6
PSM	GO:0009953	dorsal/ventral pattern formation	6/226	15/2033	0.00372074	0.0384922	0.0306845	BMP4/CER1/GREM1/WNT3A/GLI3/SIX3	6
PSM	GO:0045766	positive regulation of angiogenesis	6/226	15/2033	0.00372074	0.0384922	0.0306845	VEGFA/ISL1/BTG1/GATA6/GREM1/GATA2	6
PSM	GO:0048041	focal adhesion assembly	6/226	15/2033	0.00372074	0.0384922	0.0306845	FN1/MMP2/PTPRJ/VEGFA/VCL/GREM1	6
PSM	GO:1904018	positive regulation of vasculature development	6/226	15/2033	0.00372074	0.0384922	0.0306845	VEGFA/ISL1/BTG1/GATA6/GREM1/GATA2	6
PSM	GO:0120039	plasma membrane bounded cell projection morphogenesis	18/226	84/2033	0.0037963	0.0389004	0.0310099	SEMA4D/TSKU/ISL1/PRTG/NEO1/ALCAM/LLPH/VCL/TENM2/UNC5C/DLX5/FARP1/SGK1/SEMA3A/PTPRS/TAOK3/FZD4/CTNNA2	18
PSM	GO:0042326	negative regulation of phosphorylation	9/226	30/2033	0.00388133	0.0389004	0.0310099	MMP2/PTPRJ/SPRY1/PKIA/CTDSPL/SPRY2/GREM1/CHP1/NR2F2	9
PSM	GO:0090132	epithelium migration	9/226	30/2033	0.00388133	0.0389004	0.0310099	TGFB2/CDH13/GREM1/SOX9/FGFR1/ARF6/MYH9/NR2F2/GATA2	9
PSM	GO:0007178	transmembrane receptor protein serine/threonine kinase signaling pathway	12/226	47/2033	0.00398314	0.0389004	0.0310099	BMP4/BMP2/CER1/NEO1/TGFB2/TGFBR2/SMAD6/GREM1/CFC1/WNT3A/DLX5/MSX1	12
PSM	GO:0060537	muscle tissue development	12/226	47/2033	0.00398314	0.0389004	0.0310099	RARB/ISL1/TGFB2/HAND1/GATA6/GREM1/SOX9/ACTN1/MAFF/PROX1/NR2F2/MYF5	12
PSM	GO:0022603	regulation of anatomical structure morphogenesis	17/226	78/2033	0.00405249	0.0389004	0.0310099	FN1/LFNG/SEMA4D/VEGFA/SPRY1/CER1/ISL1/BTG1/GATA6/GREM1/SOX9/MYH9/MSX1/PTPRS/FZD4/GATA2/WNT11	17
PSM	GO:0048523	negative regulation of cellular process	70/226	479/2033	0.00413817	0.0389004	0.0310099	MTMR2/RARB/BMP4/LFNG/SEMA4D/MAF/BASP1/BRINP1/TBX3/MMP2/BMP2/PTPRJ/SPRY1/TSKU/PKIA/LDB2/CER1/BAP1/INSIG2/ISL1/ST3GAL1/SPINK7/BTG1/FGFRL1/CTDSPL/MSX2/OVOB/CCND1/NFIL3/SMYD2/LIMK2/YWHAQ/CRYAA/ASTL/TGFB2/DPF3/SPRY2/TIMP3/PIWIL1/TENM2/HAND1/CDH13/MAFB/SMAD6/GATA6/GREM1/RBBP7/RGS4/SOX9/ZEB1/CHP1/GLI3/EYA1/SIX3/CBFA2T3/GNAI1/ARF6/GSN/SEMA3A/MSX1/NR2F2/PTPRS/SOX21/CELF2/TAOK3/FZD4/CST3/EYA3/GATA2/WNT11	70
PSM	GO:0001823	mesonephros development	7/226	20/2033	0.00415691	0.0389004	0.0310099	RARB/BMP4/CER1/LMX1B/GREM1/SOX9/WNT11	7
PSM	GO:0007498	mesoderm development	7/226	20/2033	0.00415691	0.0389004	0.0310099	BMP4/TBX3/MSGN1/CER1/HAND1/TBXT/WNT11	7
PSM	GO:0021700	developmental maturation	7/226	20/2033	0.00415691	0.0389004	0.0310099	SEMA4D/MMP2/VEGFA/TGFB2/GREM1/SIX3/GATA2	7
PSM	GO:0048738	cardiac muscle tissue development	7/226	20/2033	0.00415691	0.0389004	0.0310099	RARB/ISL1/TGFB2/HAND1/GATA6/GREM1/PROX1	7
PSM	GO:0072163	mesonephric epithelium development	7/226	20/2033	0.00415691	0.0389004	0.0310099	RARB/BMP4/CER1/LMX1B/GREM1/SOX9/WNT11	7
PSM	GO:0072164	mesonephric tubule development	7/226	20/2033	0.00415691	0.0389004	0.0310099	RARB/BMP4/CER1/LMX1B/GREM1/SOX9/WNT11	7
PSM	GO:0000003	reproduction	20/226	98/2033	0.0042159	0.0389004	0.0310099	BMP4/LFNG/BRINP1/TBX3/ACTR3/NAIF1/LIMK2/ASTL/TGFB2/RAD54L/PIWIL1/SPIN1/GATA6/SOX9/MYH9/STRBP/MSX1/NR2F2/FZD4/RMI1	20
PSM	GO:0022414	reproductive process	20/226	98/2033	0.0042159	0.0389004	0.0310099	BMP4/LFNG/BRINP1/TBX3/ACTR3/NAIF1/LIMK2/ASTL/TGFB2/RAD54L/PIWIL1/SPIN1/GATA6/SOX9/MYH9/STRBP/MSX1/NR2F2/FZD4/RMI1	20
PSM	GO:0003206	cardiac chamber morphogenesis	5/226	2033-11-01	0.00427418	0.0389004	0.0310099	ISL1/FGFRL1/HAND1/GATA6/WNT11	5
PSM	GO:0051893	regulation of focal adhesion assembly	5/226	2033-11-01	0.00427418	0.0389004	0.0310099	MMP2/PTPRJ/VEGFA/VCL/GREM1	5
PSM	GO:0071604	transforming growth factor beta production	5/226	2033-11-01	0.00427418	0.0389004	0.0310099	TSKU/TGFB2/GATA6/LUM/WNT11	5
PSM	GO:0090109	regulation of cell-substrate junction assembly	5/226	2033-11-01	0.00427418	0.0389004	0.0310099	MMP2/PTPRJ/VEGFA/VCL/GREM1	5
PSM	GO:0048858	cell projection morphogenesis	18/226	85/2033	0.00434497	0.0392961	0.0313252	SEMA4D/TSKU/ISL1/PRTG/NEO1/ALCAM/LLPH/VCL/TENM2/UNC5C/DLX5/FARP1/SGK1/SEMA3A/PTPRS/TAOK3/FZD4/CTNNA2	18
PSM	GO:0009889	regulation of biosynthetic process	68/226	464/2033	0.00447701	0.0402371	0.0320754	RARB/BMP4/SEMA4D/GATA4/MAF/BASP1/TBX3/MSGN1/GATA5/BMP2/FGF8/LDB2/CER1/BAP1/ISL1/GLI2/HOXA3/MSX2/MYCN/CCND1/ACTR3/PITX2/NFIL3/SMYD2/YWHAQ/TGFB2/DPF3/LMX1B/CDX4/PIWIL1/TENM2/HAND1/CDH13/RREB1/HOXD8/MAFB/SMAD6/GATA6/GREM1/RBBP7/WNT3A/TEAD3/SUPT20H/TBXT/DLX5/NR3C2/SOX9/FGFR1/ZEB1/CHP1/GLI3/MAFF/SIX3/CBFA2T3/HOXA2/LUM/MYC/PROX1/MSX1/NR2F2/SOX21/MYF5/CELF2/HOXB8/FZD4/GATA2/WNT11/CTCF	68
PSM	GO:0051254	positive regulation of RNA metabolic process	33/226	191/2033	0.00474834	0.0424106	0.033808	RARB/BMP4/GATA4/MAF/MSGN1/GATA5/FGF8/LDB2/ISL1/GLI2/ACTR3/PITX2/DPF3/HAND1/CDH13/RREB1/MAFB/GATA6/GREM1/WNT3A/TEAD3/DLX5/SOX9/FGFR1/MAFF/SIX3/LUM/MSX1/NR2F2/SOX21/FZD4/GATA2/WNT11	33
PSM	GO:0001503	ossification	12/226	48/2033	0.00479895	0.0425981	0.0339575	BMP4/SEMA4D/MMP2/BMP2/CER1/MSX2/TGFB2/GREM1/DLX5/SOX9/MSX1/WNT11	12
PSM	GO:0009968	negative regulation of signal transduction	21/226	106/2033	0.00490163	0.0432426	0.0344712	LFNG/PTPRJ/SPRY1/TSKU/CER1/INSIG2/ISL1/SPRY2/TIMP3/SMAD6/GREM1/RGS4/SOX9/CHP1/EYA1/SIX3/TAOK3/FZD4/EYA3/GATA2/WNT11	21
PSM	GO:0048514	blood vessel morphogenesis	15/226	67/2033	0.0052445	0.0459853	0.0366576	VEGFA/ISL1/BTG1/COL8A1/HAND1/CDH13/GATA6/GREM1/NRXN3/MYH9/NR2F2/CALD1/FZD4/GATA2/WNT11	15
PSM	GO:0051093	negative regulation of developmental process	17/226	80/2033	0.00533874	0.0461193	0.0367645	RARB/SEMA4D/BRINP1/TBX3/MMP2/TSKU/CER1/ISL1/MAFB/SMAD6/GREM1/SOX9/SIX3/MSX1/PTPRS/GATA2/WNT11	17
PSM	GO:0035051	cardiocyte differentiation	6/226	16/2033	0.00540882	0.0461193	0.0367645	RARB/ISL1/TGFB2/GATA6/GREM1/PROX1	6
PSM	GO:0048332	mesoderm morphogenesis	6/226	16/2033	0.00540882	0.0461193	0.0367645	BMP4/TBX3/MSGN1/HAND1/TBXT/WNT11	6
PSM	GO:0030900	forebrain development	8/226	26/2033	0.00542014	0.0461193	0.0367645	RARB/TSKU/ISL1/DLX5/SIX3/MSX1/NR2F2/GATA2	8
PSM	GO:0045664	regulation of neuron differentiation	8/226	26/2033	0.00542014	0.0461193	0.0367645	BRINP1/ISL1/SMAD6/SOX9/FGFR1/ZEB1/SIX3/GATA2	8
PSM	GO:0032990	cell part morphogenesis	18/226	87/2033	0.00563957	0.0472817	0.0376911	SEMA4D/TSKU/ISL1/PRTG/NEO1/ALCAM/LLPH/VCL/TENM2/UNC5C/DLX5/FARP1/SGK1/SEMA3A/PTPRS/TAOK3/FZD4/CTNNA2	18
PSM	GO:1901888	regulation of cell junction assembly	7/226	21/2033	0.00565664	0.0472817	0.0376911	SEMA4D/MMP2/PTPRJ/VEGFA/MUSK/VCL/GREM1	7
PSM	GO:0031326	regulation of cellular biosynthetic process	67/226	460/2033	0.00566934	0.0472817	0.0376911	RARB/BMP4/SEMA4D/GATA4/MAF/BASP1/TBX3/MSGN1/GATA5/BMP2/FGF8/LDB2/CER1/BAP1/ISL1/GLI2/HOXA3/MSX2/MYCN/CCND1/ACTR3/PITX2/NFIL3/SMYD2/YWHAQ/DPF3/LMX1B/CDX4/PIWIL1/TENM2/HAND1/CDH13/RREB1/HOXD8/MAFB/SMAD6/GATA6/GREM1/RBBP7/WNT3A/TEAD3/SUPT20H/TBXT/DLX5/NR3C2/SOX9/FGFR1/ZEB1/CHP1/GLI3/MAFF/SIX3/CBFA2T3/HOXA2/LUM/MYC/PROX1/MSX1/NR2F2/SOX21/MYF5/CELF2/HOXB8/FZD4/GATA2/WNT11/CTCF	67
PSM	GO:0014706	striated muscle tissue development	11/226	43/2033	0.00568827	0.0472817	0.0376911	RARB/ISL1/TGFB2/HAND1/GATA6/GREM1/ACTN1/MAFF/PROX1/NR2F2/MYF5	11
PSM	GO:0034329	cell junction assembly	12/226	49/2033	0.0057432	0.0474639	0.0378363	CDH20/FN1/SEMA4D/MMP2/PTPRJ/VEGFA/MUSK/VCL/GREM1/FARP1/PCLO/WNT11	12
