# Supplementary material for: Histone lactylation couples cellular metabolism with developmental gene regulatory networks
Source: Nat Commun. 2024 Jan 2;15:90. doi: 10.1038/s41467-023-44121-1 (PMC10762033; doi:10.1038/s41467-023-44121-1)
Supplement: Supplementary file 14 — Supplementary Dataset 11 [file 41467_2023_44121_MOESM14_ESM.xlsx]

## Sheet: Sheet1
Motif deviation scores and associated p-values were obtained using the R package chromVAR. Next, motif deviation z-scores for each sample were obtained and the deviation z-scores of NCC or PSM replicates were averaged. Variability score of variable motifs was computed using the computeVariability() function of chromVAR.
Motifs	NCC PanKla 1 Deviation z-score	NCC PanKla 2 Deviation z-score	PSM PanKla 1 Deviation z-score	PSM PanKla 2 Deviation z-score	Variability	Bootstrap Lower Bound	Bootstrap Upper Bound	p-value	p-value adjusted	NCC PanKla Average Deviation z-score	PSM PanKla Average Deviation z-score
Arnt	-1.88657	-1.40376	2.42229	1.65568	2.15896	0.241404	2.3566	0.00292789	0.00534036	-1.64517	2.03899
Ahr::Arnt	-0.756012	-3.19681	2.59411	1.54538	2.57553	0.524367	3.34339	0.000178032	0.000374117	-1.97641	2.06975
Ddit3::Cebpa	-0.0395715	-0.886316	-0.271864	0.634729	0.628401	0.116146	0.878176	0.756685	0.824068	-0.462944	0.181432
Mecom	-3.02047	-2.90474	2.7734	3.55904	3.5533	0.0578663	3.76557	2.99998e-08	9.32494e-08	-2.96261	3.16622
FOXF2	-5.89261	-6.23343	5.78795	6.92655	7.18725	0.170414	7.59792	2.23174e-33	2.19062e-32	-6.06302	6.35725
FOXD1	-4.66085	-5.04571	4.87188	5.67878	5.85913	0.192434	6.19179	3.53891e-22	2.31582e-21	-4.85328	5.27533
Foxq1	-6.13545	-4.12545	5.52315	7.2826	6.74748	0.879725	7.27455	2.05894e-29	1.80702e-28	-5.13045	6.40287
Foxd3	-3.5268	-5.04598	4.03922	4.4447	4.96552	0.20274	5.47945	6.02633e-16	3.1884e-15	-4.28639	4.24196
IRF2	-1.98799	-4.62014	3.40442	2.77554	3.85338	0.314438	4.63298	1.15565e-09	4.12494e-09	-3.30406	3.08998
MZF1(var.2)	-2.15572	-3.14954	2.62456	2.82313	3.13156	0.0992892	3.44833	1.82748e-06	4.76679e-06	-2.65263	2.72384
MAX::MYC	-1.04743	-0.766644	2.09867	0.497739	1.43574	0.140394	1.73913	0.102993	0.147682	-0.907039	1.29821
PPARG	-1.08513	0.0270986	0.612347	0.874792	0.870332	0.131222	1.06122	0.517822	0.604531	-0.529015	0.74357
Pax2	-0.049619	0.129123	-0.0172978	-0.033544	0.0823688	0.00803749	0.0987746	0.999232	0.999232	0.039752	-0.0254209
PAX6	1.63487	0.884001	-1.82176	-1.29573	1.66957	0.263013	1.8563	0.0390869	0.061387	1.25944	-1.55874
PBX1	-4.14731	-2.46723	2.96719	4.04292	4.01653	0.537863	4.43987	1.75247e-10	6.67013e-10	-3.30727	3.50505
RORA	-2.47088	-1.67353	2.35241	2.52959	2.62695	0.08859	2.8368	0.000121358	0.000263177	-2.0722	2.441
RORA(var.2)	-4.08687	-3.11653	3.21942	4.68523	4.41997	0.485169	4.80084	1.16544e-12	5.08433e-12	-3.6017	3.95232
RREB1	-0.564347	-0.894114	0.304081	1.06703	0.884505	0.164884	1.13227	0.503568	0.592883	-0.72923	0.685558
RXRA::VDR	-0.255912	0.611631	-0.828179	0.439994	0.663022	0.0858185	0.831275	0.724675	0.799715	0.177859	-0.194093
SOX9	6.05378	5.4156	-6.39149	-6.61905	7.07215	0.113777	7.25157	2.57524e-32	2.40141e-31	5.73469	-6.50527
Sox17	0.222041	0.90747	-0.687916	-0.389268	0.70637	0.149324	0.921096	0.682991	0.761602	0.564755	-0.538592
SRY	-1.26235	-1.44904	0.984735	1.62363	1.55954	0.0933433	1.77401	0.0630255	0.0934731	-1.35569	1.30418
Sox5	3.6669	1.49827	-3.57845	-3.11828	3.54182	0.230086	4.05462	3.37926e-08	1.03742e-07	2.58259	-3.34836
TAL1::TCF3	-6.08188	-6.01126	6.40041	6.4864	7.21124	0.0353076	7.23597	1.33368e-33	1.36291e-32	-6.04657	6.44341
Hand1::Tcf3	-6.53108	-7.96122	6.95321	7.99602	8.5297	0.521404	9.21291	4.75665e-47	8.87115e-46	-7.24615	7.47461
REL	-5.48084	-2.92293	4.68375	5.53498	5.48736	0.425615	6.12413	1.85775e-19	1.13597e-18	-4.20189	5.10937
RELA	-3.82345	-3.51436	3.85216	4.18789	4.44311	0.154545	4.53788	8.6114e-13	3.84677e-12	-3.66891	4.02002
TBP	-4.40475	-3.63951	4.88511	4.28854	4.98614	0.298286	5.197	4.44704e-16	2.36964e-15	-4.02213	4.58683
HLTF	-4.23955	-3.14841	3.97932	4.18203	4.51151	0.101356	4.8044	3.48741e-13	1.57673e-12	-3.69398	4.08068
Spz1	-2.04406	-3.56561	2.85071	2.67039	3.2735	0.0901581	3.70447	4.87226e-07	1.34619e-06	-2.80484	2.76055
NR1H2::RXRA	-1.82028	-0.200313	1.76637	1.13282	1.58786	0.316779	1.9055	0.0559385	0.0843033	-1.0103	1.4496
Znf423	-3.16349	2.42049	0.375341	1.88198	2.51502	0.269255	3.07633	0.000276554	0.000566783	-0.371501	1.12866
NFIC::TLX1	-1.04363	-0.753618	0.83546	1.0551	1.07489	0.109822	1.15179	0.325178	0.411856	-0.898622	0.945282
Nobox	-0.149771	0.558195	0.492223	-0.362906	0.460328	0.032986	0.531798	0.888212	0.931935	0.204212	0.0646583
ZNF354C	-2.11792	-1.09158	2.10654	1.82738	2.10735	0.139577	2.36116	0.00398815	0.00716905	-1.60475	1.96696
Lhx3	1.06467	0.712221	-1.36315	-0.880616	1.18602	0.176226	1.3079	0.238671	0.316249	0.888447	-1.12188
CTCF	-2.85308	-2.79416	3.75497	2.94564	3.57988	0.0294622	3.79823	2.27343e-08	7.15602e-08	-2.82362	3.35031
Pou5f1::Sox2	0.142023	2.23889	-0.73362	-0.819267	1.42253	0.0428237	1.76563	0.108217	0.153772	1.19045	-0.776444
EWSR1-FLI1	0.219853	-3.01096	0.657591	0.967206	1.83867	0.154808	2.2968	0.0173963	0.0291632	-1.39555	0.812399
REST	1.64075	0.732973	-1.20126	-1.59572	1.54638	0.197228	1.76208	0.0665579	0.0983212	1.18686	-1.39849
RUNX1	-0.584775	-2.26534	0.854923	1.41394	1.64513	0.279508	2.12423	0.0436083	0.0673536	-1.42506	1.13443
Pparg::Rxra	-1.69456	-1.43987	1.566	1.81798	1.88738	0.125992	1.95793	0.0135471	0.0229685	-1.56721	1.69199
Arid3a	1.78108	-0.45179	-1.47743	-0.953798	1.43357	0.251004	1.7433	0.103838	0.148396	0.664645	-1.21562
NFATC2	-0.100491	-2.27729	0.40461	0.857427	1.3885	0.226409	1.80983	0.122614	0.171614	-1.18889	0.631018
INSM1	-0.977486	-1.33833	0.755667	1.44332	1.34132	0.180422	1.60598	0.144906	0.198714	-1.15791	1.09949
RARA::RXRA	-4.1379	-2.18814	2.93394	4.2363	4.01191	0.65118	4.49048	1.85082e-10	7.00868e-10	-3.16302	3.58512
NR4A2	-3.44815	-1.74955	2.22123	3.47289	3.26006	0.62583	3.67029	5.53678e-07	1.52415e-06	-2.59885	2.84706
PLAG1	-3.75537	1.21796	0.434854	2.18638	2.61749	0.391554	3.17562	0.0001303	0.000280936	-1.2687	1.31062
Nr2e3	0.380094	-0.83806	0.0394465	0.0371711	0.520704	0.00113771	0.620744	0.84626	0.900585	-0.228983	0.0383088
ARNT::HIF1A	-2.65877	-2.2431	2.04015	2.96423	2.88945	0.207836	3.13105	1.50964e-05	3.63835e-05	-2.45093	2.50219
Zfx	-2.11713	-3.58512	3.37467	2.86577	3.50542	0.254449	4.01824	4.91665e-08	1.49098e-07	-2.85113	3.12022
Crx	5.60255	6.65748	-5.98295	-6.56082	7.17706	0.288935	7.63159	2.77563e-33	2.68912e-32	6.13001	-6.27188
DUX4	-1.35503	-0.80923	0.922119	1.44605	1.34436	0.261966	1.48148	0.143384	0.19702	-1.08213	1.18408
FOS	-2.33565	-3.488	2.95011	2.9617	3.42025	0.00579844	3.72374	1.16364e-07	3.43114e-07	-2.91183	2.9559
FOSL2	-2.42926	-3.62575	3.44548	2.91294	3.62312	0.266271	4.08258	1.4413e-08	4.73659e-08	-3.02751	3.17921
FOXH1	-3.23948	-2.86932	3.17836	3.44182	3.67922	0.131726	3.78293	7.91128e-09	2.65847e-08	-3.0544	3.31009
Foxo1	-4.28738	-4.27643	5.30799	4.15643	5.2255	0.00547513	5.53673	1.19041e-17	6.83113e-17	-4.28191	4.73221
Gfi1b	0.385035	-1.33443	0.0019601	0.311869	0.801091	0.0365828	0.972072	0.588068	0.675961	-0.474699	0.156915
JUN	-2.52905	-3.56753	2.19698	3.58774	3.50227	0.519238	4.1311	5.07806e-08	1.5337e-07	-3.04829	2.89236
JUN(var.2)	-1.38379	-2.4244	2.10929	1.7918	2.26937	0.158748	2.61753	0.00146975	0.00279703	-1.90409	1.95055
JUND(var.2)	-3.20094	-3.15247	2.61981	3.90353	3.75401	0.0242332	4.08782	3.50284e-09	1.2042e-08	-3.17671	3.26167
Klf1	-3.04069	-2.5297	3.09555	3.1949	3.43052	0.0496782	3.57167	1.05006e-07	3.12089e-07	-2.7852	3.14522
Nr1h3::Rxra	-4.07864	-1.09908	2.94003	3.52102	3.5811	0.290496	4.22661	2.24447e-08	7.09479e-08	-2.58886	3.23053
MEF2C	-2.48614	-1.6788	2.21266	2.54913	2.60155	0.168235	2.81334	0.000146803	0.000314699	-2.08247	2.3809
MAF::NFE2	-1.47595	-2.91175	1.86161	2.21106	2.51571	0.174723	2.95766	0.000275186	0.000565533	-2.19385	2.03634
Nkx2-5(var.2)	-0.556722	-0.51141	0.383214	0.729552	0.645518	0.0226557	0.729785	0.74102	0.809371	-0.534066	0.556383
NR2C2	-2.01493	-1.39765	2.30356	1.77939	2.18889	0.262085	2.35173	0.00243822	0.00452467	-1.70629	2.04148
Nr5a2	0.99939	-0.575947	-0.731998	-0.366757	0.793056	0.0780253	0.956693	0.596228	0.682187	0.211721	-0.549377
NRF1	-1.64034	-6.21028	3.40261	3.76581	4.72232	0.181601	5.7597	1.96626e-14	9.65022e-14	-3.92531	3.58421
POU2F2	-1.409	-2.16306	1.66887	1.71081	2.03034	0.0209688	2.23658	0.00622646	0.010981	-1.78603	1.68984
SMAD2::SMAD3::SMAD4	-2.88638	-4.12446	3.55169	3.52946	4.0993	0.0111129	4.43182	6.52536e-11	2.63131e-10	-3.50542	3.54058
Sox3	6.6884	3.56606	-6.53649	-6.05009	6.71866	0.2432	7.49761	3.66977e-29	3.18331e-28	5.12723	-6.29329
Sox6	5.9625	4.68429	-6.83595	-5.94845	6.79377	0.443751	7.14218	8.09544e-30	7.27614e-29	5.3234	-6.3922
STAT1::STAT2	-1.79842	-4.26295	3.02372	2.87596	3.59697	0.0738774	4.20696	1.90002e-08	6.05732e-08	-3.03068	2.94984
Stat4	-2.11463	-4.29844	3.2462	3.06085	3.77942	0.0926718	4.3559	2.64563e-09	9.13721e-09	-3.20653	3.15353
Stat5a::Stat5b	-3.03396	-3.47644	4.14233	3.37069	4.06447	0.22124	4.3987	9.91425e-11	3.8521e-10	-3.2552	3.75651
Stat6	-1.34772	-2.95001	2.17363	1.87268	2.49898	0.150472	2.95813	0.000310196	0.00062882	-2.14886	2.02316
Tcf12	-2.48951	-2.96239	3.07761	3.04592	3.34713	0.015843	3.48719	2.39475e-07	6.89761e-07	-2.72595	3.06177
TCF7L2	-0.411954	-1.64221	1.51871	0.527076	1.34794	0.469515	1.82496	0.14161	0.195269	-1.02708	1.02289
ZBTB33	-1.5601	-2.68629	2.07343	2.06722	2.4644	0.00310853	2.74803	0.000396243	0.000792487	-2.1232	2.07033
ELK4	2.57662	-1.21596	-0.506242	-1.5752	1.89078	0.179618	2.29804	0.0133086	0.0227191	0.680328	-1.04072
ESR2	-1.39559	1.02246	0.63559	0.555701	1.08605	0.0399443	1.29405	0.315801	0.401342	-0.186562	0.595646
IRF1	-1.53886	-3.90986	2.83471	2.236	3.1966	0.299354	3.89398	1.00495e-06	2.69673e-06	-2.72436	2.53536
Nfe2l2	-0.298146	-1.81381	1.35578	0.606212	1.36367	0.374786	1.82997	0.134	0.185806	-1.05598	0.980998
STAT1	-1.95614	-2.76435	1.90392	2.56115	2.68553	0.328612	3.07468	7.76474e-05	0.000174473	-2.36025	2.23253
STAT3	-4.03671	-5.67237	5.24301	4.96074	5.78814	0.141132	6.302	1.20871e-21	7.70684e-21	-4.85454	5.10187
GATA1::TAL1	-7.09231	-5.23555	5.92599	7.34907	7.45238	0.711541	7.94819	6.8495e-36	7.5143e-35	-6.16393	6.63753
YY1	-2.94013	-3.1465	2.63291	3.5474	3.56178	0.103184	3.86472	2.74655e-08	8.57291e-08	-3.04331	3.09015
Bach1::Mafk	-1.22273	-1.10081	1.83414	1.07946	1.54371	0.060959	1.7304	0.0672942	0.0992124	-1.16177	1.4568
FOXP2	-6.79639	-6.46106	6.75226	7.40163	7.91859	0.167663	8.10158	1.5608e-40	2.11701e-39	-6.62873	7.07694
SREBF1	-2.69978	-1.68074	1.86174	2.82091	2.67797	0.479581	2.93671	8.2304e-05	0.000183829	-2.19026	2.34133
SREBF2	-2.84542	-1.47967	2.23669	2.80448	2.77041	0.283896	3.10673	3.98906e-05	9.18469e-05	-2.16254	2.52059
THAP1	-1.79636	-2.65816	1.63509	2.56204	2.55041	0.430902	3.01388	0.000214049	0.000444792	-2.22726	2.09857
KLF5	-4.74186	-5.5013	5.68573	6.18343	6.39403	0.248853	6.74618	2.07243e-26	1.59384e-25	-5.12158	5.93458
Arid3b	2.87546	1.33827	-2.98005	-2.40366	2.85046	0.288195	3.22289	2.08551e-05	4.97059e-05	2.10686	-2.69186
Arid5a	-0.521435	-2.38681	0.42631	1.37934	1.60719	0.473872	2.17439	0.0514908	0.0780052	-1.45412	0.902825
Arntl	-0.551918	0.0980791	0.939805	0.077372	0.612132	0.0103535	0.745861	0.771256	0.837492	-0.22692	0.508588
Atf1	-4.4963	-3.66127	3.87921	4.98162	4.94513	0.41751	5.24213	8.12743e-16	4.26976e-15	-4.07879	4.43042
NFAT5	0.460704	-0.457196	-0.0621479	-0.292088	0.399875	0.082554	0.486974	0.923328	0.950073	0.00175393	-0.177118
Bhlha15	-1.72047	-1.32149	0.64249	2.21588	1.82764	0.199487	2.16362	0.0183897	0.0306906	-1.52098	1.42919
Creb3l2	-1.55439	-1.66339	1.59197	1.73256	1.89	0.0545014	1.96065	0.0133634	0.0227605	-1.60889	1.66226
DMRT3	-1.69017	-2.26978	1.27918	2.41623	2.2705	0.289804	2.70547	0.00145909	0.00278384	-1.97997	1.84771
Dux	-2.10751	-1.73596	1.90582	2.2037	2.30405	0.148936	2.40616	0.00117436	0.00224633	-1.92173	2.05476
FOXG1	-5.10963	-4.99738	5.49716	6.09574	6.26916	0.0561247	6.43718	2.17857e-25	1.5627e-24	-5.05351	5.79645
Foxj2	-5.10963	-4.99738	5.49716	6.09574	6.26916	0.0561247	6.43718	2.17857e-25	1.5627e-24	-5.05351	5.79645
Gmeb1	-0.213875	-1.4595	0.870639	0.592062	1.04456	0.139289	1.34531	0.351369	0.43923	-0.836689	0.731351
LBX1	0.387773	1.96486	-1.23825	-0.754484	1.42375	0.241885	1.84932	0.107727	0.153367	1.17632	-0.996369
LIN54	0.559289	0.714852	-1.20337	-0.316442	0.886372	0.0777814	1.10749	0.501695	0.592191	0.637071	-0.759907
mix-a	3.22968	2.65807	-3.46896	-3.06815	3.59805	0.200406	3.75532	1.87841e-08	6.01413e-08	2.94387	-3.26855
Mlxip	-2.77034	-1.95324	3.27316	2.45237	3.05323	0.408551	3.27039	3.69114e-06	9.33421e-06	-2.36179	2.86276
NFATC1	0.469013	-1.01304	0.0547045	-0.0985746	0.625173	0.0766396	0.755245	0.759602	0.826039	-0.272012	-0.021935
NFATC3	0.285963	-0.9331	0.199877	0.0300523	0.562669	0.0430433	0.679885	0.813399	0.875607	-0.323569	0.114964
Npas2	-2.69796	-1.18163	2.99272	2.06778	2.68072	0.462469	3.04204	8.05822e-05	0.000180524	-1.9398	2.53025
POU6F1	0.915523	0.948629	-1.19725	-0.940272	1.16002	0.0165531	1.23892	0.257506	0.336426	0.932076	-1.06876
Rhox11	-4.74882	-4.32936	4.3534	5.49931	5.48754	0.209731	5.7982	1.85219e-19	1.13597e-18	-4.53909	4.92636
SHOX	3.21983	3.9225	-3.29703	-3.8134	4.12979	0.258185	4.46632	4.5106e-11	1.83875e-10	3.57116	-3.55522
Six3	-1.29994	-0.121059	0.623085	1.09701	1.04464	0.23696	1.26199	0.351306	0.43923	-0.710502	0.860045
Twist2	-1.48375	-1.11841	0.670434	1.87452	1.57213	0.182666	1.83949	0.059788	0.0892037	-1.30108	1.27247
ALX3	2.63639	2.12131	-2.72717	-2.50196	2.89207	0.112603	3.03303	1.47699e-05	3.5794e-05	2.37885	-2.61457
Ar	1.50323	-0.96456	-0.768785	-0.758496	1.17077	0.00514469	1.3706	0.249611	0.328413	0.269337	-0.76364
BARHL2	-0.860123	-0.191828	0.578464	0.736104	0.73843	0.07882	0.878436	0.651291	0.736157	-0.525976	0.657284
BHLHE41	-0.895183	1.08682	0.788836	-0.0622461	0.894033	0.148993	1.06526	0.494029	0.584065	0.0958189	0.363295
CENPB	-0.514458	-0.322059	0.609167	0.417955	0.549265	0.0956057	0.598638	0.824203	0.882145	-0.418258	0.513561
CREB3	-3.25697	-1.57543	2.9193	3.2671	3.25719	0.173898	3.66902	5.68949e-07	1.55471e-06	-2.4162	3.0932
DBP	1.64463	1.08285	-2.42511	-1.1952	1.91379	0.280886	2.19948	0.0117923	0.0201768	1.36374	-1.81016
ELF4	-0.513217	-0.759718	0.395258	0.728924	0.712411	0.12325	0.859468	0.677066	0.758396	-0.636467	0.562091
ELF5	0.474173	-0.0465653	-0.0837883	-0.405538	0.364023	0.0186115	0.439855	0.940751	0.963216	0.213804	-0.244663
EN1	-0.608187	0.218058	0.303485	0.439048	0.473026	0.0427136	0.56819	0.879942	0.925863	-0.195065	0.371267
EN2	-2.65296	-1.36314	2.78959	2.3033	2.68908	0.243147	3.00843	7.55464e-05	0.000170781	-2.00805	2.54644
Esrrg	-0.962535	-0.0477183	0.756714	0.632116	0.788481	0.062299	0.957992	0.60087	0.685396	-0.505127	0.694415
ESX1	0.833005	2.95835	-1.55962	-1.67454	2.2064	0.0574609	2.6748	0.00218768	0.00408002	1.89568	-1.61708
ETV6	1.27224	-1.06334	-0.17638	-0.432739	0.987862	0.128179	1.19448	0.402921	0.493562	0.10445	-0.304559
FLI1	2.33747	-0.368181	-0.494908	-1.95678	1.79026	0.0633635	2.14713	0.0221381	0.0364571	0.984645	-1.22584
FOXI1	-7.43	-7.23344	7.6723	8.27218	8.8395	0.098279	9.00927	1.53877e-50	3.37624e-49	-7.33172	7.97224
FOXL1	-7.43	-7.23344	7.6723	8.27218	8.8395	0.098279	9.00927	1.53877e-50	3.37624e-49	-7.33172	7.97224
FOXO3	-4.66085	-5.04571	4.87188	5.67878	5.85913	0.192434	6.19179	3.53891e-22	2.31582e-21	-4.85328	5.27533
GCM1	1.69364	-0.197698	-1.09337	-1.13494	1.32375	0.0207862	1.62117	0.15392	0.209917	0.747969	-1.11416
GRHL1	-7.97056	-5.66131	7.50231	7.91658	8.44075	0.207134	9.05443	4.53028e-46	8.04664e-45	-6.81593	7.70945
GSC	5.80036	6.08684	-6.73867	-6.28758	7.1952	0.143239	7.40481	1.88168e-33	1.89694e-32	5.9436	-6.51313
HEY2	-1.65697	-1.08948	1.84048	1.64296	1.81507	0.098757	1.96389	0.0195838	0.0324656	-1.37322	1.74172
HINFP	0.72603	-0.772787	0.422733	-0.460411	0.710216	0.151649	0.787582	0.679223	0.759418	-0.0233783	-0.0188394
HNF1A	-4.51475	-4.08602	3.85022	5.10763	5.09767	0.214362	5.43454	8.4104e-17	4.61335e-16	-4.30039	4.47892
HNF1B	-3.13319	-2.23381	2.39903	3.3656	3.25832	0.449689	3.5117	5.62896e-07	1.54383e-06	-2.6835	2.88232
HOXC11	-8.30565	-6.59063	8.28655	8.70086	9.23217	0.207155	9.70058	3.83009e-55	1.09894e-53	-7.44814	8.4937
HSF1	-0.587685	-1.70343	1.52633	0.777211	1.43536	0.374562	1.8647	0.10314	0.147682	-1.14556	1.15177
IRF8	0.474744	-1.49344	0.768731	-0.203278	1.00609	0.146993	1.30606	0.386008	0.47597	-0.509348	0.282726
IRF9	-1.10864	-1.88397	1.77031	1.28105	1.78444	0.244632	2.1098	0.022778	0.037264	-1.4963	1.52568
ISX	2.08211	3.0806	-1.85122	-2.81094	2.892	0.479858	3.40148	1.47782e-05	3.5794e-05	2.58136	-2.33108
JDP2	-2.0042	-3.05136	2.86899	2.47317	3.03616	0.197911	3.41811	4.29145e-06	1.08156e-05	-2.52778	2.67108
JDP2(var.2)	-2.54998	-3.56506	2.17717	3.71357	3.54637	0.507537	4.20232	3.22383e-08	9.93791e-08	-3.05752	2.94537
KLF13	-1.75064	-0.827813	1.86923	1.42278	1.74557	0.223225	1.96951	0.0274732	0.0446514	-1.28923	1.646
LHX6	1.71497	2.3929	-2.29552	-1.94963	2.43125	0.172946	2.70686	0.000499317	0.000985424	2.05394	-2.12258
MEF2B	-1.55833	-3.25189	2.43694	2.11671	2.7932	0.160115	3.28445	3.32329e-05	7.7717e-05	-2.40511	2.27683
MEOX1	1.20594	1.85054	-1.76668	-1.59394	1.87238	0.0863654	2.0884	0.014643	0.0246583	1.52824	-1.68031
MIXL1	2.72265	2.90416	-3.10869	-2.90532	3.36225	0.0907556	3.47152	2.0655e-07	5.99556e-07	2.8134	-3.007
MLX	-0.711501	0.409289	1.14051	0.0274624	0.771986	0.190913	0.926006	0.617575	0.702303	-0.151106	0.583987
MLXIPL	-0.200184	0.825809	0.714559	-0.614027	0.701862	0.0556251	0.83129	0.687396	0.765369	0.312812	0.050266
MSC	-1.91156	-1.48609	2.00766	1.97249	2.13691	0.0175852	2.25266	0.00334466	0.0060561	-1.69883	1.99008
MSX1	-0.116797	0.448045	0.541085	-0.339042	0.428567	0.0465199	0.48278	0.90755	0.938145	0.165624	0.101022
MYF6	-2.76465	-4.01929	2.82422	3.67909	3.88545	0.427435	4.44466	8.02782e-10	2.87921e-09	-3.39197	3.25165
NEUROD2	-1.6429	-1.11855	1.32368	1.61886	1.66482	0.147591	1.802	0.0399325	0.0623975	-1.38073	1.47127
NEUROG2	-5.33978	-4.43772	4.94769	5.5678	5.8751	0.310059	6.12372	2.67889e-22	1.79693e-21	-4.88875	5.25775
NFIA	1.96012	-0.395668	-1.42595	-1.26072	1.56061	0.0826111	1.90844	0.062744	0.0934272	0.782225	-1.34333
NFIX	1.21525	-0.036287	-0.681831	-0.881101	0.945606	0.0996351	1.15567	0.443207	0.538197	0.58948	-0.781466
NHLH1	-1.90958	-2.87282	3.14551	2.65775	3.08744	0.243884	3.47468	2.72157e-06	7.04961e-06	-2.3912	2.90163
NKX2-3	-0.367794	-0.229431	0.162877	0.430769	0.365148	0.0691815	0.42488	0.940243	0.963216	-0.298613	0.296823
NKX2-8	1.27988	0.531385	-1.06238	-1.06295	1.17676	0.000285042	1.35247	0.245275	0.323277	0.905633	-1.06267
NKX6-1	1.77269	1.11292	-2.02069	-1.53245	1.88867	0.244124	2.05884	0.0134562	0.0228663	1.4428	-1.77657
NKX6-2	2.78408	2.6324	-3.05858	-3.08557	3.33786	0.0134939	3.38107	2.62131e-07	7.49233e-07	2.70824	-3.07207
Nr2e1	0.70694	0.0209404	-0.363345	-0.55403	0.556835	0.0953427	0.677463	0.818136	0.879064	0.36394	-0.458688
Nr2f6	-1.20068	0.558538	0.825165	0.502449	0.925469	0.0280446	1.09806	0.462865	0.557831	-0.321071	0.663807
OLIG2	-1.75858	-0.878384	1.39194	1.5382	1.64785	0.073132	1.86213	0.0430847	0.0669608	-1.31848	1.46507
PAX4	1.68011	2.81588	-2.11393	-2.2452	2.59852	0.065636	2.92202	0.000150155	0.000317325	2.24799	-2.17957
PAX7	-0.149312	0.130624	-0.672275	0.430769	0.469023	0.139968	0.563678	0.882582	0.927332	-0.00934374	-0.120753
POU4F2	-0.0529706	-0.909441	-0.413357	0.749772	0.698795	0.180193	0.957947	0.690385	0.767551	-0.481206	0.168207
Rxra	-1.07995	0.401446	1.01961	0.500842	0.901976	0.0496981	1.08333	0.486107	0.577362	-0.339252	0.760227
SP4	-1.63383	-1.23657	1.79273	1.59342	1.8152	0.0996535	1.92251	0.0195706	0.0324656	-1.4352	1.69307
SPDEF	0.220334	-0.164441	-0.303765	-0.00132677	0.225343	0.0696622	0.268464	0.98489	0.995566	0.0279466	-0.152546
SPIC	-3.21388	-5.36785	3.68925	4.23528	4.85053	0.273017	5.54437	3.2019e-15	1.61393e-14	-4.29086	3.96227
SRF	-1.88945	0.439241	0.600288	1.44165	1.4276	0.0805231	1.71508	0.106188	0.151464	-0.725105	1.02097
TBXT	-5.64875	-7.09286	5.58066	6.77317	7.28467	0.596253	8.00556	2.7288e-34	2.86716e-33	-6.3708	6.17692
TBX2	-5.42035	-4.56928	4.88798	5.82724	5.99933	0.425535	6.25777	2.99151e-23	2.0474e-22	-4.99481	5.35761
TBX20	-6.2499	-6.92627	6.52643	6.93458	7.69625	0.204072	8.00257	2.7721e-38	3.33547e-37	-6.58809	6.73051
TBX21	-5.70238	-4.93344	5.34376	6.49035	6.51095	0.384473	6.82473	2.19427e-27	1.76013e-26	-5.31791	5.91706
TFAP4	-0.786201	-1.22116	0.874861	1.10706	1.16907	0.116098	1.3442	0.250851	0.329462	-1.00368	0.99096
TFCP2	-8.57193	-6.4967	8.42042	8.26134	9.20485	0.0795389	9.76483	8.12945e-55	2.24614e-53	-7.53432	8.34088
TFEB	-1.44623	-0.159498	1.3595	1.03054	1.27456	0.164479	1.53083	0.1813	0.245462	-0.802864	1.19502
ZBTB7B	0.399587	0.930638	-1.02438	-0.459475	0.871842	0.265526	1.12873	0.5163	0.604049	0.665113	-0.741927
ZBTB7C	0.833511	-0.0478721	-1.01614	-0.405686	0.773082	0.178907	0.925845	0.616467	0.702113	0.392819	-0.710912
ZIC1	3.4036	2.19472	-3.8787	-2.86951	3.62165	0.504592	3.93474	1.46388e-08	4.78972e-08	2.79916	-3.3741
ZIC3	0.531156	0.745966	-1.19808	-0.436616	0.900492	0.107405	1.1224	0.487585	0.577362	0.638561	-0.817348
ZBTB18	-5.68472	-5.28551	6.11849	5.8429	6.62275	0.137792	6.73597	2.4662e-28	2.04421e-27	-5.48512	5.98069
LBX2	1.12231	2.45626	-1.51574	-1.69455	2.03534	0.0894076	2.39647	0.00605241	0.0106993	1.78929	-1.60514
Lhx4	3.85478	4.04038	-4.15205	-4.23047	4.69968	0.0392106	4.77518	2.69519e-14	1.28886e-13	3.94758	-4.19126
Lhx8	1.68011	2.81588	-2.11393	-2.2452	2.59852	0.065636	2.92202	0.000150155	0.000317325	2.24799	-2.17957
MEOX2	1.79632	0.473334	-1.86387	-1.39505	1.69571	0.234408	1.98711	0.0346946	0.0548352	1.13483	-1.62946
MNX1	3.22763	0.867111	-2.71079	-2.64715	2.89404	0.0318181	3.41028	1.45293e-05	3.56541e-05	2.04737	-2.67897
MSX2	-0.116797	0.448045	0.541085	-0.339042	0.428567	0.0465199	0.48278	0.90755	0.938145	0.165624	0.101022
Msx3	-0.116797	0.448045	0.541085	-0.339042	0.428567	0.0465199	0.48278	0.90755	0.938145	0.165624	0.101022
NOTO	0.523529	3.15171	-1.50848	-1.33502	2.16735	0.0867341	2.69057	0.00278229	0.00511228	1.83762	-1.42175
Nkx3-1	-1.05215	-1.07626	0.859055	1.26619	1.23916	0.0120546	1.35241	0.20298	0.271368	-1.06421	1.06262
OTX1	6.44374	5.86915	-6.89067	-6.68445	7.47738	0.103109	7.63956	3.92607e-36	4.37142e-35	6.15644	-6.78756
PDX1	-0.547221	-0.949852	0.986812	0.543644	0.907512	0.201315	1.11813	0.480603	0.572731	-0.748536	0.765228
PHOX2A	3.62486	1.64501	-3.15099	-3.04276	3.40683	0.0541154	3.88105	1.33009e-07	3.89116e-07	2.63494	-3.09688
PITX3	5.96614	7.06128	-7.05727	-6.72348	7.75295	0.166897	8.15135	7.50406e-39	9.33005e-38	6.51371	-6.89038
PROP1	2.98163	1.91538	-2.60836	-2.76827	2.99823	0.0799573	3.27419	5.97866e-06	1.49667e-05	2.4485	-2.68831
PRRX1	3.85478	4.04038	-4.15205	-4.23047	4.69968	0.0392106	4.77518	2.69519e-14	1.28886e-13	3.94758	-4.19126
RAX2	2.08211	3.0806	-1.85122	-2.81094	2.892	0.479858	3.40148	1.47782e-05	3.5794e-05	2.58136	-2.33108
RAX	1.62862	1.87487	-1.31003	-2.15887	2.04485	0.123125	2.32888	0.00573359	0.0101598	1.75175	-1.73445
RHOXF1	2.72355	3.44454	-3.13678	-2.94743	3.55	0.0946753	3.79972	3.10456e-08	9.60997e-08	3.08404	-3.0421
Shox2	2.08211	3.0806	-1.85122	-2.81094	2.892	0.479858	3.40148	1.47782e-05	3.5794e-05	2.58136	-2.33108
UNCX	3.85478	4.04038	-4.15205	-4.23047	4.69968	0.0392106	4.77518	2.69519e-14	1.28886e-13	3.94758	-4.19126
VAX1	0.563057	-0.619493	-0.112237	-0.248782	0.493872	0.0682726	0.59529	0.865717	0.913472	-0.028218	-0.18051
VAX2	0.563057	-0.619493	-0.112237	-0.248782	0.493872	0.0682726	0.59529	0.865717	0.913472	-0.028218	-0.18051
VENTX	-1.76767	-0.827902	2.02355	1.35064	1.78675	0.336455	2.01343	0.0225214	0.0369252	-1.29778	1.68709
VSX1	-1.89962	-0.4407	0.939019	1.79061	1.61792	0.425797	1.91652	0.0491506	0.0748292	-1.17016	1.36482
VSX2	-1.89962	-0.4407	0.939019	1.79061	1.61792	0.425797	1.91652	0.0491506	0.0748292	-1.17016	1.36482
ESR1	-1.07312	-0.0521066	0.965373	0.728498	0.919443	0.118438	1.11276	0.468798	0.563161	-0.562615	0.846936
ESRRB	-1.21064	-1.2826	0.919407	1.50216	1.43889	0.0359775	1.60778	0.101774	0.146962	-1.24662	1.21078
NR2F1	-2.64808	0.00120228	1.54831	2.28134	2.18055	0.366518	2.65134	0.00256652	0.00473917	-1.32344	1.91483
NR3C1	1.43247	-0.363928	-1.22423	-0.721228	1.1563	0.17865	1.40375	0.260269	0.33933	0.534273	-0.972728
NR3C2	1.94993	-1.3201	-1.58302	-0.51689	1.61015	0.131459	1.96678	0.0508352	0.0772364	0.314913	-1.04996
Nr2f6(var.2)	-5.13608	-4.28753	4.99958	5.32878	5.714	0.1646	5.94838	4.28909e-21	2.71158e-20	-4.71181	5.16418
RARA	-1.99966	-0.918341	1.74376	1.79811	1.91647	0.0271765	2.17707	0.0116256	0.0199806	-1.459	1.77094
RARA(var.2)	-7.55444	-1.67855	4.25261	6.56015	6.33465	1.15377	7.542	6.38041e-26	4.71266e-25	-4.6165	5.40638
BCL6B	-0.158454	-0.948494	0.638432	0.337075	0.693215	0.150679	0.916212	0.695803	0.772424	-0.553474	0.487753
EGR2	-0.386553	-2.61832	1.92902	1.17915	2.00947	0.374932	2.6254	0.00700316	0.0122064	-1.50244	1.55408
EGR3	0.788724	-2.67578	0.75279	0.345339	1.66455	0.0179672	1.98991	0.0399812	0.0623975	-0.943526	0.549064
EGR4	-0.0611486	-1.07524	0.424616	0.616407	0.756719	0.0958953	0.976675	0.632968	0.71762	-0.568197	0.520512
GLIS1	-1.29701	-1.43101	1.05475	1.60749	1.57326	0.066999	1.75428	0.0595044	0.0889584	-1.36401	1.33112
GLIS2	-1.27696	0.0957559	0.952906	0.843266	1.02703	0.0548198	1.25656	0.366969	0.456265	-0.590602	0.898086
GLIS3	-2.61279	0.669373	1.13217	1.78992	1.95967	0.231401	2.36731	0.0092181	0.0159552	-0.971711	1.46105
HIC2	2.46292	0.956381	-2.06939	-1.91149	2.22396	0.0789517	2.57196	0.00196047	0.00367465	1.70965	-1.99044
Hic1	1.19158	0.822788	-1.24966	-1.04875	1.25674	0.100454	1.35394	0.192002	0.258544	1.00718	-1.14921
KLF14	-1.37096	-0.884218	1.19578	1.54218	1.46188	0.173203	1.58821	0.0932266	0.135834	-1.12759	1.36898
KLF16	-2.06717	-2.25166	1.93695	2.79806	2.63823	0.0922461	2.91546	0.000111451	0.000242398	-2.15942	2.3675
Klf12	-1.47578	0.692367	1.15942	0.679325	1.18105	0.00652112	1.39966	0.242208	0.3198	-0.391707	0.919371
SP8	-0.231616	-0.598024	0.312733	0.487216	0.498745	0.0872413	0.626563	0.862278	0.913472	-0.41482	0.399975
ZBED1	0.144846	-1.07158	-0.561399	0.540283	0.719196	0.197719	0.930608	0.670384	0.753172	-0.463366	-0.010558
ZIC4	1.91145	1.65819	-2.84499	-1.60466	2.37196	0.12663	2.67502	0.00074858	0.00145427	1.78482	-2.22482
ZNF143	0.351134	1.82688	-1.55452	-0.579048	1.43899	0.465091	1.95225	0.101735	0.146962	1.08901	-1.06678
ZNF410	-1.23924	0.499653	-0.332079	1.2412	1.06912	0.370773	1.25507	0.330084	0.416654	-0.369793	0.45456
CUX1	-5.58615	-4.51596	6.00976	5.63117	6.29376	0.189299	6.58742	1.37561e-25	1.00608e-24	-5.05105	5.82047
CUX2	-3.20144	-3.27569	3.68839	3.63224	3.98325	0.0280731	4.02071	2.59188e-10	9.76536e-10	-3.23857	3.66032
ONECUT2	-3.09253	-4.63766	4.33993	3.70835	4.60555	0.315789	5.18321	9.83273e-14	4.58451e-13	-3.8651	4.02414
ONECUT3	-3.24676	-4.87047	4.28002	4.01746	4.78586	0.131281	5.28304	8.049e-15	4.0299e-14	-4.05862	4.14874
E2F7	-1.61747	-1.07195	1.60233	1.53501	1.69694	0.0336611	1.83972	0.0344991	0.054642	-1.34471	1.56867
ELK3	2.62938	1.14286	-1.93458	-2.59548	2.48699	0.330449	2.83864	0.000337826	0.000682977	1.88612	-2.26503
ERF	2.8951	-0.318389	-0.757242	-2.51817	2.25651	0.219426	2.71396	0.00159569	0.00301363	1.28836	-1.63771
ERG	2.51165	-0.661211	-0.541315	-1.902	1.87691	0.0599484	2.24786	0.0143042	0.0241703	0.925221	-1.22166
ETS1	3.07062	-0.192176	-0.843129	-2.61635	2.37609	0.325477	2.86447	0.00072801	0.001418	1.43922	-1.72974
ETV2	-0.402038	-1.08359	2.81427	-0.185247	1.72853	0.108395	2.25043	0.0297815	0.0477785	-0.742812	1.31451
ETV3	1.19149	-0.0470759	-0.270043	-1.18786	0.980005	0.111483	1.18967	0.410302	0.500958	0.572207	-0.728951
FEV	1.88841	1.72496	-1.37958	-2.29747	2.1387	0.0817267	2.37047	0.00330878	0.00600572	1.80668	-1.83852
GCM2	0.0421625	-0.272299	-0.109943	0.1698	0.191133	0.063819	0.255246	0.990662	0.996971	-0.115068	0.0299287
LEF1	1.07283	-0.0609035	-0.193329	-1.05219	0.872836	0.0662126	1.06251	0.515299	0.604049	0.505965	-0.622761
HSF2	0.146475	-1.06703	0.424246	0.124844	0.663599	0.0108154	0.860991	0.724131	0.799715	-0.46028	0.274545
HSF4	-0.697585	-1.26334	0.729413	0.99859	1.09519	0.134589	1.30592	0.308234	0.392393	-0.980461	0.864001
IRF7	0.30212	-0.446897	0.235003	-0.195723	0.356719	0.0335585	0.413978	0.943987	0.963216	-0.0723885	0.0196398
MEF2D	-1.64137	-2.94629	2.20669	2.16932	2.6419	0.0186827	2.97507	0.000108396	0.000236443	-2.29383	2.18801
MEIS1	-4.01423	-2.98949	4.2528	3.89206	4.39545	0.180372	4.67116	1.60306e-12	6.9126e-12	-3.50186	4.07243
MEIS2	-5.79093	-3.65647	5.03377	5.62678	5.8747	0.296505	6.42539	2.69781e-22	1.79693e-21	-4.7237	5.33027
MEIS3	-5.33549	-3.65318	5.01175	5.16091	5.57421	0.0745815	6.01735	4.46482e-20	2.79895e-19	-4.49434	5.08633
MYBL1	-1.18585	-0.224212	0.958953	0.864481	1.01336	0.047236	1.21164	0.379349	0.468534	-0.705029	0.911717
MYBL2	0.0638383	0.204403	-0.238027	-0.0599791	0.187873	0.0619087	0.255437	0.991121	0.996971	0.13412	-0.149003
NFKB1	-6.37618	-4.8819	4.86258	7.02652	6.76771	0.747138	7.33211	1.37022e-29	1.21689e-28	-5.62904	5.94455
NFKB2	-7.38121	-6.07348	5.75778	8.92575	8.24243	0.653866	9.05308	6.32768e-44	9.83427e-43	-6.72734	7.34177
PAX1	1.28835	2.09117	-2.21888	-1.47545	2.09033	0.371714	2.48841	0.00440787	0.00784791	1.68976	-1.84717
PAX3	0.281197	0.685552	-0.995444	-0.174458	0.721129	0.202177	0.970524	0.668475	0.75216	0.483375	-0.584951
PAX9	0.539174	1.03259	-1.33975	-0.516226	1.0643	0.24671	1.36967	0.334209	0.42026	0.785884	-0.927988
PKNOX2	-3.67174	-3.57294	3.16611	4.41058	4.30881	0.0493982	4.63798	4.87424e-12	2.05434e-11	-3.62234	3.78835
POU1F1	-3.03674	-1.03287	2.10459	2.6061	2.67126	0.250754	3.11984	8.66553e-05	0.000191824	-2.03481	2.35534
POU2F1	-4.39296	-1.58206	3.10889	3.81768	3.90788	0.3544	4.54503	6.2104e-10	2.25998e-09	-2.98751	3.46328
POU3F1	-2.97409	-0.351751	2.33436	2.20866	2.5117	0.0628513	3.02898	0.000283208	0.00057725	-1.66292	2.27151
POU3F2	-3.16808	-0.75466	2.70663	2.40139	2.78972	0.152619	3.306	3.41766e-05	7.96741e-05	-1.96137	2.55401
POU3F3	-1.69955	0.801557	0.616145	1.15901	1.29892	0.0927059	1.55407	0.167346	0.227395	-0.448996	0.887579
POU3F4	-5.0546	-1.56988	3.89224	4.03198	4.43462	0.0698706	5.20611	9.62469e-13	4.24853e-12	-3.31224	3.96211
POU4F1	-1.4207	-2.49901	1.08856	2.18661	2.16993	0.539156	2.70524	0.00273885	0.00504489	-1.95985	1.63758
POU4F3	-0.9457	-1.92507	0.544105	1.66686	1.58807	0.489683	2.0738	0.0558901	0.0843033	-1.43538	1.10548
POU5F1B	-3.58705	-1.19377	2.54424	2.99355	3.14024	0.224655	3.67419	1.68863e-06	4.42006e-06	-2.39041	2.7689
POU6F2	0.958236	0.970764	-1.09392	-1.01049	1.16485	0.00626375	1.19204	0.253935	0.332928	0.9645	-1.0522
PROX1	-1.6438	-1.43881	0.838885	2.07972	1.80689	0.102493	2.09228	0.0203961	0.0337372	-1.54131	1.4593
RFX2	2.25269	3.6714	-3.61651	-2.71926	3.60486	0.448625	4.20768	1.74845e-08	5.6465e-08	2.96205	-3.16788
SMAD3	-1.12417	-0.99686	0.891367	1.26949	1.24676	0.0636565	1.34623	0.198184	0.265909	-1.06052	1.08043
TGIF1	-4.19254	-3.9966	3.75021	4.87998	4.87784	0.0979664	5.18208	2.1615e-15	1.11978e-14	-4.09457	4.31509
TGIF2	-4.88882	-3.32983	3.81226	5.04149	4.99458	0.614612	5.40178	3.92593e-16	2.10701e-15	-4.10933	4.42688
RFX4	2.67512	3.87104	-3.91487	-3.0969	3.95829	0.408986	4.4952	3.46869e-10	1.29382e-09	3.27308	-3.50589
RFX5	2.01122	3.89902	-3.62065	-2.47703	3.58159	0.571807	4.34148	2.23304e-08	7.08873e-08	2.95512	-3.04884
RUNX2	0.200776	-1.2727	-0.159024	0.564806	0.794447	0.1799	1.06089	0.594816	0.681659	-0.535962	0.202891
EOMES	-6.02261	-6.29751	5.89807	7.42917	7.43094	0.137449	7.9251	1.10221e-35	1.19167e-34	-6.16006	6.66362
MGA	-4.68974	-4.71034	4.47409	5.21988	5.52039	0.0103028	5.73321	1.08313e-19	6.73345e-19	-4.70004	4.84698
TBR1	-5.1663	-5.17548	4.31961	6.18328	6.06525	0.00459086	6.55799	9.17214e-24	6.33557e-23	-5.17089	5.25145
TBX15	-5.24258	-6.06023	4.88761	6.34055	6.53965	0.408823	7.15959	1.25661e-27	1.01895e-26	-5.6514	5.61408
TBX19	-6.98586	-6.44141	6.09422	7.50782	7.82716	0.272224	8.21376	1.33744e-39	1.69107e-38	-6.71363	6.80102
TBX1	-5.24258	-6.06023	4.88761	6.34055	6.53965	0.408823	7.15959	1.25661e-27	1.01895e-26	-5.6514	5.61408
TBX4	-7.72156	-4.7369	6.6002	7.24205	7.69398	0.320924	8.45802	2.92082e-38	3.40459e-37	-6.22923	6.92112
TBX5	-7.72156	-4.7369	6.6002	7.24205	7.69398	0.320924	8.45802	2.92082e-38	3.40459e-37	-6.22923	6.92112
TEAD3	-9.04879	-5.11649	7.69193	8.65961	8.96324	0.48384	9.95245	5.7303e-52	1.52672e-50	-7.08264	8.17577
TFAP2A(var.2)	3.42588	-4.41149	-1.11541	-1.19961	3.22271	0.0420993	3.91868	7.8753e-07	2.14415e-06	-0.492802	-1.15751
TFAP2B	3.76801	-2.96836	-1.84255	-1.97945	3.05716	0.0684515	3.62632	3.56487e-06	9.04556e-06	0.399823	-1.911
TFAP2B(var.2)	4.78153	-2.62106	-1.96986	-3.4894	3.78897	0.325599	4.53842	2.37962e-09	8.33426e-09	1.08024	-2.72963
TFAP2B(var.3)	0.189432	-1.77287	0.200719	0.780562	1.11622	0.00564366	1.47422	0.291197	0.373895	-0.791718	0.490641
TFAP2C	3.22383	-3.31411	-1.48319	-1.2743	2.77924	0.104447	3.33108	3.7172e-05	8.6119e-05	-0.04514	-1.37875
TFAP2C(var.3)	0.300647	-1.61476	0.255399	0.528974	0.995444	0.0226235	1.23769	0.395849	0.486497	-0.657057	0.392187
Ascl2	-2.31251	-3.71768	3.46348	2.90052	3.63087	0.28148	4.14605	1.32738e-08	4.40101e-08	-3.01509	3.182
Atoh1	-2.14469	-2.10241	1.93095	2.30273	2.45295	0.021138	2.55557	0.000429348	0.000850664	-2.12355	2.11684
BHLHE40	-0.137023	0.318528	0.250421	-0.152003	0.249307	0.00749019	0.271661	0.979745	0.993056	0.0907529	0.049209
BHLHE23	-1.2701	-0.871869	1.00239	1.26593	1.28798	0.131768	1.39226	0.173512	0.235346	-1.07098	1.13416
BHLHE22	-1.38929	-1.20632	1.11641	1.51732	1.52026	0.0914875	1.62703	0.0740447	0.108949	-1.2978	1.31687
CLOCK	-2.07757	-1.08856	1.7122	1.97807	2.02295	0.132936	2.26738	0.00649213	0.0113688	-1.58307	1.84514
FIGLA	-6.16699	-5.20952	7.22761	6.15388	7.17111	0.478737	7.46722	3.15205e-33	2.9765e-32	-5.68825	6.69075
HES5	-0.572659	-1.5005	1.03773	1.02551	1.25273	0.00611386	1.46545	0.194474	0.2614	-1.03658	1.03162
HES7	1.30253	0.11775	-0.887772	-1.04823	1.08488	0.0802291	1.31253	0.316779	0.4019	0.71014	-0.968001
HEY1	-2.64896	-1.14933	2.3044	2.47483	2.55163	0.0852172	2.90986	0.000212146	0.000442071	-1.89915	2.38962
MAX	-1.06511	0.394131	1.08768	0.308886	0.901229	0.0426229	1.08046	0.48685	0.577362	-0.335491	0.698283
MNT	-1.81804	0.092612	2.03923	0.744462	1.60692	0.325925	1.92864	0.0515504	0.0780052	-0.862714	1.39185
OLIG1	-1.78759	-1.12695	1.37813	1.69416	1.75392	0.158015	1.92329	0.0263999	0.0430007	-1.45727	1.53614
OLIG3	-2.14951	-1.16417	2.00984	1.85271	2.11127	0.0785663	2.35692	0.00389673	0.00702164	-1.65684	1.93128
SREBF2(var.2)	-3.40385	-1.03177	3.31713	2.75034	3.19128	0.283396	3.72394	1.05584e-06	2.82315e-06	-2.21781	3.03374
Tcf21	-2.03445	-2.51469	2.18493	2.53268	2.68601	0.173872	2.9141	7.73602e-05	0.000174353	-2.27457	2.35881
ATF7	-1.13743	-1.75182	1.1869	1.59687	1.66519	0.204988	1.93337	0.0398667	0.0623975	-1.44463	1.39188
CEBPB	-2.34247	-2.10357	2.13063	2.63217	2.66802	0.11945	2.80484	8.88344e-05	0.000195488	-2.22302	2.3814
CEBPE	-2.03236	-2.28155	1.74568	2.53666	2.50451	0.124594	2.78179	0.000298173	0.000606096	-2.15695	2.14117
CEBPG	-1.42353	-1.78108	1.78359	1.72177	1.94266	0.030912	2.05807	0.0101072	0.0174537	-1.60231	1.75268
CREB3L1	-0.0308634	-2.2326	-0.192806	1.4013	1.49533	0.0809715	2.09803	0.0818097	0.119902	-1.13173	0.604245
Creb5	-1.79056	-2.90264	1.0562	3.02154	2.69456	0.55604	3.42032	7.24122e-05	0.000164694	-2.3466	2.03887
Mafb	-1.07035	-1.17329	1.5633	0.994969	1.4061	0.0514731	1.57997	0.114997	0.162545	-1.12182	1.27913
NFE2	-2.73068	-4.33011	3.19369	3.60439	4.05711	0.205351	4.58098	1.08252e-10	4.16268e-10	-3.53039	3.39904
TEF	-0.0105053	-0.224366	-0.928022	0.631228	0.642769	0.10693	0.779625	0.743557	0.810956	-0.117436	-0.148397
XBP1	-3.09635	-2.70989	3.17939	3.39649	3.57899	0.108549	3.68704	2.29466e-08	7.19251e-08	-2.90312	3.28794
FOXB1	-7.2199	-7.50755	7.14233	8.37557	8.74637	0.143823	9.17012	1.77645e-49	3.6812e-48	-7.36372	7.75895
FOXC1	-6.43678	-7.0618	6.39206	7.77663	8.0109	0.312508	8.56697	1.7398e-41	2.44885e-40	-6.74929	7.08435
FOXC2	-6.26514	-6.81305	6.36594	7.68853	7.8543	0.273956	8.37249	7.08738e-40	9.4414e-39	-6.5391	7.02723
FOXO4	-7.43	-7.23344	7.6723	8.27218	8.8395	0.098279	9.00927	1.53877e-50	3.37624e-49	-7.33172	7.97224
FOXO6	-7.43	-7.23344	7.6723	8.27218	8.8395	0.098279	9.00927	1.53877e-50	3.37624e-49	-7.33172	7.97224
FOXP3	-7.43	-7.23344	7.6723	8.27218	8.8395	0.098279	9.00927	1.53877e-50	3.37624e-49	-7.33172	7.97224
Foxj3	-5.80796	-6.83568	6.25661	7.12217	7.53203	0.432779	8.05857	1.15535e-36	1.30589e-35	-6.32182	6.68939
Alx4	2.97896	3.1789	-2.97531	-3.51779	3.65964	0.0999665	3.86633	9.76452e-09	3.26652e-08	3.07893	-3.24655
Alx1	1.85511	2.55745	-2.0458	-2.47979	2.60214	0.216993	2.90825	0.000146152	0.000314205	2.20628	-2.2628
RXRB	-1.23881	-0.0820265	1.57574	0.652847	1.18948	0.367437	1.40984	0.236239	0.313584	-0.66042	1.11429
RXRG	-1.22599	0.741038	1.3879	0.264864	1.11171	0.238087	1.34851	0.294809	0.376588	-0.242478	0.826383
Rarb	-2.66563	-1.94934	2.52907	2.62069	2.83421	0.0458081	3.02584	2.38283e-05	5.60753e-05	-2.30748	2.57488
Rarb(var.2)	-6.06944	-2.01895	4.05929	5.58708	5.41605	0.763897	6.31972	5.88719e-19	3.51348e-18	-4.0442	4.82319
Rarg	-6.36292	-4.12164	5.34597	6.32614	6.47357	0.490085	7.05444	4.5184e-27	3.58588e-26	-5.24228	5.83606
Rarg(var.2)	-2.49075	1.09502	0.903682	1.38168	1.8194	0.0956686	2.15617	0.0191645	0.0319123	-0.697863	1.14268
TP63	-4.98475	-3.56495	5.502	4.38702	5.37358	0.557491	5.7507	1.16166e-18	6.87778e-18	-4.27485	4.94451
TP53	-4.08861	-3.59947	4.08876	4.20351	4.61769	0.0573727	4.75457	8.33371e-14	3.91003e-13	-3.84404	4.14614
TP73	-5.12791	-6.01263	5.59088	5.57962	6.45077	0.00563126	6.6993	7.00639e-27	5.50186e-26	-5.57027	5.58525
GMEB2	-0.337822	-0.652016	0.536458	0.44248	0.583893	0.046989	0.686166	0.795737	0.862819	-0.494919	0.489469
MTF1	0.530963	0.000321182	-0.313198	-0.428297	0.42911	0.0575495	0.522719	0.907236	0.938145	0.265642	-0.370748
E2F1	-1.76823	-2.67915	2.51409	2.09704	2.64676	0.208528	2.99832	0.000104474	0.000228556	-2.22369	2.30556
E2F8	0.162918	0.544863	-0.205043	-0.355167	0.402558	0.0750616	0.519632	0.921921	0.950073	0.35389	-0.280105
SOX21	0.995071	-0.737955	-1.05954	-0.22942	0.902558	0.160794	1.10125	0.485527	0.577362	0.128558	-0.644482
Sox11	1.15621	-1.12606	-0.64445	-0.34078	0.984588	0.151835	1.19493	0.40599	0.496506	0.0150741	-0.492615
Sox1	0.90565	-0.368943	-0.984969	-0.317695	0.791779	0.0256237	0.947696	0.597524	0.682623	0.268354	-0.651332
TFAP2A(var.3)	0.230648	-2.0633	0.304597	0.733802	1.26279	0.0369742	1.61491	0.188319	0.254043	-0.916327	0.5192
ELK1	1.30065	1.00966	-0.576654	-1.60906	1.36977	0.145496	1.60034	0.131133	0.182169	1.15515	-1.09286
HOXD12	-6.91092	-6.55549	6.92955	7.502	8.05814	0.177716	8.21998	5.60345e-42	8.19642e-41	-6.7332	7.21577
Arx	1.64106	2.6766	-2.66462	-2.14567	2.67711	0.259476	3.08375	8.28514e-05	0.000184499	2.15883	-2.40515
BARX1	-0.550438	-0.631332	0.783664	0.556083	0.734548	0.0404469	0.816948	0.655162	0.738553	-0.590885	0.669874
BSX	-0.116797	0.448045	0.541085	-0.339042	0.428567	0.0465199	0.48278	0.90755	0.938145	0.165624	0.101022
Dlx1	-1.97993	-0.870081	1.64718	1.65745	1.83356	0.00513357	2.09709	0.0178501	0.029857	-1.42501	1.65232
Dlx3	0.549301	1.00848	0.238166	-1.18324	0.945464	0.155567	1.26539	0.443345	0.538197	0.778891	-0.472539
Dlx4	-0.390829	0.497804	0.466134	-0.0422491	0.427851	0.0158349	0.504076	0.907964	0.938145	0.0534877	0.211943
DLX6	-0.0134131	-0.11976	0.634572	-0.231436	0.388393	0.0531737	0.469969	0.929186	0.954783	-0.0665868	0.201568
Dmbx1	5.85654	6.76602	-5.7784	-6.65423	7.25116	0.437916	7.74819	5.64027e-34	5.84394e-33	6.31128	-6.21632
DUXA	0.677215	-0.0697912	-0.579833	-0.387131	0.552947	0.0963511	0.674731	0.821263	0.880262	0.303712	-0.483482
Dlx2	0.0298253	-0.787761	-0.33015	0.586343	0.580609	0.179988	0.79334	0.798513	0.864573	-0.378968	0.128097
EMX2	0.282467	1.2315	-0.793654	-0.605458	0.929077	0.0940981	1.16922	0.459324	0.554459	0.756984	-0.699556
EVX1	-0.527743	0.0989254	0.0904306	0.433023	0.400727	0.00424736	0.480383	0.922883	0.950073	-0.214409	0.261727
EVX2	-0.703887	0.25163	-0.0413928	0.642554	0.567985	0.146511	0.683413	0.809038	0.873433	-0.226128	0.30058
GBX1	-1.11381	1.38753	0.548805	0.140532	1.04161	0.204137	1.25067	0.353974	0.441579	0.136863	0.344668
GBX2	0.0724556	0.241924	-0.140115	-0.136752	0.184172	0.00168177	0.22057	0.991626	0.996971	0.15719	-0.138433
GSC2	5.75722	7.38604	-6.75564	-7.17183	7.84473	0.208097	8.40499	8.86887e-40	1.16073e-38	6.57163	-6.96373
GSX1	2.35747	1.76935	-2.0992	-2.52826	2.54456	0.214527	2.7026	0.000223361	0.000461572	2.06341	-2.31373
HESX1	0.602287	1.83864	-0.786264	-1.22957	1.39382	0.221655	1.77143	0.120273	0.168654	1.22046	-1.00792
HMBOX1	0.184328	0.672062	-1.28833	0.0369446	0.838211	0.0736917	1.13183	0.550338	0.635529	0.428195	-0.625692
Hmx1	-0.402063	-0.73873	0.0836965	0.761717	0.651353	0.168334	0.866284	0.735606	0.806227	-0.570397	0.422707
Hmx2	0.0136283	-0.387441	-0.260994	0.273007	0.294518	0.0632237	0.38131	0.967327	0.981804	-0.186906	0.00600636
Hmx3	-0.520912	-0.259852	-0.0529687	0.72796	0.538147	0.103442	0.654412	0.832948	0.890228	-0.390382	0.337496
HOXA10	-8.72762	-9.48493	8.06416	10.2477	10.5858	0.378655	11.3927	1.4657e-72	6.83382e-71	-9.10627	9.15595
HOXB3	3.1533	1.90256	-3.08475	-3.07718	3.27831	0.00378771	3.59935	4.6538e-07	1.29542e-06	2.52793	-3.08096
HOXC10	-7.95544	-5.78099	7.70676	8.11492	8.58036	0.204082	9.16192	1.30349e-47	2.55896e-46	-6.86822	7.91084
HOXC12	-10.4655	-7.85775	8.9165	10.5457	10.9797	0.814596	11.6795	4.44942e-78	2.21284e-76	-9.16163	9.7311
HOXC13	-4.23137	-4.7534	3.80728	4.88955	5.12776	0.261015	5.56736	5.33208e-17	2.96845e-16	-4.49239	4.34841
HOXD11	-7.4167	-6.46828	7.32355	7.61899	8.33166	0.14772	8.59642	6.9572e-45	1.20699e-43	-6.94249	7.47127
Hoxa11	-6.98727	-6.50812	7.03874	7.80844	8.19017	0.239573	8.40627	2.28035e-43	3.47171e-42	-6.7477	7.42359
ISL2	-1.56219	-1.79741	0.914419	2.12877	1.91606	0.117608	2.26678	0.0116509	0.0199806	-1.6798	1.52159
FOXK1	-6.3495	-6.28554	6.35229	7.16159	7.55582	0.0319818	7.78221	6.76454e-37	7.76362e-36	-6.31752	6.75694
GATA2	-14.6814	-11.8939	12.7714	15.9332	16.0504	1.39376	16.909	3.34875e-167	4.99634e-165	-13.2876	14.3523
HIF1A	-2.16203	-2.66008	2.19908	2.70286	2.82195	0.249023	3.09629	2.63344e-05	6.17782e-05	-2.41105	2.45097
MYC	-0.992173	-0.832842	1.37534	0.884925	1.19796	0.0796657	1.32249	0.230325	0.306279	-0.912508	1.13013
MYB	1.33952	0.205602	-0.887367	-1.22831	1.16209	0.170471	1.3911	0.25597	0.335006	0.772563	-1.05784
MYCN	-0.491886	-0.111597	0.387407	0.412201	0.433891	0.0123971	0.514917	0.904445	0.938145	-0.301741	0.399804
NEUROD1	-6.48236	-5.01376	5.84954	7	7.06913	0.575233	7.46672	2.74455e-32	2.5277e-31	-5.74806	6.42477
NFIC	0.690137	-1.17519	0.00128941	-0.219816	0.770699	0.110553	0.932665	0.618875	0.70271	-0.242528	-0.109263
NFYA	-0.311924	1.35026	-0.858125	-0.151718	0.945111	0.080103	1.27501	0.443688	0.538197	0.519169	-0.504922
NR1H4	-0.140857	0.0557809	0.23037	0.0112385	0.152778	0.0222712	0.185614	0.995174	0.997467	-0.0425383	0.120804
NR2F2	-1.65596	-1.23264	0.82705	2.01711	1.73339	0.211659	2.00591	0.029107	0.0469996	-1.4443	1.42208
PAX5	2.53307	-0.255114	-2.19743	-1.40466	2.06922	0.396385	2.52315	0.00498408	0.00885268	1.13898	-1.80105
PBX3	-0.4042	0.752439	0.315945	-0.215462	0.524547	0.0943691	0.618123	0.843371	0.899538	0.174119	0.0502416
POU5F1	-3.37934	-2.27618	3.25127	3.13501	3.50554	0.0581267	3.79492	4.9107e-08	1.49098e-07	-2.82776	3.19314
RBPJ	-3.34729	-5.12467	3.08192	4.64678	4.77561	0.78243	5.64155	9.30415e-15	4.62727e-14	-4.23598	3.86435
RELB	-0.966402	-0.864125	0.824582	1.14324	1.10497	0.0511386	1.18921	0.300246	0.382878	-0.915263	0.983909
SIX1	-2.71961	-3.95678	3.54943	3.13354	3.89315	0.207942	4.33371	7.35174e-10	2.64947e-09	-3.33819	3.34149
SIX2	-1.09695	-2.47827	1.72673	1.70302	2.09934	0.0118527	2.42775	0.00418092	0.00749751	-1.78761	1.71487
SOX10	3.8535	3.30388	-3.95973	-3.96857	4.36064	0.00442211	4.51352	2.51298e-12	1.07125e-11	3.57869	-3.96415
SOX13	7.20299	4.25695	-6.96039	-6.93169	7.41668	0.0143458	8.16896	1.5115e-35	1.61083e-34	5.72997	-6.94604
TEAD2	-9.61514	-5.45582	8.21567	9.03195	9.48869	0.408138	10.5355	2.92811e-58	9.10153e-57	-7.53548	8.62381
TFDP1	-0.2662	-3.89568	1.8191	1.7309	2.67449	0.0440986	3.29943	8.45311e-05	0.000187679	-2.08094	1.775
ZBTB7A	0.793737	-2.14523	0.510547	0.188105	1.34431	0.141595	1.6192	0.143408	0.19702	-0.675749	0.349326
ZEB1	-3.57335	-3.1219	4.42574	3.46107	4.23187	0.225723	4.49173	1.28351e-11	5.34914e-11	-3.34762	3.9434
ZNF24	2.01972	-0.468366	-1.57724	-1.25368	1.62775	0.161782	1.9877	0.0470836	0.0722724	0.775677	-1.41546
ZNF384	-2.64142	-4.43565	3.19298	3.60117	4.07413	0.204096	4.64006	8.83163e-11	3.44942e-10	-3.53853	3.39707
ZNF282	-2.71399	-3.07646	3.21457	2.91004	3.44501	0.152265	3.63213	9.07934e-08	2.72016e-07	-2.89523	3.0623
ZSCAN4	-1.69344	-2.20833	1.97167	2.25195	2.35778	0.140137	2.57514	0.000823361	0.0015954	-1.95089	2.11181
GATA3	-16.4977	-12.647	13.3471	18.0152	17.6407	1.92534	18.88	4.59424e-202	1.14244e-199	-14.5723	15.6812
FOS::JUN	-2.02211	-3.47031	2.59268	2.80493	3.19997	0.106127	3.62301	9.7393e-07	2.62293e-06	-2.74621	2.69881
FOS::JUN(var.2)	-2.24049	-3.40453	2.16175	3.33069	3.28489	0.58202	3.88858	4.37002e-07	1.22558e-06	-2.82251	2.74622
FOSB::JUN	-2.26114	-3.34495	2.5057	3.10282	3.27656	0.298562	3.72262	4.73224e-07	1.31236e-06	-2.80305	2.80426
FOSL1::JUN	-2.92028	-3.92455	3.76846	3.50911	4.09871	0.129674	4.44156	6.57139e-11	2.63562e-10	-3.42241	3.63878
FOSL1::JUN(var.2)	-1.88179	-2.16187	1.2315	2.60488	2.34564	0.140038	2.75209	0.000892817	0.00172104	-2.02183	1.91819
FOSL2::JUN	-3.00584	-3.85118	3.76263	3.56752	4.11077	0.0975542	4.39584	5.68077e-11	2.30318e-10	-3.42851	3.66508
FOSL2::JUN(var.2)	-2.54029	-3.84103	2.34865	3.7969	3.70249	0.650371	4.40976	6.15095e-09	2.09525e-08	-3.19066	3.07278
JUN::JUNB	-2.48545	-3.18558	2.77132	3.03736	3.32798	0.133021	3.59282	2.88523e-07	8.18397e-07	-2.83551	2.90434
JUN::JUNB(var.2)	-4.30634	-3.91383	3.61223	5.64013	5.11389	0.196252	5.63157	6.58091e-17	3.63656e-16	-4.11009	4.62618
FOS::JUNB	-2.6979	-3.88059	3.4863	3.42293	3.92348	0.0316872	4.25328	5.19048e-10	1.89809e-09	-3.28925	3.45461
FOSB::JUNB	-2.06954	-3.82973	3.00869	3.06597	3.53056	0.0286396	3.98124	3.7966e-08	1.16076e-07	-2.94964	3.03733
FOSB::JUNB(var.2)	-2.41807	-3.13979	2.06416	3.25373	3.19053	0.360864	3.6913	1.06317e-06	2.83258e-06	-2.77893	2.65894
FOSL1::JUNB	-1.91244	-2.99372	2.37204	2.60742	2.88927	0.11769	3.23382	1.51192e-05	3.63835e-05	-2.45308	2.48973
FOSL2::JUNB	-2.1277	-3.26841	2.58352	2.86794	3.16799	0.14221	3.54283	1.30937e-06	3.46379e-06	-2.69806	2.72573
FOSL2::JUNB(var.2)	-0.716216	-2.03805	0.547572	1.39802	1.50082	0.425224	1.98381	0.0800452	0.117547	-1.37713	0.972796
FOS::JUND	-3.02432	-4.07765	3.87551	3.59749	4.23087	0.139007	4.59176	1.29958e-11	5.38602e-11	-3.55099	3.7365
FOSL1::JUND	-1.3458	-2.08209	1.7416	1.74266	2.01788	0.000528927	2.20822	0.00668018	0.0116708	-1.71395	1.74213
FOSL1::JUND(var.2)	-3.15727	-3.22959	3.15535	3.61916	3.80419	0.0361609	3.95413	2.00852e-09	7.06771e-09	-3.19343	3.38725
FOSL2::JUND	-2.85434	-3.5232	3.46586	3.22734	3.78432	0.119263	4.03514	2.50576e-09	8.6944e-09	-3.18877	3.3466
FOSL2::JUND(var.2)	-2.65382	-3.31079	2.67124	3.39595	3.49616	0.328486	3.87213	5.40542e-08	1.62599e-07	-2.9823	3.03359
NR1H4::RXRA	0.339736	1.35282	-0.241129	-0.943248	0.971055	0.290432	1.32564	0.418773	0.510466	0.846279	-0.592189
NR4A2::RXRA	-2.16844	0.171148	0.935768	1.61083	1.64584	0.337529	2.00611	0.0434704	0.0672798	-0.998645	1.2733
PPARA::RXRA	-2.023	-1.31761	2.40646	1.59024	2.1634	0.352691	2.37127	0.00284997	0.00522378	-1.6703	1.99835
RARA::RXRG	-8.63514	-2.5486	6.08675	7.8965	7.71373	0.904873	9.05232	1.85498e-38	2.26855e-37	-5.59187	6.99162
RORB	-4.45516	-3.01867	4.14326	5.18498	4.90414	0.52086	5.28217	1.4771e-15	7.7057e-15	-3.73692	4.66412
RORC	-1.56274	-1.81271	1.45647	1.96644	1.97617	0.124984	2.18189	0.00842327	0.0146134	-1.68772	1.71146
SOX15	5.06534	3.37389	-4.60733	-4.99454	5.25597	0.193601	5.69849	7.41409e-18	4.32103e-17	4.21961	-4.80094
TFE3	-0.686167	-0.165552	0.834105	0.465743	0.673468	0.184181	0.785915	0.714778	0.791134	-0.42586	0.649924
VDR	-0.930238	-1.54368	0.996113	1.29113	1.40224	0.147508	1.63668	0.116637	0.164172	-1.23696	1.14362
Smad4	-2.07377	-3.26519	2.25271	2.84298	3.06074	0.295138	3.52656	3.45319e-06	8.79207e-06	-2.66948	2.54785
IRF3	-1.80663	-5.57667	3.46682	2.79936	4.23896	0.33373	5.22126	1.17482e-11	4.92368e-11	-3.69165	3.13309
IRF4	-0.18394	-1.23529	1.25489	0.152605	1.02596	0.168272	1.4377	0.367934	0.456703	-0.709615	0.703745
IRF5	-0.991205	-1.29916	1.37259	1.08966	1.38254	0.141466	1.54253	0.125279	0.175016	-1.14518	1.23112
TCF7L1	-1.06544	-0.851358	1.71794	0.794463	1.33589	0.107043	1.54765	0.147651	0.202106	-0.958401	1.2562
ARGFX	2.79271	2.2502	-2.80997	-2.72624	3.06214	0.0418683	3.21072	3.41063e-06	8.71346e-06	2.52146	-2.76811
ARNT2	-0.620189	0.148802	0.986605	0.108917	0.656923	0.0199425	0.803397	0.730406	0.803662	-0.235694	0.547761
ATF6	-3.43555	-0.972803	2.49777	3.33699	3.14192	0.419607	3.68383	1.66287e-06	4.36796e-06	-2.20418	2.91738
ATOH1(var.2)	-1.83276	-2.33691	2.33157	2.07406	2.48624	0.128755	2.69535	0.000339622	0.000684752	-2.08484	2.20281
ATOH7	-3.71247	-3.74073	4.13449	3.86823	4.46308	0.0141297	4.54676	6.62371e-13	2.97668e-12	-3.7266	4.00136
BACH2	-3.1416	-3.96066	3.10112	3.84757	4.08131	0.373225	4.50808	8.10225e-11	3.19803e-10	-3.55113	3.47435
BACH2(var.2)	-3.75646	-3.37676	4.05305	4.04469	4.39953	0.00418101	4.50641	1.52041e-12	6.59435e-12	-3.56661	4.04887
BARX2	0.529737	-1.5332	-0.0303196	0.350803	0.937851	0.0894671	1.14172	0.450747	0.545872	-0.501732	0.160242
BHLHA15(var.2)	-3.18876	-4.40195	3.8174	3.81431	4.42216	0.0015483	4.74545	1.13263e-12	4.97024e-12	-3.79536	3.81586
CDX4	-18.2846	-17.862	19.3342	19.9275	21.7705	0.211276	21.9404	5.30086e-308	1.97722e-305	-18.0733	19.6308
CREB3L4	-3.3363	-1.38448	2.28251	3.58791	3.20417	0.652701	3.65986	9.36508e-07	2.54049e-06	-2.36039	2.93521
CREB3L4(var.2)	-0.974448	-0.789537	0.528496	1.19191	1.04441	0.0924555	1.19975	0.351501	0.43923	-0.881992	0.860205
DLX5	-0.227655	0.0396446	0.0403949	0.180088	0.170488	0.000375159	0.203872	0.993328	0.997339	-0.0940052	0.110242
DMRTA2	-0.952457	-0.807207	0.518687	1.25191	1.06381	0.0726254	1.23219	0.33463	0.42026	-0.879832	0.885301
DMRTC2	-1.19513	-1.04057	0.818494	1.50977	1.34887	0.0772804	1.51837	0.141152	0.194998	-1.11785	1.16413
DPRX	2.97994	3.66729	-3.40815	-3.42501	3.90156	0.00842946	4.09474	6.67716e-10	2.41804e-09	3.32361	-3.41658
DRGX	0.563057	-0.619493	-0.112237	-0.248782	0.493872	0.0682726	0.59529	0.865717	0.913472	-0.028218	-0.18051
ELF2	0.827991	0.254708	-0.410097	-0.77042	0.709408	0.180161	0.831935	0.680015	0.759418	0.54135	-0.590259
ETS2	0.911295	0.726241	-0.136595	-1.289	1.00446	0.0925271	1.21926	0.387506	0.477029	0.818768	-0.712798
FERD3L	-1.3249	-3.88565	2.07281	2.66332	3.06524	0.295255	3.78105	3.31787e-06	8.52672e-06	-2.60528	2.36806
FOXE1	-6.34094	-7.4683	6.07039	7.78541	8.03004	0.563684	8.80674	1.10016e-41	1.5783e-40	-6.90462	6.9279
FOXN3	-4.42498	-5.64754	4.60073	5.50222	5.85708	0.450747	6.43732	3.66784e-22	2.37931e-21	-5.03626	5.05148
GLI3	-1.37812	-0.204843	0.397432	1.38509	1.15581	0.301137	1.38161	0.260638	0.33933	-0.791482	0.891263
HES6	-2.94891	-3.30971	3.2272	3.3114	3.69733	0.0420966	3.8227	6.50463e-09	2.20566e-08	-3.12931	3.2693
HNF4A(var.2)	-0.624888	-1.70467	0.730232	1.16458	1.30877	0.217174	1.65656	0.161924	0.22043	-1.16478	0.947406
HOXA1	-0.868695	-0.95337	1.25704	0.800095	1.13579	0.0423375	1.27618	0.275844	0.35602	-0.911033	1.02857
HOXA4	-2.71538	-2.58284	2.65903	3.03359	3.17692	0.0662702	3.28135	1.20586e-06	3.20132e-06	-2.64911	2.84631
HOXA6	-1.2417	-1.74252	1.17531	1.73618	1.72941	0.250412	2.00843	0.0296578	0.0476826	-1.49211	1.45575
HOXA7	-0.934351	-0.292626	0.807786	0.723526	0.838947	0.0421299	0.982102	0.549591	0.635529	-0.613489	0.765656
HOXB4	-3.53644	-4.27883	3.78807	4.10595	4.54685	0.158943	4.84096	2.17389e-13	9.88853e-13	-3.90764	3.94701
HOXB6	-0.126621	-1.19806	-0.229812	0.963604	0.884202	0.0515959	1.24804	0.503871	0.592883	-0.662341	0.366896
HOXB7	-0.69249	-0.577499	0.973368	0.63163	0.84289	0.0574956	0.929774	0.545588	0.634959	-0.634995	0.802499
HOXB8	-0.934351	-0.292626	0.807786	0.723526	0.838947	0.0421299	0.982102	0.549591	0.635529	-0.613489	0.765656
HOXB9	-8.61026	-7.0183	8.53881	9.17744	9.65126	0.319318	10.0887	2.79862e-60	9.07726e-59	-7.81428	8.85812
HOXC4	-2.81344	-3.40358	2.76478	3.45065	3.6079	0.29507	3.95729	1.69315e-08	5.49169e-08	-3.10851	3.10771
HOXC8	0.798977	-0.0156808	-0.658267	-0.584863	0.673579	0.0367021	0.820697	0.714671	0.791134	0.391648	-0.621565
HOXD10	-9.43609	-7.66997	8.7226	10.1318	10.4218	0.704612	10.9059	2.53567e-70	1.05089e-68	-8.55303	9.42722
HOXD4	-1.94738	-2.4477	1.37332	2.8742	2.57715	0.25016	3.0726	0.00017592	0.000370724	-2.19754	2.12376
IKZF1	0.00503212	-2.24851	1.89031	0.479244	1.71802	0.237106	2.38955	0.0312851	0.0497627	-1.12174	1.18478
IRF6	-1.59151	-3.44382	3.34694	2.05719	3.15134	0.644872	3.92064	1.52572e-06	4.02187e-06	-2.51767	2.70206
KLF10	-2.59456	-2.07363	2.8843	2.6777	2.96205	0.103299	3.10472	8.16907e-06	2.02463e-05	-2.33409	2.781
KLF11	-2.42132	-1.87404	2.44909	2.66391	2.72655	0.10741	2.87528	5.64378e-05	0.000129149	-2.14768	2.5565
KLF15	1.54609	-3.41232	0.949264	0.475358	2.24445	0.236953	2.70146	0.00172288	0.00324562	-0.933119	0.712311
KLF17	-1.9294	-2.01701	2.15009	2.30279	2.42573	0.0438034	2.49404	0.000518719	0.00102102	-1.97321	2.22644
KLF2	-1.50364	-1.58935	2.17458	1.55615	1.98626	0.0428532	2.17311	0.00796772	0.0138553	-1.54649	1.86537
KLF3	0.125226	0.142662	0.956636	-0.657559	0.659092	0.00871809	0.807098	0.728371	0.802607	0.133944	0.149539
KLF6	-1.78945	-0.492693	1.49282	1.3604	1.57507	0.0662119	1.85758	0.0590531	0.088639	-1.14107	1.42661
LHX1	-0.390829	0.497804	0.466134	-0.0422491	0.427851	0.0158349	0.504076	0.907964	0.938145	0.0534877	0.211943
LHX5	2.78408	2.6324	-3.05858	-3.08557	3.33786	0.0134939	3.38107	2.62131e-07	7.49233e-07	2.70824	-3.07207
MAF	1.02354	-0.0569936	-0.646466	-0.797812	0.826288	0.0756729	1.00976	0.562452	0.648514	0.483275	-0.722139
MAFA	0.231275	-0.231532	0.153878	-0.19866	0.23786	0.0164357	0.258061	0.982321	0.994317	-0.000128633	-0.0223911
MAZ	-0.796866	-3.88144	2.3886	2.32136	2.98856	0.0336167	3.62001	6.5014e-06	1.62209e-05	-2.33915	2.35498
MSANTD3	-0.00254326	-0.529007	-0.401794	0.461599	0.446741	0.0636067	0.571927	0.896723	0.938145	-0.265775	0.0299026
MSGN1	-9.30362	-7.08491	7.65734	9.90496	9.88521	1.10936	10.4888	3.01885e-63	1.12603e-61	-8.19426	8.78115
NFATC4	-0.474304	-1.38029	0.410581	0.952615	1.02402	0.271017	1.3469	0.36968	0.457348	-0.927298	0.681598
NFIC(var.2)	-0.0622544	-1.3406	0.445551	0.563804	0.871545	0.0591262	1.09951	0.5166	0.604049	-0.701429	0.504677
NFIX(var.2)	-0.385392	-2.86397	0.793776	1.56591	1.93521	0.386069	2.55759	0.0105201	0.0181247	-1.62468	1.17985
NHLH2	-2.6686	-3.04853	4.17882	3.2053	3.80599	0.189961	4.17271	1.96843e-09	6.95948e-09	-2.85856	3.69206
NKX6-3	-1.52936	-1.45456	1.30257	1.69697	1.73504	0.0373993	1.84139	0.0288809	0.0467356	-1.49196	1.49977
NR1D1	-1.61614	1.65369	0.815544	0.71364	1.40325	0.0509521	1.68108	0.116206	0.163875	0.0187725	0.764592
NR1D2	-2.04073	0.5768	1.64293	1.20574	1.65035	0.218593	2.0085	0.0426082	0.0663585	-0.731964	1.42434
NR1I2	-0.586216	1.88383	-0.873102	0.106102	1.23769	0.143443	1.59172	0.203916	0.272131	0.648808	-0.3835
NR1I3	-1.47115	-2.4771	2.42527	1.86436	2.42411	0.280459	2.83039	0.000524553	0.00102978	-1.97413	2.14481
NR2C1	-2.09186	-1.27457	1.56627	2.17331	2.09301	0.303518	2.30065	0.00433914	0.00774402	-1.68322	1.86979
NR2C2(var.2)	-1.55961	-0.938565	1.16573	1.66904	1.5737	0.251654	1.73101	0.0593956	0.0889584	-1.24909	1.41739
NR2F1(var.2)	-0.0532923	1.77521	-0.170662	-0.817118	1.11299	0.0586848	1.49668	0.293776	0.375913	0.860958	-0.49389
NR2F1(var.3)	-0.573061	0.703193	0.0570564	0.166167	0.523619	0.054555	0.638127	0.844071	0.899538	0.065066	0.111611
NR2F6(var.3)	-2.0142	-0.353978	1.31479	1.7206	1.70882	0.202906	2.04586	0.0326556	0.0518321	-1.18409	1.5177
NR5A1	0.404431	0.43813	-0.943403	-0.230504	0.650952	0.0168494	0.797628	0.735979	0.806227	0.42128	-0.586953
NR6A1	0.900449	0.929527	-0.423586	-1.25472	1.06815	0.0145391	1.26108	0.33091	0.416992	0.914988	-0.839153
OSR1	0.292238	-1.57168	1.12894	0.0171132	1.1293	0.137562	1.5592	0.280884	0.361296	-0.63972	0.573029
OVOL1	3.38796	2.46633	-3.3253	-3.365	3.64084	0.0198482	3.8874	1.19373e-08	3.97556e-08	2.92714	-3.34515
OVOL2	4.10192	1.92486	-3.07648	-3.81028	3.84399	0.366904	4.36657	1.28493e-09	4.56455e-09	3.01339	-3.44338
PAX3(var.2)	1.8254	2.20436	-2.15297	-2.066	2.38649	0.0434833	2.51571	0.000678538	0.0013251	2.01488	-2.10949
PITX2	6.37823	6.8768	-6.64212	-7.51592	7.92413	0.249288	8.30965	1.3695e-40	1.89193e-39	6.62752	-7.07902
PLAGL2	-1.31924	0.493785	0.574186	0.986704	1.02506	0.0402007	1.22389	0.368739	0.456942	-0.412727	0.780445
POU6F1(var.2)	0.246975	0.489847	-0.998223	-0.0755178	0.651849	0.121436	0.859137	0.735145	0.806227	0.368411	-0.53687
PPARD	-1.223	0.656413	1.46995	0.183099	1.12928	0.236657	1.36107	0.2809	0.361296	-0.283295	0.826524
RARB(var.3)	-1.2121	-0.978591	1.37919	1.19208	1.38008	0.0935584	1.44409	0.126393	0.176242	-1.09535	1.28564
RARG(var.3)	-0.999334	-1.68605	1.47359	1.23128	1.58418	0.121153	1.82422	0.0568214	0.0854613	-1.34269	1.35244
RFX7	-1.23002	-1.20276	1.146	1.44763	1.45626	0.0136299	1.53812	0.0952626	0.13853	-1.21639	1.29682
RXRB(var.2)	-2.39473	-1.28506	1.80292	2.16494	2.25853	0.181011	2.53234	0.00157531	0.0029827	-1.8399	1.98393
RXRG(var.2)	-2.65848	-1.97913	2.03295	2.86707	2.78808	0.339674	3.00688	3.46287e-05	8.04766e-05	-2.3188	2.45001
SMAD5	-1.41251	-0.950649	0.958696	1.54787	1.43861	0.230928	1.58709	0.101884	0.146962	-1.18158	1.25328
SNAI1	-5.08027	-2.69238	5.26232	4.35843	5.1281	0.451946	5.72228	5.30457e-17	2.96845e-16	-3.88632	4.81038
SNAI3	-4.76091	-2.76435	5.58545	4.11258	5.07406	0.736435	5.58078	1.20037e-16	6.53631e-16	-3.76263	4.84901
SOHLH2	-1.25208	-1.28993	1.52582	1.3049	1.55367	0.0189209	1.62567	0.0645806	0.0955895	-1.27101	1.41536
SOX12	2.5528	0.106926	-2.48052	-1.69673	2.2349	0.391896	2.69876	0.00183006	0.00343886	1.32986	-2.08863
SOX14	5.05167	2.99841	-5.24944	-4.56308	5.23169	0.343179	5.75604	1.08151e-17	6.25434e-17	4.02504	-4.90626
SOX18	4.56759	3.17903	-5.7953	-4.15487	5.18342	0.694276	5.61089	2.27796e-17	1.29722e-16	3.87331	-4.97509
SP9	-1.66171	-2.11695	1.49207	2.44258	2.26783	0.227622	2.63245	0.00148431	0.00281755	-1.88933	1.96733
TBX18	-7.9743	-8.35566	7.64908	9.88817	9.8205	0.190682	10.5331	2.03096e-62	7.21473e-61	-8.16498	8.76862
TBX3	-5.731	-5.38998	5.54261	6.36686	6.65828	0.170508	6.88767	1.22147e-28	1.02384e-27	-5.56049	5.95474
TBX6	-6.2139	-5.27412	6.71942	6.6748	7.19315	0.0223087	7.4542	1.9666e-33	1.95611e-32	-5.74401	6.69711
TCF21(var.2)	-1.73533	-1.04769	1.24647	1.6944	1.68597	0.223961	1.85986	0.0362798	0.0572193	-1.39151	1.47044
TFAP2E	6.17936	-3.08796	-2.70334	-4.46414	4.85809	0.192311	5.77515	2.87274e-15	1.46785e-14	1.5457	-3.58374
TFAP4(var.2)	-2.80011	-1.64871	2.45834	2.55875	2.77301	0.0502053	3.06523	3.90713e-05	9.02389e-05	-2.22441	2.50855
TGIF2LX	-5.05181	-2.9124	3.61656	4.91529	4.87038	0.649365	5.40566	2.40685e-15	1.23828e-14	-3.9821	4.26592
TGIF2LY	-6.84106	-4.01871	4.83408	6.9191	6.68314	1.04251	7.39171	7.45581e-29	6.39314e-28	-5.42989	5.87659
THAP11	-2.01307	-3.25746	2.09485	2.88596	3.01992	0.395559	3.54691	4.94878e-06	1.24303e-05	-2.63526	2.49041
THRB	-1.37904	0.72208	1.39036	0.439028	1.18397	0.141526	1.43222	0.240128	0.317616	-0.328479	0.914692
THRB(var.2)	-1.47954	-1.66352	1.57923	1.73442	1.86648	0.0775924	1.9618	0.0150952	0.0253627	-1.57153	1.65683
THRB(var.3)	-2.08588	-0.229085	1.7151	1.58832	1.79104	0.0633882	2.15852	0.0220537	0.0363984	-1.15748	1.65171
TLX2	1.68011	2.81588	-2.11393	-2.2452	2.59852	0.065636	2.92202	0.000150155	0.000317325	2.24799	-2.17957
VEZF1	-2.32932	-2.65614	1.83222	3.02332	2.88525	0.163411	3.27904	1.56345e-05	3.75027e-05	-2.49273	2.42777
ZBTB26	-0.0753814	-1.69337	1.26212	0.294695	1.23041	0.185038	1.70635	0.208596	0.27788	-0.884376	0.778408
ZBTB32	-1.59083	-3.13003	1.95293	2.49462	2.72924	0.270843	3.24739	5.52575e-05	0.000126837	-2.36043	2.22377
ZBTB6	1.46404	-0.256434	-0.687211	-1.06064	1.11556	0.186713	1.35841	0.291726	0.373931	0.603804	-0.873923
ZFP57	0.351003	-2.8593	1.49425	0.371005	1.87669	0.010001	2.51352	0.0143208	0.0241703	-1.25415	0.932625
ZIC5	-0.0400142	0.0945037	-0.578607	0.249763	0.360038	0.0672589	0.43805	0.94253	0.963216	0.0272448	-0.164422
ZKSCAN1	-4.40254	-3.23292	4.24149	4.37648	4.71652	0.0674943	5.0299	2.13219e-14	1.03962e-13	-3.81773	4.30898
ZNF135	0.0848324	0.14107	0.00756208	-0.183804	0.1418	0.0281188	0.187566	0.99613	0.997467	0.112951	-0.0881209
ZNF136	0.690832	-0.39857	0.0665964	-0.54284	0.555804	0.072135	0.673195	0.818967	0.879064	0.146131	-0.238122
ZNF140	-0.485819	-1.63548	0.889103	0.973299	1.24256	0.0420981	1.50618	0.200826	0.268969	-1.06065	0.931201
ZNF274	-1.15719	0.547491	0.609682	0.619961	0.875369	0.00513946	1.02308	0.512749	0.602379	-0.304848	0.614822
ZNF317	-0.565945	-1.45974	0.561615	1.11868	1.15299	0.278531	1.48865	0.262745	0.341477	-1.01284	0.840146
ZNF382	-1.01146	-1.87827	1.23876	1.42069	1.64221	0.0909643	1.90466	0.0441761	0.0680895	-1.44487	1.32972
ZNF460	1.07682	-1.88634	-0.357431	0.404086	1.27323	0.336367	1.54125	0.18208	0.246072	-0.404758	0.0233276
ZNF528	1.21448	0.324988	-0.207796	-1.35497	1.07387	0.266392	1.28473	0.326044	0.412252	0.769733	-0.781385
ZNF682	0.26168	0.351261	-0.175934	-0.397032	0.355925	0.0447908	0.432027	0.944333	0.963216	0.30647	-0.286483
ZNF684	-1.09783	-1.30125	1.49182	1.22156	1.48229	0.101712	1.61258	0.086122	0.125975	-1.19954	1.35669
ZNF75D	-4.06286	-4.52108	4.02473	5.21076	5.17015	0.229112	5.61868	2.7925e-17	1.57819e-16	-4.29197	4.61774
ZSCAN29	-4.94025	-4.17355	4.09786	5.46406	5.42902	0.383354	5.79407	4.77827e-19	2.87467e-18	-4.5569	4.78096
Dmrt1	1.11521	-2.20819	-0.122972	-0.182281	1.37591	0.0296543	1.6617	0.128295	0.178559	-0.546495	-0.152626
Ebf2	-3.5204	-1.70945	2.97647	3.37234	3.42707	0.197933	3.86862	1.08692e-07	3.21762e-07	-2.61493	3.1744
Foxf1	-7.15939	-6.81823	8.43349	8.05393	8.79697	0.170576	8.90516	4.71871e-50	1.00576e-48	-6.98881	8.24371
Foxl2	-6.52009	-6.57873	6.72192	7.28779	7.82901	0.0293199	8.00584	1.2809e-39	1.6475e-38	-6.54941	7.00486
Isl1	-4.41718	-4.0546	4.10571	4.71681	5.00085	0.181288	5.17096	3.57782e-16	1.9341e-15	-4.23589	4.41126
Plagl1	-1.83509	-0.861328	1.19407	1.86755	1.73106	0.336741	1.96266	0.0294287	0.0474164	-1.34821	1.53081
Prdm15	-3.76395	-2.78899	3.79891	3.77647	4.09788	0.0112184	4.35995	6.63768e-11	2.64797e-10	-3.27647	3.78769
Ptf1a	-6.0971	-5.4104	5.86486	6.70034	6.9632	0.343352	7.19584	2.51384e-31	2.28698e-30	-5.75375	6.2826
Ptf1a(var.2)	-1.16895	-2.47966	1.89386	1.80069	2.18661	0.0465856	2.52505	0.00247262	0.00457711	-1.8243	1.84728
Ptf1a(var.3)	-5.99127	-4.15103	6.08694	5.85379	6.41964	0.116573	6.90671	1.27173e-26	9.88243e-26	-5.07115	5.97036
Rbpjl	-7.96815	-4.64357	7.56109	7.34333	8.05884	0.108876	8.90339	5.5108e-42	8.19642e-41	-6.30586	7.45221
Smad2::Smad3	-3.0157	-3.42413	4.80348	3.13438	4.20935	0.204215	4.75021	1.69838e-11	6.99995e-11	-3.21991	3.96893
Stat2	-0.327082	-3.06189	1.57258	1.16881	2.09893	0.201884	2.67572	0.0041911	0.00749774	-1.69449	1.3707
Stat5a	-1.54527	-2.0877	1.68684	1.95991	2.11605	0.136535	2.33689	0.003788	0.00684225	-1.81649	1.82337
Stat5b	-1.06679	-2.88923	1.71735	1.91377	2.31453	0.0982119	2.77301	0.00109655	0.0021029	-1.97801	1.81556
Wt1	-1.12435	-4.61291	1.98134	2.95629	3.41802	0.487476	4.37008	1.1898e-07	3.49444e-07	-2.86863	2.46881
Zic1::Zic2	-0.390998	0.173218	0.260956	0.19513	0.302688	0.0109557	0.358412	0.964685	0.980457	-0.10889	0.228043
Zic2	0.995798	1.42306	-2.3273	-0.787956	1.72556	0.21363	2.16527	0.0301995	0.0483451	1.20943	-1.55763
Znf281	-1.65976	-2.71169	1.88619	2.3009	2.51339	0.207353	2.89402	0.000279793	0.000571852	-2.18573	2.09354
ASCL1	-3.39393	-3.47595	4.43054	3.60709	4.31667	0.0410081	4.56481	4.41073e-12	1.86955e-11	-3.43494	4.01881
ATF3	-2.27895	-2.31631	1.61984	2.96968	2.70812	0.0186787	3.05187	6.5176e-05	0.000148689	-2.29763	2.29476
BARHL1	-1.95262	-1.81078	2.86388	1.70829	2.45277	0.0709167	2.74048	0.000429893	0.000850664	-1.8817	2.28609
BATF::JUN	-1.91142	-2.6552	3.23062	2.07507	2.90459	0.371893	3.39818	1.33003e-05	3.27723e-05	-2.28331	2.65284
BCL6	-0.309218	-0.446455	0.371106	0.377617	0.437889	0.00325563	0.475778	0.902077	0.938145	-0.377836	0.374361
CDX1	-18.3107	-18.3435	19.2688	20.7147	22.1313	0.0164396	22.5503	0	0	-18.3271	19.9918
E2F2	-1.90536	-3.85529	3.34353	2.39044	3.43448	0.476544	4.15624	1.00919e-07	3.01142e-07	-2.88033	2.86699
E2F3	-1.3235	-1.52684	1.5589	1.41181	1.68351	0.0735448	1.78155	0.0366895	0.0577434	-1.42517	1.48535
E2F4	-1.54611	-3.27437	2.50993	2.18069	2.83801	0.164619	3.33957	2.30983e-05	5.45294e-05	-2.41024	2.34531
EMX1	-0.547221	-0.949852	0.986812	0.543644	0.907512	0.201315	1.11813	0.480603	0.572731	-0.748536	0.765228
FOXD2	-7.63629	-8.67798	8.21344	8.9067	9.66519	0.346627	10.1525	1.87156e-60	6.34629e-59	-8.15714	8.56007
GATA5	-12.4426	-9.77325	10.0209	13.3305	13.2682	1.33466	14.1515	3.8174e-114	2.37315e-112	-11.1079	11.6757
GFI1	-1.82818	-2.77466	2.00987	2.48654	2.66212	0.238335	3.03756	9.29367e-05	0.000203914	-2.30142	2.24821
GLI2	-0.581927	-0.089651	-0.0524164	0.672123	0.516559	0.0186173	0.627025	0.849347	0.901299	-0.335789	0.309853
GSX2	0.28116	-0.47607	0.0742159	-0.113465	0.321646	0.0938405	0.386787	0.958067	0.975059	-0.0974549	-0.0196246
HES1	-0.33443	-1.04711	0.730645	0.615066	0.840657	0.0577896	1.02639	0.547855	0.635529	-0.69077	0.672856
HES2	-0.542911	-0.984133	0.854752	0.740629	0.920369	0.0570614	1.06168	0.467885	0.562971	-0.763522	0.797691
HOXA13	-14.6392	-11.7485	13.2376	15.9183	16.1146	1.34033	16.904	1.516e-168	2.82734e-166	-13.1939	14.578
HOXA2	-0.547221	-0.949852	0.986812	0.543644	0.907512	0.201315	1.11813	0.480603	0.572731	-0.748536	0.765228
HOXA5	-0.868695	-0.95337	1.25704	0.800095	1.13579	0.0423375	1.27618	0.275844	0.35602	-0.911033	1.02857
HOXA9	-4.83481	-4.89608	5.01892	5.79699	5.9399	0.0306386	6.17365	8.58757e-23	5.82393e-22	-4.86544	5.40796
HOXB2	-0.547221	-0.949852	0.986812	0.543644	0.907512	0.201315	1.11813	0.480603	0.572731	-0.748536	0.765228
HOXB5	-0.868695	-0.95337	1.25704	0.800095	1.13579	0.0423375	1.27618	0.275844	0.35602	-0.911033	1.02857
HOXC9	-10.6494	-8.27429	10.1053	11.6539	11.801	0.774331	12.4458	3.09506e-90	1.77609e-88	-9.46184	10.8796
HOXD13	-10.5508	-7.16224	9.94024	10.4843	11.0982	0.272018	11.9896	8.90153e-80	4.74324e-78	-8.85651	10.2123
HOXD3	-0.547221	-0.949852	0.986812	0.543644	0.907512	0.201315	1.11813	0.480603	0.572731	-0.748536	0.765228
HOXD8	-0.934351	-0.292626	0.807786	0.723526	0.838947	0.0421299	0.982102	0.549591	0.635529	-0.613489	0.765656
HOXD9	-8.36058	-9.95122	8.31186	9.58473	10.4855	0.636433	11.2791	3.46094e-71	1.51874e-69	-9.1559	8.94829
JUNB(var.2)	-2.23501	-2.61388	2.35354	2.8228	2.90449	0.189434	3.13887	1.3311e-05	3.27723e-05	-2.42445	2.58817
LHX9	1.68011	2.81588	-2.11393	-2.2452	2.59852	0.065636	2.92202	0.000150155	0.000317325	2.24799	-2.17957
LMX1A	2.96898	1.96552	-3.70957	-2.82537	3.35566	0.442101	3.61866	2.20331e-07	6.37081e-07	2.46725	-3.26747
LMX1B	3.29244	2.55918	-3.54583	-3.06446	3.61522	0.240688	3.81419	1.56701e-08	5.10476e-08	2.92581	-3.30514
NEUROG1	-3.08623	-3.2587	2.5544	3.7383	3.68072	0.0862386	4.03972	7.78396e-09	2.62753e-08	-3.17247	3.14635
NRL	-1.57442	-2.70979	2.30211	2.12822	2.559	0.0869495	2.89363	0.000201019	0.000420056	-2.14211	2.21516
PITX1	5.52875	4.93503	-5.43339	-6.12083	6.36686	0.296858	6.55898	3.47179e-26	2.64281e-25	5.23189	-5.77711
PRRX2	1.68011	2.81588	-2.11393	-2.2452	2.59852	0.065636	2.92202	0.000150155	0.000317325	2.24799	-2.17957
SOX4	5.36039	4.31301	-5.72827	-5.57376	6.07049	0.0772551	6.35775	8.34493e-24	5.81805e-23	4.8367	-5.65101
SOX8	6.37328	4.06122	-6.68318	-5.70976	6.66882	0.486706	7.26802	9.9102e-29	8.40115e-28	5.21725	-6.19647
SP1	-1.87397	-2.12719	2.65017	2.18887	2.56097	0.126614	2.75821	0.000198137	0.000415197	-2.00058	2.41952
SP2	-1.26205	-3.06196	1.73724	2.72348	2.67077	0.493122	3.34023	8.6982e-05	0.000191978	-2.162	2.23036
SP3	-1.99518	-2.34706	3.01449	2.44962	2.84386	0.17594	3.09549	2.20173e-05	5.21425e-05	-2.17112	2.73205
TCFL5	-0.787308	-3.27035	2.1203	1.61243	2.4755	0.253935	3.11229	0.000366449	0.000736849	-2.02883	1.86636
TFEC	-1.54336	-0.0525247	1.77029	1.00724	1.43575	0.381527	1.72129	0.102988	0.147682	-0.797945	1.38877
ZNF740	-1.49937	-2.79943	1.91785	2.39339	2.54894	0.237773	2.99808	0.000216346	0.000448317	-2.1494	2.15562
Nkx3-2	-1.50866	-0.67551	1.41781	1.36847	1.47474	0.0246678	1.67547	0.0886968	0.129487	-1.09208	1.39314
ASCL1(var.2)	-4.29623	-3.27147	4.81523	3.9825	4.75495	0.416362	5.03161	1.24488e-14	6.15023e-14	-3.78385	4.39886
ATF2	-3.47502	-2.79094	2.91829	3.83823	3.78829	0.342039	4.03451	2.3976e-09	8.35798e-09	-3.13298	3.37826
BACH1	-1.84385	-3.19578	2.98406	2.41132	3.07139	0.286369	3.56793	3.14139e-06	8.10891e-06	-2.51982	2.69769
BATF	-2.01135	-2.96556	3.62882	2.21892	3.20117	0.477106	3.80727	9.63101e-07	2.60316e-06	-2.48845	2.92387
BHLHE22(var.2)	-3.40115	-3.79218	4.48109	4.50411	4.67308	0.0115089	4.78987	3.89609e-14	1.85126e-13	-3.59667	4.4926
CEBPG(var.2)	-1.23157	-2.73557	0.477372	2.67605	2.32549	0.752003	3.1244	0.0010203	0.00196172	-1.98357	1.57671
EBF3	-3.08622	-2.22218	2.76048	3.22285	3.2841	0.231186	3.51414	4.40302e-07	1.23021e-06	-2.6542	2.99167
HAND2	-8.05323	-7.57437	7.95737	8.45811	9.25436	0.239431	9.39663	2.07458e-55	6.19055e-54	-7.8138	8.20774
MEIS1(var.2)	-13.1492	-9.85803	11.1522	13.7363	13.9314	1.29208	14.814	7.08122e-126	4.80235e-124	-11.5036	12.4443
MEIS2(var.2)	-14.6332	-11.6606	13.4329	15.5362	16.0221	1.05165	16.833	1.30407e-166	1.62139e-164	-13.1469	14.4845
MYF5	-1.56535	-2.89638	2.31541	2.09104	2.61866	0.112186	3.00903	0.000129165	0.000279295	-2.23086	2.20323
NEUROG2(var.2)	-6.9996	-6.50775	6.61651	8.33145	8.24657	0.245928	8.71172	5.71476e-44	9.07066e-43	-6.75368	7.47398
NFIB	0.542794	-0.4291	-0.348071	-0.124403	0.440909	0.0405146	0.538749	0.900267	0.938145	0.056847	-0.236237
NFYC	-0.381785	1.08755	-0.573302	-0.053338	0.743525	0.0957583	0.958895	0.646202	0.731513	0.352884	-0.31332
NKX2-2	-2.06657	-1.4123	2.07512	1.8692	2.16111	0.10296	2.33328	0.00289002	0.0052842	-1.73943	1.97216
OSR2	-0.261399	-2.041	0.711036	0.934853	1.35472	0.111909	1.71811	0.138294	0.191405	-1.1512	0.822945
PRDM4	-0.416049	-0.848446	1.27811	0.315054	0.93073	0.216199	1.22777	0.457704	0.553399	-0.632247	0.796583
TCF12(var.2)	-4.18885	-3.18023	4.37233	4.05316	4.57991	0.159582	4.85241	1.39233e-13	6.37228e-13	-3.68454	4.21275
ZBTB12	-1.1671	-2.57736	1.81656	1.75887	2.19023	0.0288452	2.53683	0.00241817	0.00449864	-1.87223	1.78772
ZBTB14	1.21376	-2.63256	0.702179	0.178909	1.71817	0.255791	2.08349	0.0312628	0.0497627	-0.709399	0.440544
ZFP42	-3.63693	-3.06855	3.06623	3.92913	3.97752	0.284188	4.21059	2.7716e-10	1.039e-09	-3.35274	3.49768
ZKSCAN5	-2.51261	-6.48998	4.22358	4.31025	5.31648	0.0433373	6.23552	2.87179e-18	1.68689e-17	-4.50129	4.26692
ZNF148	-1.87075	-4.63215	3.50338	3.57362	4.07916	0.0351244	4.7376	8.31485e-11	3.26467e-10	-3.25145	3.5385
ZNF16	-0.23736	0.962679	-0.993095	0.156245	0.814582	0.196803	1.12917	0.574354	0.661216	0.362659	-0.418425
ZNF341	-1.56365	-2.59137	2.04944	2.19402	2.46118	0.0722942	2.76285	0.000405305	0.000806287	-2.07751	2.12173
ZNF449	-0.148342	-0.0274473	0.337284	-0.00254272	0.208334	0.0124523	0.250389	0.987981	0.996971	-0.0878946	0.167371
ZNF652	-1.12972	-3.18291	1.71086	1.98949	2.46297	0.139315	2.98629	0.000400248	0.000798356	-2.15632	1.85018
FOXA3	-6.80761	-7.60743	7.45257	7.77421	8.56409	0.160818	8.88059	1.97706e-47	3.78176e-46	-7.20752	7.61339
ATF4	-1.50662	-4.68702	1.97911	3.37937	3.62402	0.700131	4.65713	1.4275e-08	4.71202e-08	-3.09682	2.67924
BATF3	-1.45105	-2.55802	2.78247	1.75684	2.54345	0.512815	3.08333	0.00022518	0.000464046	-2.00453	2.26966
CDX2	-11.588	-13.8127	11.9781	14.6725	15.0935	1.11237	16.4459	8.19071e-148	6.78919e-146	-12.7003	13.3253
CEBPA	-0.56671	-0.771918	-0.103877	1.00647	0.79441	0.102604	1.02675	0.594853	0.681659	-0.669314	0.451298
CEBPD	-0.548078	-0.410704	-0.194011	0.88162	0.649507	0.068687	0.787779	0.737323	0.806514	-0.479391	0.343805
CREB1	-4.83412	-4.39119	4.15024	5.4316	5.4573	0.221465	5.80187	3.0266e-19	1.83564e-18	-4.61266	4.79092
CTCFL	-0.453056	-2.31888	1.36588	1.19153	1.71817	0.0871766	2.1274	0.0312632	0.0497627	-1.38597	1.2787
E2F6	-0.916179	-5.1449	3.3504	2.82151	3.93668	0.264447	4.90476	4.45645e-10	1.65399e-09	-3.03054	3.08596
EBF1	0.637225	-1.08328	-0.107311	0.0905551	0.717802	0.0989333	0.864817	0.67176	0.753583	-0.223027	-0.00837817
EGR1	1.54657	-3.75381	1.18776	0.649274	2.46854	0.179404	2.96022	0.000384874	0.000771816	-1.10362	0.918519
EHF	0.525029	-1.88106	1.23919	-0.0699548	1.33489	0.297492	1.80148	0.148158	0.202428	-0.678016	0.584617
ELF1	-0.0474173	-2.01696	1.23507	0.649868	1.4154	0.292603	1.87756	0.111121	0.157598	-1.03219	0.942471
ELF3	0.873928	-2.12912	0.964014	0.000736498	1.43818	0.0450428	1.78582	0.102046	0.146962	-0.627594	0.482375
ESRRA	-3.08974	-1.91176	2.71557	2.88354	3.09845	0.0839831	3.40088	2.46557e-06	6.40876e-06	-2.50075	2.79955
ETV1	-0.579561	-2.40338	2.37585	0.774756	2.02896	0.677159	2.75929	0.00627557	0.0110155	-1.49147	1.5753
ETV4	0.475884	-2.30072	1.55842	-0.0689782	1.62533	0.272431	2.22808	0.0475855	0.0727434	-0.912419	0.74472
ETV5	1.86593	-0.669982	-1.0284	-1.03796	1.39954	0.00477935	1.67381	0.117794	0.165489	0.597976	-1.03318
FOSL1	-3.42221	-4.13234	4.75678	3.77796	4.67074	0.355063	5.13213	4.02384e-14	1.89987e-13	-3.77727	4.26737
FOXA1	-4.87789	-5.54683	5.08285	5.79736	6.16317	0.334473	6.54957	1.54618e-24	1.09853e-23	-5.21236	5.44011
FOXA2	-7.10818	-8.07378	7.40564	8.24544	8.91605	0.419899	9.4219	2.02073e-51	5.19816e-50	-7.59098	7.82554
FOXK2	-6.87656	-6.90696	7.43957	7.54097	8.30358	0.015202	8.34152	1.39725e-44	2.31634e-43	-6.89176	7.49027
FOXP1	-6.70544	-7.50318	7.65464	7.4957	8.4817	0.0794704	8.75137	1.60963e-46	2.92874e-45	-7.10431	7.57517
GABPA	0.0600363	-1.82367	2.15606	0.00525651	1.6267	0.0273899	2.2977	0.0473005	0.0724561	-0.881818	1.08066
GATA1	-4.29806	-3.00399	3.67492	4.26079	4.43683	0.292938	4.77832	9.35065e-13	4.15213e-12	-3.65103	3.96785
GATA4	-14.9346	-11.6966	12.4585	15.958	16.0097	1.61903	16.9527	2.37096e-166	2.52677e-164	-13.3156	14.2082
GATA6	-13.1973	-11.6262	12.4338	13.7256	14.7409	0.645895	15.1802	5.68555e-141	4.24142e-139	-12.4117	13.0797
GRHL2	-8.55821	-4.13929	7.57984	7.80481	8.30543	0.112483	9.3827	1.33466e-44	2.26285e-43	-6.34875	7.69233
HLF	0.267962	0.035218	-0.569828	-0.0368977	0.35406	0.0360578	0.427212	0.945139	0.963216	0.15159	-0.303363
HNF4A	0.494972	-0.625051	-0.610195	0.162007	0.562931	0.00742769	0.642386	0.813185	0.875607	-0.0650391	-0.224094
HNF4G	0.535848	-0.483541	-0.588816	0.0195819	0.516794	0.0526378	0.620425	0.849173	0.901299	0.0261534	-0.284617
HOXB13	-3.96498	-4.0228	4.35177	4.47775	4.85506	0.0289074	4.90779	3.00025e-15	1.52258e-14	-3.99389	4.41476
JUNB	-2.52492	-3.55945	3.26036	3.0431	3.60201	0.108632	3.93742	1.80181e-08	5.79376e-08	-3.04218	3.15173
JUND	-3.1535	-3.64583	3.94328	3.63051	4.15599	0.156381	4.38157	3.27682e-11	1.34314e-10	-3.39967	3.7869
KLF4	-2.61632	-3.18075	3.93254	3.19774	3.75093	0.282215	4.10686	3.62365e-09	1.24002e-08	-2.89854	3.56514
KLF9	-0.888716	-2.14262	0.835493	1.75626	1.74306	0.460385	2.25102	0.0278026	0.0450885	-1.51567	1.29588
LHX2	0.522642	0.219941	-0.214478	-0.559102	0.476055	0.151351	0.551194	0.877925	0.925045	0.371291	-0.38679
MAFF	-2.2948	-2.58825	2.74152	2.69802	2.98233	0.0217501	3.07714	6.86084e-06	1.70606e-05	-2.44152	2.71977
MAFG	-2.39588	-2.06543	3.10005	2.20366	2.84577	0.165221	3.08064	2.16738e-05	5.14925e-05	-2.23066	2.65185
MAFK	-2.12019	-2.54939	3.61817	2.08941	3.06497	0.2146	3.56085	3.32611e-06	8.52672e-06	-2.33479	2.85379
MEF2A	-2.5426	-3.01496	3.02256	2.91865	3.32527	0.0519534	3.48576	2.96202e-07	8.36995e-07	-2.77878	2.9706
MITF	-1.55039	-0.562851	0.979493	1.51204	1.40599	0.266275	1.62894	0.115045	0.162545	-1.05662	1.24577
MXI1	-1.14316	-1.6038	0.77406	1.6851	1.5596	0.230318	1.89885	0.06301	0.0934731	-1.37348	1.22958
MYOD1	-2.20766	-4.64219	3.67544	3.08139	4.05895	0.297023	4.80218	1.05895e-10	4.09315e-10	-3.42492	3.37842
MYOG	-2.9722	-3.31138	3.8729	3.42913	3.92845	0.169589	4.14785	4.90101e-10	1.80106e-09	-3.14179	3.65101
MZF1	0.145786	3.1295	-1.05312	-1.28457	2.02932	0.115725	2.54846	0.00626264	0.0110155	1.63764	-1.16884
NFE2L1	-1.86485	-2.75842	2.04267	2.54637	2.69214	0.251848	3.06272	7.3784e-05	0.000167304	-2.31164	2.29452
NFIL3	1.83432	1.37571	-2.78945	-1.35356	2.21004	0.229301	2.54405	0.00213865	0.00399858	1.60502	-2.07151
NFYB	0.188178	1.48359	-0.767747	-0.609015	1.02876	0.0793656	1.29981	0.365419	0.455096	0.835884	-0.688381
NKX2-5	-1.36814	0.0522827	1.31525	0.640887	1.14202	0.294302	1.38227	0.271052	0.351661	-0.657926	0.978067
NR4A1	-0.913504	-1.60791	0.822236	1.4832	1.44731	0.33048	1.78465	0.0985755	0.143069	-1.26071	1.15272
ONECUT1	-4.15502	-5.51294	4.68704	5.69804	5.82992	0.5055	6.47266	5.87689e-22	3.77945e-21	-4.83398	5.19254
OTX2	6.23157	5.66024	-5.73297	-7.13979	7.17574	0.285663	7.55863	2.85502e-33	2.73057e-32	5.9459	-6.43638
PBX2	-13.4726	-12.8816	14.1563	14.744	15.9542	0.293819	16.123	3.37178e-165	3.14419e-163	-13.1771	14.4501
PHOX2B	0.652606	-0.736343	-0.0975239	-0.152441	0.569504	0.0274584	0.694475	0.807783	0.873343	-0.0418684	-0.124982
PKNOX1	0.491661	0.747775	-0.649343	-0.628884	0.734317	0.0102294	0.806626	0.655391	0.738553	0.619718	-0.639113
POU2F3	-2.90393	-1.71425	2.46924	2.74598	2.88212	0.13837	3.18409	1.60475e-05	3.83701e-05	-2.30909	2.60761
PRDM1	0.988644	-1.0048	-0.506422	-0.204542	0.847186	0.15094	1.0274	0.541231	0.630872	-0.0080803	-0.355482
RFX1	0.465071	2.01328	-1.77428	-0.73216	1.62824	0.521058	2.18675	0.0469823	0.0722655	1.23918	-1.25322
RFX3	1.31198	4.27598	-2.98937	-2.3277	3.38337	0.330835	4.19466	1.67808e-07	4.89004e-07	2.79398	-2.65854
RUNX3	-0.987483	-0.589704	0.837475	0.964037	0.990122	0.0632805	1.0914	0.400808	0.49178	-0.788594	0.900756
SCRT1	-4.25438	-1.47004	3.68418	3.61855	3.92874	0.0328156	4.56446	4.88463e-10	1.80106e-09	-2.86221	3.65136
SCRT2	-3.18051	-2.17373	3.01122	3.07761	3.32891	0.0331943	3.59407	2.85929e-07	8.14134e-07	-2.67712	3.04442
SNAI2	-4.98881	-5.16829	5.50388	5.40183	6.08089	0.0510216	6.16158	6.91512e-24	4.86668e-23	-5.07855	5.45285
SOX2	6.09941	3.63858	-6.06431	-5.95072	6.35958	0.0567945	6.99009	3.98463e-26	3.00256e-25	4.86899	-6.00752
SPI1	-0.135973	-3.03439	1.99211	0.764445	2.13979	0.450209	2.90205	0.00328736	0.0059814	-1.58518	1.37828
SPIB	-0.131714	-2.43489	1.72165	0.651633	1.76308	0.391673	2.39978	0.0252636	0.0412399	-1.2833	1.18664
SREBF1(var.2)	-4.46446	-2.36584	4.75263	4.02458	4.59586	0.364026	5.11995	1.12172e-13	5.19754e-13	-3.41515	4.3886
TCF3	-4.18885	-3.18023	4.37233	4.05316	4.57991	0.159582	4.85241	1.39233e-13	6.37228e-13	-3.68454	4.21275
TCF4	-4.84522	-5.19658	6.68543	5.11452	6.33933	0.175677	6.86008	5.84214e-26	4.35824e-25	-5.0209	5.89998
TCF7	-1.00838	-2.92405	2.27531	1.38883	2.35618	0.443241	3.00186	0.000832176	0.0016083	-1.96622	1.83207
TEAD1	-8.1549	-5.14593	6.96667	8.09268	8.29128	0.563003	9.06716	1.89523e-44	3.07356e-43	-6.65041	7.52968
TEAD4	-8.73226	-4.94066	7.54316	8.43159	8.70496	0.444213	9.6599	5.22783e-49	1.05404e-47	-6.83646	7.98738
TFAP2A	4.3377	-1.96237	-2.57629	-2.26228	3.31184	0.149953	3.90325	3.37302e-07	9.49537e-07	1.18766	-2.41929
TFAP2C(var.2)	2.06774	-3.77067	-0.159968	-0.152005	2.41711	0.00398179	2.91921	0.000550477	0.00107784	-0.851465	-0.155987
TWIST1	-8.84114	-8.13647	8.38035	9.33049	10.0253	0.352336	10.292	4.65997e-65	1.82965e-63	-8.48881	8.85542
USF1	-1.42815	-1.36623	1.09702	1.74067	1.64713	0.03096	1.81182	0.0432221	0.0670347	-1.39719	1.41884
USF2	-1.79617	-1.0881	1.21551	1.92707	1.78742	0.354037	1.96657	0.0224484	0.0368865	-1.44213	1.57129
YY2	-3.34929	-4.0612	3.2701	4.39366	4.38531	0.355955	4.88142	1.82806e-12	7.83752e-12	-3.70525	3.83188
ZNF263	-1.53512	-5.38801	3.27419	2.85789	4.08732	0.208154	5.00113	7.53754e-11	2.99096e-10	-3.46156	3.06604
CREM	-3.14361	-3.8125	2.98894	3.97936	4.04913	0.334447	4.49863	1.19052e-10	4.55451e-10	-3.47805	3.48415
