# Supplementary material for: Histone lactylation couples cellular metabolism with developmental gene regulatory networks
Source: Nat Commun. 2024 Jan 2;15:90. doi: 10.1038/s41467-023-44121-1 (PMC10762033; doi:10.1038/s41467-023-44121-1)
Supplement: Supplementary file 15 — Supplementary Dataset 12 [file 41467_2023_44121_MOESM15_ESM.xlsx]

## Sheet: Sheet1
Probe Name	GTBlue-Control 1 Normalized Counts	GTBlue-Control 2 Normalized Counts	GTBlue-Control 3 Normalized Counts	LDHA/B MO 1 Normalized Counts	LDHA/B MO 2 Normalized Counts	LDHA/B MO 3 Normalized Counts	Fold Change (LDHA/B vs Control) Replicate 1	Fold Change (LDHA/B vs Control) Replicate 2	Fold Change (LDHA/B vs Control) Replicate 3	Average Fold Change (LDHA/B vs Control)	Standard Deviation of Fold Change
HES5	185.7	60.14	149.4	70.17	43.63	41.68	-0.622132	-0.274526	-0.721017	-0.539225	0.234508
SOX6	6.52	6.48	4.94	1.57	3.12	2.68	-0.759202	-0.518519	-0.45749	-0.578404	0.159522
MEF2C	9.77	5.55	2.16	1.57	3.64	2.68	-0.839304	-0.344144	0.240741	-0.314236	0.540643
LHX9	27.15	8.33	12.35	6.38	5.45	12.2	-0.765009	-0.345738	-0.0121457	-0.374298	0.377243
SOX9	229.14	241.49	292.62	98.23	130.88	159.61	-0.57131	-0.458031	-0.454549	-0.49463	0.0664297
KRT14	10.86	10.18	4.94	5.1	4.54	4.07	-0.530387	-0.554028	-0.176113	-0.420176	0.211695
NKX3-2	7.6	4.14	2.16	1.57	3.12	2.68	-0.793421	-0.246377	0.240741	-0.266352	0.51737
MSX2	261.72	174.87	358.06	139.05	91.8	195.19	-0.468707	-0.475039	-0.454868	-0.466205	0.0103156
FABP7	2080.75	3325.29	1829.8	881.53	2022.28	1286.02	-0.57634	-0.391849	-0.29718	-0.42179	0.141968
BARX2	3.22	5.55	3.7	1.57	3.12	2.68	-0.512422	-0.437838	-0.275676	-0.408645	0.121043
POU4F3	169.41	133.23	103.71	103.33	69.98	73.2	-0.39006	-0.474743	-0.294186	-0.386329	0.0903364
SOX5	359.46	344.19	242	137.78	222.68	221.62	-0.616703	-0.353032	-0.0842149	-0.351316	0.266248
SKOR2	90.14	74.02	66.67	49.75	55.44	37.61	-0.448081	-0.251013	-0.435878	-0.378324	0.110423
ZFHX4	210.68	210.95	186.44	105.89	127.24	145.38	-0.497389	-0.396824	-0.220232	-0.371482	0.140306
MYCN	1319.47	1093.63	1211.23	719.51	688.94	883.44	-0.454698	-0.370043	-0.270626	-0.365122	0.0921346
VAX1	5.43	5.55	2.16	2.55	3.12	2.68	-0.530387	-0.437838	0.240741	-0.242495	0.421045
FEZF1	91.22	149.89	23.46	44.65	55.44	68.11	-0.510524	-0.630129	1.90324	0.254196	1.42937
PAX7	424.62	389.52	375.34	205.39	267.21	288.72	-0.516297	-0.314002	-0.230777	-0.353692	0.146839
CDX2	5.43	4.14	6.17	2.55	4.54	3.05	-0.530387	0.0966184	-0.505673	-0.313147	0.355082
TFAP2B	1495.4	947.44	949.47	783.3	660.76	774.66	-0.476194	-0.302584	-0.184113	-0.320964	0.146905
DLX5	342.09	262.77	240.76	179.88	177.23	204.34	-0.474173	-0.325532	-0.151271	-0.316992	0.161621
AXUD1	678.74	553.29	866.75	441.4	408.09	545.92	-0.349677	-0.26243	-0.370153	-0.32742	0.0572065
ETS1	657.02	457.99	487.7	367.41	338.11	367	-0.440793	-0.261752	-0.247488	-0.316678	0.107723
ONECUT1	7.6	4.14	4.94	1.57	3.64	6.1	-0.793421	-0.120773	0.234818	-0.226459	0.522203
FOXD3	1839.66	1302.73	1407.54	1004	984.33	1111.16	-0.454247	-0.24441	-0.210566	-0.303074	0.132009
ALX1	10.86	11.1	12.35	6.38	10.91	6.1	-0.412523	-0.0171171	-0.506073	-0.311904	0.259543
EBF1	204.17	185.05	197.55	94.4	150.88	157.58	-0.53764	-0.184653	-0.202329	-0.308207	0.198891
Cas9	4.34	4.14	2.16	1.57	3.12	2.68	-0.638249	-0.246377	0.240741	-0.214628	0.440354
SOX13	519.1	379.35	458.07	242.39	265.4	432.06	-0.533057	-0.300382	-0.0567817	-0.29674	0.238159
LZTS1	29.32	27.76	22.22	16.58	23.63	15.25	-0.434516	-0.148775	-0.313681	-0.298991	0.143436
PAX6	80.36	102.7	76.55	51.03	62.71	69.13	-0.364983	-0.389387	-0.0969301	-0.283766	0.162264
MAFB	16.29	16.65	12.35	5.1	12.72	14.23	-0.686924	-0.236036	0.152227	-0.256911	0.419965
MSX1	326.88	343.26	495.11	220.7	265.4	339.55	-0.324829	-0.226825	-0.314193	-0.288616	0.0537756
SNAI2	1551.87	1329.56	1744.61	1140.5	867.08	1277.88	-0.26508	-0.347844	-0.267527	-0.293484	0.0470935
TFAP2A	3332.89	2607.31	2413.81	2102.41	1850.5	1988.5	-0.369193	-0.290265	-0.176199	-0.278552	0.0970289
DMBX1	420.28	671.72	254.35	269.18	435.36	255.17	-0.359522	-0.351873	0.0032239	-0.236057	0.207259
SP5	929.6	1048.29	1184.06	641.69	717.11	913.94	-0.309714	-0.315924	-0.22813	-0.284589	0.0489935
EBF2	31.49	27.76	20.99	22.96	15.45	19.32	-0.27088	-0.443444	-0.0795617	-0.264628	0.182022
SOX10	78.19	55.51	50.62	49.75	44.54	38.63	-0.363729	-0.197622	-0.236863	-0.266071	0.0868203
ID2	6091.29	4906.52	4630.07	4063.21	3539.21	3802.13	-0.332948	-0.278672	-0.178818	-0.263479	0.0781799
SOX11	3851.99	4303.26	2995.35	2417.51	2844.82	2901.41	-0.3724	-0.338915	-0.0313619	-0.247559	0.187979
LHX2	16.29	22.21	6.17	6.38	7.27	19.32	-0.608349	-0.67267	2.13128	0.283421	1.60062
MAFA	213.94	205.4	166.68	121.19	149.97	162.66	-0.433533	-0.269864	-0.0241181	-0.242505	0.206074
SIX3	154.21	286.82	24.69	66.34	159.96	121.99	-0.569807	-0.442298	3.94087	0.976254	2.56822
MEF2B	3.22	6.48	2.16	2.55	3.64	2.68	-0.208075	-0.438272	0.240741	-0.135202	0.345322
DICER1	475.66	607.88	418.56	255.15	435.36	434.09	-0.463587	-0.283806	0.0371034	-0.236763	0.253639
ZIC2	2237.13	2630.44	2029.82	1456.89	1809.6	1909.2	-0.348768	-0.312054	-0.059424	-0.240082	0.157528
FEZF2	9.77	33.31	3.7	5.1	20.9	9.15	-0.477994	-0.372561	1.47297	0.207473	1.09722
RUNX2	13.03	11.1	2.16	1.57	9.09	9.15	-0.879509	-0.181081	3.23611	0.725174	2.2024
NFAT5	400.73	568.09	393.86	242.39	405.36	385.3	-0.395129	-0.286451	-0.0217336	-0.234438	0.192055
AXIN2	175.93	174.87	221.01	133.95	129.06	171.81	-0.238618	-0.261966	-0.222614	-0.241066	0.0197898
RFX4	42.35	32.38	30.87	24.24	36.36	20.33	-0.427627	0.122915	-0.341432	-0.215381	0.296126
EVX1	3.22	4.14	2.16	1.57	3.12	2.68	-0.512422	-0.246377	0.240741	-0.172686	0.381951
POU4F1	3.22	4.14	2.16	1.57	3.12	2.68	-0.512422	-0.246377	0.240741	-0.172686	0.381951
T	9.77	5.55	6.17	5.1	5.45	6.1	-0.477994	-0.018018	-0.0113452	-0.169119	0.267514
GLI3	1451.96	1990.18	1403.84	933.84	1434.23	1422.24	-0.356842	-0.279347	0.0131069	-0.207694	0.195105
ZIC1	119.46	164.69	69.14	121.19	89.07	66.08	0.0144818	-0.459166	-0.044258	-0.162981	0.25818
NR2E1	4.34	4.14	2.16	2.55	3.12	2.68	-0.412442	-0.246377	0.240741	-0.139359	0.339487
LTK	49.96	33.31	46.92	29.34	28.18	44.73	-0.41273	-0.154008	-0.0466752	-0.204471	0.188173
MAML1	229.14	308.1	195.08	173.5	212.68	189.09	-0.242821	-0.309705	-0.0307054	-0.19441	0.145663
KLF5	192.22	196.15	179.03	114.82	150.88	180.96	-0.402664	-0.230793	0.0107803	-0.207559	0.207699
PRDM2	77.1	93.45	70.38	54.86	69.08	66.08	-0.288457	-0.260781	-0.0610969	-0.203445	0.124051
CDH11	639.64	538.49	338.3	433.75	419	343.62	-0.321884	-0.221898	0.0157257	-0.176019	0.173418
AXIN1	519.1	539.41	445.72	320.21	418.09	462.56	-0.383144	-0.224912	0.0377816	-0.190092	0.212612
PRRX1	7.6	24.98	20.99	11.48	19.09	12.2	0.510526	-0.235789	-0.418771	-0.0480111	0.492284
SALL3	219.37	262.77	139.52	149.26	198.14	149.44	-0.319597	-0.245957	0.0711009	-0.164818	0.207603
SOX3	464.8	554.22	343.24	276.83	453.54	359.88	-0.40441	-0.181661	0.0484792	-0.179197	0.226455
TSPAN18	437.65	400.63	283.98	257.7	331.74	310.07	-0.411173	-0.171954	0.0918727	-0.163752	0.251623
RCOR1	733.04	960.39	667.96	548.56	687.12	661.82	-0.251664	-0.284541	-0.00919217	-0.181799	0.150383
ACAN	4.34	4.63	6.17	1.57	4.54	6.1	-0.638249	-0.0194384	-0.0113452	-0.223011	0.359629
LEF1	418.1	420.98	351.89	320.21	312.66	338.53	-0.234131	-0.257304	-0.0379664	-0.176467	0.120503
GAPDH	38273.3	42067.6	23775.1	27202.4	31861.1	26146.3	-0.289259	-0.242622	0.0997338	-0.144049	0.212406
KAT6B	446.34	560.69	401.27	336.79	398.09	417.83	-0.245441	-0.29	0.041269	-0.164724	0.179781
LMO4	842.72	884.52	551.9	534.53	679.85	657.75	-0.365709	-0.231391	0.191792	-0.135103	0.290956
SOX21	2766	3200.39	1468.04	1821.75	2485.81	1813.64	-0.341377	-0.223279	0.235416	-0.109747	0.304696
LMX1B	1725.63	2079	1487.8	1316.56	1499.67	1557.45	-0.237055	-0.278658	0.0468141	-0.1563	0.177127
ID3	684.17	583.82	524.74	501.36	544.42	445.28	-0.2672	-0.0674866	-0.151427	-0.162038	0.100278
GBX2	318.19	321.98	370.41	316.38	274.48	250.09	-0.00568843	-0.147525	-0.324829	-0.159347	0.159899
SALL4	990.42	1191.7	780.32	692.72	897.07	880.39	-0.30058	-0.247235	0.128242	-0.139857	0.233708
TEF	258.46	417.28	254.35	193.91	334.47	253.14	-0.249749	-0.198452	-0.00475722	-0.150986	0.129209
ELAVL4	62.99	85.12	76.55	54.86	65.44	69.13	-0.129068	-0.231203	-0.0969301	-0.1524	0.0701113
LHX5	243.26	329.38	139.52	163.29	242.67	196.21	-0.328743	-0.263252	0.406322	-0.0618911	0.406804
COL9A3	20.63	10.18	3.7	6.38	12.72	10.17	-0.690742	0.249509	1.74865	0.435805	1.23032
POU5F3	1247.8	1764.42	1501.38	1028.24	1520.57	1290.08	-0.175958	-0.138204	-0.140737	-0.151633	0.0211039
ZEB2	186.79	185.97	161.74	140.33	161.78	153.51	-0.248729	-0.130075	-0.0508841	-0.143229	0.099576
OTX2	1584.45	2193.73	1319.88	1166.02	1608.73	1574.73	-0.264085	-0.266669	0.193086	-0.112556	0.264697
TEAD1	596.21	701.33	480.29	457.99	550.79	508.31	-0.231831	-0.214649	0.0583398	-0.12938	0.162797
MYB	101	102.7	100.01	84.2	82.71	92.51	-0.166337	-0.194645	-0.0749925	-0.145325	0.0625323
MYEF2	342.09	393.22	316.08	281.94	289.94	327.35	-0.175831	-0.262652	0.0356555	-0.134276	0.153434
RXRG	9.77	4.14	14.82	6.38	9.09	9.15	-0.346981	1.19565	-0.382591	0.15536	0.901095
NR1D2	162.9	160.07	114.83	114.82	133.61	127.08	-0.29515	-0.165303	0.106679	-0.117925	0.205062
WNT1	33.67	37.93	54.33	19.14	38.17	50.83	-0.431541	0.00632745	-0.0644211	-0.163212	0.235057
SALL1	933.95	968.72	770.44	713.13	814.36	768.56	-0.236437	-0.159344	-0.00244016	-0.13274	0.119245
DACH2	90.14	80.5	72.85	61.24	70.89	77.26	-0.320612	-0.119379	0.0605353	-0.126485	0.190673
KDM4A	1481.28	1586.78	979.11	1136.68	1233.36	1118.27	-0.232637	-0.222728	0.142129	-0.104412	0.213568
SOX1	52.13	46.26	38.28	38.27	49.08	30.5	-0.265874	0.0609598	-0.203239	-0.136051	0.173467
LIN28A	4336.34	5338.6	3310.19	3171.47	4389.93	3645.58	-0.26863	-0.1777	0.10132	-0.115003	0.19278
SOX2	149.87	201.7	107.42	88.03	157.24	151.48	-0.412624	-0.220426	0.410166	-0.074295	0.43042
ZNF423	1612.69	1868.97	1385.32	1247.67	1534.2	1438.51	-0.226342	-0.17912	0.0383955	-0.122356	0.141203
HES6	35.84	29.61	25.93	31.89	29.08	18.3	-0.110212	-0.0178994	-0.294254	-0.140788	0.140692
RAX	10.86	21.28	2.16	2.55	19.09	8.13	-0.765193	-0.102914	2.76389	0.631927	1.87579
FGF8	139.01	109.18	149.4	70.17	135.42	142.33	-0.495216	0.240337	-0.0473226	-0.100734	0.370674
MYC	49.96	37.93	39.51	29.34	26.36	55.91	-0.41273	-0.305036	0.415085	-0.100894	0.450083
GFAP	3.22	4.14	3.7	1.57	5.45	2.68	-0.512422	0.316425	-0.275676	-0.157224	0.426931
LHX3	3.22	4.14	2.16	2.55	3.12	2.68	-0.208075	-0.246377	0.240741	-0.0712369	0.270858
PHOX2B	3.22	4.14	2.16	2.55	3.12	2.68	-0.208075	-0.246377	0.240741	-0.0712369	0.270858
SIX6	3.22	4.14	2.16	2.55	3.12	2.68	-0.208075	-0.246377	0.240741	-0.0712369	0.270858
TUNAR	3.22	6.48	3.7	2.55	3.12	6.1	-0.208075	-0.518519	0.648649	-0.0259815	0.604515
MITF	70.59	83.27	77.79	51.03	59.99	92.51	-0.277093	-0.279572	0.189227	-0.122479	0.269949
YAP1	1436.76	1619.16	1176.66	1092.03	1297.89	1330.75	-0.239936	-0.198418	0.130955	-0.102466	0.203212
RBPJ	249.78	309.03	246.94	201.57	252.67	255.17	-0.19301	-0.182377	0.0333279	-0.11402	0.127717
AEBP2	436.57	574.57	432.14	377.62	396.28	498.14	-0.13503	-0.310302	0.152728	-0.0975344	0.233781
BLZF1	145.52	166.54	121	116.09	146.33	120.98	-0.20224	-0.121352	-0.000165289	-0.107919	0.101705
LMX1A	42.35	73.09	53.09	40.82	58.17	50.83	-0.0361275	-0.204132	-0.0425692	-0.0942762	0.0951923
SDHA	474.58	639.34	379.05	389.1	511.7	427.99	-0.180117	-0.199643	0.129112	-0.0835494	0.184429
NKRF	279.1	319.21	223.48	209.22	263.58	259.24	-0.250376	-0.174274	0.160014	-0.088212	0.218312
MLXIP	548.42	677.27	446.96	424.82	504.43	565.24	-0.225375	-0.255201	0.264632	-0.0719812	0.291897
PAX3	61.9	50.89	83.96	76.54	44.54	54.9	0.236511	-0.124779	-0.346117	-0.0781285	0.294102
IRX1	92.31	74.94	108.65	61.24	79.07	106.74	-0.336583	0.0551108	-0.0175794	-0.099684	0.208355
CDON	697.2	630.08	802.55	487.33	648.95	771.61	-0.301018	0.0299486	-0.0385521	-0.103207	0.1747
NACC2	43.44	38.86	25.93	30.62	37.26	29.48	-0.29512	-0.0411734	0.136907	-0.066462	0.217121
HPRT1	375.75	453.36	348.18	294.69	369.01	396.48	-0.215729	-0.186055	0.138721	-0.0876875	0.196636
SUFU	843.81	1023.31	591.41	657	812.55	752.29	-0.221389	-0.205959	0.272028	-0.0517733	0.280526
TCFL5	20.63	37.01	32.1	19.14	31.81	30.5	-0.0722249	-0.140503	-0.0498442	-0.0875239	0.0472258
EN1	3.22	5.55	2.16	3.83	3.12	3.05	0.189441	-0.437838	0.412037	0.0545467	0.440703
ATF2	248.69	328.46	223.48	192.64	262.67	280.59	-0.225381	-0.200298	0.255549	-0.0567103	0.270715
CNBP	6817.81	8300.28	5165.92	5424.41	6722.14	6549.02	-0.204376	-0.190131	0.267735	-0.0422573	0.268556
CRABP1	19.55	29.61	13.58	22.96	14.54	20.33	0.174425	-0.50895	0.497054	0.0541765	0.513669
TUBB3	771.05	937.26	877.86	583.01	832.54	968.83	-0.243875	-0.11173	0.103627	-0.0839927	0.175404
TFAP2D	5.43	4.14	3.7	5.1	3.12	4.07	-0.0607735	-0.246377	0.1	-0.0690501	0.173337
SUB1	908.97	1234.26	777.85	659.55	1011.59	1034.91	-0.274398	-0.180408	0.330475	-0.0414437	0.325502
OLIG2	38.01	65.69	23.46	31.89	45.44	40.66	-0.16101	-0.308266	0.733163	0.0879622	0.56359
SIX4	166.16	210.95	169.15	135.23	181.78	190.11	-0.186146	-0.138279	0.123914	-0.0668371	0.16692
COL2A1	743.9	814.21	585.24	506.47	757.1	727.9	-0.319169	-0.0701416	0.243763	-0.0485159	0.282089
EEF1A1	23961.2	27168.6	19314.2	19966.5	23769.3	22057.5	-0.166715	-0.12512	0.142035	-0.0499333	0.167545
LIN28B	751.5	899.33	580.3	622.56	710.75	751.28	-0.171577	-0.209689	0.294641	-0.0288752	0.28082
RHOA	3986.65	4983.31	3179.31	3324.56	4149.08	3890.58	-0.166077	-0.167405	0.223718	-0.0365877	0.225433
CDH7	48.87	66.62	33.34	24.24	59.08	55.91	-0.50399	-0.113179	0.676965	0.0199317	0.601625
CDH6	438.74	742.96	439.55	334.24	662.58	521.52	-0.238182	-0.108189	0.186486	-0.0532949	0.217591
LBH	141.18	271.09	98.77	123.75	219.04	136.23	-0.123459	-0.192003	0.379265	0.0212676	0.311923
SMAD5	648.33	795.7	511.16	542.19	675.3	624.2	-0.163713	-0.151313	0.221144	-0.0312941	0.218706
EN2	9.77	5.55	13.58	8.93	8.18	10.17	-0.0859775	0.473874	-0.251105	0.0455973	0.379977
ZBTB32	58.64	74.94	54.33	39.55	68.17	72.18	-0.325546	-0.0903389	0.328548	-0.0291123	0.331317
RBPJL	6.52	4.14	2.16	5.1	3.12	4.07	-0.217791	-0.246377	0.884259	0.14003	0.64468
EYA2	234.57	188.75	200.02	236.01	156.33	205.36	0.00613889	-0.171762	0.0266973	-0.0463085	0.109131
DACH1	131.4	126.76	75.32	117.37	104.52	98.61	-0.106773	-0.17545	0.309214	0.00899705	0.262253
GATA1	35.84	47.19	38.28	31.89	48.17	36.6	-0.110212	0.0207671	-0.0438871	-0.044444	0.0654914
GLI2	166.16	178.57	118.53	123.75	153.6	169.77	-0.255236	-0.139833	0.432296	0.0124089	0.368182
NCOR2	291.04	321.06	240.76	244.94	318.11	260.25	-0.158397	-0.00918831	0.080952	-0.0288779	0.120883
FOXA1	5.43	15.73	2.16	10.21	7.27	5.08	0.880295	-0.537826	1.35185	0.564774	0.983558
BMP4	244.35	302.55	550.67	279.39	318.11	467.64	0.143401	0.0514295	-0.15078	0.0146835	0.150493
GMNN	612.5	882.67	624.75	539.63	815.27	725.86	-0.118971	-0.0763592	0.161841	-0.0111633	0.151333
DACT2	700.46	604.18	565.49	790.95	428.09	624.2	0.129187	-0.291453	0.103821	-0.0194816	0.235875
ARNT2	370.32	402.48	211.13	266.63	375.37	329.38	-0.280001	-0.0673574	0.560081	0.0709077	0.436775
KLF10	363.8	556.07	434.61	310	483.53	551	-0.147883	-0.130451	0.267803	-0.00351045	0.235126
ID4	34.75	21.28	43.21	30.62	25.45	42.7	-0.118849	0.195959	-0.0118028	0.021769	0.160066
GATA3	7.6	13.88	8.64	11.48	6.36	12.2	0.510526	-0.541787	0.412037	0.126926	0.581212
RAC1	1259.74	1402.66	1016.15	1076.72	1276.99	1330.75	-0.145284	-0.0895941	0.3096	0.0249073	0.248118
DBX2	14.12	27.76	9.88	10.21	25.45	16.27	-0.276912	-0.0832133	0.646761	0.0955452	0.487092
ITGB1	577.74	594.93	482.76	419.72	617.14	629.28	-0.273514	0.0373321	0.303505	0.022441	0.288798
BARHL1	36.92	34.23	35.81	30.62	25.45	51.85	-0.170639	-0.2565	0.44792	0.00692674	0.384316
CLDN1	9679.38	10472.7	6275.91	8322.88	9390.64	8965.51	-0.140143	-0.103325	0.428559	0.0616972	0.318245
TFRC	481.09	659.69	351.89	358.48	616.23	533.72	-0.254859	-0.0658794	0.516724	0.0653286	0.402177
ZNF654	306.25	358.07	245.7	275.56	298.12	346.67	-0.100212	-0.167425	0.410948	0.0477702	0.316312
SHH	3.22	4.14	2.16	3.83	3.12	2.68	0.189441	-0.246377	0.240741	0.0612683	0.26766
KRT18	51.04	58.29	39.51	39.55	58.17	52.86	-0.225118	-0.00205867	0.337889	0.0369043	0.283518
SMIM15	162.9	188.75	127.17	135.23	177.23	176.89	-0.169859	-0.0610331	0.390973	0.0533603	0.297401
BARHL2	5.43	9.25	8.64	1.57	9.09	13.22	-0.710866	-0.0172973	0.530093	-0.0660234	0.621912
PLSCR1	58.64	64.77	34.57	51.03	64.53	46.76	-0.129775	-0.00370542	0.352618	0.0730459	0.250187
PAX2	249.78	251.66	200.02	177.33	313.57	240.94	-0.290055	0.246007	0.20458	0.0535103	0.298257
NANOG	18.46	28.68	8.64	14.03	20.9	23.38	-0.239978	-0.271269	1.70602	0.398257	1.13266
TCF7/TCF1	67.33	95.3	69.14	57.41	112.7	73.2	-0.147334	0.182581	0.0587214	0.0313229	0.166655
DLX3	68.42	57.36	66.67	47.2	73.62	82.35	-0.310143	0.283473	0.235188	0.0695059	0.329671
CDH1	97.74	99.93	80.25	96.96	82.71	116.91	-0.00798036	-0.172321	0.456822	0.0921738	0.32631
CX43A1	528.87	529.23	460.54	466.92	556.24	597.77	-0.117137	0.0510364	0.297976	0.0772921	0.208798
SOX8	38.01	27.76	32.1	26.79	29.99	47.78	-0.295185	0.0803314	0.488474	0.0912065	0.391943
CDH2	661.36	807.73	481.53	519.22	876.17	712.65	-0.214921	0.0847313	0.47997	0.116594	0.348539
SNAI1	10.86	10.18	3.7	7.65	9.09	10.17	-0.29558	-0.107073	1.74865	0.448665	1.12976
TFAP2C	116.2	131.38	112.36	118.64	125.43	148.43	0.0209983	-0.0452885	0.321022	0.0989105	0.195188
CLDN19	14.12	31.46	7.41	15.31	21.81	21.35	0.0842776	-0.306739	1.88124	0.552927	1.16685
FOXI1	5.43	4.14	4.94	1.57	6.36	8.13	-0.710866	0.536232	0.645749	0.157038	0.753619
OCLN	27.15	55.51	24.69	26.79	58.17	34.56	-0.0132597	0.0479193	0.399757	0.144806	0.222903
RET	13.03	10.18	9.88	7.65	15.45	15.25	-0.412893	0.517682	0.543522	0.216104	0.54488
TFAP2E	42.35	29.61	18.52	35.72	39.99	31.52	-0.156553	0.350557	0.701944	0.29865	0.431596
FOXL1	4.34	4.14	2.16	6.38	3.64	2.68	0.470046	-0.120773	0.240741	0.196671	0.297865
NOXO1	99.91	143.41	108.65	133.95	143.6	149.44	0.340707	0.00132487	0.375426	0.239152	0.206695
WNT4	260.64	208.18	270.4	197.74	339.92	364.96	-0.241329	0.632818	0.349704	0.247064	0.446021
KLF2	5.43	5.55	2.16	2.55	5.45	9.15	-0.530387	-0.018018	3.23611	0.895902	2.04281
PRDM12	16.29	8.33	12.35	15.31	15.45	18.3	-0.0601596	0.854742	0.481781	0.425455	0.460044
EOMES	21.72	22.21	14.82	33.17	17.27	28.47	0.527164	-0.222422	0.921053	0.408598	0.580885
RHOB	153.12	132.31	88.9	200.29	146.33	167.74	0.308059	0.105963	0.886839	0.43362	0.405297
NKX6-2	62.99	61.07	40.74	61.24	119.97	45.75	-0.0277822	0.964467	0.122975	0.35322	0.534695
EYA1	16.29	13.88	12.35	15.31	25.45	19.32	-0.0601596	0.833573	0.564372	0.445929	0.458488
FOXD1	5.43	4.14	2.16	11.48	3.12	4.07	1.11418	-0.246377	0.884259	0.584021	0.728276
KRT7	30.41	23.13	33.34	52.31	49.99	40.66	0.720158	1.16126	0.219556	0.700325	0.471166
ASCL1	5.43	5.55	2.16	11.48	4.54	7.12	1.11418	-0.181982	2.2963	1.07616	1.23958
SIX1	9.77	17.58	19.75	43.37	27.27	24.4	3.4391	0.551195	0.235443	1.40858	1.76555
ERNI	1596.4	2682.25	1564.35	3350.07	4675.32	4393.8	1.09852	0.743059	1.80871	1.21676	0.542575
TWIST1	5.43	4.63	2.16	20.41	3.64	5.08	2.75875	-0.213823	1.35185	1.29893	1.48699
