# Supplementary material for: Histone lactylation couples cellular metabolism with developmental gene regulatory networks
Source: Nat Commun. 2024 Jan 2;15:90. doi: 10.1038/s41467-023-44121-1 (PMC10762033; doi:10.1038/s41467-023-44121-1)
Supplement: Supplementary file 16 — Supplementary Dataset 13 [file 41467_2023_44121_MOESM16_ESM.xlsx]

## Sheet: supplemental_table_6
HOMER was used to perform enriched motif discovery using exact peak sizes.
Motif Name	Consensus	p-value	Log p-value	q-value (Benjamini)	# of Target Sequences with Motif(of 10913)	% of Target Sequences with Motif	# of Background Sequences with Motif(of 34931)	% of Background Sequences with Motif	rank
Sox2(HMG)/mES-Sox2-ChIP-Seq(GSE11431)/Homer	BCCATTGTTC	1e-124	-287.4	0	3190	0.2923	6881.5	0.197	1006
Sox17(HMG)/Endoderm-Sox17-ChIP-Seq(GSE61475)/Homer	CCATTGTTYB	1e-112	-259.3	0	2547	0.2334	5274.6	0.151	1005
CDM1(C3H)/colamp-CDM1-DAP-Seq(GSE60143)/Homer	CCGAWAWTWTCGGAN	1e-111	-255.6	0	725	0.0664	901.1	0.0258	1004
Sox9(HMG)/Limb-SOX9-ChIP-Seq(GSE73225)/Homer	AGGVNCCTTTGT	1e-93	-215.4	0	2911	0.2668	6511.1	0.1864	1003
Sox4(HMG)/proB-Sox4-ChIP-Seq(GSE50066)/Homer	YCTTTGTTCC	1e-86	-199.4	0	3049	0.2794	6999.1	0.2003	1002
Sox15(HMG)/CPA-Sox15-ChIP-Seq(GSE62909)/Homer	RAACAATGGN	1e-82	-189.4	0	3438	0.3151	8182.3	0.2342	1001
Sox7(HMG)/ESC-Sox7-ChIP-Seq(GSE133899)/Homer	VVRRAACAATGG	1e-78	-181.3	0	1207	0.1106	2185	0.0625	1000
LBD2(LOBAS2)/colamp-LBD2-DAP-Seq(GSE60143)/Homer	TCCGAWTTTTTCGGN	1e-75	-174.5	0	1099	0.1007	1949.9	0.0558	999
Sox3(HMG)/NPC-Sox3-ChIP-Seq(GSE33059)/Homer	CCWTTGTY	1e-75	-174.4	0	5044	0.4622	13120.1	0.3755	998
Otx2(Homeobox)/EpiLC-Otx2-ChIP-Seq(GSE56098)/Homer	NYTAATCCYB	1e-66	-152.1	0	2742	0.2513	6450.6	0.1846	997
Sox21(HMG)/ESC-SOX21-ChIP-Seq(GSE110505)/Homer	BCCWTTGTBYKV	1e-56	-129.5	0	5180	0.4747	13963.1	0.3996	996
Sox10(HMG)/SciaticNerve-Sox3-ChIP-Seq(GSE35132)/Homer	CCWTTGTYYB	1e-55	-128.2	0	4806	0.4404	12812.8	0.3667	995
bcd(Homeobox)/Embryo-Bcd-ChIP-Seq(GSE86966)/Homer	VNNGGATTADNN	1e-53	-122.9	0	3569	0.3271	9103.5	0.2606	994
LOB(LOBAS2)/col-LOB-DAP-Seq(GSE60143)/Homer	CGCCGKAWWTTHCGS	1e-50	-117.2	0	806	0.0739	1465.6	0.0419	993
TEAD2(TEA)/Py2T-Tead2-ChIP-Seq(GSE55709)/Homer	CCWGGAATGY	1e-47	-110.1	0	1631	0.1495	3644.1	0.1043	992
TEAD4(TEA)/Tropoblast-Tead4-ChIP-Seq(GSE37350)/Homer	CCWGGAATGY	1e-47	-109.4	0	2511	0.2301	6120.1	0.1752	991
LBD13(LOBAS2)/colamp-LBD13-DAP-Seq(GSE60143)/Homer	KCCGTNWTTTBCGGC	1e-44	-101.4	0	1920	0.176	4505.3	0.1289	990
ANAC047(NAC)/colamp-ANAC047-DAP-Seq(GSE60143)/Homer	WACACGTAACTT	1e-42	-97.09	0	2009	0.1841	4789.1	0.1371	989
CAMTA5(CAMTA)/col-CAMTA5-DAP-Seq(GSE60143)/Homer	ACGCGTTTTANACRC	1e-39	-91.7	0	1098	0.1006	2329.9	0.0667	988
Npas4(bHLH)/Neuron-Npas4-ChIP-Seq(GSE127793)/Homer	NHRTCACGACDN	1e-36	-85.04	0	2571	0.2356	6515.5	0.1865	987
RFX(HTH)/K562-RFX3-ChIP-Seq(SRA012198)/Homer	CGGTTGCCATGGCAAC	1e-35	-81.38	0	317	0.0291	462.9	0.0132	986
Dorsal(RHD)/Embryo-dl-ChIP-Seq(GSE65441)/Homer	GGGAAAAMCCCG	1e-33	-77.36	0	910	0.0834	1919.6	0.0549	985
TEAD(TEA)/Fibroblast-PU.1-ChIP-Seq(Unpublished)/Homer	YCWGGAATGY	1e-33	-76.42	0	2089	0.1914	5197.9	0.1488	984
NFkB-p65-Rel(RHD)/ThioMac-LPS-Expression(GSE23622)/Homer	GGAAATTCCC	1e-31	-73.57	0	413	0.0378	699.4	0.02	983
LBD23(LOBAS2)/colamp-LBD23-DAP-Seq(GSE60143)/Homer	GCGNAWWWTNCGCYW	1e-31	-72.18	0	2501	0.2292	6441.8	0.1844	982
TEAD1(TEAD)/HepG2-TEAD1-ChIP-Seq(Encode)/Homer	CYRCATTCCA	1e-30	-69.6	0	2776	0.2544	7284.1	0.2085	981
Arnt:Ahr(bHLH)/MCF7-Arnt-ChIP-Seq(Lo_et_al.)/Homer	TBGCACGCAA	1e-30	-69.34	0	2118	0.1941	5350	0.1531	980
AT3G25990(Trihelix)/colamp-AT3G25990-DAP-Seq(GSE60143)/Homer	TTAACCATAG	1e-29	-67.21	0	2092	0.1917	5296.3	0.1516	979
Rfx2(HTH)/LoVo-RFX2-ChIP-Seq(GSE49402)/Homer	GTTGCCATGGCAACM	1e-27	-64.44	0	351	0.0322	588.1	0.0168	978
LEF1(HMG)/H1-LEF1-ChIP-Seq(GSE64758)/Homer	CCTTTGATST	1e-26	-59.91	0	2210	0.2025	5719.2	0.1637	977
NAP(NAC)/col-NAP-DAP-Seq(GSE60143)/Homer	ARGTTACGTRTN	1e-25	-59.33	0	2217	0.2032	5746.2	0.1645	976
CAMTA1(CAMTA)/col-CAMTA1-DAP-Seq(GSE60143)/Homer	WWAACGCGTT	1e-25	-58.98	0	1271	0.1165	3029	0.0867	975
Tcf3(HMG)/mES-Tcf3-ChIP-Seq(GSE11724)/Homer	ASWTCAAAGG	1e-25	-58.37	0	939	0.0861	2118.2	0.0606	974
OCT4-SOX2-TCF-NANOG(POU,Homeobox,HMG)/mES-Oct4-ChIP-Seq(GSE11431)/Homer	ATTTGCATAACAATG	1e-24	-56.38	0	779	0.0714	1702.8	0.0487	973
FHY3(FAR1)/Arabidopsis-FHY3-ChIP-Seq(GSE30711)/Homer	HHCACGCGCBTN	1e-24	-55.5	0	903	0.0828	2041.2	0.0584	972
Sox6(HMG)/Myotubes-Sox6-ChIP-Seq(GSE32627)/Homer	CCATTGTTNY	1e-22	-52.27	0	4485	0.411	12751.7	0.365	971
Tcf4(HMG)/Hct116-Tcf4-ChIP-Seq(SRA012054)/Homer	ASATCAAAGGVA	1e-21	-49.65	0	1561	0.1431	3940.1	0.1128	970
TCFL2(HMG)/K562-TCF7L2-ChIP-Seq(GSE29196)/Homer	ACWTCAAAGG	1e-21	-48.82	0	350	0.0321	645.1	0.0185	969
TEAD3(TEA)/HepG2-TEAD3-ChIP-Seq(Encode)/Homer	TRCATTCCAG	1e-21	-48.77	0	3036	0.2782	8334.4	0.2385	968
NFkB-p65(RHD)/GM12787-p65-ChIP-Seq(GSE19485)/Homer	WGGGGATTTCCC	1e-21	-48.75	0	1809	0.1658	4671	0.1337	967
GSC(Homeobox)/FrogEmbryos-GSC-ChIP-Seq(DRA000576)/Homer	RGGATTAR	1e-19	-43.99	0	3194	0.2927	8888.9	0.2544	966
Pbx3(Homeobox)/GM12878-PBX3-ChIP-Seq(GSE32465)/Homer	SCTGTCAMTCAN	1e-19	-43.96	0	634	0.0581	1398.1	0.04	965
Six4(Homeobox)/MCF7-SIX4-ChIP-Seq(Encode)/Homer	TGWAAYCTGABACCB	1e-18	-42.94	0	178	0.0163	269.8	0.0077	964
PAX6(Paired,Homeobox)/Forebrain-Pax6-ChIP-Seq(GSE66961)/Homer	NGTGTTCAVTSAAGCGKAAA	1e-18	-42.78	0	344	0.0315	657	0.0188	963
NAM(NAC)/col-NAM-DAP-Seq(GSE60143)/Homer	RGTTRCGTRW	1e-17	-40.49	0	2616	0.2397	7183.7	0.2056	962
Rfx5(HTH)/GM12878-Rfx5-ChIP-Seq(GSE31477)/Homer	SCCTAGCAACAG	1e-16	-39.1	0	829	0.076	1966.2	0.0563	961
Tcf7(HMG)/GM12878-TCF7-ChIP-Seq(Encode)/Homer	CTTTGATGTGSB	1e-16	-39.02	0	1164	0.1067	2911.3	0.0833	960
Pknox1(Homeobox)/ES-Prep1-ChIP-Seq(GSE63282)/Homer	SCTGTCAVTCAV	1e-15	-35.92	0	588	0.0539	1331.9	0.0381	959
Oct4:Sox17(POU,Homeobox,HMG)/F9-Sox17-ChIP-Seq(GSE44553)/Homer	CCATTGTATGCAAAT	1e-15	-34.57	0	561	0.0514	1269	0.0363	958
Rfx1(HTH)/NPC-H3K4me1-ChIP-Seq(GSE16256)/Homer	KGTTGCCATGGCAA	1e-14	-34.19	0	620	0.0568	1431.9	0.041	957
PBX1(Homeobox)/MCF7-PBX1-ChIP-Seq(GSE28007)/Homer	GSCTGTCACTCA	1e-12	-28.86	0	215	0.0197	404.4	0.0116	956
TR4(NR),DR1/Hela-TR4-ChIP-Seq(GSE24685)/Homer	GAGGTCAAAGGTCA	1e-11	-27.04	0	225	0.0206	437.2	0.0125	955
X-box(HTH)/NPC-H3K4me1-ChIP-Seq(GSE16256)/Homer	GGTTGCCATGGCAA	1e-11	-26.89	0	370	0.0339	811.3	0.0232	954
PAX3:FKHR-fusion(Paired,Homeobox)/Rh4-PAX3:FKHR-ChIP-Seq(GSE19063)/Homer	ACCRTGACTAATTNN	1e-10	-25.28	0	676	0.062	1665.9	0.0477	953
p73(p53)/Trachea-p73-ChIP-Seq(PRJNA310161)/Homer	NRRRCAWGTCCDGRCATGYY	1e-10	-24.44	0	172	0.0158	319.1	0.0091	952
PRDM14(Zf)/H1-PRDM14-ChIP-Seq(GSE22767)/Homer	RGGTCTCTAACY	1e-08	-18.68	0	792	0.0726	2074	0.0594	951
Oct4(POU,Homeobox)/mES-Oct4-ChIP-Seq(GSE11431)/Homer	ATTTGCATAW	1e-07	-17.25	0	1511	0.1385	4235.1	0.1212	950
Tcfcp2l1(CP2)/mES-Tcfcp2l1-ChIP-Seq(GSE11431)/Homer	NRAACCRGTTYRAACCRGYT	1e-07	-16.56	0	337	0.0309	800.5	0.0229	949
E2FA(E2FDP)/colamp-E2FA-DAP-Seq(GSE60143)/Homer	WWTGGCGCCAWWWNN	1e-06	-15.61	0	614	0.0563	1596.8	0.0457	948
Pax7(Paired,Homeobox),long/Myoblast-Pax7-ChIP-Seq(GSE25064)/Homer	TAATCHGATTAC	1e-06	-15.19	0	123	0.0113	241.3	0.0069	947
At1g13300(G2like)/col-At1g13300-DAP-Seq(GSE60143)/Homer	GAATCTWAGATTCYN	1e-06	-14.87	0	52	0.0048	76.8	0.0022	946
p53(p53)/Saos-p53-ChIP-Seq(GSE15780)/Homer	RRCATGYCYRGRCATGYYYN	1e-06	-14.49	0	260	0.0238	606.3	0.0174	945
p53(p53)/Saos-p53-ChIP-Seq/Homer	RRCATGYCYRGRCATGYYYN	1e-06	-14.49	0	260	0.0238	606.3	0.0174	944
AP-2alpha(AP2)/Hela-AP2alpha-ChIP-Seq(GSE31477)/Homer	ATGCCCTGAGGC	1e-06	-14.27	0	1819	0.1667	5236.2	0.1499	943
Brn1(POU,Homeobox)/NPC-Brn1-ChIP-Seq(GSE35496)/Homer	TATGCWAATBAV	1e-06	-14.13	0	944	0.0865	2589.8	0.0741	942
Six1(Homeobox)/Myoblast-Six1-ChIP-Chip(GSE20150)/Homer	GKVTCADRTTWC	1e-06	-13.98	0	632	0.0579	1670.9	0.0478	941
E2F7(E2F)/Hela-E2F7-ChIP-Seq(GSE32673)/Homer	VDTTTCCCGCCA	1e-06	-13.86	0	170	0.0156	369.3	0.0106	940
TATA-Box(TBP)/Promoter/Homer	CCTTTTAWAGSC	1e-05	-13.78	0	3701	0.3392	11105.8	0.3179	939
TFE3(bHLH)/MEF-TFE3-ChIP-Seq(GSE75757)/Homer	GTCACGTGACYV	1e-05	-12.44	0.0001	131	0.012	276.1	0.0079	938
bZIP:IRF(bZIP,IRF)/Th17-BatF-ChIP-Seq(GSE39756)/Homer	NAGTTTCABTHTGACTNW	1e-05	-12.3	0.0001	1313	0.1203	3736.9	0.107	937
Pax8(Paired,Homeobox)/Thyroid-Pax8-ChIP-Seq(GSE26938)/Homer	GTCATGCHTGRCTGS	1e-05	-12.29	0.0001	752	0.0689	2049	0.0586	936
PRDM1(Zf)/Hela-PRDM1-ChIP-Seq(GSE31477)/Homer	ACTTTCACTTTC	1e-05	-12.07	0.0001	1688	0.1547	4887.6	0.1399	935
BIM1(bHLH)/colamp-BIM1-DAP-Seq(GSE60143)/Homer	NNNNNNVTCACGTGM	0.0001	-11.43	0.0001	307	0.0281	765.6	0.0219	934
GATA3(Zf),DR8/iTreg-Gata3-ChIP-Seq(GSE20898)/Homer	AGATSTNDNNDSAGATAASN	0.0001	-11.42	0.0001	270	0.0247	661.7	0.0189	933
AT3G10030(Trihelix)/colamp-AT3G10030-DAP-Seq(GSE60143)/Homer	GCCGTTAA	0.0001	-11.29	0.0002	1676	0.1536	4870.2	0.1394	932
BIM3(bHLH)/col-BIM3-DAP-Seq(GSE60143)/Homer	TWVTCACGTGAB	0.0001	-10.75	0.0003	322	0.0295	815.8	0.0233	931
Phox2b(Homeobox)/CLBGA-PHOX2B-ChIP-Seq(GSE90683)/Homer	TTAATTNAATTA	0.0001	-10.6	0.0003	665	0.0609	1819.3	0.0521	930
Fli1(ETS)/CD8-FLI-ChIP-Seq(GSE20898)/Homer	NRYTTCCGGH	0.0001	-9.26	0.0012	2295	0.2103	6848	0.196	929
CUC3(NAC)/col-CUC3-DAP-Seq(GSE60143)/Homer	TRCKTGWNNNACAMG	0.001	-9.193	0.0013	794	0.0728	2231.5	0.0639	928
ZNF652/HepG2-ZNF652.Flag-ChIP-Seq(Encode)/Homer	TTAACCCTTTVNKKN	0.001	-8.963	0.0016	712	0.0652	1989.5	0.0569	927
RRTF1(AP2EREBP)/colamp-RRTF1-DAP-Seq(GSE60143)/Homer	CCGCCGCHATTT	0.001	-8.954	0.0016	402	0.0368	1069.2	0.0306	926
Lhx2(Homeobox)/HFSC-Lhx2-ChIP-Seq(GSE48068)/Homer	TAATTAGN	0.001	-8.722	0.002	3139	0.2877	9511.3	0.2722	925
ATHB34(ZFHD)/colamp-ATHB34-DAP-Seq(GSE60143)/Homer	TRATTARS	0.001	-8.524	0.0024	2344	0.2148	7025.5	0.2011	924
Oct11(POU,Homeobox)/NCIH1048-POU2F3-ChIP-seq(GSE115123)/Homer	GATTTGCATA	0.001	-8.344	0.0028	975	0.0894	2798.6	0.0801	923
ATHB24(ZFHD)/colamp-ATHB24-DAP-Seq(GSE60143)/Homer	TAATTAAS	0.001	-8.254	0.0031	2168	0.1987	6485.8	0.1856	922
FUS3(ABI3VP1)/col-FUS3-DAP-Seq(GSE60143)/Homer	DNNWTNTGCATGKNN	0.001	-8.198	0.0032	3041	0.2787	9223.9	0.264	921
Oct2(POU,Homeobox)/Bcell-Oct2-ChIP-Seq(GSE21512)/Homer	ATATGCAAAT	0.001	-8.171	0.0033	902	0.0827	2580.4	0.0739	920
CRX(Homeobox)/Retina-Crx-ChIP-Seq(GSE20012)/Homer	GCTAATCC	0.001	-7.99	0.0039	5288	0.4846	16362.1	0.4683	919
Lhx1(Homeobox)/EmbryoCarcinoma-Lhx1-ChIP-Seq(GSE70957)/Homer	NNYTAATTAR	0.001	-7.978	0.0039	3358	0.3077	10231.7	0.2928	918
WUS1(Homeobox)/colamp-WUS1-DAP-Seq(GSE60143)/Homer	CAWTCATTCA	0.001	-7.909	0.0041	1090	0.0999	3160.4	0.0905	917
dof42(C2C2dof)/col-dof42-DAP-Seq(GSE60143)/Homer	AAAAAGGC	0.001	-7.807	0.0045	1887	0.1729	5625.5	0.161	916
DLX5(Homeobox)/BasalGanglia-Dlx5-ChIP-seq(GSE124936)/Homer	SSTAATTA	0.001	-7.786	0.0045	2485	0.2277	7493.3	0.2145	915
p63(p53)/Keratinocyte-p63-ChIP-Seq(GSE17611)/Homer	NNDRCATGYCYNRRCATGYH	0.001	-7.759	0.0046	775	0.071	2205	0.0631	914
Unknown1/Arabidopsis-Promoters/Homer	RGGGTAWWWTHGTAA	0.001	-7.368	0.0068	307	0.0281	814.2	0.0233	913
Phox2a(Homeobox)/Neuron-Phox2a-ChIP-Seq(GSE31456)/Homer	YTAATYNRATTA	0.001	-7.298	0.0072	1259	0.1154	3696.2	0.1058	912
YY1(Zf)/Promoter/Homer	CAAGATGGCGGC	0.001	-7.233	0.0076	153	0.014	374.5	0.0107	911
LXRE(NR),DR4/RAW-LXRb.biotin-ChIP-Seq(GSE21512)/Homer	RGGTTACTANAGGTCA	0.001	-7.046	0.009	147	0.0135	359	0.0103	910
NRF1(NRF)/MCF7-NRF1-ChIP-Seq(Unpublished)/Homer	CTGCGCATGCGC	0.01	-6.874	0.0106	131	0.012	316.9	0.0091	909
Unknown3/Arabidopsis-Promoters/Homer	AYTAAACCGG	0.01	-6.67	0.0129	397	0.0364	1090.3	0.0312	908
Nur77(NR)/K562-NR4A1-ChIP-Seq(GSE31363)/Homer	TGACCTTTNCNT	0.01	-6.543	0.0145	489	0.0448	1367.5	0.0391	907
Elk4(ETS)/Hela-Elk4-ChIP-Seq(GSE31477)/Homer	NRYTTCCGGY	0.01	-6.411	0.0164	904	0.0828	2630.4	0.0753	906
DEL1(E2FDP)/colamp-DEL1-DAP-Seq(GSE60143)/Homer	TTCCCGCCAA	0.01	-6.265	0.0187	8	0.0007	7.7	0.0002	905
Unknown-ESC-element(?)/mES-Nanog-ChIP-Seq(GSE11724)/Homer	CACAGCAGGGGG	0.01	-6.112	0.0216	1745	0.1599	5243.5	0.1501	904
LBD19(LOBAS2)/colamp-LBD19-DAP-Seq(GSE60143)/Homer	CCKGAAWTTCMGGAW	0.01	-5.936	0.0256	4522	0.4144	14019.5	0.4013	903
Bach1(bZIP)/K562-Bach1-ChIP-Seq(GSE31477)/Homer	AWWNTGCTGAGTCAT	0.01	-5.904	0.0261	132	0.0121	328.4	0.0094	902
Mef2d(MADS)/Retina-Mef2d-ChIP-Seq(GSE61391)/Homer	GCTATTTTTAGC	0.01	-5.728	0.0309	584	0.0535	1671.9	0.0479	901
p53(p53)/mES-cMyc-ChIP-Seq(GSE11431)/Homer	ACATGCCCGGGCAT	0.01	-5.689	0.0318	49	0.0045	103.6	0.003	900
E2F1(E2F)/Hela-E2F1-ChIP-Seq(GSE22478)/Homer	CWGGCGGGAA	0.01	-5.573	0.0354	321	0.0294	883	0.0253	899
ARF16(ARF)/col-ARF16-DAP-Seq(GSE60143)/Homer	ATTTTACGAT	0.01	-5.466	0.039	387	0.0355	1082.5	0.031	898
Bach2(bZIP)/OCILy7-Bach2-ChIP-Seq(GSE44420)/Homer	TGCTGAGTCA	0.01	-5.261	0.0475	368	0.0337	1029.2	0.0295	897
SpiB(ETS)/OCILY3-SPIB-ChIP-Seq(GSE56857)/Homer	AAAGRGGAAGTG	0.01	-5.255	0.0475	693	0.0635	2015.4	0.0577	896
MYB3R4(MYB)/col-MYB3R4-DAP-Seq(GSE60143)/Homer	AWWTAACCGTTR	0.01	-5.106	0.0544	372	0.0341	1044.6	0.0299	895
HIF-1b(HLH)/T47D-HIF1b-ChIP-Seq(GSE59937)/Homer	RTACGTGC	0.01	-5.061	0.0564	3038	0.2784	9355.5	0.2678	894
CUC2(NAC)/colamp-CUC2-DAP-Seq(GSE60143)/Homer	TRCKTGTNNNWCAMG	0.01	-4.926	0.064	694	0.0636	2027.6	0.058	893
E2F(E2F)/Hela-CellCycle-Expression/Homer	TTSGCGCGAAAA	0.01	-4.814	0.071	74	0.0068	176.5	0.0051	892
At5g08750(C3H)/col-At5g08750-DAP-Seq(GSE60143)/Homer	NWDTTGCGGCTR	0.01	-4.615	0.0859	856	0.0784	2535	0.0726	891
FOXP1(Forkhead)/H9-FOXP1-ChIP-Seq(GSE31006)/Homer	NYYTGTTTACHN	0.01	-4.608	0.0859	1173	0.1075	3518.3	0.1007	890
E2F4(E2F)/K562-E2F4-ChIP-Seq(GSE31477)/Homer	GGCGGGAAAH	0.1	-4.562	0.089	632	0.0579	1848	0.0529	889
Six2(Homeobox)/NephronProgenitor-Six2-ChIP-Seq(GSE39837)/Homer	GWAAYHTGAKMC	0.1	-4.484	0.0954	2300	0.2108	7055.4	0.2019	888
Dlx3(Homeobox)/Kerainocytes-Dlx3-ChIP-Seq(GSE89884)/Homer	NDGTAATTAC	0.1	-4.451	0.0978	2182	0.2	6685.7	0.1914	887
MYB105(MYB)/colamp-MYB105-DAP-Seq(GSE60143)/Homer	RATWCCGTTA	0.1	-4.373	0.1049	1765	0.1617	5378.2	0.1539	886
Stat3(Stat)/mES-Stat3-ChIP-Seq(GSE11431)/Homer	CTTCCGGGAA	0.1	-4.295	0.1125	1057	0.0969	3170	0.0907	885
Zic(Zf)/Cerebellum-ZIC1.2-ChIP-Seq(GSE60731)/Homer	CCTGCTGAGH	0.1	-4.283	0.1129	2440	0.2236	7507.4	0.2149	884
Unknown2/Arabidopsis-Promoters/Homer	AAACGACGTCGTTTT	0.1	-3.945	0.157	15	0.0014	26.9	0.0008	883
GRHL2(CP2)/HBE-GRHL2-ChIP-Seq(GSE46194)/Homer	AAACYKGTTWDACMRGTTTB	0.1	-3.847	0.1718	865	0.0793	2589.9	0.0741	882
NFY(CCAAT)/Promoter/Homer	RGCCAATSRG	0.1	-3.793	0.1798	1702	0.156	5208.9	0.1491	881
Oct6(POU,Homeobox)/NPC-Pou3f1-ChIP-Seq(GSE35496)/Homer	WATGCAAATGAG	0.1	-3.712	0.1935	1207	0.1106	3660.7	0.1048	880
SGR5(C2H2)/colamp-SGR5-DAP-Seq(GSE60143)/Homer	TTTGTCTTTTTT	0.1	-3.651	0.2041	1898	0.1739	5832.6	0.1669	879
Pax7(Paired,Homeobox)/Myoblast-Pax7-ChIP-Seq(GSE25064)/Homer	TAATCAATTA	0.1	-3.465	0.244	296	0.0271	849.7	0.0243	878
ANAC083(NAC)/col-ANAC083-DAP-Seq(GSE60143)/Homer	CKTRWNNNWYAMGTA	0.1	-3.437	0.2488	1625	0.1489	4984.5	0.1427	877
MYB57(MYB)/col-MYB57-DAP-Seq(GSE60143)/Homer	TTACCTAACT	0.1	-3.42	0.2512	993	0.091	3004.3	0.086	876
MYB98(MYB)/col-MYB98-DAP-Seq(GSE60143)/Homer	NWDCCGTTAC	0.1	-3.327	0.2737	674	0.0618	2015	0.0577	875
Ronin(THAP)/ES-Thap11-ChIP-Seq(GSE51522)/Homer	RACTACAACTCCCAGVAKGC	0.1	-3.312	0.2756	41	0.0038	97.3	0.0028	874
Prop1(Homeobox)/GHFT1-PROP1.biotin-ChIP-Seq(GSE77302)/Homer	NTAATBNAATTA	0.1	-3.294	0.2787	1874	0.1717	5777	0.1653	873
PAX5(Paired,Homeobox)/GM12878-PAX5-ChIP-Seq(GSE32465)/Homer	GCAGCCAAGCRTGACH	0.1	-3.264	0.2848	906	0.083	2739.9	0.0784	872
REM16(ABI3VP1)/col-REM16-DAP-Seq(GSE60143)/Homer	DTTTTTSCCGSMAAA	0.1	-3.226	0.2938	2	0.0002	1.1	0	871
DMRT6(DM)/Testis-DMRT6-ChIP-Seq(GSE60440)/Homer	YDGHTACAWTGTADC	0.1	-3.216	0.2944	358	0.0328	1044.2	0.0299	870
NRF(NRF)/Promoter/Homer	STGCGCATGCGC	0.1	-3.157	0.3101	183	0.0168	514.9	0.0147	869
TRP2(MYBrelated)/colamp-TRP2-DAP-Seq(GSE60143)/Homer	TAAACCCT	0.1	-2.932	0.3855	439	0.0402	1301.5	0.0373	868
TGA5(bZIP)/col-TGA5-DAP-Seq(GSE60143)/Homer	NNGATGACGTCATCN	0.1	-2.883	0.4021	165	0.0151	465.9	0.0133	867
PLT1(AP2EREBP)/colamp-PLT1-DAP-Seq(GSE60143)/Homer	GCACGAWTYCCGAGG	0.1	-2.882	0.4021	147	0.0135	411.8	0.0118	866
DMRT1(DM)/Testis-DMRT1-ChIP-Seq(GSE64892)/Homer	TWGHWACAWTGTWDC	0.1	-2.808	0.4272	473	0.0433	1410.2	0.0404	865
ATHB23(ZFHD)/col-ATHB23-DAP-Seq(GSE60143)/Homer	HTAATTARNN	0.1	-2.766	0.4426	2556	0.2342	7967.9	0.2281	864
MYB65(MYB)/colamp-MYB65-DAP-Seq(GSE60143)/Homer	RACNGTTA	0.1	-2.696	0.4716	3006	0.2755	9401	0.2691	863
MYB3R5(MYB)/col-MYB3R5-DAP-Seq(GSE60143)/Homer	THYAACGGTHAWAWT	0.1	-2.619	0.5059	161	0.0148	458.3	0.0131	862
SPCH(bHLH)/Seedling-SPCH-ChIP-Seq(GSE57497)/Homer	WNBCACGTGA	0.1	-2.493	0.5697	2400	0.2199	7492.2	0.2144	861
Elk1(ETS)/Hela-Elk1-ChIP-Seq(GSE31477)/Homer	HACTTCCGGY	0.1	-2.457	0.5867	809	0.0741	2471.7	0.0707	860
Isl1(Homeobox)/Neuron-Isl1-ChIP-Seq(GSE31456)/Homer	CTAATKGV	0.1	-2.425	0.6013	4789	0.4389	15108.4	0.4324	859
Cbf1(bHLH)/Yeast-Cbf1-ChIP-Seq(GSE29506)/Homer	TCACGTGAYH	0.1	-2.391	0.6178	607	0.0556	1842.5	0.0527	858
GT3a(Trihelix)/col-GT3a-DAP-Seq(GSE60143)/Homer	WNACACGTGTYWWAW	0.1	-2.327	0.6542	484	0.0444	1461.7	0.0418	857
TBP3(MYBrelated)/col-TBP3-DAP-Seq(GSE60143)/Homer	VYTAGGGCAN	0.1	-2.323	0.6542	1501	0.1376	4657.6	0.1333	856
VND1(NAC)/col-VND1-DAP-Seq(GSE60143)/Homer	CTTRWDNHWYAAGYW	1	-2.294	0.6673	1814	0.1662	5649.1	0.1617	855
AP-2gamma(AP2)/MCF7-TFAP2C-ChIP-Seq(GSE21234)/Homer	SCCTSAGGSCAW	1	-2.257	0.6882	2216	0.2031	6926.1	0.1982	854
CArG(MADS)/PUER-Srf-ChIP-Seq(Sullivan_et_al.)/Homer	CCATATATGGNM	1	-2.254	0.6882	804	0.0737	2465.8	0.0706	853
EFL-1(E2F)/cElegans-L1-EFL1-ChIP-Seq(modEncode)/Homer	TGCAARYGCGCTCYA	1	-2.128	0.7732	49	0.0045	131.5	0.0038	852
ANAC013(NAC)/col-ANAC013-DAP-Seq(GSE60143)/Homer	CTTGNNNNNCAAGNA	1	-2.122	0.7732	910	0.0834	2805.8	0.0803	851
GFX(?)/Promoter/Homer	ATTCTCGCGAGA	1	-2.118	0.7732	19	0.0017	45.9	0.0013	850
MYB118(MYB)/colamp-MYB118-DAP-Seq(GSE60143)/Homer	TAWCCGTTAC	1	-2.109	0.7732	695	0.0637	2130.5	0.061	849
NF-E2(bZIP)/K562-NFE2-ChIP-Seq(GSE31477)/Homer	GATGACTCAGCA	1	-2.092	0.7808	114	0.0104	326.5	0.0093	848
MYB3R1(MYB)/col-MYB3R1-DAP-Seq(GSE60143)/Homer	WWDTDACCGTTR	1	-2.063	0.799	679	0.0622	2082	0.0596	847
ZFX(Zf)/mES-Zfx-ChIP-Seq(GSE11431)/Homer	AGGCCTRG	1	-1.964	0.8763	1824	0.1672	5705.7	0.1633	846
CUC1(NAC)/col-CUC1-DAP-Seq(GSE60143)/Homer	TACTTGTNNNACAAG	1	-1.938	0.8946	862	0.079	2665	0.0763	845
E-box/Drosophila-Promoters/Homer	AACAGCTGTTHN	1	-1.933	0.8946	732	0.0671	2255.4	0.0646	844
ANAC087(NAC)/col-ANAC087-DAP-Seq(GSE60143)/Homer	WVCKTGHNNNWCAMG	1	-1.806	1	576	0.0528	1771.1	0.0507	843
ANAC053(NAC)/colamp-ANAC053-DAP-Seq(GSE60143)/Homer	TDCTTGNNNNNCAAG	1	-1.713	1	1091	0.1	3401.9	0.0974	842
ANAC092(NAC)/colamp-ANAC092-DAP-Seq(GSE60143)/Homer	WRCKTGWNNNWCAMG	1	-1.681	1	830	0.0761	2578.2	0.0738	841
ANAC057(NAC)/colamp-ANAC057-DAP-Seq(GSE60143)/Homer	DVCKTGNNNNNCAMG	1	-1.646	1	1608	0.1474	5045.5	0.1444	840
PU.1(ETS)/ThioMac-PU.1-ChIP-Seq(GSE21512)/Homer	AGAGGAAGTG	1	-1.591	1	1106	0.1014	3457	0.0989	839
GFY-Staf(?,Zf)/Promoter/Homer	RACTACAATTCCCAGAAKGC	1	-1.575	1	70	0.0064	202.9	0.0058	838
LHX9(Homeobox)/Hct116-LHX9.V5-ChIP-Seq(GSE116822)/Homer	NGCTAATTAG	1	-1.519	1	3728	0.3416	11812	0.3381	837
At5g66730(C2H2)/colamp-At5g66730-DAP-Seq(GSE60143)/Homer	TTTGTCKTTTTK	1	-1.509	1	739	0.0677	2301.2	0.0659	836
Unknown4/Drosophila-Promoters/Homer	AAAAATACCRMA	1	-1.507	1	379	0.0347	1166.1	0.0334	835
WRKY7(WRKY)/colamp-WRKY7-DAP-Seq(GSE60143)/Homer	AAAAGTCAACGSHWD	1	-1.495	1	6	0.0005	13.1	0.0004	834
EWS:ERG-fusion(ETS)/CADO_ES1-EWS:ERG-ChIP-Seq(SRA014231)/Homer	ATTTCCTGTN	1	-1.439	1	1764	0.1617	5559.9	0.1591	833
CRE(bZIP)/Promoter/Homer	CSGTGACGTCAC	1	-1.401	1	400	0.0367	1237.8	0.0354	832
ZNF16(Zf)/HEK293-ZNF16.GFP-ChIP-Seq(GSE58341)/Homer	MACCTTCYATGGCTCCCTAKTGCCY	1	-1.399	1	16	0.0015	42.2	0.0012	831
ZKSCAN1(Zf)/HepG2-ZKSCAN1-ChIP-Seq(Encode)/Homer	GCACAYAGTAGGKCY	1	-1.374	1	37	0.0034	106	0.003	830
ANAC017(NAC)/colamp-ANAC017-DAP-Seq(GSE60143)/Homer	TMCTTGNNNNNCAAG	1	-1.368	1	222	0.0203	679.6	0.0195	829
HDG7(HB)/col-HDG7-DAP-Seq(GSE60143)/Homer	WGCATTTAATGC	1	-1.347	1	561	0.0514	1748.2	0.05	828
Usf2(bHLH)/C2C12-Usf2-ChIP-Seq(GSE36030)/Homer	GTCACGTGGT	1	-1.338	1	619	0.0567	1932.6	0.0553	827
CTCF(Zf)/CD4+-CTCF-ChIP-Seq(Barski_et_al.)/Homer	AYAGTGCCMYCTRGTGGCCA	1	-1.337	1	206	0.0189	630.7	0.0181	826
Tbr1(T-box)/Cortex-Tbr1-ChIP-Seq(GSE71384)/Homer	AAGGTGTKAA	1	-1.307	1	3481	0.319	11050	0.3163	825
ZFP3(Zf)/HEK293-ZFP3.GFP-ChIP-Seq(GSE58341)/Homer	GGGTTTTGAAGGATGARTAGGAGTT	1	-1.289	1	6	0.0005	14.3	0.0004	824
E-box(bHLH)/Promoter/Homer	SSGGTCACGTGA	1	-1.263	1	116	0.0106	351.8	0.0101	823
GFY(?)/Promoter/Homer	ACTACAATTCCC	1	-1.244	1	144	0.0132	439.3	0.0126	822
AGL25(MADS)/colamp-AGL25-DAP-Seq(GSE60143)/Homer	TTTCCATWTWTGGAA	1	-1.172	1	149	0.0137	457.1	0.0131	821
WRKY3(WRKY)/col-WRKY3-DAP-Seq(GSE60143)/Homer	NCKTTGACYDDN	1	-1.167	1	1048	0.096	3306.4	0.0946	820
ZNF7(Zf)/HepG2-ZNF7.Flag-ChIP-Seq(Encode)/Homer	CTGCCWVCTTTTRTA	1	-1.114	1	1412	0.1294	4470.4	0.128	819
WRKY17(WRKY)/colamp-WRKY17-DAP-Seq(GSE60143)/Homer	GCGTTGACTTTT	1	-1.091	1	16	0.0015	45.1	0.0013	818
DEL2(E2FDP)/col-DEL2-DAP-Seq(GSE60143)/Homer	WTTTCSCGCC	1	-1.082	1	665	0.0609	2095.4	0.06	817
MYB119(MYB)/colamp-MYB119-DAP-Seq(GSE60143)/Homer	YRACCGTTACDD	1	-1.068	1	715	0.0655	2255	0.0645	816
DUX4(Homeobox)/Myoblasts-DUX4.V5-ChIP-Seq(GSE75791)/Homer	NWTAAYCYAATCAWN	1	-1.05	1	107	0.0098	329.8	0.0094	815
Duxbl(Homeobox)/NIH3T3-Duxbl.HA-ChIP-Seq(GSE119782)/Homer	TAAYCYAATCAA	1	-1.047	1	173	0.0159	537.3	0.0154	814
VND3(NAC)/colamp-VND3-DAP-Seq(GSE60143)/Homer	TRCTTGWDNHWCAAG	1	-1.021	1	1456	0.1334	4620.7	0.1323	813
ZBTB33(Zf)/GM12878-ZBTB33-ChIP-Seq(GSE32465)/Homer	GGVTCTCGCGAGAAC	1	-1.018	1	40	0.0037	120	0.0034	812
Ets1-distal(ETS)/CD4+-PolII-ChIP-Seq(Barski_et_al.)/Homer	MACAGGAAGT	1	-1.01	1	591	0.0542	1865.9	0.0534	811
ZML1(C2C2gata)/colamp-ZML1-DAP-Seq(GSE60143)/Homer	ATCWYRACCGTTSRW	1	-0.9852	1	13	0.0012	38	0.0011	810
LIN-15B(Zf)/cElegans-L3-LIN15B-ChIP-Seq(modEncode)/Homer	CARTGGAGCGCRYTTGCATT	1	-0.9749	1	11	0.001	31	0.0009	809
MafK(bZIP)/C2C12-MafK-ChIP-Seq(GSE36030)/Homer	GCTGASTCAGCA	1	-0.9707	1	415	0.038	1309	0.0375	808
NTM2(NAC)/col-NTM2-DAP-Seq(GSE60143)/Homer	CTTRTNNNAYAAGBH	1	-0.9557	1	1214	0.1113	3855.2	0.1103	807
CEBP:CEBP(bZIP)/MEF-Chop-ChIP-Seq(GSE35681)/Homer	NTNATGCAAYMNNHTGMAAY	1	-0.9453	1	516	0.0473	1631.5	0.0467	806
Zic3(Zf)/mES-Zic3-ChIP-Seq(GSE37889)/Homer	GGCCYCCTGCTGDGH	1	-0.921	1	1692	0.1551	5385.8	0.1542	805
Jun-AP1(bZIP)/K562-cJun-ChIP-Seq(GSE31477)/Homer	GATGASTCATCN	1	-0.9108	1	361	0.0331	1140.2	0.0326	804
Tlx?(NR)/NPC-H3K4me1-ChIP-Seq(GSE16256)/Homer	CTGGCAGSCTGCCA	1	-0.9078	1	842	0.0772	2673.3	0.0765	803
ANAC079(NAC)/colamp-ANAC079-DAP-Seq(GSE60143)/Homer	TACACGCAACCT	1	-0.903	1	887	0.0813	2817.6	0.0806	802
bZIP69(bZIP)/col-bZIP69-DAP-Seq(GSE60143)/Homer	GACAGCTGKCAW	1	-0.8988	1	313	0.0287	988.9	0.0283	801
PCF/Arabidopsis-Promoters/Homer	NNWWWTGGGCYTDDN	1	-0.8943	1	555	0.0509	1759	0.0503	800
AT1G76870(Trihelix)/col-AT1G76870-DAP-Seq(GSE60143)/Homer	AAAACCRGWW	1	-0.8889	1	1000	0.0916	3179.9	0.091	799
SND3(NAC)/col-SND3-DAP-Seq(GSE60143)/Homer	CTTNHNNNDNAAGNH	1	-0.8822	1	1549	0.142	4933.3	0.1412	798
ZNF317(Zf)/HEK293-ZNF317.GFP-ChIP-Seq(GSE58341)/Homer	GTCWGCTGTYYCTCT	1	-0.8693	1	199	0.0182	627.1	0.0179	797
ANAC058(NAC)/col-ANAC058-DAP-Seq(GSE60143)/Homer	TWCTTGTDNNACAAG	1	-0.8673	1	1185	0.1086	3772.4	0.108	796
SPL3(SBP)/colamp-SPL3-DAP-Seq(GSE60143)/Homer	WDTTGTACGGAH	1	-0.8466	1	80	0.0073	250.4	0.0072	795
OCT:OCT(POU,Homeobox)/NPC-Brn1-ChIP-Seq(GSE35496)/Homer	ATGAATATTCATGAG	1	-0.8212	1	21	0.0019	64.8	0.0019	794
ZIM(C2C2gata)/col-ZIM-DAP-Seq(GSE60143)/Homer	ATCSRACGGTYRAGA	1	-0.7989	1	12	0.0011	36.9	0.0011	793
SMB(NAC)/colamp-SMB-DAP-Seq(GSE60143)/Homer	CTTVNNNNDBAAGHW	1	-0.7828	1	1998	0.1831	6382.3	0.1827	792
TATA-box/Drosophila-Promoters/Homer	CTATAAAAGCSV	1	-0.7821	1	171	0.0157	542	0.0155	791
MYB116(MYB)/colamp-MYB116-DAP-Seq(GSE60143)/Homer	AGTTAGGCAN	1	-0.7785	1	1421	0.1302	4537.1	0.1299	790
ZNF519(Zf)/HEK293-ZNF519.GFP-ChIP-Seq(GSE58341)/Homer	GAGSCCGAGC	1	-0.7367	1	343	0.0314	1094.4	0.0313	789
AGL6(MADS)/col-AGL6-DAP-Seq(GSE60143)/Homer	TTWCCWWAWWDGGWA	1	-0.7348	1	317	0.0291	1011.3	0.0289	788
WRKY46(WRKY)/colamp-WRKY46-DAP-Seq(GSE60143)/Homer	AAAGTCAACGSN	1	-0.7284	1	86	0.0079	273.4	0.0078	787
VIP1(bZIP)/col-VIP1-DAP-Seq(GSE60143)/Homer	NTTGACAGCTGTCAN	1	-0.7184	1	492	0.0451	1572.7	0.045	786
DUX(Homeobox)/C2C12-Dux-ChIP-Seq(GSE87279)/Homer	BCWGATTCAATCAAN	1	-0.7095	1	6	0.0005	18.1	0.0005	785
TGA3(bZIP)/colamp-TGA3-DAP-Seq(GSE60143)/Homer	WTGATGACGTCATCW	1	-0.7007	1	86	0.0079	274.3	0.0078	784
REB1/SacCer-Promoters/Homer	KCCGGGTAAYRR	1	-0.6694	1	373	0.0342	1195	0.0342	783
GATA:SCL(Zf,bHLH)/Ter119-SCL-ChIP-Seq(GSE18720)/Homer	CRGCTGBNGNSNNSAGATAA	1	-0.6493	1	283	0.0259	908.1	0.026	782
Foxa3(Forkhead)/Liver-Foxa3-ChIP-Seq(GSE77670)/Homer	BSNTGTTTACWYWGN	1	-0.6325	1	741	0.0679	2378.7	0.0681	781
Gata1(Zf)/K562-GATA1-ChIP-Seq(GSE18829)/Homer	SAGATAAGRV	1	-0.6198	1	1483	0.1359	4758.7	0.1362	780
At1g25550(G2like)/colamp-At1g25550-DAP-Seq(GSE60143)/Homer	NAGATTCY	1	-0.6181	1	2574	0.2359	8255	0.2363	779
HNF4a(NR),DR1/HepG2-HNF4a-ChIP-Seq(GSE25021)/Homer	CARRGKBCAAAGTYCA	1	-0.6149	1	828	0.0759	2659.4	0.0761	778
TGA4(bZIP)/colamp-TGA4-DAP-Seq(GSE60143)/Homer	RTGACGTCAKCW	1	-0.6138	1	519	0.0476	1668.2	0.0477	777
NST1(NAC)/colamp-NST1-DAP-Seq(GSE60143)/Homer	WRCTTRWWNWWYAAG	1	-0.6097	1	2027	0.1858	6503.3	0.1861	776
OCT:OCT(POU,Homeobox,IR1)/NPC-Brn2-ChIP-Seq(GSE35496)/Homer	ATGAATWATTCATGA	1	-0.6087	1	61	0.0056	198	0.0057	775
AT1G19040(NAC)/col-AT1G19040-DAP-Seq(GSE60143)/Homer	CTTGNDNHNCAAGYW	1	-0.5816	1	214	0.0196	691.9	0.0198	774
PU.1:IRF8(ETS:IRF)/pDC-Irf8-ChIP-Seq(GSE66899)/Homer	GGAAGTGAAAST	1	-0.5685	1	493	0.0452	1589.3	0.0455	773
MYB56(MYB)/colamp-MYB56-DAP-Seq(GSE60143)/Homer	HTAACGRMHY	1	-0.5619	1	1902	0.1743	6111.1	0.1749	772
BATF(bZIP)/Th17-BATF-ChIP-Seq(GSE39756)/Homer	DATGASTCAT	1	-0.5556	1	1217	0.1115	3915.1	0.1121	771
AtIDD11(C2H2)/colamp-AtIDD11-DAP-Seq(GSE60143)/Homer	TTTGTCGTTT	1	-0.5537	1	934	0.0856	3007.1	0.0861	770
CTCF-SatelliteElement(Zf?)/CD4+-CTCF-ChIP-Seq(Barski_et_al.)/Homer	TGCAGTTCCMVNWRTGGCCA	1	-0.547	1	32	0.0029	105.6	0.003	769
ZSCAN22(Zf)/HEK293-ZSCAN22.GFP-ChIP-Seq(GSE58341)/Homer	SMCAGTCWGAKGGAGGAGGC	1	-0.5457	1	128	0.0117	416.2	0.0119	768
FRS9(ND)/col-FRS9-DAP-Seq(GSE60143)/Homer	RGAGAGAGAAAG	1	-0.529	1	641	0.0587	2069.4	0.0592	767
Nrf2(bZIP)/Lymphoblast-Nrf2-ChIP-Seq(GSE37589)/Homer	HTGCTGAGTCAT	1	-0.5186	1	80	0.0073	262.8	0.0075	766
SPL13(SBP)/col-SPL13-DAP-Seq(GSE60143)/Homer	WAHTGTACGGAH	1	-0.4948	1	175	0.016	571.5	0.0164	765
EWS:FLI1-fusion(ETS)/SK_N_MC-EWS:FLI1-ChIP-Seq(SRA014231)/Homer	VACAGGAAAT	1	-0.4851	1	1037	0.095	3348.4	0.0958	764
VND6(NAC)/col-VND6-DAP-Seq(GSE60143)/Homer	DCTTNHTTTTYAMGY	1	-0.4842	1	2275	0.2085	7323.9	0.2096	763
PAX5(Paired,Homeobox),condensed/GM12878-PAX5-ChIP-Seq(GSE32465)/Homer	GTCACGCTCSCTGM	1	-0.456	1	197	0.0181	645.9	0.0185	762
AT2G15740(C2H2)/col-AT2G15740-DAP-Seq(GSE60143)/Homer	DHNDWATCGATD	1	-0.4482	1	1667	0.1528	5379.1	0.154	761
WRKY43(WRKY)/colamp-WRKY43-DAP-Seq(GSE60143)/Homer	NCGTTGACTTTT	1	-0.4327	1	568	0.0521	1846.8	0.0529	760
T1ISRE(IRF)/ThioMac-Ifnb-Expression/Homer	ACTTTCGTTTCT	1	-0.4167	1	26	0.0024	89	0.0025	759
WRKY25(WRKY)/colamp-WRKY25-DAP-Seq(GSE60143)/Homer	NNNNHRGTCAAMNNN	1	-0.4058	1	1929	0.1768	6230.7	0.1783	758
AGL16(MADS)/col-AGL16-DAP-Seq(GSE60143)/Homer	TWCCHWATWDGGAAA	1	-0.4022	1	224	0.0205	737.7	0.0211	757
E2F6(E2F)/Hela-E2F6-ChIP-Seq(GSE31477)/Homer	GGCGGGAARN	1	-0.4017	1	914	0.0838	2966.3	0.0849	756
ELF1(ETS)/Jurkat-ELF1-ChIP-Seq(SRA014231)/Homer	AVCCGGAAGT	1	-0.3987	1	684	0.0627	2225.3	0.0637	755
Brachyury(T-box)/Mesoendoderm-Brachyury-ChIP-exo(GSE54963)/Homer	ANTTMRCASBNNNGTGYKAAN	1	-0.3982	1	728	0.0667	2367.3	0.0678	754
DREF/Drosophila-Promoters/Homer	AVYTATCGATAD	1	-0.3924	1	21	0.0019	73.2	0.0021	753
dHNF4(NR)/Fly-HNF4-ChIP-Seq(GSE73675)/Homer	GGTCCAAAGTCCAMT	1	-0.3887	1	68	0.0062	229.9	0.0066	752
ZNF528(Zf)/HEK293-ZNF528.GFP-ChIP-Seq(GSE58341)/Homer	AGAAATGACTTCCCT	1	-0.3723	1	12	0.0011	43.5	0.0012	751
Gata2(Zf)/K562-GATA2-ChIP-Seq(GSE18829)/Homer	BBCTTATCTS	1	-0.3713	1	1695	0.1553	5486.3	0.157	750
bHLH157(bHLH)/col-bHLH157-DAP-Seq(GSE60143)/Homer	KACACGTCTCTY	1	-0.3637	1	497	0.0455	1626.7	0.0466	749
BPC6(BBRBPC)/col-BPC6-DAP-Seq(GSE60143)/Homer	YTYTCTCTCTCTCTA	1	-0.3598	1	104	0.0095	349.2	0.01	748
RKD2(RWPRK)/colamp-RKD2-DAP-Seq(GSE60143)/Homer	GACKTTTCRDCTTCC	1	-0.3558	1	1572	0.1441	5094.3	0.1458	747
ANAC075(NAC)/col-ANAC075-DAP-Seq(GSE60143)/Homer	CTTSWWNWWSAAGYT	1	-0.3555	1	702	0.0643	2290.2	0.0655	746
ANAC020(NAC)/col-ANAC020-DAP-Seq(GSE60143)/Homer	DVCKTGHNNNDCAAG	1	-0.3501	1	1261	0.1156	4094.5	0.1172	745
ISRE(IRF)/ThioMac-LPS-Expression(GSE23622)/Homer	AGTTTCASTTTC	1	-0.3457	1	129	0.0118	432.3	0.0124	744
Tbox:Smad(T-box,MAD)/ESCd5-Smad2_3-ChIP-Seq(GSE29422)/Homer	AGGTGHCAGACA	1	-0.3341	1	332	0.0304	1095.2	0.0313	743
bZIP44(bZIP)/colamp-bZIP44-DAP-Seq(GSE60143)/Homer	NDTGCCACGTCAGCH	1	-0.3341	1	32	0.0029	112.8	0.0032	742
WRKY11(WRKY)/col-WRKY11-DAP-Seq(GSE60143)/Homer	SCGTTGACTTTN	1	-0.3327	1	180	0.0165	600.6	0.0172	741
MYNN(Zf)/HEK293-MYNN.eGFP-ChIP-Seq(Encode)/Homer	TTCAAAWTAAAAGTC	1	-0.3325	1	566	0.0519	1854.3	0.0531	740
ANAC096(NAC)/colamp-ANAC096-DAP-Seq(GSE60143)/Homer	TACTTGWNNNWCAAG	1	-0.3284	1	1401	0.1284	4550.4	0.1302	739
AT5G59990(C2C2COlike)/colamp-AT5G59990-DAP-Seq(GSE60143)/Homer	TCTCAACCGTTCATT	1	-0.3275	1	34	0.0031	119.8	0.0034	738
At5g22890(C2H2)/col-At5g22890-DAP-Seq(GSE60143)/Homer	NSAGGTKWTATCTGD	1	-0.3274	1	70	0.0064	239.2	0.0068	737
Ik-1	NHTTGGGAATRCC	1	-0.3123	1	10912	1	34938.6	1	736
AGL13(MADS)/col-AGL13-DAP-Seq(GSE60143)/Homer	TWCCAWWTWTGGWAA	1	-0.3092	1	102	0.0093	346.9	0.0099	735
Zic2(Zf)/ESC-Zic2-ChIP-Seq(SRP197560)/Homer	CHCAGCRGGRGG	1	-0.309	1	1375	0.126	4471.6	0.128	734
Etv2(ETS)/ES-ER71-ChIP-Seq(GSE59402)/Homer	NNAYTTCCTGHN	1	-0.3081	1	1932	0.1771	6266	0.1793	733
WRKY47(WRKY)/colamp-WRKY47-DAP-Seq(GSE60143)/Homer	WAAGTCAACGBT	1	-0.3002	1	362	0.0332	1197	0.0343	732
SPL14(SBP)/col-SPL14-DAP-Seq(GSE60143)/Homer	NNWHTGTACGGAHNH	1	-0.2986	1	291	0.0267	966.4	0.0277	731
REF6(Zf)/Arabidopsis-REF6-ChIP-Seq(GSE106942)/Homer	TVCTCTGTTT	1	-0.2842	1	1601	0.1467	5206.4	0.149	730
WRKY31(WRKY)/colamp-WRKY31-DAP-Seq(GSE60143)/Homer	NCGTTGACTWWK	1	-0.2768	1	1075	0.0985	3511.4	0.1005	729
VND4(NAC)/colamp-VND4-DAP-Seq(GSE60143)/Homer	WRCTTGWANWWCAAG	1	-0.2739	1	1494	0.1369	4864.9	0.1392	728
Lhx3(Homeobox)/Neuron-Lhx3-ChIP-Seq(GSE31456)/Homer	ADBTAATTAR	1	-0.2732	1	4289	0.3931	13847.7	0.3963	727
Foxa2(Forkhead)/Liver-Foxa2-ChIP-Seq(GSE25694)/Homer	CYTGTTTACWYW	1	-0.2708	1	1949	0.1786	6331.7	0.1812	726
JunD(bZIP)/K562-JunD-ChIP-Seq/Homer	ATGACGTCATCN	1	-0.2707	1	138	0.0126	468.5	0.0134	725
JunB(bZIP)/DendriticCells-Junb-ChIP-Seq(GSE36099)/Homer	RATGASTCAT	1	-0.2683	1	997	0.0914	3261.7	0.0934	724
ETS(ETS)/Promoter/Homer	AACCGGAAGT	1	-0.2643	1	388	0.0356	1287	0.0368	723
ETS:E-box(ETS,bHLH)/HPC7-Scl-ChIP-Seq(GSE22178)/Homer	AGGAARCAGCTG	1	-0.2611	1	193	0.0177	650.3	0.0186	722
RAR:RXR(NR),DR5/ES-RAR-ChIP-Seq(GSE56893)/Homer	RGGTCADNNAGAGGTCAV	1	-0.2588	1	60	0.0055	210.3	0.006	721
JKD(C2H2)/col-JKD-DAP-Seq(GSE60143)/Homer	TTTTGTCGTTTT	1	-0.249	1	503	0.0461	1664.2	0.0476	720
Brn2(POU,Homeobox)/NPC-Brn2-ChIP-Seq(GSE35496)/Homer	ATGAATATTC	1	-0.2477	1	262	0.024	878.4	0.0251	719
Barx1(Homeobox)/Stomach-Barx1.3xFlag-ChIP-Seq(GSE69483)/Homer	AAACMATTAN	1	-0.2426	1	1396	0.1279	4557.1	0.1304	718
Fox:Ebox(Forkhead,bHLH)/Panc1-Foxa2-ChIP-Seq(GSE47459)/Homer	NNNVCTGWGYAAACASN	1	-0.2408	1	2413	0.2211	7835.4	0.2243	717
DLX2(Homeobox)/BasalGanglia-Dlx2-ChIP-seq(GSE124936)/Homer	NNNTAATTAS	1	-0.2218	1	3980	0.3647	12878.8	0.3686	716
ZNF382(Zf)/HEK293-ZNF382.GFP-ChIP-Seq(GSE58341)/Homer	GNCTGTASTRNTGBCTCHTT	1	-0.2213	1	69	0.0063	243.4	0.007	715
Foxo3(Forkhead)/U2OS-Foxo3-ChIP-Seq(E-MTAB-2701)/Homer	DGTAAACA	1	-0.221	1	1779	0.163	5800.4	0.166	714
GEI-11(Myb?)/cElegans-L4-GEI11-ChIP-Seq(modEncode)/Homer	CCGACAYYTYACGGG	1	-0.2172	1	82	0.0075	287.7	0.0082	713
ANAC016(NAC)/col-ANAC016-DAP-Seq(GSE60143)/Homer	WNCTTGNNNNNCAMG	1	-0.2127	1	1651	0.1513	5390.2	0.1543	712
Atf2(bZIP)/3T3L1-Atf2-ChIP-Seq(GSE56872)/Homer	NRRTGACGTCAT	1	-0.212	1	591	0.0542	1958.4	0.0561	711
Stat3+il21(Stat)/CD4-Stat3-ChIP-Seq(GSE19198)/Homer	SVYTTCCNGGAARB	1	-0.2053	1	1517	0.139	4960.1	0.142	710
MYB44(MYB)/colamp-MYB44-DAP-Seq(GSE60143)/Homer	CVGTTWWKTCNGTTA	1	-0.2027	1	185	0.017	631	0.0181	709
IRF:BATF(IRF:bZIP)/pDC-Irf8-ChIP-Seq(GSE66899)/Homer	CTTTCANTATGACTV	1	-0.2011	1	297	0.0272	1000.6	0.0286	708
Fos(bZIP)/TSC-Fos-ChIP-Seq(GSE110950)/Homer	NDATGASTCAYN	1	-0.1981	1	1126	0.1032	3698.6	0.1059	707
WRKY40(WRKY)/colamp-WRKY40-DAP-Seq(GSE60143)/Homer	AHWAGTCAAC	1	-0.1958	1	887	0.0813	2924.6	0.0837	706
Fra1(bZIP)/BT549-Fra1-ChIP-Seq(GSE46166)/Homer	NNATGASTCATH	1	-0.192	1	1051	0.0963	3457.7	0.099	705
MafB(bZIP)/BMM-Mafb-ChIP-Seq(GSE75722)/Homer	WNTGCTGASTCAGCANWTTY	1	-0.1915	1	1009	0.0925	3321.6	0.0951	704
Atf7(bZIP)/3T3L1-Atf7-ChIP-Seq(GSE56872)/Homer	NGRTGACGTCAY	1	-0.1884	1	874	0.0801	2884.1	0.0825	703
ANAC071(NAC)/col-ANAC071-DAP-Seq(GSE60143)/Homer	DNCKTNDNNNHNAAG	1	-0.1817	1	1717	0.1573	5615.7	0.1607	702
bHLH18(bHLH)/col-bHLH18-DAP-Seq(GSE60143)/Homer	CACGTGTTYCACGTG	1	-0.1798	1	26	0.0024	99	0.0028	701
NUC(C2H2)/col-NUC-DAP-Seq(GSE60143)/Homer	HAVAAAACGACAAAA	1	-0.1767	1	268	0.0246	909.1	0.026	700
IRF8(IRF)/BMDM-IRF8-ChIP-Seq(GSE77884)/Homer	GRAASTGAAAST	1	-0.1738	1	784	0.0718	2596.6	0.0743	699
At2g03500(G2like)/col-At2g03500-DAP-Seq(GSE60143)/Homer	WWAGAATATTCT	1	-0.1721	1	557	0.051	1857.6	0.0532	698
FOXK2(Forkhead)/U2OS-FOXK2-ChIP-Seq(E-MTAB-2204)/Homer	SCHTGTTTACAT	1	-0.1715	1	1569	0.1438	5141.5	0.1472	697
ETS1(ETS)/Jurkat-ETS1-ChIP-Seq(GSE17954)/Homer	ACAGGAAGTG	1	-0.1714	1	2146	0.1967	7004.5	0.2005	696
IDD2(C2H2)/colamp-IDD2-DAP-Seq(GSE60143)/Homer	HAVAAAAMGACAAAA	1	-0.1703	1	375	0.0344	1262.6	0.0361	695
IDD7(C2H2)/col-IDD7-DAP-Seq(GSE60143)/Homer	TTTGTCKTTTTN	1	-0.17	1	984	0.0902	3247.9	0.093	694
Zfp57(Zf)/H1-ZFP57.HA-ChIP-Seq(GSE115387)/Homer	NANTGCSGCA	1	-0.1681	1	722	0.0662	2396.6	0.0686	693
AT4G12670(MYBrelated)/col-AT4G12670-DAP-Seq(GSE60143)/Homer	AGGGTTTAGGGTTTA	1	-0.1666	1	1	0.0001	6.6	0.0002	692
IRF4(IRF)/GM12878-IRF4-ChIP-Seq(GSE32465)/Homer	ACTGAAACCA	1	-0.1643	1	1119	0.1025	3687.4	0.1055	691
TGA1(bZIP)/colamp-TGA1-DAP-Seq(GSE60143)/Homer	TGACGTCAKC	1	-0.1602	1	701	0.0642	2330.9	0.0667	690
SND2(NAC)/colamp-SND2-DAP-Seq(GSE60143)/Homer	CTTVWNNNWBAAGNW	1	-0.1531	1	1081	0.0991	3568.4	0.1021	689
Fosl2(bZIP)/3T3L1-Fosl2-ChIP-Seq(GSE56872)/Homer	NATGASTCABNN	1	-0.1508	1	513	0.047	1719.5	0.0492	688
Gata4(Zf)/Heart-Gata4-ChIP-Seq(GSE35151)/Homer	NBWGATAAGR	1	-0.1474	1	2502	0.2293	8164.8	0.2337	687
Fra2(bZIP)/Striatum-Fra2-ChIP-Seq(GSE43429)/Homer	GGATGACTCATC	1	-0.1445	1	844	0.0773	2801.1	0.0802	686
Sp1(Zf)/Promoter/Homer	GGCCCCGCCCCC	1	-0.1422	1	308	0.0282	1048.8	0.03	685
EKLF(Zf)/Erythrocyte-Klf1-ChIP-Seq(GSE20478)/Homer	NWGGGTGTGGCY	1	-0.1417	1	189	0.0173	654.7	0.0187	684
EBNA1(EBV-virus)/Raji-EBNA1-ChIP-Seq(GSE30709)/Homer	GGYAGCAYDTGCTDCCCNNN	1	-0.1403	1	23	0.0021	91.4	0.0026	683
CELF2(RRM)/JSL1-CELF2-CLIP-Seq(GSE71264)/Homer	RGTGTCAG	1	-0.1377	1	753	0.069	2507	0.0718	682
Gfi1b(Zf)/HPC7-Gfi1b-ChIP-Seq(GSE22178)/Homer	MAATCACTGC	1	-0.1364	1	1894	0.1736	6208.3	0.1777	681
GT1(Trihelix)/col-GT1-DAP-Seq(GSE60143)/Homer	TTAACCATGGTTAAD	1	-0.1306	1	17	0.0016	71	0.002	680
NAC2(NAC)/colamp-NAC2-DAP-Seq(GSE60143)/Homer	TDCTTGNNNNNCAAG	1	-0.127	1	1424	0.1305	4692.8	0.1343	679
Reverb(NR),DR2/RAW-Reverba.biotin-ChIP-Seq(GSE45914)/Homer	GTRGGTCASTGGGTCA	1	-0.1212	1	275	0.0252	944	0.027	678
AT2G20400(G2like)/colamp-AT2G20400-DAP-Seq(GSE60143)/Homer	DNVGAATATTCBNHN	1	-0.1211	1	317	0.0291	1083.5	0.031	677
VND2(NAC)/col-VND2-DAP-Seq(GSE60143)/Homer	DNCKTNNNNNNNAAG	1	-0.119	1	1916	0.1756	6289.7	0.18	676
bZIP42(bZIP)/colamp-bZIP42-DAP-Seq(GSE60143)/Homer	GCCACGTCAGCA	1	-0.1177	1	5	0.0005	25.5	0.0007	675
NFE2L2(bZIP)/HepG2-NFE2L2-ChIP-Seq(Encode)/Homer	AWWWTGCTGAGTCAT	1	-0.1146	1	90	0.0082	326.7	0.0093	674
Gata6(Zf)/HUG1N-GATA6-ChIP-Seq(GSE51936)/Homer	YCTTATCTBN	1	-0.1124	1	2314	0.2121	7579.1	0.2169	673
Foxh1(Forkhead)/hESC-FOXH1-ChIP-Seq(GSE29422)/Homer	NNTGTGGATTSS	1	-0.1118	1	1477	0.1354	4872.8	0.1395	672
ANAC028(NAC)/col-ANAC028-DAP-Seq(GSE60143)/Homer	WRCTTGNNNNNCAAG	1	-0.1104	1	1482	0.1358	4889.9	0.14	671
ZNF41(Zf)/HEK293-ZNF41.GFP-ChIP-Seq(GSE58341)/Homer	CCTCATGGTGYCYTWYTCCCTTGTG	1	-0.1063	1	49	0.0045	186	0.0053	670
CES-1(Homeobox)/cElegans-L1-CES1-ChIP-Seq(modEncode)/Homer	AAATTSAATTTN	1	-0.1054	1	1565	0.1434	5161.9	0.1477	669
MGP(C2H2)/colamp-MGP-DAP-Seq(GSE60143)/Homer	TTTTGTCGTTTW	1	-0.1018	1	612	0.0561	2060	0.059	668
GAGA-repeat/Arabidopsis-Promoters/Homer	CTCTCTCTCY	1	-0.09556	1	2331	0.2136	7646.5	0.2189	667
HRE(HSF)/HepG2-HSF1-ChIP-Seq(GSE31477)/Homer	BSTTCTRGAABVTTCYAGAA	1	-0.09272	1	201	0.0184	705.2	0.0202	666
NTM1(NAC)/col-NTM1-DAP-Seq(GSE60143)/Homer	ACTTRTARAASAAGT	1	-0.09237	1	1071	0.0981	3565	0.102	665
WRKY6(WRKY)/colamp-WRKY6-DAP-Seq(GSE60143)/Homer	NCGTTGACTWWD	1	-0.09203	1	1343	0.1231	4449.6	0.1274	664
WRKY33(WRKY)/col-WRKY33-DAP-Seq(GSE60143)/Homer	CGTTGACYAW	1	-0.09005	1	1179	0.108	3917.3	0.1121	663
Tbet(T-box)/CD8-Tbet-ChIP-Seq(GSE33802)/Homer	AGGTGTGAAM	1	-0.08963	1	2463	0.2257	8077.3	0.2312	662
c-Jun-CRE(bZIP)/K562-cJun-ChIP-Seq(GSE31477)/Homer	ATGACGTCATCY	1	-0.08865	1	560	0.0513	1895.3	0.0542	661
WRKY24(WRKY)/colamp-WRKY24-DAP-Seq(GSE60143)/Homer	CGTTGACTWW	1	-0.08857	1	1346	0.1234	4461.3	0.1277	660
PU.1-IRF(ETS:IRF)/Bcell-PU.1-ChIP-Seq(GSE21512)/Homer	MGGAAGTGAAAC	1	-0.08482	1	3424	0.3138	11179	0.32	659
Hoxb4(Homeobox)/ES-Hoxb4-ChIP-Seq(GSE34014)/Homer	TGATTRATGGCY	1	-0.08092	1	483	0.0443	1645.5	0.0471	658
TCP17(TCP)/col-TCP17-DAP-Seq(GSE60143)/Homer	GTGGTCCCCA	1	-0.07801	1	73	0.0067	274.5	0.0079	657
MYB41(MYB)/col-MYB41-DAP-Seq(GSE60143)/Homer	BYTYACCTAA	1	-0.07489	1	655	0.06	2214.4	0.0634	656
Cux2(Homeobox)/Liver-Cux2-ChIP-Seq(GSE35985)/Homer	HNRAATCAAT	1	-0.07257	1	1023	0.0938	3420	0.0979	655
DLX1(Homeobox)/BasalGanglia-Dlx1-ChIP-seq(GSE124936)/Homer	NSNNTAATTA	1	-0.07192	1	3588	0.3288	11720.9	0.3355	654
Pax7(Paired,Homeobox),longest/Myoblast-Pax7-ChIP-Seq(GSE25064)/Homer	NTAATTDGCYAATTANNWWD	1	-0.07103	1	56	0.0051	216.4	0.0062	653
ANAC062(NAC)/colamp-ANAC062-DAP-Seq(GSE60143)/Homer	TACTTANTNWNYAAG	1	-0.0706	1	767	0.0703	2584	0.074	652
ANAC050(NAC)/colamp-ANAC050-DAP-Seq(GSE60143)/Homer	WNCTTGNNNNNCAAG	1	-0.06493	1	1123	0.1029	3752.6	0.1074	651
ATHB25(ZFHD)/colamp-ATHB25-DAP-Seq(GSE60143)/Homer	TAATTAVB	1	-0.06421	1	2891	0.2649	9483.7	0.2714	650
WRKY30(WRKY)/colamp-WRKY30-DAP-Seq(GSE60143)/Homer	CGTTGACTTN	1	-0.06109	1	381	0.0349	1317.9	0.0377	649
WRKY20(WRKY)/col-WRKY20-DAP-Seq(GSE60143)/Homer	CKTTGACYWD	1	-0.06093	1	1183	0.1084	3951.3	0.1131	648
WRKY14(WRKY)/colamp-WRKY14-DAP-Seq(GSE60143)/Homer	NCGTTGACTTTN	1	-0.06086	1	776	0.0711	2620.1	0.075	647
DDF2(AP2EREBP)/col-DDF2-DAP-Seq(GSE60143)/Homer	GATGTCGRCR	1	-0.0561	1	40	0.0037	162.5	0.0047	646
AT1G12630(AP2EREBP)/colamp-AT1G12630-DAP-Seq(GSE60143)/Homer	TGTCGGCA	1	-0.0485	1	515	0.0472	1769.3	0.0506	645
Unknown5/Drosophila-Promoters/Homer	GCTGATAASV	1	-0.04762	1	1383	0.1267	4616.6	0.1321	644
Unknown1(NR/Ini-like)/Drosophila-Promoters/Homer	MYGGTCACACTG	1	-0.04658	1	377	0.0345	1312.2	0.0376	643
Atf3(bZIP)/GBM-ATF3-ChIP-Seq(GSE33912)/Homer	DATGASTCATHN	1	-0.04468	1	1233	0.113	4130.5	0.1182	642
ATAF1(NAC)/col-ATAF1-DAP-Seq(GSE60143)/Homer	YACGTMAY	1	-0.04242	1	4679	0.4288	15267.4	0.437	641
MYB27(MYB)/colamp-MYB27-DAP-Seq(GSE60143)/Homer	TACCTAACWT	1	-0.04026	1	341	0.0312	1196.8	0.0343	640
WRKY71(WRKY)/col-WRKY71-DAP-Seq(GSE60143)/Homer	CKTTGACYWW	1	-0.03792	1	1162	0.1065	3906.2	0.1118	639
ANAC004(NAC)/colamp-ANAC004-DAP-Seq(GSE60143)/Homer	WNCTTVYNNNRBAAG	1	-0.03758	1	752	0.0689	2561.9	0.0733	638
MafA(bZIP)/Islet-MafA-ChIP-Seq(GSE30298)/Homer	TGCTGACTCA	1	-0.03662	1	2027	0.1858	6725.3	0.1925	637
WRKY75(WRKY)/col-WRKY75-DAP-Seq(GSE60143)/Homer	CGTTGACTWW	1	-0.03661	1	1503	0.1377	5021.3	0.1437	636
ZNF165(Zf)/WHIM12-ZNF165-ChIP-Seq(GSE65937)/Homer	AAGGKGRCGCAGGCA	1	-0.03643	1	199	0.0182	720.3	0.0206	635
ETV1(ETS)/GIST48-ETV1-ChIP-Seq(GSE22441)/Homer	AACCGGAAGT	1	-0.03191	1	2607	0.2389	8613.4	0.2465	634
NF1:FOXA1(CTF,Forkhead)/LNCAP-FOXA1-ChIP-Seq(GSE27824)/Homer	WNTGTTTRYTTTGGCA	1	-0.03101	1	135	0.0124	504.1	0.0144	633
At5g29000(G2like)/col-At5g29000-DAP-Seq(GSE60143)/Homer	RGAATATTCYHH	1	-0.03044	1	601	0.0551	2070.8	0.0593	632
DREB2(AP2EREBP)/col-DREB2-DAP-Seq(GSE60143)/Homer	TMACCGACATWA	1	-0.03016	1	537	0.0492	1858.3	0.0532	631
WRKY26(WRKY)/colamp-WRKY26-DAP-Seq(GSE60143)/Homer	CGTTGACTWDKN	1	-0.02841	1	786	0.072	2684.7	0.0768	630
Atf4(bZIP)/MEF-Atf4-ChIP-Seq(GSE35681)/Homer	MTGATGCAAT	1	-0.02831	1	826	0.0757	2816.1	0.0806	629
ANAC005(NAC)/col-ANAC005-DAP-Seq(GSE60143)/Homer	WVCTTVTWNHABAAG	1	-0.02623	1	1097	0.1005	3711	0.1062	628
ERF13(AP2EREBP)/colamp-ERF13-DAP-Seq(GSE60143)/Homer	TYAGCCGCCATT	1	-0.0257	1	1694	0.1552	5662.4	0.1621	627
SVP(MADS)/col-SVP-DAP-Seq(GSE60143)/Homer	ANTTWCCHAATTTGG	1	-0.02542	1	1317	0.1207	4432.8	0.1269	626
AT4G27900(C2C2COlike)/col-AT4G27900-DAP-Seq(GSE60143)/Homer	TCTCVACCGTTSATT	1	-0.0242	1	5	0.0005	33.3	0.001	625
AGL15(MADS)/col-AGL15-DAP-Seq(GSE60143)/Homer	TTTCCHWATWDGGAA	1	-0.02369	1	379	0.0347	1338.3	0.0383	624
Mouse_Recombination_Hotspot(Zf)/Testis-DMC1-ChIP-Seq(GSE24438)/Homer	ACTYKNATTCGTGNTACTTC	1	-0.02031	1	147	0.0135	554	0.0159	623
IRF1(IRF)/PBMC-IRF1-ChIP-Seq(GSE43036)/Homer	GAAAGTGAAAGT	1	-0.02014	1	313	0.0287	1120.9	0.0321	622
At2g41835(C2H2)/col-At2g41835-DAP-Seq(GSE60143)/Homer	TTTGAAAA	1	-0.01908	1	1515	0.1388	5093.9	0.1458	621
ZNF264(Zf)/HEK293-ZNF264.GFP-ChIP-Seq(GSE58341)/Homer	RGGGCACTAACY	1	-0.01863	1	1301	0.1192	4394	0.1258	620
MYB121(MYB)/col-MYB121-DAP-Seq(GSE60143)/Homer	YNTACCTAACWW	1	-0.01856	1	696	0.0638	2402.8	0.0688	619
At1g76110(ARID)/colamp-At1g76110-DAP-Seq(GSE60143)/Homer	ATTTAATG	1	-0.01827	1	1850	0.1695	6188.6	0.1771	618
ASL18(LOBAS2)/colamp-ASL18-DAP-Seq(GSE60143)/Homer	CCGGAAAWTCMGGAR	1	-0.0181	1	3651	0.3346	12021.6	0.3441	617
STAT1(Stat)/HelaS3-STAT1-ChIP-Seq(GSE12782)/Homer	NATTTCCNGGAAAT	1	-0.01754	1	612	0.0561	2125.7	0.0608	616
AT3G42860(zfGRF)/col-AT3G42860-DAP-Seq(GSE60143)/Homer	CGTTGACTTN	1	-0.01699	1	355	0.0325	1266.9	0.0363	615
En1(Homeobox)/SUM149-EN1-ChIP-Seq(GSE120957)/Homer	NDCTAATTAS	1	-0.01656	1	4492	0.4117	14733.9	0.4217	614
ZNF675(Zf)/HEK293-ZNF675.GFP-ChIP-Seq(GSE58341)/Homer	ARGAGGMCAAAATGW	1	-0.0165	1	380	0.0348	1351.7	0.0387	613
ZNF692(Zf)/HEK293-ZNF692.GFP-ChIP-Seq(GSE58341)/Homer	GTGGGCCCCA	1	-0.0162	1	235	0.0215	860.5	0.0246	612
HLH-1(bHLH)/cElegans-Embryo-HLH1-ChIP-Seq(modEncode)/Homer	RACAGCTGTTBH	1	-0.0158	1	1887	0.1729	6316.7	0.1808	611
At2g45680(TCP)/colamp-At2g45680-DAP-Seq(GSE60143)/Homer	GTGGGNCCCACNDND	1	-0.01535	1	102	0.0093	400.8	0.0115	610
ZNF143|STAF(Zf)/CUTLL-ZNF143-ChIP-Seq(GSE29600)/Homer	ATTTCCCAGVAKSCY	1	-0.01407	1	558	0.0511	1952.4	0.0559	609
BOS1(MYB)/col-BOS1-DAP-Seq(GSE60143)/Homer	NNRCCTAACT	1	-0.01335	1	1774	0.1626	5956.6	0.1705	608
FOXA1:AR(Forkhead,NR)/LNCAP-AR-ChIP-Seq(GSE27824)/Homer	AGTAAACAAAAAAGAACAND	1	-0.0122	1	160	0.0147	607.6	0.0174	607
BORIS(Zf)/K562-CTCFL-ChIP-Seq(GSE32465)/Homer	CNNBRGCGCCCCCTGSTGGC	1	-0.01194	1	317	0.0291	1146.4	0.0328	606
BPC1(BBRBPC)/colamp-BPC1-DAP-Seq(GSE60143)/Homer	GARGAGAGAGAA	1	-0.0107	1	1501	0.1376	5074.3	0.1452	605
ANAC103(NAC)/col-ANAC103-DAP-Seq(GSE60143)/Homer	AACTTGNWNWNCAAG	1	-0.0106	1	740	0.0678	2567.6	0.0735	604
AT4G18450(AP2EREBP)/col-AT4G18450-DAP-Seq(GSE60143)/Homer	ATGGCGGCKG	1	-0.01034	1	523	0.0479	1844.1	0.0528	603
GATA19(C2C2gata)/colamp-GATA19-DAP-Seq(GSE60143)/Homer	ATCSGATCVG	1	-0.01027	1	146	0.0134	561.7	0.0161	602
Mef2a(MADS)/HL1-Mef2a.biotin-ChIP-Seq(GSE21529)/Homer	CYAAAAATAG	1	-0.01024	1	1013	0.0928	3472.9	0.0994	601
GATA3(Zf),DR4/iTreg-Gata3-ChIP-Seq(GSE20898)/Homer	AGATGKDGAGATAAG	1	-0.0101	1	189	0.0173	711.5	0.0204	600
WRKY55(WRKY)/col-WRKY55-DAP-Seq(GSE60143)/Homer	NCGTTGACTT	1	-0.009949	1	1796	0.1646	6042.3	0.1729	599
WRKY45(WRKY)/col-WRKY45-DAP-Seq(GSE60143)/Homer	HNNNKTTGACTWWNH	1	-0.009776	1	695	0.0637	2420.7	0.0693	598
AT4G37180(G2like)/col-AT4G37180-DAP-Seq(GSE60143)/Homer	AGAATCTTNN	1	-0.008591	1	2892	0.265	9614	0.2752	597
CREB5(bZIP)/LNCaP-CREB5.V5-ChIP-Seq(GSE137775)/Homer	VVATGACGTCAT	1	-0.008472	1	742	0.068	2581.9	0.0739	596
HNF6(Homeobox)/Liver-Hnf6-ChIP-Seq(ERP000394)/Homer	NTATYGATCH	1	-0.008285	1	1198	0.1098	4090.2	0.1171	595
IRF2(IRF)/Erythroblas-IRF2-ChIP-Seq(GSE36985)/Homer	GAAASYGAAASY	1	-0.007915	1	201	0.0184	757.6	0.0217	594
FoxD3(forkhead)/ZebrafishEmbryo-Foxd3.biotin-ChIP-seq(GSE106676)/Homer	TGTTTAYTTAGC	1	-0.007864	1	2288	0.2097	7657	0.2192	593
HIF-1a(bHLH)/MCF7-HIF1a-ChIP-Seq(GSE28352)/Homer	TACGTGCV	1	-0.007758	1	623	0.0571	2187.5	0.0626	592
EIN3(EIL)/col-EIN3-DAP-Seq(GSE60143)/Homer	ARATTCAATGWATYT	1	-0.007093	1	308	0.0282	1127.2	0.0323	591
EIL4(EIL)/Tomato-EIL4-ChIP-Seq(GSE116581)/Homer	GATTCAWTGAAT	1	-0.006684	1	229	0.021	857.7	0.0245	590
Unknown3/Drosophila-Promoters/Homer	ACVAKCTGGCAGCGC	1	-0.006633	1	207	0.019	781.9	0.0224	589
STAT6(Stat)/CD4-Stat6-ChIP-Seq(GSE22104)/Homer	ABTTCYYRRGAA	1	-0.006313	1	1406	0.1288	4785.2	0.137	588
ABR1(AP2EREBP)/colamp-ABR1-DAP-Seq(GSE60143)/Homer	AAATGGCGGCGG	1	-0.006028	1	1217	0.1115	4165.7	0.1192	587
AP-1(bZIP)/ThioMac-PU.1-ChIP-Seq(GSE21512)/Homer	VTGACTCATC	1	-0.005886	1	1396	0.1279	4755.6	0.1361	586
Hnf1(Homeobox)/Liver-Foxa2-Chip-Seq(GSE25694)/Homer	GGTTAAWCATTAA	1	-0.00551	1	286	0.0262	1057.1	0.0303	585
ABF1/SacCer-Promoters/Homer	CGTRNAAARTGA	1	-0.005433	1	387	0.0355	1402.8	0.0402	584
EMB1789(C3H)/col-EMB1789-DAP-Seq(GSE60143)/Homer	TWTTTACCGYND	1	-0.005384	1	989	0.0906	3416.6	0.0978	583
WRKY21(WRKY)/colamp-WRKY21-DAP-Seq(GSE60143)/Homer	DCGTTGACTTTT	1	-0.005368	1	159	0.0146	617.3	0.0177	582
Chop(bZIP)/MEF-Chop-ChIP-Seq(GSE35681)/Homer	ATTGCATCAT	1	-0.005257	1	588	0.0539	2081.6	0.0596	581
GLI3(Zf)/Limb-GLI3-ChIP-Chip(GSE11077)/Homer	CGTGGGTGGTCC	1	-0.005194	1	158	0.0145	614.3	0.0176	580
RAP211(AP2EREBP)/colamp-RAP211-DAP-Seq(GSE60143)/Homer	RGCCGGCYWW	1	-0.005102	1	3122	0.2861	10386.1	0.2973	579
bHLHE40(bHLH)/HepG2-BHLHE40-ChIP-Seq(GSE31477)/Homer	KCACGTGMCN	1	-0.004936	1	634	0.0581	2237.4	0.064	578
WRKY18(WRKY)/col-WRKY18-DAP-Seq(GSE60143)/Homer	NNNTTGACYWNNNNN	1	-0.004839	1	2617	0.2398	8751.8	0.2505	577
RORa(NR)/Liver-Rora-ChIP-Seq(GSE101115)/Homer	AAWCTAGGTCARDNN	1	-0.004401	1	236	0.0216	889.4	0.0255	576
EGL-5(Homeobox)/cElegans-L3-EGL5-ChIP-Seq(modEncode)/Homer	ATTTAATGGG	1	-0.004306	1	4067	0.3727	13447.8	0.3849	575
ETV4(ETS)/HepG2-ETV4-ChIP-Seq(ENCODE)/Homer	ACCGGAAGTG	1	-0.004297	1	1899	0.174	6417.4	0.1837	574
PLT3(AP2EREBP)/col-PLT3-DAP-Seq(GSE60143)/Homer	GCACGNWTHYCGAGG	1	-0.004044	1	83	0.0076	349.1	0.01	573
TGA6(bZIP)/colamp-TGA6-DAP-Seq(GSE60143)/Homer	TGACGTCABC	1	-0.003982	1	1010	0.0926	3496.6	0.1001	572
DPL-1(E2F)/cElegans-Adult-ChIP-Seq(modEncode)/Homer	TAGCGCGC	1	-0.003919	1	908	0.0832	3158.8	0.0904	571
Gli2(Zf)/GM2-Gli2-ChIP-Chip(GSE112702)/Homer	YSTGGGTGGTCT	1	-0.003906	1	398	0.0365	1447.9	0.0414	570
HSF6(HSF)/col-HSF6-DAP-Seq(GSE60143)/Homer	TTYTAGAAGCTTCTA	1	-0.003838	1	397	0.0364	1444.2	0.0413	569
Rfx6(HTH)/Min6b1-Rfx6.HA-ChIP-Seq(GSE62844)/Homer	TGTTKCCTAGCAACM	1	-0.003703	1	2438	0.2234	8182.9	0.2342	568
AGL95(ND)/col-AGL95-DAP-Seq(GSE60143)/Homer	TTCTAGAAGCTTCTA	1	-0.003662	1	148	0.0136	585	0.0167	567
HAT1(Homeobox)/col-HAT1-DAP-Seq(GSE60143)/Homer	SCAATCATTGNN	1	-0.003593	1	352	0.0323	1292.6	0.037	566
ERF8(AP2EREBP)/colamp-ERF8-DAP-Seq(GSE60143)/Homer	CGCCGYCATW	1	-0.003481	1	1275	0.1168	4377	0.1253	565
WRKY65(WRKY)/colamp-WRKY65-DAP-Seq(GSE60143)/Homer	AWWWAGTCAACG	1	-0.003251	1	723	0.0663	2547.4	0.0729	564
WRKY42(WRKY)/colamp-WRKY42-DAP-Seq(GSE60143)/Homer	NAAAGTCAACGN	1	-0.003171	1	464	0.0425	1676.2	0.048	563
FOXA1(Forkhead)/MCF7-FOXA1-ChIP-Seq(GSE26831)/Homer	WAAGTAAACA	1	-0.003108	1	2480	0.2273	8327.5	0.2383	562
bHLH28(bHLH)/col-bHLH28-DAP-Seq(GSE60143)/Homer	NHHTGTACGGAH	1	-0.002992	1	463	0.0424	1674.1	0.0479	561
PRDM9(Zf)/Testis-DMC1-ChIP-Seq(GSE35498)/Homer	ADGGYAGYAGCATCT	1	-0.002902	1	1103	0.1011	3815.8	0.1092	560
WRKY22(WRKY)/colamp-WRKY22-DAP-Seq(GSE60143)/Homer	WWAAAGTCAACK	1	-0.002766	1	975	0.0894	3392.3	0.0971	559
GRF9(GRF)/colamp-GRF9-DAP-Seq(GSE60143)/Homer	NWCTGACANNNNNNN	1	-0.002617	1	2275	0.2085	7667.3	0.2195	558
ATHB33(ZFHD)/col-ATHB33-DAP-Seq(GSE60143)/Homer	NGTRATTAAK	1	-0.002585	1	3290	0.3015	10965.3	0.3138	557
AtHB32(ZFHD)/col200-AtHB32-DAP-Seq(GSE60143)/Homer	CGAATTAT	1	-0.002543	1	3111	0.2851	10386.4	0.2973	556
RARg(NR)/ES-RARg-ChIP-Seq(GSE30538)/Homer	AGGTCAAGGTCA	1	-0.002504	1	23	0.0021	124.5	0.0036	555
FAR1(FAR1)/col-FAR1-DAP-Seq(GSE60143)/Homer	TKNNNYYCACGCGCY	1	-0.002356	1	142	0.013	569.1	0.0163	554
At2g44940(AP2EREBP)/colamp-At2g44940-DAP-Seq(GSE60143)/Homer	NYACCGACAHNNNNN	1	-0.002332	1	207	0.019	799.4	0.0229	553
PPARa(NR),DR1/Liver-Ppara-ChIP-Seq(GSE47954)/Homer	VNAGGKCAAAGGTCA	1	-0.002291	1	2098	0.1923	7095.3	0.2031	552
MYB39(MYB)/col-MYB39-DAP-Seq(GSE60143)/Homer	WWAARKTAGGTGRAA	1	-0.002248	1	309	0.0283	1154.5	0.033	551
ANAC011(NAC)/col-ANAC011-DAP-Seq(GSE60143)/Homer	TDCTTGYRNNDCAAG	1	-0.002209	1	760	0.0696	2682.8	0.0768	550
E2F3(E2F)/MEF-E2F3-ChIP-Seq(GSE71376)/Homer	BTKGGCGGGAAA	1	-0.002168	1	997	0.0914	3473.1	0.0994	549
At5g65130(AP2EREBP)/colamp-At5g65130-DAP-Seq(GSE60143)/Homer	CCRCCGACAWTN	1	-0.00199	1	267	0.0245	1011.1	0.0289	548
THRa(NR)/C17.2-THRa-ChIP-Seq(GSE38347)/Homer	GGTCANYTGAGGWCA	1	-0.001882	1	974	0.0893	3401.7	0.0974	547
STAT5(Stat)/mCD4+-Stat5-ChIP-Seq(GSE12346)/Homer	RTTTCTNAGAAA	1	-0.001852	1	709	0.065	2516.5	0.072	546
HOXA2(Homeobox)/mES-Hoxa2-ChIP-Seq(Donaldson_et_al.)/Homer	GYCATCMATCAT	1	-0.001781	1	218	0.02	842.9	0.0241	545
HSFB3(HSF)/colamp-HSFB3-DAP-Seq(GSE60143)/Homer	TTCTAGAAGMTTHTW	1	-0.001718	1	82	0.0075	355.8	0.0102	544
HSFA1E(HSF)/col-HSFA1E-DAP-Seq(GSE60143)/Homer	TTCTAGAAGCTTCTA	1	-0.001683	1	113	0.0104	469.9	0.0134	543
FOXM1(Forkhead)/MCF7-FOXM1-ChIP-Seq(GSE72977)/Homer	TRTTTACTTW	1	-0.001608	1	2569	0.2354	8647.9	0.2475	542
WRKY29(WRKY)/colamp-WRKY29-DAP-Seq(GSE60143)/Homer	MGTTGACTTT	1	-0.001593	1	1617	0.1482	5533.3	0.1584	541
bHLH34(bHLH)/colamp-bHLH34-DAP-Seq(GSE60143)/Homer	HGWGRHWGACACGTG	1	-0.001511	1	607	0.0556	2178.1	0.0623	540
RORg(NR)/Liver-Rorc-ChIP-Seq(GSE101115)/Homer	WAABTAGGTCAV	1	-0.001352	1	146	0.0134	591.6	0.0169	539
GABPA(ETS)/Jurkat-GABPa-ChIP-Seq(GSE17954)/Homer	RACCGGAAGT	1	-0.001339	1	1523	0.1396	5230.7	0.1497	538
WT1(Zf)/Kidney-WT1-ChIP-Seq(GSE90016)/Homer	MCTCCCMCRCAB	1	-0.001263	1	1211	0.111	4201	0.1202	537
PGR(NR)/EndoStromal-PGR-ChIP-Seq(GSE69539)/Homer	AAGAACATWHTGTTC	1	-0.001246	1	540	0.0495	1956.3	0.056	536
O2(bZIP)/Corn-O2-ChIP-Seq(GSE63991)/Homer	GCTGACGTGGCA	1	-0.001175	1	238	0.0218	919.7	0.0263	535
AT2G31460(REMB3)/col-AT2G31460-DAP-Seq(GSE60143)/Homer	WNWARWDGAAATGAT	1	-0.001117	1	947	0.0868	3327.8	0.0952	534
AARE(HLH)/mES-cMyc-ChIP-Seq/Homer	GATTGCATCA	1	-0.00102	1	218	0.02	851.2	0.0244	533
MyoD(bHLH)/Myotube-MyoD-ChIP-Seq(GSE21614)/Homer	RRCAGCTGYTSY	1	-0.000974	1	2243	0.2056	7605.3	0.2177	532
REST-NRSF(Zf)/Jurkat-NRSF-ChIP-Seq/Homer	GGMGCTGTCCATGGTGCTGA	1	-0.000953	1	4	0.0004	42.1	0.0012	531
ANAC070(NAC)/colamp-ANAC070-DAP-Seq(GSE60143)/Homer	CTTRHDNHNBAAGHW	1	-0.000942	1	2418	0.2216	8178.6	0.2341	530
AT5G22990(C2H2)/col-AT5G22990-DAP-Seq(GSE60143)/Homer	WCGAHDTCGWHN	1	-0.000863	1	101	0.0093	433.8	0.0124	529
RAP26(AP2EREBP)/colamp-RAP26-DAP-Seq(GSE60143)/Homer	HDATGGCGGCGG	1	-0.000818	1	1402	0.1285	4848.4	0.1388	528
BAM8(BES1)/col-BAM8-DAP-Seq(GSE60143)/Homer	NNWSACACGTGTSWN	1	-0.000771	1	246	0.0225	954.1	0.0273	527
Tbx20(T-box)/Heart-Tbx20-ChIP-Seq(GSE29636)/Homer	GGTGYTGACAGS	1	-0.000737	1	542	0.0497	1975.8	0.0565	526
HIF2a(bHLH)/785_O-HIF2a-ChIP-Seq(GSE34871)/Homer	GCACGTACCC	1	-0.000734	1	999	0.0916	3513.7	0.1006	525
ATHB18(Homeobox)/colamp-ATHB18-DAP-Seq(GSE60143)/Homer	YCAATSATTG	1	-0.00073	1	385	0.0353	1438.4	0.0412	524
At4g01280(MYBrelated)/colamp-At4g01280-DAP-Seq(GSE60143)/Homer	AAATATCT	1	-0.00072	1	1559	0.1429	5371.8	0.1537	523
ERF9(AP2EREBP)/colamp-ERF9-DAP-Seq(GSE60143)/Homer	AWATGGCGGCGG	1	-0.000693	1	341	0.0312	1287.4	0.0368	522
MafF(bZIP)/HepG2-MafF-ChIP-Seq(GSE31477)/Homer	HWWGTCAGCAWWTTT	1	-0.000671	1	723	0.0663	2590.9	0.0742	521
Hand2(bHLH)/Mesoderm-Hand2-ChIP-Seq(GSE61475)/Homer	TGACANARRCCAGRC	1	-0.000653	1	948	0.0869	3346	0.0958	520
HNF1b(Homeobox)/PDAC-HNF1B-ChIP-Seq(GSE64557)/Homer	GTTAATNATTAA	1	-0.000603	1	327	0.03	1241.4	0.0355	519
RORgt(NR)/EL4-RORgt.Flag-ChIP-Seq(GSE56019)/Homer	AAYTAGGTCA	1	-0.000582	1	213	0.0195	842.8	0.0241	518
RORgt(NR)/EL4-RORgt.Flag-ChIP-Seq(GSE56019)/Homer	AAYTAGGTCA	1	-0.000582	1	213	0.0195	842.8	0.0241	517
GATA(Zf),IR4/iTreg-Gata3-ChIP-Seq(GSE20898)/Homer	NAGATWNBNATCTNN	1	-0.000569	1	155	0.0142	635.8	0.0182	516
NFIL3(bZIP)/HepG2-NFIL3-ChIP-Seq(Encode)/Homer	VTTACGTAAYNNNNN	1	-0.000554	1	1405	0.1288	4871.6	0.1394	515
WRKY50(WRKY)/col-WRKY50-DAP-Seq(GSE60143)/Homer	NNTTGACTWNNGNNN	1	-0.000505	1	1601	0.1467	5522.8	0.1581	514
GRE(NR),IR3/A549-GR-ChIP-Seq(GSE32465)/Homer	NRGVACABNVTGTYCY	1	-0.000441	1	287	0.0263	1107.3	0.0317	513
TSO1(CPP)/col-TSO1-DAP-Seq(GSE60143)/Homer	RAATTTRAAW	1	-0.000435	1	261	0.0239	1016.3	0.0291	512
ETS:RUNX(ETS,Runt)/Jurkat-RUNX1-ChIP-Seq(GSE17954)/Homer	RCAGGATGTGGT	1	-0.000432	1	126	0.0115	533.5	0.0153	511
AT5G25475(ABI3VP1)/col-AT5G25475-DAP-Seq(GSE60143)/Homer	RNNRNCAAGCADNDB	1	-0.000386	1	3030	0.2777	10209.7	0.2922	510
EPR1(MYBrelated)/colamp-EPR1-DAP-Seq(GSE60143)/Homer	AAATATCT	1	-0.000331	1	1011	0.0927	3576.2	0.1024	509
LHY1(MYBrelated)/col-LHY1-DAP-Seq(GSE60143)/Homer	AAATATCT	1	-0.000331	1	1011	0.0927	3576.2	0.1024	508
Rbpj1(?)/Panc1-Rbpj1-ChIP-Seq(GSE47459)/Homer	HTTTCCCASG	1	-0.000315	1	3282	0.3008	11036.5	0.3159	507
PSE(SNAPc)/K562-mStart-Seq/Homer	WAVTCACCMTAASYDAAAAG	1	-0.000301	1	1177	0.1079	4134	0.1183	506
RIN(MADS)/Tomato-RIN-ChIP-Seq(GSE116581)/Homer	CYAAAAWWGG	1	-0.000297	1	3223	0.2954	10847.3	0.3105	505
FOXK1(Forkhead)/HEK293-FOXK1-ChIP-Seq(GSE51673)/Homer	NVWTGTTTAC	1	-0.000281	1	2360	0.2163	8037.9	0.2301	504
DREB19(AP2EREBP)/colamp-DREB19-DAP-Seq(GSE60143)/Homer	AATGTCGGTK	1	-0.000279	1	624	0.0572	2276.7	0.0652	503
NFAT:AP1(RHD,bZIP)/Jurkat-NFATC1-ChIP-Seq(Jolma_et_al.)/Homer	SARTGGAAAAWRTGAGTCAB	1	-0.000275	1	401	0.0367	1512.4	0.0433	502
Mef2c(MADS)/GM12878-Mef2c-ChIP-Seq(GSE32465)/Homer	DCYAAAAATAGM	1	-0.000253	1	1079	0.0989	3811.8	0.1091	501
RBFox2(?)/Heart-RBFox2-CLIP-Seq(GSE57926)/Homer	TGCATGCA	1	-0.000247	1	4730	0.4335	15722.7	0.45	500
ANAC046(NAC)/colamp-ANAC046-DAP-Seq(GSE60143)/Homer	ACACGYWAYC	1	-0.000241	1	4081	0.374	13633.6	0.3902	499
GBF6(bZIP)/colamp-GBF6-DAP-Seq(GSE60143)/Homer	WWTGMCACGTCABCW	1	-0.000236	1	397	0.0364	1501	0.043	498
HSF21(HSF)/col-HSF21-DAP-Seq(GSE60143)/Homer	CTTCTAGAAGMTTYW	1	-0.000203	1	141	0.0129	597.6	0.0171	497
RAP212(AP2EREBP)/col-RAP212-DAP-Seq(GSE60143)/Homer	CGCCGCCATTTT	1	-0.000203	1	854	0.0783	3062.8	0.0877	496
ZNF136(Zf)/HEK293-ZNF136.GFP-ChIP-Seq(GSE58341)/Homer	YTKGATAHAGTATTCTWGGTNGGCA	1	-0.000202	1	172	0.0158	710.3	0.0203	495
Hnf6b(Homeobox)/LNCaP-Hnf6b-ChIP-Seq(GSE106305)/Homer	TATTGAYY	1	-0.000194	1	1843	0.1689	6353.4	0.1818	494
ZNF669(Zf)/HEK293-ZNF669.GFP-ChIP-Seq(GSE58341)/Homer	GARTGGTCATCGCCC	1	-0.000185	1	100	0.0092	446.8	0.0128	493
At1g14580(C2H2)/colamp-At1g14580-DAP-Seq(GSE60143)/Homer	CASAAAAMGACAAAA	1	-0.000183	1	579	0.0531	2132.1	0.061	492
GATA6(C2C2gata)/col200-GATA6-DAP-Seq(GSE60143)/Homer	TAGATCTARAHH	1	-0.000156	1	241	0.0221	961.2	0.0275	491
WRKY28(WRKY)/col-WRKY28-DAP-Seq(GSE60143)/Homer	BGTTGACTWH	1	-0.000143	1	2047	0.1876	7036	0.2014	490
Myf5(bHLH)/GM-Myf5-ChIP-Seq(GSE24852)/Homer	BAACAGCTGT	1	-0.000137	1	1884	0.1727	6500.9	0.1861	489
ZNF711(Zf)/SHSY5Y-ZNF711-ChIP-Seq(GSE20673)/Homer	AGGCCTAG	1	-0.000133	1	2353	0.2156	8042.7	0.2302	488
AT3G10580(MYBrelated)/colamp-AT3G10580-DAP-Seq(GSE60143)/Homer	TACCTAACWNHW	1	-0.000125	1	798	0.0731	2885.8	0.0826	487
Srebp2(bHLH)/HepG2-Srebp2-ChIP-Seq(GSE31477)/Homer	CGGTCACSCCAC	1	-0.000123	1	282	0.0258	1110.1	0.0318	486
ERF5(AP2EREBP)/colamp-ERF5-DAP-Seq(GSE60143)/Homer	DCMGCCGCCA	1	-9.5e-05	1	513	0.047	1919.6	0.0549	485
AT5G05550(Trihelix)/col-AT5G05550-DAP-Seq(GSE60143)/Homer	HDNHDTCKCCGGMGA	1	-9.3e-05	1	2411	0.2209	8245.7	0.236	484
ERF11(AP2EREBP)/col-ERF11-DAP-Seq(GSE60143)/Homer	RTGGCGGCGG	1	-9e-05	1	983	0.0901	3517.2	0.1007	483
WRKY15(WRKY)/col-WRKY15-DAP-Seq(GSE60143)/Homer	VGTTGACTWW	1	-8.8e-05	1	1459	0.1337	5108.5	0.1462	482
Rap210(AP2EREBP)/col-Rap210-DAP-Seq(GSE60143)/Homer	TGTCGGCA	1	-8.7e-05	1	509	0.0466	1908	0.0546	481
At4g16750(AP2EREBP)/col-At4g16750-DAP-Seq(GSE60143)/Homer	HACCGACAHA	1	-8.3e-05	1	715	0.0655	2613.1	0.0748	480
BIM2(bHLH)/col-BIM2-DAP-Seq(GSE60143)/Homer	NNNNCACGTGNN	1	-7e-05	1	1741	0.1595	6050.7	0.1732	479
AT1G76880(Trihelix)/col-AT1G76880-DAP-Seq(GSE60143)/Homer	ACGGTAAAAW	1	-6.9e-05	1	868	0.0795	3136.5	0.0898	478
MYB81(MYB)/col-MYB81-DAP-Seq(GSE60143)/Homer	NWAACSGWTWNN	1	-6.4e-05	1	3740	0.3427	12586.7	0.3603	477
AtGRF6(GRF)/col-AtGRF6-DAP-Seq(GSE60143)/Homer	NTGTCAGADNNNNNN	1	-6.3e-05	1	2576	0.2361	8799.6	0.2519	476
PQM-1(?)/cElegans-L3-ChIP-Seq(modEncode)/Homer	ACTGATAAGA	1	-6.2e-05	1	835	0.0765	3027.4	0.0866	475
Bcl11a(Zf)/HSPC-BCL11A-ChIP-Seq(GSE104676)/Homer	TYTGACCASWRG	1	-5.9e-05	1	1246	0.1142	4410.7	0.1262	474
CEBP(bZIP)/ThioMac-CEBPb-ChIP-Seq(GSE21512)/Homer	ATTGCGCAAC	1	-5.8e-05	1	1578	0.1446	5516.9	0.1579	473
HRE(HSF)/Striatum-HSF1-ChIP-Seq(GSE38000)/Homer	TTCTAGAABNTTCTA	1	-5.1e-05	1	278	0.0255	1109.6	0.0318	472
TINY(AP2EREBP)/col-TINY-DAP-Seq(GSE60143)/Homer	NNCACCGACA	1	-5e-05	1	239	0.0219	970.6	0.0278	471
MYB77(MYB)/col-MYB77-DAP-Seq(GSE60143)/Homer	NYAACBGYMC	1	-4.6e-05	1	2997	0.2747	10185	0.2915	470
WRKY8(WRKY)/colamp-WRKY8-DAP-Seq(GSE60143)/Homer	CGTTGACTTT	1	-4.6e-05	1	164	0.015	699.2	0.02	469
At4g28140(AP2EREBP)/colamp-At4g28140-DAP-Seq(GSE60143)/Homer	DCCACCGACCAW	1	-4.6e-05	1	334	0.0306	1309.7	0.0375	468
Unknown(Homeobox)/Limb-p300-ChIP-Seq/Homer	SSCMATWAAA	1	-4.6e-05	1	1802	0.1651	6265.9	0.1793	467
Pitx1:Ebox(Homeobox,bHLH)/Hindlimb-Pitx1-ChIP-Seq(GSE41591)/Homer	YTAATTRAWWCCAGATGT	1	-4.2e-05	1	498	0.0456	1883.6	0.0539	466
bHLH10(bHLH)/colamp-bHLH10-DAP-Seq(GSE60143)/Homer	YACCGACA	1	-4e-05	1	254	0.0233	1027.9	0.0294	465
ELF3(ETS)/PDAC-ELF3-ChIP-Seq(GSE64557)/Homer	ANCAGGAAGT	1	-3.5e-05	1	1473	0.135	5182.2	0.1483	464
AT1G10720(BSD)/col-AT1G10720-DAP-Seq(GSE60143)/Homer	TTCTAGAAKCTTCTA	1	-3.3e-05	1	15	0.0014	114.6	0.0033	463
MYB70(MYB)/col-MYB70-DAP-Seq(GSE60143)/Homer	WTAACNGTTA	1	-2.8e-05	1	3704	0.3394	12501.7	0.3578	462
At4g32800(AP2EREBP)/colamp-At4g32800-DAP-Seq(GSE60143)/Homer	DYCACCGACAHWWWH	1	-2.8e-05	1	104	0.0095	480.5	0.0138	461
CHR(?)/Hela-CellCycle-Expression/Homer	SRGTTTCAAA	1	-2.8e-05	1	1475	0.1352	5195.6	0.1487	460
M1BP(Zf)/S2R+-M1BP-ChIP-Seq(GSE49842)/Homer	CAGTGTGACCGT	1	-2.5e-05	1	405	0.0371	1568.4	0.0449	459
HOXA1(Homeobox)/mES-Hoxa1-ChIP-Seq(SRP084292)/Homer	TGATKGATGR	1	-2.5e-05	1	596	0.0546	2231	0.0639	458
AT3G60490(AP2EREBP)/colamp-AT3G60490-DAP-Seq(GSE60143)/Homer	NNRCCGACANNNNNN	1	-2.3e-05	1	248	0.0227	1014	0.029	457
IRF3(IRF)/BMDM-Irf3-ChIP-Seq(GSE67343)/Homer	AGTTTCAKTTTC	1	-2.2e-05	1	730	0.0669	2693.2	0.0771	456
KLF3(Zf)/MEF-Klf3-ChIP-Seq(GSE44748)/Homer	NRGCCCCRCCCHBNN	1	-1.8e-05	1	469	0.043	1797.5	0.0514	455
STAT6(Stat)/Macrophage-Stat6-ChIP-Seq(GSE38377)/Homer	TTCCKNAGAA	1	-1.8e-05	1	1360	0.1246	4823.3	0.138	454
AT1G72740(MYBrelated)/colamp-AT1G72740-DAP-Seq(GSE60143)/Homer	NNWWAMCCTAAHWNN	1	-1.8e-05	1	1981	0.1815	6886.6	0.1971	453
WRKY27(WRKY)/colamp-WRKY27-DAP-Seq(GSE60143)/Homer	NHGTTGACYTWD	1	-1.6e-05	1	1425	0.1306	5044.3	0.1444	452
OCT:OCT-short(POU,Homeobox)/NPC-OCT6-ChIP-Seq(GSE43916)/Homer	ATGCATWATGCATRW	1	-1.5e-05	1	1866	0.171	6510.5	0.1863	451
PTF1(TCP)/colamp-PTF1-DAP-Seq(GSE60143)/Homer	RDDGGGACCACA	1	-1.4e-05	1	140	0.0128	623.1	0.0178	450
GATA(Zf),IR3/iTreg-Gata3-ChIP-Seq(GSE20898)/Homer	NNNNNBAGATAWYATCTVHN	1	-1.4e-05	1	306	0.028	1228.5	0.0352	449
CEBP:AP1(bZIP)/ThioMac-CEBPb-ChIP-Seq(GSE21512)/Homer	DRTGTTGCAA	1	-1.2e-05	1	2016	0.1848	7013.9	0.2008	448
GRE(NR),IR3/RAW264.7-GRE-ChIP-Seq(Unpublished)/Homer	VAGRACAKWCTGTYC	1	-1.1e-05	1	487	0.0446	1869	0.0535	447
EBF(EBF)/proBcell-EBF-ChIP-Seq(GSE21978)/Homer	DGTCCCYRGGGA	1	-1.1e-05	1	406	0.0372	1586.2	0.0454	446
Elf4(ETS)/BMDM-Elf4-ChIP-Seq(GSE88699)/Homer	ACTTCCKGKT	1	-8e-06	1	1806	0.1655	6329.4	0.1812	445
FXR(NR),IR1/Liver-FXR-ChIP-Seq(Chong_et_al.)/Homer	AGGTCANTGACCTB	1	-8e-06	1	622	0.057	2342.9	0.0671	444
MITF(bHLH)/MastCells-MITF-ChIP-Seq(GSE48085)/Homer	RTCATGTGAC	1	-8e-06	1	1560	0.143	5513	0.1578	443
USF1(bHLH)/GM12878-Usf1-ChIP-Seq(GSE32465)/Homer	SGTCACGTGR	1	-8e-06	1	846	0.0775	3111.9	0.0891	442
ERG(ETS)/VCaP-ERG-ChIP-Seq(GSE14097)/Homer	ACAGGAAGTG	1	-7e-06	1	3220	0.2951	10978.5	0.3142	441
BMYB(HTH)/Hela-BMYB-ChIP-Seq(GSE27030)/Homer	NHAACBGYYV	1	-5e-06	1	3639	0.3335	12350.8	0.3535	440
BZR1(BZR)/col-BZR1-DAP-Seq(GSE60143)/Homer	NNCRCACGTGCG	1	-5e-06	1	138	0.0126	626.2	0.0179	439
DDF1(AP2EREBP)/col-DDF1-DAP-Seq(GSE60143)/Homer	GCCGACAT	1	-5e-06	1	318	0.0291	1285.2	0.0368	438
HSF7(HSF)/colamp-HSF7-DAP-Seq(GSE60143)/Homer	TTCTAGAAGCTTCTA	1	-5e-06	1	290	0.0266	1185.2	0.0339	437
GTL1(Trihelix)/colamp-GTL1-DAP-Seq(GSE60143)/Homer	WWTTTACCKY	1	-5e-06	1	2755	0.2525	9472.4	0.2711	436
HSFA6A(HSF)/col-HSFA6A-DAP-Seq(GSE60143)/Homer	RGAAGNTTCTAGAAN	1	-5e-06	1	26	0.0024	176.2	0.005	435
bZIP52(bZIP)/colamp-bZIP52-DAP-Seq(GSE60143)/Homer	NDNHCAGCTGTCANN	1	-4e-06	1	3380	0.3098	11519.2	0.3297	434
HAT5(Homeobox)/colamp-HAT5-DAP-Seq(GSE60143)/Homer	DCAATWATTG	1	-4e-06	1	317	0.0291	1285.6	0.0368	433
ERF7(AP2EREBP)/col-ERF7-DAP-Seq(GSE60143)/Homer	ATGRCGGCGG	1	-4e-06	1	1527	0.1399	5423.3	0.1552	432
ARE(NR)/LNCAP-AR-ChIP-Seq(GSE27824)/Homer	RGRACASNSTGTYCYB	1	-4e-06	1	556	0.051	2128.4	0.0609	431
MYB(HTH)/ERMYB-Myb-ChIPSeq(GSE22095)/Homer	GGCVGTTR	1	-4e-06	1	4129	0.3784	13951.3	0.3993	430
Atf1(bZIP)/K562-ATF1-ChIP-Seq(GSE31477)/Homer	GATGACGTCA	1	-3e-06	1	1241	0.1137	4466.2	0.1278	429
RAV1(RAV)/colamp-RAV1-DAP-Seq(GSE60143)/Homer	TWWTTTCTGTTG	1	-3e-06	1	1952	0.1789	6839.4	0.1958	428
HSFC1(HSF)/col-HSFC1-DAP-Seq(GSE60143)/Homer	HTTCTAGAADCTTCT	1	-3e-06	1	322	0.0295	1307	0.0374	427
ANAC038(NAC)/col-ANAC038-DAP-Seq(GSE60143)/Homer	ACACGTWAYC	1	-2e-06	1	4391	0.4024	14818.3	0.4241	426
STAT4(Stat)/CD4-Stat4-ChIP-Seq(GSE22104)/Homer	NYTTCCWGGAAR	1	-2e-06	1	2151	0.1971	7513.3	0.215	425
ANAC094(NAC)/col-ANAC094-DAP-Seq(GSE60143)/Homer	DVCGTRNNNNNYACG	1	-2e-06	1	433	0.0397	1710	0.0489	424
ELF5(ETS)/T47D-ELF5-ChIP-Seq(GSE30407)/Homer	ACVAGGAAGT	1	-2e-06	1	1465	0.1343	5236.3	0.1499	423
AT3G58630(Trihelix)/col-AT3G58630-DAP-Seq(GSE60143)/Homer	TCTCCGGCGA	1	-1e-06	1	132	0.0121	616.6	0.0176	422
AT5G47660(Trihelix)/colamp-AT5G47660-DAP-Seq(GSE60143)/Homer	AWTTTTACCG	1	-1e-06	1	3479	0.3188	11881.3	0.3401	421
CBF3(AP2EREBP)/colamp-CBF3-DAP-Seq(GSE60143)/Homer	YNRCCGACATNN	1	-1e-06	1	348	0.0319	1413.5	0.0405	420
AT1G04880(ARID)/colamp-AT1G04880-DAP-Seq(GSE60143)/Homer	AAACTATATADTATA	1	-1e-06	1	191	0.0175	841.8	0.0241	419
ERF4(AP2EREBP)/colamp-ERF4-DAP-Seq(GSE60143)/Homer	WDWTGGCGGCGG	1	-1e-06	1	1208	0.1107	4383.4	0.1255	418
Pit1+1bp(Homeobox)/GCrat-Pit1-ChIP-Seq(GSE58009)/Homer	ATGCATAATTCA	1	-1e-06	1	889	0.0815	3301.7	0.0945	417
RXR(NR),DR1/3T3L1-RXR-ChIP-Seq(GSE13511)/Homer	TAGGGCAAAGGTCA	1	-1e-06	1	2232	0.2045	7802.7	0.2233	416
RAP21(AP2EREBP)/colamp-RAP21-DAP-Seq(GSE60143)/Homer	BCACCGACAHNN	1	-1e-06	1	164	0.015	742.3	0.0212	415
ZNF322(Zf)/HEK293-ZNF322.GFP-ChIP-Seq(GSE58341)/Homer	GAGCCTGGTACTGWGCCTGR	1	-1e-06	1	454	0.0416	1794.7	0.0514	414
AT1G49560(G2like)/colamp-AT1G49560-DAP-Seq(GSE60143)/Homer	GAWTCTNWDA	1	-1e-06	1	3108	0.2848	10682.2	0.3057	413
At4g36780(BZR)/col-At4g36780-DAP-Seq(GSE60143)/Homer	NNNNNNCACGTGNNN	1	-1e-06	1	600	0.055	2308.9	0.0661	412
FOXA1(Forkhead)/LNCAP-FOXA1-ChIP-Seq(GSE27824)/Homer	WAAGTAAACA	1	-1e-06	1	2855	0.2616	9859.6	0.2822	411
NF1(CTF)/LNCAP-NF1-ChIP-Seq(Unpublished)/Homer	CYTGGCABNSTGCCAR	1	-1e-06	1	597	0.0547	2300.6	0.0658	410
ERF3(AP2EREBP)/colamp-ERF3-DAP-Seq(GSE60143)/Homer	ATGGCGGCGG	1	-1e-06	1	753	0.069	2842	0.0813	409
ERF10(AP2EREBP)/col-ERF10-DAP-Seq(GSE60143)/Homer	RTGGCGGCGG	1	-1e-06	1	752	0.0689	2839.5	0.0813	408
bZIP3(bZIP)/col-bZIP3-DAP-Seq(GSE60143)/Homer	DWKNHSACGTGGCAD	1	-1e-06	1	928	0.085	3444.2	0.0986	407
Egr2(Zf)/Thymocytes-Egr2-ChIP-Seq(GSE34254)/Homer	NGCGTGGGCGGR	1	-1e-06	1	171	0.0157	773.8	0.0221	406
AT1G77200(AP2EREBP)/colamp-AT1G77200-DAP-Seq(GSE60143)/Homer	ACCGACAHWD	1	-1e-06	1	701	0.0642	2666	0.0763	405
AT3G16280(AP2EREBP)/colamp-AT3G16280-DAP-Seq(GSE60143)/Homer	HCACCGACAHHDHHN	1	-1e-06	1	319	0.0292	1319	0.0378	404
Tcf21(bHLH)/ArterySmoothMuscle-Tcf21-ChIP-Seq(GSE61369)/Homer	NAACAGCTGG	1	-1e-06	1	2420	0.2218	8439	0.2415	403
Tcf12(bHLH)/GM12878-Tcf12-ChIP-Seq(GSE32465)/Homer	VCAGCTGYTG	1	-1e-06	1	2462	0.2256	8578.5	0.2455	402
RUNX(Runt)/HPC7-Runx1-ChIP-Seq(GSE22178)/Homer	SAAACCACAG	1	0	1	1368	0.1254	4941.7	0.1414	401
VDR(NR),DR3/GM10855-VDR+vitD-ChIP-Seq(GSE22484)/Homer	ARAGGTCANWGAGTTCANNN	1	0	1	525	0.0481	2055.7	0.0588	400
GATA3(Zf)/iTreg-Gata3-ChIP-Seq(GSE20898)/Homer	AGATAASR	1	0	1	3423	0.3137	11731.3	0.3358	399
AT1G01250(AP2EREBP)/col-AT1G01250-DAP-Seq(GSE60143)/Homer	YCACCGACAHTW	1	0	1	83	0.0076	434.9	0.0124	398
PPARE(NR),DR1/3T3L1-Pparg-ChIP-Seq(GSE13511)/Homer	TGACCTTTGCCCCA	1	0	1	1867	0.1711	6614.6	0.1893	397
bHLH74(bHLH)/col-bHLH74-DAP-Seq(GSE60143)/Homer	DRATCACGTGAB	1	0	1	411	0.0377	1653.7	0.0473	396
SPL11(SBP)/col100-SPL11-DAP-Seq(GSE60143)/Homer	YTGTACTTBH	1	0	1	1417	0.1299	5111.6	0.1463	395
At4g31060(AP2EREBP)/colamp-At4g31060-DAP-Seq(GSE60143)/Homer	CACCGACAAW	1	0	1	405	0.0371	1633.5	0.0468	394
RBPJ:Ebox(?,bHLH)/Panc1-Rbpj1-ChIP-Seq(GSE47459)/Homer	GGGRAARRGRMCAGMTG	1	0	1	728	0.0667	2766.7	0.0792	393
CBF1(AP2EREBP)/colamp-CBF1-DAP-Seq(GSE60143)/Homer	YRCCGACATN	1	0	1	547	0.0501	2136.7	0.0612	392
MyoG(bHLH)/C2C12-MyoG-ChIP-Seq(GSE36024)/Homer	AACAGCTG	1	0	1	2537	0.2325	8838.4	0.253	391
CBF2(AP2EREBP)/colamp-CBF2-DAP-Seq(GSE60143)/Homer	YBRCCGACATNNNNN	1	0	1	395	0.0362	1599.7	0.0458	390
OCT:OCT(POU,Homeobox)/NPC-OCT6-ChIP-Seq(GSE43916)/Homer	YATGCATATRCATRT	1	0	1	165	0.0151	757.1	0.0217	389
CLOCK(bHLH)/Liver-Clock-ChIP-Seq(GSE39860)/Homer	GHCACGTG	1	0	1	997	0.0914	3695	0.1058	388
HSFB4(HSF)/col-HSFB4-DAP-Seq(GSE60143)/Homer	TTCTAGAAGCTTCTA	1	0	1	24	0.0022	182.2	0.0052	387
MYB113(MYB)/col-MYB113-DAP-Seq(GSE60143)/Homer	HNDAWTCMGTTAYWN	1	0	1	1258	0.1153	4584	0.1312	386
At1g77640(AP2EREBP)/col-At1g77640-DAP-Seq(GSE60143)/Homer	TGTCGGTGGA	1	0	1	197	0.0181	880.8	0.0252	385
Mef2b(MADS)/HEK293-Mef2b.V5-ChIP-Seq(GSE67450)/Homer	GCTATTTTTGGM	1	0	1	1955	0.1792	6935.4	0.1985	384
THRb(NR)/HepG2-THRb.Flag-ChIP-Seq(Encode)/Homer	GGTCACCTGAGGTCA	1	0	1	1155	0.1058	4249.1	0.1216	383
NLP7(RWPRK)/col-NLP7-DAP-Seq(GSE60143)/Homer	TGRCCYTTCR	1	0	1	3698	0.3389	12664.8	0.3625	382
Zfp809(Zf)/ES-Zfp809-ChIP-Seq(GSE70799)/Homer	GGGGCTYGKCTGGGA	1	0	1	357	0.0327	1477.9	0.0423	381
SPL5(SBP)/colamp-SPL5-DAP-Seq(GSE60143)/Homer	NNHGTACGGHNN	1	0	1	767	0.0703	2922.2	0.0836	380
LBD18(LOBAS2)/colamp-LBD18-DAP-Seq(GSE60143)/Homer	CKGAWWTTCHGS	1	0	1	5552	0.5088	18644.7	0.5336	379
TCP3(TCP)/colamp-TCP3-DAP-Seq(GSE60143)/Homer	WGTGGTCCCAAHWWW	1	0	1	436	0.04	1763.5	0.0505	378
ERF115(AP2EREBP)/colamp-ERF115-DAP-Seq(GSE60143)/Homer	WTKRCGGCGB	1	0	1	1812	0.1661	6468.1	0.1851	377
At4g18890(BZR)/col-At4g18890-DAP-Seq(GSE60143)/Homer	NDBRCACGTGYR	1	0	1	294	0.0269	1253.9	0.0359	376
Srebp1a(bHLH)/HepG2-Srebp1a-ChIP-Seq(GSE31477)/Homer	RTCACSCCAY	1	0	1	424	0.0389	1724.9	0.0494	375
At2g33710(AP2EREBP)/colamp-At2g33710-DAP-Seq(GSE60143)/Homer	WTKGCGGCKR	1	0	1	2413	0.2211	8472.2	0.2425	374
FoxL2(Forkhead)/Ovary-FoxL2-ChIP-Seq(GSE60858)/Homer	WWTRTAAACAVG	1	0	1	1865	0.1709	6654.5	0.1905	373
Twist(bHLH)/HMLE-TWIST1-ChIP-Seq(Chang_et_al)/Homer	VCAKCTGGNNNCCAGMTGBN	1	0	1	259	0.0237	1128	0.0323	372
Klf4(Zf)/mES-Klf4-ChIP-Seq(GSE11431)/Homer	GCCACACCCA	1	0	1	311	0.0285	1321.6	0.0378	371
ANL2(HB)/col-ANL2-DAP-Seq(GSE60143)/Homer	CATTAATTGC	1	0	1	1462	0.134	5314.7	0.1521	370
AT3G09735(S1Falike)/col-AT3G09735-DAP-Seq(GSE60143)/Homer	TTCTAGAANMTTCTA	1	0	1	689	0.0631	2670.2	0.0764	369
Hoxa10(Homeobox)/ChickenMSG-Hoxa10.Flag-ChIP-Seq(GSE86088)/Homer	GGYAATGAAA	1	0	1	1632	0.1496	5888.3	0.1685	368
SOC1(MADS)/Seedling-SOC1-ChIP-Seq(GSE45846)/Homer	TWCCAWWTWTGG	1	0	1	804	0.0737	3072.7	0.0879	367
At1g78700(BZR)/col-At1g78700-DAP-Seq(GSE60143)/Homer	NNNNCACGTGNNNNN	1	0	1	613	0.0562	2407.5	0.0689	366
RUNX-AML(Runt)/CD4+-PolII-ChIP-Seq(Barski_et_al.)/Homer	GCTGTGGTTW	1	0	1	1578	0.1446	5712.6	0.1635	365
DEAR3(AP2EREBP)/colamp-DEAR3-DAP-Seq(GSE60143)/Homer	BCACCGACAWNNNNN	1	0	1	315	0.0289	1345.4	0.0385	364
SPDEF(ETS)/VCaP-SPDEF-ChIP-Seq(SRA014231)/Homer	ASWTCCTGBT	1	0	1	1986	0.182	7085.4	0.2028	363
At1g64620(C2C2dof)/colamp-At1g64620-DAP-Seq(GSE60143)/Homer	CACTTTTT	1	0	1	4295	0.3936	14654.1	0.4194	362
CRF4(AP2EREBP)/colamp-CRF4-DAP-Seq(GSE60143)/Homer	CGCCGCCA	1	0	1	599	0.0549	2364.2	0.0677	361
RUNX2(Runt)/PCa-RUNX2-ChIP-Seq(GSE33889)/Homer	NWAACCACADNN	1	0	1	1741	0.1595	6270.7	0.1795	360
ZNF341(Zf)/EBV-ZNF341-ChIP-Seq(GSE113194)/Homer	GGAACAGCCG	1	0	1	1790	0.164	6436.2	0.1842	359
ZBTB18(Zf)/HEK293-ZBTB18.GFP-ChIP-Seq(GSE58341)/Homer	AACATCTGGA	1	0	1	1200	0.11	4446.3	0.1273	358
LCL1(MYBrelated)/colamp-LCL1-DAP-Seq(GSE60143)/Homer	NAAAATATCTWHWWN	1	0	1	321	0.0294	1371.2	0.0392	357
MYB40(MYB)/col-MYB40-DAP-Seq(GSE60143)/Homer	TGGTAGGTRARA	1	0	1	567	0.052	2256.5	0.0646	356
ATHB15(HB)/col-ATHB15-DAP-Seq(GSE60143)/Homer	GYAATSATTA	1	0	1	627	0.0575	2470.6	0.0707	355
TOD6?/SacCer-Promoters/Homer	GCGATGAGMT	1	0	1	394	0.0361	1641.2	0.047	354
COUP-TFII(NR)/K562-NR2F1-ChIP-Seq(Encode)/Homer	GKBCARAGGTCA	1	0	1	2673	0.245	9384.4	0.2686	353
PHV(HB)/col-PHV-DAP-Seq(GSE60143)/Homer	RTAATSATTA	1	0	1	768	0.0704	2971.5	0.085	352
RAR:RXR(NR),DR0/ES-RAR-ChIP-Seq(GSE56893)/Homer	AGGTCAAGGTCA	1	0	1	101	0.0093	538.1	0.0154	351
Tbx21(T-box)/GM12878-TBX21-ChIP-Seq(Encode)/Homer	AGGTGTGAAA	1	0	1	2115	0.1938	7542.3	0.2159	350
TAGL1(MADS)/Tomato-TAGL1-ChIP-Seq(GSE116581)/Homer	CCAAAAATRG	1	0	1	2685	0.2461	9431.5	0.2699	349
HSFA6B(HSF)/colamp-HSFA6B-DAP-Seq(GSE60143)/Homer	NTTCTAGAANHTTCT	1	0	1	981	0.0899	3719.4	0.1065	348
MYB33(MYB)/col-MYB33-DAP-Seq(GSE60143)/Homer	DDTYNGTTAN	1	0	1	3925	0.3597	13500.3	0.3864	347
HLF(bZIP)/HSC-HLF.Flag-ChIP-Seq(GSE69817)/Homer	RTTATGYAAB	1	0	1	1877	0.172	6759.1	0.1935	346
bZIP28(bZIP)/col-bZIP28-DAP-Seq(GSE60143)/Homer	TGCCACGTSABH	1	0	1	429	0.0393	1781.9	0.051	345
MS188(MYB)/colamp-MS188-DAP-Seq(GSE60143)/Homer	WARKTAGGTRRA	1	0	1	1398	0.1281	5159.5	0.1477	344
ANAC045(NAC)/col-ANAC045-DAP-Seq(GSE60143)/Homer	DNCKTVNNNNNNAMG	1	0	1	3822	0.3503	13190.2	0.3775	343
Foxf1(Forkhead)/Lung-Foxf1-ChIP-Seq(GSE77951)/Homer	WWATRTAAACAN	1	0	1	2068	0.1895	7426.1	0.2125	342
AT1G23810(Orphan)/col-AT1G23810-DAP-Seq(GSE60143)/Homer	TTCTAGAAGSTTCTA	1	0	1	24	0.0022	210.4	0.006	341
AT3G10113(MYBrelated)/col-AT3G10113-DAP-Seq(GSE60143)/Homer	WNAAATATCWWN	1	0	1	1155	0.1058	4343.3	0.1243	340
MYB88(MYB)/col-MYB88-DAP-Seq(GSE60143)/Homer	HNACGCTCCT	1	0	1	3020	0.2768	10581.5	0.3029	339
RUNX1(Runt)/Jurkat-RUNX1-ChIP-Seq(GSE29180)/Homer	AAACCACARM	1	0	1	2092	0.1917	7511.6	0.215	338
Meis1(Homeobox)/MastCells-Meis1-ChIP-Seq(GSE48085)/Homer	VGCTGWCAVB	1	0	1	3481	0.319	12094.1	0.3462	337
HINFP(Zf)/K562-HINFP.eGFP-ChIP-Seq(Encode)/Homer	TWVGGTCCGC	1	0	1	308	0.0282	1355.5	0.0388	336
CBF4(AP2EREBP)/colamp-CBF4-DAP-Seq(GSE60143)/Homer	NRCCGACDWNNNNNN	1	0	1	544	0.0499	2215.2	0.0634	335
KLF1(Zf)/HUDEP2-KLF1-CutnRun(GSE136251)/Homer	VDGGGYGGGGCY	1	0	1	953	0.0873	3655	0.1046	334
Smad4(MAD)/ESC-SMAD4-ChIP-Seq(GSE29422)/Homer	VBSYGTCTGG	1	0	1	2840	0.2603	10000.2	0.2862	333
IDD4(C2H2)/col-IDD4-DAP-Seq(GSE60143)/Homer	TTTGTCTTTWTB	1	0	1	2276	0.2086	8134.9	0.2328	332
DREB26(AP2EREBP)/col-DREB26-DAP-Seq(GSE60143)/Homer	CCACCGACAH	1	0	1	271	0.0248	1221.9	0.035	331
AT1G71450(AP2EREBP)/col-AT1G71450-DAP-Seq(GSE60143)/Homer	DHDWTGTCGGTG	1	0	1	1762	0.1615	6415.8	0.1836	330
GATA11(C2C2gata)/col-GATA11-DAP-Seq(GSE60143)/Homer	DDHYYAGATCTR	1	0	1	789	0.0723	3086.3	0.0883	329
At5g08520(MYBrelated)/colamp-At5g08520-DAP-Seq(GSE60143)/Homer	ADBSTTATCY	1	0	1	2297	0.2105	8206	0.2349	328
ATHB21(HB)/colamp-ATHB21-DAP-Seq(GSE60143)/Homer	YCAATWAT	1	0	1	1029	0.0943	3922.4	0.1123	327
At1g36060(AP2EREBP)/colamp-At1g36060-DAP-Seq(GSE60143)/Homer	NNWWKGTCGGTG	1	0	1	721	0.0661	2849.3	0.0816	326
GATA12(C2C2gata)/col-GATA12-DAP-Seq(GSE60143)/Homer	YAGATCTRAW	1	0	1	1075	0.0985	4082.1	0.1168	325
Max(bHLH)/K562-Max-ChIP-Seq(GSE31477)/Homer	RCCACGTGGYYN	1	0	1	1189	0.109	4475.1	0.1281	324
CEJ1(AP2EREBP)/col-CEJ1-DAP-Seq(GSE60143)/Homer	WWTGTCGGTG	1	0	1	1024	0.0938	3908.5	0.1119	323
TGA2(bZIP)/colamp-TGA2-DAP-Seq(GSE60143)/Homer	ACGTCAYCHH	1	0	1	872	0.0799	3383.6	0.0968	322
ERF105(AP2EREBP)/colamp-ERF105-DAP-Seq(GSE60143)/Homer	TGGCGGCT	1	0	1	1686	0.1545	6169.4	0.1766	321
AIL7(AP2EREBP)/colamp-AIL7-DAP-Seq(GSE60143)/Homer	KCACRAWTYYCGAGG	1	0	1	766	0.0702	3013.6	0.0863	320
Zfp281(Zf)/ES-Zfp281-ChIP-Seq(GSE81042)/Homer	CCCCTCCCCCAC	1	0	1	416	0.0381	1767.9	0.0506	319
ZNF768(Zf)/Rajj-ZNF768-ChIP-Seq(GSE111879)/Homer	RHHCAGAGAGGB	1	0	1	65	0.006	410.8	0.0118	318
TGA10(bZIP)/colamp-TGA10-DAP-Seq(GSE60143)/Homer	ATGACGTC	1	0	1	955	0.0875	3682.4	0.1054	317
ERE(NR),IR3/MCF7-ERa-ChIP-Seq(Unpublished)/Homer	VAGGTCACNSTGACC	1	0	1	419	0.0384	1783.4	0.051	316
At1g19210(AP2EREBP)/colamp-At1g19210-DAP-Seq(GSE60143)/Homer	HCACCGACCAHN	1	0	1	1476	0.1353	5474.4	0.1567	315
GATA1(C2C2gata)/colamp-GATA1-DAP-Seq(GSE60143)/Homer	DDWWYYAGATCTRRW	1	0	1	643	0.0589	2593.7	0.0742	314
bZIP53(bZIP)/colamp-bZIP53-DAP-Seq(GSE60143)/Homer	NDNHSACGTGKMNNN	1	0	1	520	0.0477	2153.1	0.0616	313
Ap4(bHLH)/AML-Tfap4-ChIP-Seq(GSE45738)/Homer	NAHCAGCTGD	1	0	1	3051	0.2796	10736.6	0.3073	312
Bcl6(Zf)/Liver-Bcl6-ChIP-Seq(GSE31578)/Homer	NNNCTTTCCAGGAAA	1	0	1	2855	0.2616	10095.1	0.2889	311
NeuroD1(bHLH)/Islet-NeuroD1-ChIP-Seq(GSE30298)/Homer	GCCATCTGTT	1	0	1	1677	0.1537	6172.1	0.1767	310
PIF4(bHLH)/Seedling-PIF4-ChIP-Seq(GSE35315)/Homer	NNBCACGTGN	1	0	1	2318	0.2124	8324.3	0.2383	309
MYB101(MYB)/colamp-MYB101-DAP-Seq(GSE60143)/Homer	TAACNRMY	1	0	1	4468	0.4095	15371.5	0.44	308
EAR2(NR)/K562-NR2F6-ChIP-Seq(Encode)/Homer	NRBCARRGGTCA	1	0	1	2325	0.2131	8351.3	0.239	307
DEAR5(AP2EREBP)/col-DEAR5-DAP-Seq(GSE60143)/Homer	NDWTGTCGGTGRWDN	1	0	1	138	0.0126	728.2	0.0208	306
AS2(LOBAS2)/col-AS2-DAP-Seq(GSE60143)/Homer	CCGDAAWWHMCGSCG	1	0	1	53	0.0049	366.5	0.0105	305
EHF(ETS)/LoVo-EHF-ChIP-Seq(GSE49402)/Homer	AVCAGGAAGT	1	0	1	2664	0.2441	9492.2	0.2717	304
Pho4(bHLH)/Yeast-Pho4-ChIP-Seq(GSE29506)/Homer	AAGCACGTGBGD	1	0	1	371	0.034	1629.1	0.0466	303
MYB74(MYB)/colamp-MYB74-DAP-Seq(GSE60143)/Homer	YYYACCTACCWH	1	0	1	1093	0.1002	4197.5	0.1201	302
AREB3(bZIP)/col-AREB3-DAP-Seq(GSE60143)/Homer	NKGMCACGTGDCMNN	1	0	1	487	0.0446	2056.9	0.0589	301
At1g49010(MYBrelated)/col-At1g49010-DAP-Seq(GSE60143)/Homer	RGATAASNTT	1	0	1	3980	0.3647	13816.3	0.3954	300
MYB10(MYB)/col-MYB10-DAP-Seq(GSE60143)/Homer	YCCACCTACCHH	1	0	1	651	0.0597	2653.1	0.0759	299
MYB62(MYB)/colamp-MYB62-DAP-Seq(GSE60143)/Homer	NTACCTAACT	1	0	1	2324	0.213	8379.6	0.2398	298
AT2G01818(PLATZ)/col-AT2G01818-DAP-Seq(GSE60143)/Homer	TCTAGAABSTTC	1	0	1	185	0.017	930.6	0.0266	297
EBF1(EBF)/Near-E2A-ChIP-Seq(GSE21512)/Homer	GTCCCCWGGGGA	1	0	1	2102	0.1926	7650.3	0.219	296
ERF38(AP2EREBP)/col-ERF38-DAP-Seq(GSE60143)/Homer	CACCGACA	1	0	1	418	0.0383	1821.6	0.0521	295
AMYB(HTH)/Testes-AMYB-ChIP-Seq(GSE44588)/Homer	TGGCAGTTGG	1	0	1	3457	0.3168	12156.6	0.3479	294
HY5(bZIP)/colamp-HY5-DAP-Seq(GSE60143)/Homer	RRTSACGTSD	1	0	1	1363	0.1249	5162.1	0.1477	293
HDG1(Homeobox)/col100-HDG1-DAP-Seq(GSE60143)/Homer	DDYAATTAATGH	1	0	1	1364	0.125	5167.6	0.1479	292
AT1G20910(ARID)/col-AT1G20910-DAP-Seq(GSE60143)/Homer	THAATTRAWN	1	0	1	3635	0.3331	12742.6	0.3647	291
At5g05790(MYBrelated)/col-At5g05790-DAP-Seq(GSE60143)/Homer	AYCTTATC	1	0	1	1915	0.1755	7042.2	0.2016	290
Trl(Zf)/S2-GAGAfactor-ChIP-Seq(GSE40646)/Homer	RGAGAGAG	1	0	1	5602	0.5134	19094.4	0.5465	289
AT4G00250(GeBP)/col-AT4G00250-DAP-Seq(GSE60143)/Homer	WDTGGATAAKRT	1	0	1	1191	0.1091	4578.9	0.1311	288
Klf9(Zf)/GBM-Klf9-ChIP-Seq(GSE62211)/Homer	GCCACRCCCACY	1	0	1	380	0.0348	1691.6	0.0484	287
AT1G44830(AP2EREBP)/col-AT1G44830-DAP-Seq(GSE60143)/Homer	NCCACCGACA	1	0	1	365	0.0334	1636.2	0.0468	286
AT1G24250(Orphan)/col-AT1G24250-DAP-Seq(GSE60143)/Homer	KTDGTTGGTDGTTGG	1	0	1	650	0.0596	2683.4	0.0768	285
Pit1(Homeobox)/GCrat-Pit1-ChIP-Seq(GSE58009)/Homer	ATGMATATDC	1	0	1	2184	0.2001	7963.9	0.2279	284
At3g11280(MYBrelated)/col-At3g11280-DAP-Seq(GSE60143)/Homer	GATAAGRT	1	0	1	1808	0.1657	6697.7	0.1917	283
Hoxc9(Homeobox)/Ainv15-Hoxc9-ChIP-Seq(GSE21812)/Homer	GGCCATAAATCA	1	0	1	1193	0.1093	4595.2	0.1315	282
ERF73(AP2EREBP)/col-ERF73-DAP-Seq(GSE60143)/Homer	CCGCCGCC	1	0	1	768	0.0704	3107.8	0.0889	281
ELT-3(Gata)/cElegans-L1-ELT3-ChIP-Seq(modEncode)/Homer	AWTGATAAGA	1	0	1	912	0.0836	3616.4	0.1035	280
KAN2(G2like)/colamp-KAN2-DAP-Seq(GSE60143)/Homer	ATATTCTY	1	0	1	3075	0.2818	10928.8	0.3128	279
bHLH122(bHLH)/col100-bHLH122-DAP-Seq(GSE60143)/Homer	NDDCAASTTGHHNWW	1	0	1	1380	0.1265	5244	0.1501	278
EBF2(EBF)/BrownAdipose-EBF2-ChIP-Seq(GSE97114)/Homer	NABTCCCWDGGGAVH	1	0	1	1843	0.1689	6823.8	0.1953	277
bHLH130(bHLH)/col-bHLH130-DAP-Seq(GSE60143)/Homer	GCAACTTG	1	0	1	1105	0.1013	4299.7	0.1231	276
At1g22810(AP2EREBP)/colamp-At1g22810-DAP-Seq(GSE60143)/Homer	BCACCGACANNN	1	0	1	427	0.0391	1881.9	0.0539	275
Foxo1(Forkhead)/RAW-Foxo1-ChIP-Seq(Fan_et_al.)/Homer	CTGTTTAC	1	0	1	3919	0.3591	13719.1	0.3927	274
PRDM15(Zf)/ESC-Prdm15-ChIP-Seq(GSE73694)/Homer	YCCDNTCCAGGTTTT	1	0	1	2054	0.1882	7555.2	0.2162	273
bZIP50(bZIP)/colamp-bZIP50-DAP-Seq(GSE60143)/Homer	GATGACGTCA	1	0	1	1581	0.1449	5953.6	0.1704	272
SHN3(AP2EREBP)/col-SHN3-DAP-Seq(GSE60143)/Homer	CCGCCGCC	1	0	1	365	0.0334	1660	0.0475	271
FEA4(bZIP)/Corn-FEA4-ChIP-Seq(GSE61954)/Homer	TGACGTCACS	1	0	1	1914	0.1754	7095.9	0.2031	270
Eomes(T-box)/H9-Eomes-ChIP-Seq(GSE26097)/Homer	ATTAACACCT	1	0	1	4589	0.4205	15909.1	0.4553	269
DEAR2(AP2EREBP)/colamp-DEAR2-DAP-Seq(GSE60143)/Homer	HCACCGACAWHD	1	0	1	1114	0.1021	4353.3	0.1246	268
ZNF189(Zf)/HEK293-ZNF189.GFP-ChIP-Seq(GSE58341)/Homer	TGGAACAGMA	1	0	1	2171	0.199	7965.1	0.228	267
At1g74840(MYBrelated)/col100-At1g74840-DAP-Seq(GSE60143)/Homer	YHTTATCCAWWT	1	0	1	1655	0.1517	6222.1	0.1781	266
ABF2(bZIP)/col-ABF2-DAP-Seq(GSE60143)/Homer	KGMCACGTGDCMHHH	1	0	1	276	0.0253	1327.9	0.038	265
Atoh1(bHLH)/Cerebellum-Atoh1-ChIP-Seq(GSE22111)/Homer	VNRVCAGCTGGY	1	0	1	2437	0.2233	8868.6	0.2538	264
ZBTB12(Zf)/HEK293-ZBTB12.GFP-ChIP-Seq(GSE58341)/Homer	NGNTCTAGAACCNGV	1	0	1	398	0.0365	1798	0.0515	263
RVE1(MYBrelated)/col-RVE1-DAP-Seq(GSE60143)/Homer	AAATATCT	1	0	1	1364	0.125	5238.3	0.1499	262
ARF2(ARF)/col-ARF2-DAP-Seq(GSE60143)/Homer	TTGTCGGMWN	1	0	1	4903	0.4493	16947.3	0.4851	261
TATA-box/SacCer-Promoters/Homer	BBHWTATATA	1	0	1	956	0.0876	3820.6	0.1094	260
PRDM10(Zf)/HEK293-PRDM10.eGFP-ChIP-Seq(Encode)/Homer	TGGTACATTCCA	1	0	1	1053	0.0965	4162.4	0.1191	259
PBX2(Homeobox)/K562-PBX2-ChIP-Seq(Encode)/Homer	RTGATTKATRGN	1	0	1	1845	0.1691	6893.8	0.1973	258
ERF1(AP2EREBP)/colamp-ERF1-DAP-Seq(GSE60143)/Homer	GGCGGCTR	1	0	1	659	0.0604	2769.5	0.0793	257
ATHB20(Homeobox)/colamp-ATHB20-DAP-Seq(GSE60143)/Homer	CAATHATT	1	0	1	897	0.0822	3622.8	0.1037	256
GBF5(bZIP)/colamp-GBF5-DAP-Seq(GSE60143)/Homer	WKNWSACGTGGCAWN	1	0	1	477	0.0437	2105.7	0.0603	255
n-Myc(bHLH)/mES-nMyc-ChIP-Seq(GSE11431)/Homer	VRCCACGTGG	1	0	1	1260	0.1155	4896.5	0.1401	254
IDD5(C2H2)/colamp-IDD5-DAP-Seq(GSE60143)/Homer	TTTTGTCTTTTTBTK	1	0	1	1898	0.1739	7088.3	0.2029	253
PIF5ox(bHLH)/Arabidopsis-PIF5ox-ChIP-Seq(GSE35062)/Homer	BCACGTGVDN	1	0	1	1950	0.1787	7266.4	0.208	252
bHLH80(bHLH)/col-bHLH80-DAP-Seq(GSE60143)/Homer	NNNNDCAASTTGHNN	1	0	1	1514	0.1387	5788.5	0.1657	251
GATA14(C2C2gata)/col-GATA14-DAP-Seq(GSE60143)/Homer	AYCAGATCTG	1	0	1	1323	0.1212	5129.7	0.1468	250
ATHB7(Homeobox)/col-ATHB7-DAP-Seq(GSE60143)/Homer	AATGATTG	1	0	1	1455	0.1333	5586.1	0.1599	249
NPAS(bHLH)/Liver-NPAS-ChIP-Seq(GSE39860)/Homer	NVCACGTG	1	0	1	3156	0.2892	11308.6	0.3237	248
AT5G61620(MYBrelated)/colamp-AT5G61620-DAP-Seq(GSE60143)/Homer	CTTATCCA	1	0	1	3054	0.2799	10971.1	0.314	247
Smad2(MAD)/ES-SMAD2-ChIP-Seq(GSE29422)/Homer	CTGTCTGG	1	0	1	2809	0.2574	10160.2	0.2908	246
GATA4(C2C2gata)/col-GATA4-DAP-Seq(GSE60143)/Homer	DDWTYAGATCTR	1	0	1	1413	0.1295	5444.3	0.1558	245
c-Myc(bHLH)/mES-cMyc-ChIP-Seq(GSE11431)/Homer	VVCCACGTGG	1	0	1	856	0.0784	3500.4	0.1002	244
ZNF415(Zf)/HEK293-ZNF415.GFP-ChIP-Seq(GSE58341)/Homer	GRTGMTRGAGCC	1	0	1	1014	0.0929	4062.9	0.1163	243
ERF2(AP2EREBP)/colamp-ERF2-DAP-Seq(GSE60143)/Homer	GGCGGCTG	1	0	1	726	0.0665	3038.9	0.087	242
MNT(bHLH)/HepG2-MNT-ChIP-Seq(Encode)/Homer	DGCACACGTG	1	0	1	1833	0.168	6901.8	0.1975	241
CRF10(AP2EREBP)/col100-CRF10-DAP-Seq(GSE60143)/Homer	DCCGCCGYHA	1	0	1	1273	0.1167	4990.6	0.1428	240
bZIP48(bZIP)/colamp-bZIP48-DAP-Seq(GSE60143)/Homer	DDWWKVTSACGTGGC	1	0	1	486	0.0445	2177.2	0.0623	239
bHLHE41(bHLH)/proB-Bhlhe41-ChIP-Seq(GSE93764)/Homer	KCACGTGMCN	1	0	1	1993	0.1826	7478.9	0.2141	238
Zac1(Zf)/Neuro2A-Plagl1-ChIP-Seq(GSE75942)/Homer	HAWGRGGCCM	1	0	1	4719	0.4325	16459.3	0.4711	237
HOXA9(Homeobox)/HSC-Hoxa9-ChIP-Seq(GSE33509)/Homer	GGCCATAAATCA	1	0	1	1546	0.1417	5945.9	0.1702	236
GBF3(bZIP)/Arabidopsis-GBF3-ChIP-Seq(GSE80564)/Homer	TGCCACGTSAYC	1	0	1	649	0.0595	2781.4	0.0796	235
PIF7(bHLH)/col-PIF7-DAP-Seq(GSE60143)/Homer	CCACGTGGNH	1	0	1	292	0.0268	1442.5	0.0413	234
CUX1(Homeobox)/K562-CUX1-ChIP-Seq(GSE92882)/Homer	TATCGATNAN	1	0	1	1352	0.1239	5294	0.1515	233
At1g68670(G2like)/colamp-At1g68670-DAP-Seq(GSE60143)/Homer	WNWWHNRAAGATTCT	1	0	1	1036	0.0949	4183.8	0.1197	232
Replumless(BLH)/Arabidopsis-RPL.GFP-ChIP-Seq(GSE78727)/Homer	HGTCWHATCA	1	0	1	2255	0.2067	8374.9	0.2397	231
SFP1/SacCer-Promoters/Homer	DDAAAAATTTTY	1	0	1	137	0.0126	819.6	0.0235	230
AR-halfsite(NR)/LNCaP-AR-ChIP-Seq(GSE27824)/Homer	CCAGGAACAG	1	0	1	6014	0.5511	24028.4	0.6877	229
Ascl1(bHLH)/NeuralTubes-Ascl1-ChIP-Seq(GSE55840)/Homer	NNVVCAGCTGBN	1	0	1	2970	0.2722	11685.9	0.3345	228
Ascl2(bHLH)/ESC-Ascl2-ChIP-Seq(GSE97712)/Homer	SSRGCAGCTGCH	1	0	1	2119	0.1942	8758.5	0.2507	227
Bapx1(Homeobox)/VertebralCol-Bapx1-ChIP-Seq(GSE36672)/Homer	TTRAGTGSYK	1	0	1	4019	0.3683	14249	0.4078	226
BHLHA15(bHLH)/NIH3T3-BHLHB8.HA-ChIP-Seq(GSE119782)/Homer	NAMCAGCTGK	1	0	1	3061	0.2805	11507.7	0.3294	225
BMAL1(bHLH)/Liver-Bmal1-ChIP-Seq(GSE39860)/Homer	GNCACGTG	1	0	1	3248	0.2977	12055.1	0.345	224
Cdx2(Homeobox)/mES-Cdx2-ChIP-Seq(GSE14586)/Homer	GYMATAAAAH	1	0	1	1498	0.1373	6101.6	0.1746	223
CDX4(Homeobox)/ZebrafishEmbryos-Cdx4.Myc-ChIP-Seq(GSE48254)/Homer	NGYCATAAAWCH	1	0	1	2092	0.1917	7968.8	0.2281	222
c-Myc(bHLH)/LNCAP-cMyc-ChIP-Seq(Unpublished)/Homer	VCCACGTG	1	0	1	865	0.0793	3594.1	0.1029	221
COUP-TFII(NR)/Artia-Nr2f2-ChIP-Seq(GSE46497)/Homer	AGRGGTCA	1	0	1	2961	0.2714	10875.4	0.3113	220
E2A(bHLH)/proBcell-E2A-ChIP-Seq(GSE21978)/Homer	DNRCAGCTGY	1	0	1	2628	0.2408	10874.3	0.3112	219
E2A(bHLH),near_PU.1/Bcell-PU.1-ChIP-Seq(GSE21512)/Homer	NVCACCTGBN	1	0	1	1586	0.1453	9628.8	0.2756	218
Egr1(Zf)/K562-Egr1-ChIP-Seq(GSE32465)/Homer	TGCGTGGGYG	1	0	1	943	0.0864	4049.4	0.1159	217
Erra(NR)/HepG2-Erra-ChIP-Seq(GSE31477)/Homer	CAAAGGTCAG	1	0	1	3436	0.3149	13119.4	0.3755	216
ERRg(NR)/Kidney-ESRRG-ChIP-Seq(GSE104905)/Homer	GTGACCTTGRVN	1	0	1	1318	0.1208	5416.1	0.155	215
Esrrb(NR)/mES-Esrrb-ChIP-Seq(GSE11431)/Homer	KTGACCTTGA	1	0	1	980	0.0898	3991.6	0.1142	214
GLIS3(Zf)/Thyroid-Glis3.GFP-ChIP-Seq(GSE103297)/Homer	CTCCCTGGGAGGCCN	1	0	1	2632	0.2412	10160.7	0.2908	213
HEB(bHLH)/mES-Heb-ChIP-Seq(GSE53233)/Homer	VCAGCTGBNN	1	0	1	3271	0.2998	13837.6	0.3961	212
HIC1(Zf)/Treg-ZBTB29-ChIP-Seq(GSE99889)/Homer	TGCCAGCB	1	0	1	3793	0.3476	15226.9	0.4358	211
Hoxa11(Homeobox)/ChickenMSG-Hoxa11.Flag-ChIP-Seq(GSE86088)/Homer	TTTTATGGCM	1	0	1	4670	0.428	18655	0.5339	210
Hoxa13(Homeobox)/ChickenMSG-Hoxa13.Flag-ChIP-Seq(GSE86088)/Homer	CYHATAAAAN	1	0	1	4849	0.4444	19223.9	0.5502	209
Hoxa9(Homeobox)/ChickenMSG-Hoxa9.Flag-ChIP-Seq(GSE86088)/Homer	RGCAATNAAA	1	0	1	5197	0.4763	20178.2	0.5775	208
HOXB13(Homeobox)/ProstateTumor-HOXB13-ChIP-Seq(GSE56288)/Homer	TTTTATKRGG	1	0	1	2456	0.2251	9320.4	0.2668	207
Hoxd10(Homeobox)/ChickenMSG-Hoxd10.Flag-ChIP-Seq(GSE86088)/Homer	GGCMATGAAA	1	0	1	2748	0.2518	10261	0.2937	206
Hoxd11(Homeobox)/ChickenMSG-Hoxd11.Flag-ChIP-Seq(GSE86088)/Homer	VGCCATAAAA	1	0	1	4821	0.4418	19018.2	0.5443	205
Hoxd12(Homeobox)/ChickenMSG-Hoxd12.Flag-ChIP-Seq(GSE86088)/Homer	HDGYAATGAAAN	1	0	1	4011	0.3676	15558.8	0.4453	204
Hoxd13(Homeobox)/ChickenMSG-Hoxd13.Flag-ChIP-Seq(GSE86088)/Homer	NCYAATAAAA	1	0	1	3725	0.3414	13837.5	0.3961	203
KLF10(Zf)/HEK293-KLF10.GFP-ChIP-Seq(GSE58341)/Homer	GGGGGTGTGTCC	1	0	1	632	0.0579	2798.6	0.0801	202
KLF14(Zf)/HEK293-KLF14.GFP-ChIP-Seq(GSE58341)/Homer	RGKGGGCGKGGC	1	0	1	2499	0.229	9976	0.2855	201
KLF5(Zf)/LoVo-KLF5-ChIP-Seq(GSE49402)/Homer	DGGGYGKGGC	1	0	1	1470	0.1347	5979.9	0.1712	200
KLF6(Zf)/PDAC-KLF6-ChIP-Seq(GSE64557)/Homer	MKGGGYGTGGCC	1	0	1	1347	0.1234	5634.4	0.1613	199
LRF(Zf)/Erythroblasts-ZBTB7A-ChIP-Seq(GSE74977)/Homer	AAGACCCYYN	1	0	1	2279	0.2089	9177.7	0.2627	198
Nr5a2(NR)/Pancreas-LRH1-ChIP-Seq(GSE34295)/Homer	BTCAAGGTCA	1	0	1	975	0.0894	4214.5	0.1206	197
Maz(Zf)/HepG2-Maz-ChIP-Seq(GSE31477)/Homer	GGGGGGGG	1	0	1	2219	0.2034	9348.7	0.2676	196
Nanog(Homeobox)/mES-Nanog-ChIP-Seq(GSE11724)/Homer	RGCCATTAAC	1	0	1	6971	0.6388	26586.7	0.761	195
NeuroG2(bHLH)/Fibroblast-NeuroG2-ChIP-Seq(GSE75910)/Homer	ACCATCTGTT	1	0	1	3317	0.304	12381.1	0.3544	194
NF1-halfsite(CTF)/LNCaP-NF1-ChIP-Seq(Unpublished)/Homer	YTGCCAAG	1	0	1	3422	0.3136	13360.4	0.3824	193
NFAT(RHD)/Jurkat-NFATC1-ChIP-Seq(Jolma_et_al.)/Homer	ATTTTCCATT	1	0	1	2206	0.2022	8426.6	0.2412	192
Nkx2.1(Homeobox)/LungAC-Nkx2.1-ChIP-Seq(GSE43252)/Homer	RSCACTYRAG	1	0	1	4843	0.4438	18458	0.5283	191
Nkx2.2(Homeobox)/NPC-Nkx2.2-ChIP-Seq(GSE61673)/Homer	BTBRAGTGSN	1	0	1	3706	0.3396	13511	0.3867	190
Nkx2.5(Homeobox)/HL1-Nkx2.5.biotin-ChIP-Seq(GSE21529)/Homer	RRSCACTYAA	1	0	1	4132	0.3787	14778.5	0.423	189
Nkx3.1(Homeobox)/LNCaP-Nkx3.1-ChIP-Seq(GSE28264)/Homer	AAGCACTTAA	1	0	1	4172	0.3823	16190.8	0.4634	188
Nkx6.1(Homeobox)/Islet-Nkx6.1-ChIP-Seq(GSE40975)/Homer	GKTAATGR	1	0	1	5491	0.5032	19673.2	0.5631	187
NPAS2(bHLH)/Liver-NPAS2-ChIP-Seq(GSE39860)/Homer	KCCACGTGAC	1	0	1	1867	0.1711	7423.2	0.2125	186
Nr5a2(NR)/mES-Nr5a2-ChIP-Seq(GSE19019)/Homer	BTCAAGGTCA	1	0	1	642	0.0588	3047.9	0.0872	185
Olig2(bHLH)/Neuron-Olig2-ChIP-Seq(GSE30882)/Homer	RCCATMTGTT	1	0	1	4023	0.3687	14927.9	0.4273	184
NFkB-p50,p52(RHD)/Monocyte-p50-ChIP-Chip(Schreiber_et_al.)/Homer	GGGGGAATCCCC	1	0	1	221	0.0203	1218.9	0.0349	183
Pdx1(Homeobox)/Islet-Pdx1-ChIP-Seq(SRA008281)/Homer	YCATYAATCA	1	0	1	2161	0.198	8163	0.2336	182
Pitx1(Homeobox)/Chicken-Pitx1-ChIP-Seq(GSE38910)/Homer	TAATCCCN	1	0	1	7777	0.7127	26670.9	0.7634	181
PR(NR)/T47D-PR-ChIP-Seq(GSE31130)/Homer	VAGRACAKNCTGTBC	1	0	1	4279	0.3921	16803.5	0.4809	180
Ptf1a(bHLH)/Panc1-Ptf1a-ChIP-Seq(GSE47459)/Homer	ACAGCTGTTN	1	0	1	4469	0.4095	18656.6	0.534	179
RARa(NR)/K562-RARa-ChIP-Seq(Encode)/Homer	TTGAMCTTTG	1	0	1	4407	0.4039	16782.4	0.4803	178
SCL(bHLH)/HPC7-Scl-ChIP-Seq(GSE13511)/Homer	AVCAGCTG	1	0	1	6949	0.6368	27631.4	0.7909	177
SCRT1(Zf)/HEK293-SCRT1.eGFP-ChIP-Seq(Encode)/Homer	GCAACAGGTG	1	0	1	400	0.0367	2140.5	0.0613	176
SF1(NR)/H295R-Nr5a1-ChIP-Seq(GSE44220)/Homer	CAAGGHCANV	1	0	1	738	0.0676	3128	0.0895	175
Smad3(MAD)/NPC-Smad3-ChIP-Seq(GSE36673)/Homer	TWGTCTGV	1	0	1	4626	0.4239	16900.1	0.4837	174
Snail1(Zf)/LS174T-SNAIL1.HA-ChIP-Seq(GSE127183)/Homer	TRCACCTGCY	1	0	1	924	0.0847	5541.1	0.1586	173
Slug(Zf)/Mesoderm-Snai2-ChIP-Seq(GSE61475)/Homer	SNGCACCTGCHS	1	0	1	530	0.0486	3591	0.1028	172
Sp2(Zf)/HEK293-Sp2.eGFP-ChIP-Seq(Encode)/Homer	YGGCCCCGCCCC	1	0	1	2034	0.1864	8137.5	0.2329	171
Sp5(Zf)/mES-Sp5.Flag-ChIP-Seq(GSE72989)/Homer	RGKGGGCGGAGC	1	0	1	1341	0.1229	5275.4	0.151	170
Tbx5(T-box)/HL1-Tbx5.biotin-ChIP-Seq(GSE21529)/Homer	AGGTGTCA	1	0	1	5360	0.4912	20641.1	0.5908	169
Tbx6(T-box)/ESC-Tbx6-ChIP-Seq(GSE93524)/Homer	DAGGTGTBAA	1	0	1	1974	0.1809	7964.6	0.228	168
TCF4(bHLH)/SHSY5Y-TCF4-ChIP-Seq(GSE96915)/Homer	SMCATCTGKH	1	0	1	3233	0.2963	12188.3	0.3488	167
Tgif1(Homeobox)/mES-Tgif1-ChIP-Seq(GSE55404)/Homer	YTGWCADY	1	0	1	5297	0.4854	19980.5	0.5719	166
Tgif2(Homeobox)/mES-Tgif2-ChIP-Seq(GSE55404)/Homer	TGTCANYT	1	0	1	5508	0.5048	21010.3	0.6014	165
THRb(NR)/Liver-NR1A2-ChIP-Seq(GSE52613)/Homer	TRAGGTCA	1	0	1	6019	0.5516	22672.4	0.6489	164
TRPS1(Zf)/MCF7-TRPS1-ChIP-Seq(GSE107013)/Homer	AGATAAGANN	1	0	1	4281	0.3923	15111.1	0.4325	163
Twist2(bHLH)/Myoblast-Twist2.Ty1-ChIP-Seq(GSE127998)/Homer	MCAGCTGBYH	1	0	1	3716	0.3405	14147.6	0.4049	162
ZEB1(Zf)/PDAC-ZEB1-ChIP-Seq(GSE64557)/Homer	VCAGGTRDRY	1	0	1	1985	0.1819	11636.6	0.3331	161
ZEB2(Zf)/SNU398-ZEB2-ChIP-Seq(GSE103048)/Homer	GNMCAGGTGTGC	1	0	1	1006	0.0922	6290	0.18	160
Znf263(Zf)/K562-Znf263-ChIP-Seq(GSE31477)/Homer	CVGTSCTCCC	1	0	1	3582	0.3283	14332.7	0.4102	159
ZNF416(Zf)/HEK293-ZNF416.GFP-ChIP-Seq(GSE58341)/Homer	WDNCTGGGCA	1	0	1	2473	0.2266	9344.5	0.2675	158
ZNF467(Zf)/HEK293-ZNF467.GFP-ChIP-Seq(GSE58341)/Homer	TGGGGAAGGGCM	1	0	1	1933	0.1771	8226.4	0.2355	157
SeqBias: polyA-repeat	AAAAAAAAAA	1	0	1	10503	0.9625	34621.6	0.9909	156
SeqBias: C/A-bias	MMMMMMMMMM	1	0	1	10778	0.9877	34913.6	0.9993	155
SeqBias: CA-repeat	CACACACACA	1	0	1	8128	0.7449	30416.4	0.8706	154
SeqBias: CG bias	SSSSSSSSSS	1	0	1	8364	0.7665	29393.4	0.8413	153
SeqBias: CG-repeat	CGCGCGCGCG	1	0	1	1475	0.1352	6880	0.1969	152
SeqBias: polyC-repeat	CCCCCCCCCC	1	0	1	10801	0.9898	34915	0.9993	151
SeqBias: G/A bias	RRRRRRRRRR	1	0	1	10685	0.9792	34867.1	0.998	150
SeqBias: GA-repeat	GAGAGAGAGA	1	0	1	8701	0.7974	32492.7	0.93	149
SeqBias: GCW-triplet	GCWGCWGCWGCW	1	0	1	10580	0.9696	34847.3	0.9974	148
SeqBias: A/T bias	WWWWWWWWWW	1	0	1	9104	0.8343	31867.4	0.9121	147
SeqBias: TA-repeat	TATATATATA	1	0	1	4402	0.4034	19456.8	0.5569	146
Tal1	CATCTG	1	0	1	2810	0.2575	11515.4	0.3296	145
caudal(Homeobox)/Drosophila-Embryos-ChIP-Chip(modEncode)/Homer	GGYCATAAAW	1	0	1	1815	0.1663	7016.1	0.2008	144
Initiator/Drosophila-Promoters/Homer	NTCAGTYG	1	0	1	4446	0.4074	16011.8	0.4583	143
Unknown2/Drosophila-Promoters/Homer	CATCMCTA	1	0	1	3087	0.2829	11841.3	0.3389	142
Unknown6/Drosophila-Promoters/Homer	AATTTTAAAA	1	0	1	1689	0.1548	6801.1	0.1947	141
Zelda(Zf)/Embryo-zld-ChIP-Seq(GSE65441)/Homer	KBCTACCTGW	1	0	1	700	0.0641	3405.2	0.0975	140
HOXD13(Homeobox)/Chicken-Hoxd13-ChIP-Seq(GSE38910)/Homer	NCYAATAAAA	1	0	1	2482	0.2275	9640.1	0.2759	139
ABF1(bZIP)/Arabidopsis-ABF1-ChIP-Seq(GSE80564)/Homer	CACGTGGC	1	0	1	1315	0.1205	5673.5	0.1624	138
ABI5(bZIP)/col-ABI5-DAP-Seq(GSE60143)/Homer	GCCACGTG	1	0	1	540	0.0495	2791.9	0.0799	137
Adof1(C2C2dof)/col-Adof1-DAP-Seq(GSE60143)/Homer	NRWAAAGYDV	1	0	1	5693	0.5217	22043.6	0.6309	136
AGL63(MADS)/col-AGL63-DAP-Seq(GSE60143)/Homer	TTCCAAWWWTGG	1	0	1	1859	0.1704	7105.7	0.2034	135
ANAC042(NAC)/col-ANAC042-DAP-Seq(GSE60143)/Homer	CGTNDHNDHNACGKY	1	0	1	733	0.0672	3141.1	0.0899	134
ASHR1(ND)/col-ASHR1-DAP-Seq(GSE60143)/Homer	NTGGTGAN	1	0	1	2238	0.2051	9619.8	0.2753	133
At1g19000(MYBrelated)/colamp-At1g19000-DAP-Seq(GSE60143)/Homer	WWTGGATAADDT	1	0	1	1770	0.1622	6814.6	0.195	132
AT1G28160(AP2EREBP)/colamp-AT1G28160-DAP-Seq(GSE60143)/Homer	GGCGGCGG	1	0	1	1857	0.1702	7136.2	0.2043	131
AT1G47655(C2C2dof)/colamp-AT1G47655-DAP-Seq(GSE60143)/Homer	YHACTTTTTS	1	0	1	6628	0.6074	25261	0.723	130
AT1G69570(C2C2dof)/col-AT1G69570-DAP-Seq(GSE60143)/Homer	WAAAAGTGHH	1	0	1	2920	0.2676	10643.2	0.3046	129
At1g69690(TCP)/colamp-At1g69690-DAP-Seq(GSE60143)/Homer	NHGTGGGGCCCACHW	1	0	1	286	0.0262	1433.5	0.041	128
At1g72010(TCP)/colamp-At1g72010-DAP-Seq(GSE60143)/Homer	GGDCCCAC	1	0	1	673	0.0617	3021.7	0.0865	127
At1g75490(AP2EREBP)/colamp-At1g75490-DAP-Seq(GSE60143)/Homer	CACCGMCT	1	0	1	2564	0.235	9519.2	0.2725	126
At2g01060(G2like)/colamp-At2g01060-DAP-Seq(GSE60143)/Homer	AGATKCBNWW	1	0	1	5556	0.5092	21894.6	0.6267	125
AT2G20110(CPP)/colamp-AT2G20110-DAP-Seq(GSE60143)/Homer	ATTYAAATHY	1	0	1	3103	0.2844	11512.5	0.3295	124
AT2G28810(C2C2dof)/colamp-AT2G28810-DAP-Seq(GSE60143)/Homer	VAAAAAGTWA	1	0	1	5223	0.4786	19674.8	0.5631	123
AT2G28920(ND)/col-AT2G28920-DAP-Seq(GSE60143)/Homer	WAGATATTTWTW	1	0	1	572	0.0524	2516	0.072	122
AT2G33550(Trihelix)/colamp-AT2G33550-DAP-Seq(GSE60143)/Homer	TTTAAGGGCAYTTTT	1	0	1	4921	0.451	17243.2	0.4935	121
AT2G38300(G2like)/col-AT2G38300-DAP-Seq(GSE60143)/Homer	ADRGAATGTT	1	0	1	3017	0.2765	11042.5	0.3161	120
AT2G40260(G2like)/colamp-AT2G40260-DAP-Seq(GSE60143)/Homer	WAAAYATTCTTT	1	0	1	3494	0.3202	13107.9	0.3752	119
At3g04030(G2like)/col-At3g04030-DAP-Seq(GSE60143)/Homer	DRGAATCT	1	0	1	1886	0.1728	7186.1	0.2057	118
At3g09600(MYBrelated)/colamp-At3g09600-DAP-Seq(GSE60143)/Homer	AAAATATCTT	1	0	1	1083	0.0992	4371.9	0.1251	117
AT3G12130(C3H)/colamp-AT3G12130-DAP-Seq(GSE60143)/Homer	TMACTTTTTV	1	0	1	5344	0.4897	19947.9	0.5709	116
At3g12730(G2like)/colamp-At3g12730-DAP-Seq(GSE60143)/Homer	AAGATTCT	1	0	1	2994	0.2744	11763	0.3367	115
At3g24120(G2like)/col-At3g24120-DAP-Seq(GSE60143)/Homer	NWWAGMATMW	1	0	1	5643	0.5171	22725.4	0.6504	114
At3g45610(C2C2dof)/col-At3g45610-DAP-Seq(GSE60143)/Homer	TWACTTTTTS	1	0	1	3835	0.3514	15054.9	0.4309	113
AT3G51470(DBP)/col-AT3G51470-DAP-Seq(GSE60143)/Homer	TTWHGGTGCACC	1	0	1	2534	0.2322	10520.5	0.3011	112
AT3G52440(C2C2dof)/colamp-AT3G52440-DAP-Seq(GSE60143)/Homer	DTHACTTTTT	1	0	1	5069	0.4645	19177.5	0.5489	111
AT3G57600(AP2EREBP)/col-AT3G57600-DAP-Seq(GSE60143)/Homer	GGCGGTGG	1	0	1	954	0.0874	4468.9	0.1279	110
At3g60580(C2H2)/col-At3g60580-DAP-Seq(GSE60143)/Homer	WTTYTACT	1	0	1	7210	0.6607	27634.1	0.7909	109
AT4G26030(C2H2)/col-AT4G26030-DAP-Seq(GSE60143)/Homer	BYYACCWACY	1	0	1	1636	0.1499	6668.7	0.1909	108
At4g38000(C2C2dof)/col-At4g38000-DAP-Seq(GSE60143)/Homer	WWWTWACTTTTT	1	0	1	2666	0.2443	10908.4	0.3122	107
AT5G02460(C2C2dof)/col-AT5G02460-DAP-Seq(GSE60143)/Homer	CHCCTTTT	1	0	1	5133	0.4704	19039	0.5449	106
At5g04390(C2H2)/col200-At5g04390-DAP-Seq(GSE60143)/Homer	AGTGANDN	1	0	1	7984	0.7317	29443.2	0.8427	105
At5g08330(TCP)/col-At5g08330-DAP-Seq(GSE60143)/Homer	GGRCCCAC	1	0	1	881	0.0807	3730.6	0.1068	104
At5g18450(AP2EREBP)/col-At5g18450-DAP-Seq(GSE60143)/Homer	CACCGCTT	1	0	1	2093	0.1918	8464.8	0.2423	103
AT5G23930(mTERF)/col-AT5G23930-DAP-Seq(GSE60143)/Homer	GGCGGCTG	1	0	1	2676	0.2452	10006.1	0.2864	102
AT5G45580(G2like)/colamp-AT5G45580-DAP-Seq(GSE60143)/Homer	ADRGAATCTH	1	0	1	3406	0.3121	13095.5	0.3748	101
At5g47390(MYBrelated)/col-At5g47390-DAP-Seq(GSE60143)/Homer	CTTATCCA	1	0	1	2516	0.2306	9629.9	0.2756	100
At5g52660(MYBrelated)/colamp-At5g52660-DAP-Seq(GSE60143)/Homer	HAAAAATATCTW	1	0	1	1095	0.1003	4586.9	0.1313	99
AT5G56840(MYBrelated)/colamp-AT5G56840-DAP-Seq(GSE60143)/Homer	TGGATAAGGT	1	0	1	2641	0.242	9819.9	0.2811	98
At5g58900(MYBrelated)/colamp-At5g58900-DAP-Seq(GSE60143)/Homer	WWWTYTTATCTWWWW	1	0	1	3228	0.2958	11646.8	0.3333	97
AT5G60130(ABI3VP1)/col-AT5G60130-DAP-Seq(GSE60143)/Homer	WTTYTAAGVAAA	1	0	1	4650	0.4261	16498	0.4722	96
At5g62940(C2C2dof)/col-At5g62940-DAP-Seq(GSE60143)/Homer	WHWHHACTTTTT	1	0	1	6569	0.602	25100.4	0.7184	95
AT5G63260(C3H)/col-AT5G63260-DAP-Seq(GSE60143)/Homer	RAAAAAGTRA	1	0	1	5099	0.4673	19417.2	0.5558	94
AT5G66940(C2C2dof)/col-AT5G66940-DAP-Seq(GSE60143)/Homer	NNHACTTTWT	1	0	1	4462	0.4089	17180.5	0.4917	93
ATHB13(Homeobox)/col-ATHB13-DAP-Seq(GSE60143)/Homer	CAATAATT	1	0	1	2247	0.2059	9601.9	0.2748	92
ATHB40(HB)/col-ATHB40-DAP-Seq(GSE60143)/Homer	HCAATWATTG	1	0	1	1626	0.149	7005.1	0.2005	91
ATHB53(HB)/col-ATHB53-DAP-Seq(GSE60143)/Homer	CAATAATT	1	0	1	1070	0.0981	4637.4	0.1327	90
ATHB5(HB)/colamp-ATHB5-DAP-Seq(GSE60143)/Homer	AATGATTG	1	0	1	1871	0.1715	7926.9	0.2269	89
ATHB6(Homeobox)/col-ATHB6-DAP-Seq(GSE60143)/Homer	AATGATTG	1	0	1	2466	0.226	10081.8	0.2886	88
ATY13(MYB)/col-ATY13-DAP-Seq(GSE60143)/Homer	YYYAACYRHH	1	0	1	5338	0.4892	21187.1	0.6064	87
ATY19(MYB)/col-ATY19-DAP-Seq(GSE60143)/Homer	YYCACCWACCAT	1	0	1	1159	0.1062	4918.9	0.1408	86
AZF1(C2H2)/colamp-AZF1-DAP-Seq(GSE60143)/Homer	DKSWCACT	1	0	1	7554	0.6923	28350	0.8114	85
BBX31(Orphan)/col-BBX31-DAP-Seq(GSE60143)/Homer	NAAAAAGTDA	1	0	1	3937	0.3608	15025.7	0.4301	84
bZIP16(bZIP)/colamp-bZIP16-DAP-Seq(GSE60143)/Homer	TGCCACGTGD	1	0	1	341	0.0312	1709.5	0.0489	83
bZIP18(bZIP)/colamp-bZIP18-DAP-Seq(GSE60143)/Homer	KGMCAGCTND	1	0	1	7209	0.6606	28497.3	0.8156	82
bZIP68(bZIP)/col-bZIP68-DAP-Seq(GSE60143)/Homer	WGCCACGTGK	1	0	1	452	0.0414	2164.8	0.062	81
CCA(Myb)/Arabidopsis-CCA.GFP-ChIP-Seq(GSE70533)/Homer	AGATATYTTT	1	0	1	1684	0.1543	7014.3	0.2008	80
CDF3(C2C2dof)/colamp-CDF3-DAP-Seq(GSE60143)/Homer	AAAAGTRM	1	0	1	4218	0.3865	15233.8	0.436	79
COG1(C2C2dof)/col-COG1-DAP-Seq(GSE60143)/Homer	DAAAAAGTGA	1	0	1	3535	0.324	13382	0.383	78
CRC(C2C2YABBY)/col-CRC-DAP-Seq(GSE60143)/Homer	TWATSATA	1	0	1	2259	0.207	10124.3	0.2898	77
DAG2(C2C2dof)/col-DAG2-DAP-Seq(GSE60143)/Homer	WWTTHACTTTTT	1	0	1	4044	0.3706	15183.8	0.4346	76
dof24(C2C2dof)/col-dof24-DAP-Seq(GSE60143)/Homer	TWMCTTTTTG	1	0	1	4672	0.4282	17716.9	0.5071	75
dof43(C2C2dof)/colamp-dof43-DAP-Seq(GSE60143)/Homer	NAAAAAGTDA	1	0	1	3515	0.3221	13801.2	0.395	74
dof45(C2C2dof)/col-dof45-DAP-Seq(GSE60143)/Homer	NVAWAAAGTN	1	0	1	5371	0.4922	21081.1	0.6034	73
E-box/Arabidopsis-Promoters/Homer	GCCACGTG	1	0	1	789	0.0723	3339.5	0.0956	72
ERF104(AP2EREBP)/col-ERF104-DAP-Seq(GSE60143)/Homer	GGCGGCGG	1	0	1	1023	0.0938	4199.8	0.1202	71
ERF15(AP2EREBP)/colamp-ERF15-DAP-Seq(GSE60143)/Homer	WDHAGCMGCCAT	1	0	1	3686	0.3378	13437	0.3846	70
ESE1(AP2EREBP)/col-ESE1-DAP-Seq(GSE60143)/Homer	GGCGGCGG	1	0	1	780	0.0715	3329.2	0.0953	69
ESE3(AP2EREBP)/col-ESE3-DAP-Seq(GSE60143)/Homer	GACGGTGG	1	0	1	1497	0.1372	6152.6	0.1761	68
GATA15(C2C2gata)/col-GATA15-DAP-Seq(GSE60143)/Homer	KATGATCA	1	0	1	2735	0.2506	10477.3	0.2999	67
GATA20(C2C2gata)/colamp-GATA20-DAP-Seq(GSE60143)/Homer	TNGATCNDNM	1	0	1	3662	0.3356	14537.7	0.4161	66
GT2(Trihelix)/colamp-GT2-DAP-Seq(GSE60143)/Homer	AMGGTAAAWWWN	1	0	1	2452	0.2247	9245.7	0.2646	65
HAP3(CCAATHAP3)/col-HAP3-DAP-Seq(GSE60143)/Homer	TGATGGAW	1	0	1	717	0.0657	3317.5	0.095	64
HAT2(Homeobox)/colamp-HAT2-DAP-Seq(GSE60143)/Homer	CYAATSATTR	1	0	1	1745	0.1599	6764.6	0.1936	63
ATHB6(Homeobox)/Arabidopsis-HB6-ChIP-Seq(GSE80564)/Homer	CAATNATTBN	1	0	1	1547	0.1418	6284.2	0.1799	62
HSF3(HSF)/colamp-HSF3-DAP-Seq(GSE60143)/Homer	NTTCTAGAAKCTTCT	1	0	1	1808	0.1657	6909.1	0.1977	61
IBL1(bHLH)/Seedling-IBL1-ChIP-Seq(GSE51120)/Homer	CACGTGCC	1	0	1	2611	0.2393	10700.5	0.3063	60
JGL(C2H2)/col-JGL-DAP-Seq(GSE60143)/Homer	ACYTTCAGTT	1	0	1	3448	0.316	13211	0.3781	59
KANADI1(Myb)/Seedling-KAN1-ChIP-Seq(GSE48081)/Homer	ARGAATAWWN	1	0	1	2516	0.2306	10138.6	0.2902	58
Knotted(Homeobox)/Corn-KN1-ChIP-Seq(GSE39161)/Homer	GAYGNGACRGGN	1	0	1	2669	0.2446	10941.3	0.3132	57
LEP(AP2EREBP)/col-LEP-DAP-Seq(GSE60143)/Homer	CDCCGCCGTC	1	0	1	346	0.0317	1691	0.0484	56
LHY(Myb)/Seedling-LHY-ChIP-Seq(GSE52175)/Homer	ADAAATATCT	1	0	1	1909	0.1749	7874.8	0.2254	55
LMI1(HB)/colamp-LMI1-DAP-Seq(GSE60143)/Homer	AATTATTG	1	0	1	1552	0.1422	6567.5	0.188	54
MYB107(MYB)/col-MYB107-DAP-Seq(GSE60143)/Homer	RGTWGGTRRR	1	0	1	2510	0.23	10411.2	0.298	53
MYB13(MYB)/col-MYB13-DAP-Seq(GSE60143)/Homer	HYCACCWACCHH	1	0	1	1007	0.0923	4486.1	0.1284	52
MYB17(MYB)/colamp-MYB17-DAP-Seq(GSE60143)/Homer	GGTAGGTGRG	1	0	1	764	0.07	3461	0.0991	51
MYB30(MYB)/colamp-MYB30-DAP-Seq(GSE60143)/Homer	AGGTAGTTGG	1	0	1	1724	0.158	7723.7	0.2211	50
MYB3(MYB)/Arabidopsis-MYB3-ChIP-Seq(GSE80564)/Homer	GKTAGGTRGG	1	0	1	2720	0.2493	11334.8	0.3244	49
MYB49(MYB)/col-MYB49-DAP-Seq(GSE60143)/Homer	ARKTAGGTRR	1	0	1	1820	0.1668	7390.6	0.2115	48
MYB4(MYB)/col200-MYB4-DAP-Seq(GSE60143)/Homer	WAGKTAGGTARR	1	0	1	1075	0.0985	4374.2	0.1252	47
MYB51(MYB)/col-MYB51-DAP-Seq(GSE60143)/Homer	GGTAGGTG	1	0	1	1375	0.126	5566.7	0.1593	46
MYB55(MYB)/colamp-MYB55-DAP-Seq(GSE60143)/Homer	YACCWAMC	1	0	1	1794	0.1644	7380.6	0.2112	45
MYB58(MYB)/colamp-MYB58-DAP-Seq(GSE60143)/Homer	YYYACCWACC	1	0	1	1620	0.1485	6511.1	0.1864	44
MYB61(MYB)/colamp-MYB61-DAP-Seq(GSE60143)/Homer	HCYACCTACC	1	0	1	2398	0.2198	9837.9	0.2816	43
MYB63(MYB)/col-MYB63-DAP-Seq(GSE60143)/Homer	BHYACCWACCHH	1	0	1	739	0.0677	3245.5	0.0929	42
MYB67(MYB)/col-MYB67-DAP-Seq(GSE60143)/Homer	YYYACCTAAC	1	0	1	1573	0.1442	6535	0.187	41
MYB73(MYB)/col-MYB73-DAP-Seq(GSE60143)/Homer	NNNNHAACNGHHDHN	1	0	1	4534	0.4155	15993.2	0.4578	40
MYB83(MYB)/colamp-MYB83-DAP-Seq(GSE60143)/Homer	CACCAACCWH	1	0	1	2819	0.2583	12039.8	0.3446	39
MYB92(MYB)/colamp-MYB92-DAP-Seq(GSE60143)/Homer	GGTAGGTR	1	0	1	1473	0.135	6364.1	0.1822	38
MYB93(MYB)/colamp-MYB93-DAP-Seq(GSE60143)/Homer	GGTAGGTGRD	1	0	1	1781	0.1632	7487.9	0.2143	37
MYB94(MYB)/col-MYB94-DAP-Seq(GSE60143)/Homer	WGGTRGTTGGKA	1	0	1	593	0.0543	2955.8	0.0846	36
MYB96(MYB)/colamp-MYB96-DAP-Seq(GSE60143)/Homer	WGGTRGTTGG	1	0	1	1386	0.127	6092.8	0.1744	35
MYB99(MYB)/colamp-MYB99-DAP-Seq(GSE60143)/Homer	GGTAGGTG	1	0	1	1507	0.1381	5959.5	0.1706	34
NGA4(ABI3VP1)/col-NGA4-DAP-Seq(GSE60143)/Homer	TKNTCAGGTG	1	0	1	3883	0.3558	17561.4	0.5026	33
OBP1(C2C2dof)/col-OBP1-DAP-Seq(GSE60143)/Homer	NHHACTTTWT	1	0	1	5732	0.5253	22282.1	0.6377	32
OBP3(C2C2dof)/col-OBP3-DAP-Seq(GSE60143)/Homer	NYWACTTTTT	1	0	1	6103	0.5593	23098	0.6611	31
OBP4(C2C2dof)/col-OBP4-DAP-Seq(GSE60143)/Homer	WTTHACTTTTTB	1	0	1	3611	0.3309	13287.8	0.3803	30
PUCHI(AP2EREBP)/colamp-PUCHI-DAP-Seq(GSE60143)/Homer	GCGCCGTY	1	0	1	714	0.0654	3060	0.0876	29
REM19(REM)/colamp-REM19-DAP-Seq(GSE60143)/Homer	AAAAAAAA	1	0	1	2054	0.1882	9029.4	0.2584	28
SEP3(MADS)/Arabidoposis-Flower-Sep3-ChIP-Seq/Homer	CCAAAAAGGG	1	0	1	3056	0.2801	11393.8	0.3261	27
SOL1(CPP)/colamp-SOL1-DAP-Seq(GSE60143)/Homer	ATTTAAATHN	1	0	1	3189	0.2922	11563.3	0.331	26
SPL15(SBP)/colamp-SPL15-DAP-Seq(GSE60143)/Homer	WDWMMGTACADW	1	0	1	2714	0.2487	10665	0.3053	25
SPL1(SBP)/colamp-SPL1-DAP-Seq(GSE60143)/Homer	HYGTACDTWH	1	0	1	3317	0.304	13179.9	0.3772	24
SPL9(SBP)/colamp-SPL9-DAP-Seq(GSE60143)/Homer	BTGTACTT	1	0	1	3699	0.339	14785.6	0.4232	23
SRS7(SRS)/colamp-SRS7-DAP-Seq(GSE60143)/Homer	HATAGGTTTH	1	0	1	5240	0.4802	18418.2	0.5272	22
STOP1(C2H2)/colamp-STOP1-DAP-Seq(GSE60143)/Homer	DTATCTGGKGRAGGT	1	0	1	763	0.0699	3252.8	0.0931	21
STZ(C2H2)/colamp-STZ-DAP-Seq(GSE60143)/Homer	HNBTCACT	1	0	1	7912	0.7251	29441.3	0.8427	20
TCP16(TCP)/colamp-TCP16-DAP-Seq(GSE60143)/Homer	GTGGDCCYNNNNNNN	1	0	1	788	0.0722	3676.5	0.1052	19
TCP1(TCP)/col-TCP1-DAP-Seq(GSE60143)/Homer	GGGGGCCCMMCN	1	0	1	514	0.0471	2613.6	0.0748	18
TCP20(TCP)/col-TCP20-DAP-Seq(GSE60143)/Homer	GGDCCCAC	1	0	1	530	0.0486	2428.1	0.0695	17
TCP7(TCP)/col-TCP7-DAP-Seq(GSE60143)/Homer	GTGGGSCCCACHHNN	1	0	1	772	0.0707	3380.5	0.0968	16
TCX2(CPP)/colamp-TCX2-DAP-Seq(GSE60143)/Homer	NNWWTTYRAAHN	1	0	1	3253	0.2981	11759.1	0.3366	15
TF3A(C2H2)/col-TF3A-DAP-Seq(GSE60143)/Homer	NNDDGAGGAGGWNNN	1	0	1	2888	0.2647	11595.6	0.3319	14
TGA9(bZIP)/colamp-TGA9-DAP-Seq(GSE60143)/Homer	VTGACGTC	1	0	1	2155	0.1975	8331.3	0.2385	13
Unknown4/Arabidopsis-Promoters/Homer	CKTCKTCTTY	1	0	1	1949	0.1786	8089.6	0.2315	12
VRN1(ABI3VP1)/col-VRN1-DAP-Seq(GSE60143)/Homer	TTTTTTTTTT	1	0	1	894	0.0819	3796.3	0.1087	11
WIP5(C2H2)/colamp-WIP5-DAP-Seq(GSE60143)/Homer	TDTTCTCMAGGT	1	0	1	2005	0.1837	8438.7	0.2415	10
ZML2(C2C2gata)/col-ZML2-DAP-Seq(GSE60143)/Homer	CATCATCATC	1	0	1	286	0.0262	1754.5	0.0502	9
HuR(?)/HEK293-HuR-CLIP-Seq(GSE87887)/Homer	BTTTGGTTTG	1	0	1	6771	0.6205	25393.9	0.7268	8
PABPC1(?)/MEL-PABC1-CLIP-Seq(GSE69755)/Homer	HAATAAAGNN	1	0	1	3665	0.3359	15228.2	0.4359	7
LIN-39(Homeobox)/cElegans.L3-LIN39-ChIP-Seq(modEncode)/Homer	ATGATTRATG	1	0	1	2558	0.2344	10039.7	0.2874	6
PHA-4(Forkhead)/cElegans-Embryos-PHA4-ChIP-Seq(modEncode)/Homer	KTGTTTGC	1	0	1	5662	0.5189	21050.4	0.6025	5
GAGA-repeat/SacCer-Promoters/Homer	CTYTCTYTCTCTCTC	1	0	1	7301	0.6691	26528.8	0.7593	4
Pho2(bHLH)/Yeast-Pho2-ChIP-Seq(GSE29506)/Homer	CCCACGTGCT	1	0	1	684	0.0627	3093.9	0.0886	3
RLR1?/SacCer-Promoters/Homer	WTTTTCYYTTTT	1	0	1	1791	0.1641	7760.9	0.2221	2
SUT1?/SacCer-Promoters/Homer	CCCCGCGC	1	0	1	7733	0.7087	27208	0.7787	1
