# Supplementary material for: Histone lactylation couples cellular metabolism with developmental gene regulatory networks
Source: Nat Commun. 2024 Jan 2;15:90. doi: 10.1038/s41467-023-44121-1 (PMC10762033; doi:10.1038/s41467-023-44121-1)
Supplement: Supplementary file 17 — Supplementary Dataset 14 [file 41467_2023_44121_MOESM17_ESM.xlsx]

## Sheet: supplemental_table_7
Differential accessibility analysis between SOX9 MO and Control MO conditions was performed using the DBA_EDGER method within the R package DiffBind.
Chromosome	Start	End	Concentration	Control MO Concentration	SOX9 MO Concentration	Fold Change	p-value	FDR	Called Control MO	Called SOX9 MO	Control MO Replicate 1 Read Count	Control MO Replicate 2 Read Count	SOX9 MO Replicate 1 Read Count	SOX9 MO Replicate 2 Read Count	Rank	NCC PanKla Replicate 1 CPM	NCC PanKla Replicate 2 CPM	NCC PanKla Average CPM
Z	8257232	8257487	5.19	1.83	6.11	-4.28	3.29e-18	1.49e-14	2	2	3.03	4.09	80.1	58.51	1	0.978544	0.812	0.895272
15	10374058	10374589	6.95	3.81	7.86	-4.06	4.67e-33	4.51e-28	2	2	21.18	6.81	215.92	249.37	2	2.81331	3.857	3.33516
22	4237812	4238133	5.16	2.11	6.07	-3.96	1.42e-17	4.72e-14	2	2	4.54	4.09	73.13	61.3	3	2.07941	2.03	2.0547
7	30062130	30062441	5.4	2.54	6.29	-3.75	7.24e-19	4.65e-15	2	0	7.56	4.09	76.62	80.1	4	2.20172	2.233	2.21736
11	17476709	17477226	6.86	4.03	7.76	-3.73	2.04e-32	9.85e-28	2	2	13.62	19.07	218.71	213.84	5	2.32404	4.263	3.29352
2	135116787	135117106	5.6	3	6.47	-3.47	6.37e-19	4.38e-15	2	2	10.59	5.45	91.94	85.68	6	3.18027	2.639	2.90963
1	47181389	47181736	5.62	3.16	6.48	-3.33	9.43e-18	3.37e-14	2	2	15.13	2.72	86.37	92.64	7	2.32404	2.03	2.17702
3	100200050	100200623	6.07	3.7	6.92	-3.22	5.29e-17	1.5e-13	0	2	15.13	10.9	149.05	93.34	8	3.66954	4.872	4.27077
1	103927183	103927657	6.03	3.77	6.87	-3.1	3.01e-18	1.45e-14	1	2	13.62	13.62	100.3	133.04	9	2.32404	2.639	2.48152
1	170135373	170135780	5.68	3.44	6.52	-3.08	2.77e-17	8.35e-14	1	1	12.1	9.54	89.85	93.34	10	1.95709	3.045	2.50104
1	14277272	14277515	4.87	2.69	5.71	-3.02	9.58e-12	4.32e-09	2	2	6.05	6.81	58.51	45.97	11	0.733908	2.03	1.38195
2	148441939	148442739	7.08	4.91	7.91	-3	1.37e-18	7.35e-15	1	2	42.36	17.71	197.11	282.8	12	4.03649	4.872	4.45425
11	2727075	2730617	4.54	2.38	5.37	-2.99	2.91e-09	3.85e-07	0	2	9.08	1.36	52.94	29.95	13	53.3307	89.726	71.5283
Z	81641183	81641557	5.35	3.21	6.18	-2.97	5.84e-13	3.96e-10	2	2	7.56	10.9	87.06	57.81	14	1.3455	1.624	1.48475
1	61740989	61741884	7.81	5.7	8.63	-2.93	2.88e-26	6.94e-22	2	2	59	44.96	344.78	446.5	15	4.7704	7.105	5.9377
15	12632845	12633453	6.54	4.43	7.36	-2.93	9.89e-15	1.32e-11	2	2	21.18	21.8	114.23	213.84	16	3.30259	6.09	4.69629
Z	47011821	47012430	6.59	4.49	7.41	-2.92	3.14e-22	4.32e-18	1	2	25.72	19.07	163.68	176.23	17	2.56868	2.842	2.70534
6	12580067	12580385	5.89	3.78	6.71	-2.92	1.25e-14	1.58e-11	1	1	16.64	10.9	81.49	127.47	18	1.46782	3.248	2.35791
2	78550976	78551338	5.74	3.69	6.56	-2.87	9.39e-14	8.79e-11	2	2	12.1	13.62	73.13	114.93	19	3.30259	5.075	4.18879
5	29885368	29885660	5.52	3.48	6.33	-2.85	1.04e-11	4.64e-09	2	2	4.54	17.71	61.29	99.61	20	1.83477	2.436	2.13538
3	12672532	12673247	6.67	4.64	7.48	-2.84	2.04e-17	6.36e-14	2	2	36.31	13.62	155.32	202	21	3.79186	5.887	4.83943
3	16104655	16105015	5.73	3.7	6.54	-2.84	5.52e-16	1.16e-12	1	2	15.13	10.9	91.94	94.04	22	3.05795	2.842	2.94997
1	15934909	15935258	5.63	3.6	6.44	-2.84	4.12e-11	1.35e-08	1	1	10.59	13.62	57.81	115.63	23	2.07941	2.436	2.2577
18	8785516	8789023	11.62	9.61	12.43	-2.82	8.99e-05	0.00139	1	2	739.82	822.87	923.58	10109.2	24	20.3048	22.533	21.4189
9	18777557	18777923	5.49	3.49	6.3	-2.81	1.07e-13	9.69e-11	0	2	6.05	16.35	73.13	84.28	25	2.56868	1.421	1.99484
1	193780256	193781447	7.4	5.41	8.2	-2.8	1.42e-26	4.57e-22	2	2	45.39	39.51	283.48	306.49	26	8.19531	6.699	7.44715
3	92805918	92806694	6.12	4.13	6.92	-2.79	8.89e-18	3.3e-14	2	2	22.69	12.26	120.5	121.9	27	6.84981	7.308	7.0789
1	95991683	95991953	5.56	3.6	6.37	-2.77	7.61e-13	4.99e-10	1	2	10.59	13.62	66.17	98.91	28	1.95709	1.624	1.79054
18	2675376	2675708	5.19	3.23	5.99	-2.76	2.6e-12	1.43e-09	2	2	10.59	8.17	67.56	59.21	29	2.07941	2.436	2.2577
15	6735035	6735480	6.31	4.36	7.11	-2.75	1.97e-17	6.34e-14	0	2	28.75	12.26	147.66	128.86	30	2.56868	2.436	2.50234
1	146448810	146449370	6.75	4.81	7.54	-2.73	7.22e-20	6.33e-16	1	2	30.26	25.88	165.07	208.27	31	3.54722	3.248	3.39761
4	42301817	42302213	6.3	4.38	7.09	-2.71	1.6e-15	2.86e-12	2	2	22.69	19.07	110.05	162.3	32	3.05795	2.436	2.74697
4	53991852	53992109	5.02	3.11	5.82	-2.71	2.29e-11	8.49e-09	2	2	9.08	8.17	55.02	57.81	33	1.83477	2.436	2.13538
Z	79815650	79815908	5.32	3.44	6.11	-2.68	2.05e-11	7.88e-09	1	1	12.1	9.54	83.58	55.03	34	1.22318	2.03	1.62659
2	77315468	77315828	5.35	3.47	6.14	-2.68	4.03e-11	1.34e-08	2	2	3.03	19.07	80.8	60.6	35	2.691	2.233	2.462
2	106021121	106021399	5.33	3.47	6.12	-2.66	4.79e-10	9.09e-08	0	2	16.64	5.45	50.15	89.16	36	1.83477	3.654	2.74438
1	139298742	139299420	5.54	3.68	6.33	-2.65	2.05e-13	1.74e-10	2	2	10.59	14.99	85.67	75.23	37	3.79186	3.248	3.51993
1	92952397	92952945	6.34	4.48	7.13	-2.65	5.07e-13	3.51e-10	2	2	22.69	21.8	100.3	179.02	38	2.81331	4.466	3.63966
17	2742588	2742821	4.95	3.1	5.74	-2.64	1.22e-10	3.09e-08	1	2	7.56	9.54	54.33	52.24	39	0	0	0
24	3184215	3184560	5.92	4.08	6.71	-2.63	1.71e-14	2.06e-11	2	1	24.21	9.54	95.42	113.54	40	2.691	2.233	2.462
6	12568746	12569172	5.76	3.93	6.54	-2.62	1.99e-14	2.31e-11	2	1	18.15	12.26	87.76	98.91	41	3.05795	4.06	3.55897
6	10940002	10940778	7.6	5.77	8.38	-2.61	1.92e-20	2.05e-16	2	2	55.98	53.13	277.91	390.08	42	6.1159	3.654	4.88495
5	51267665	51267955	5.7	3.88	6.48	-2.6	1.75e-12	1.04e-09	2	2	21.18	8.17	74.53	103.79	43	1.71245	2.233	1.97273
19	7867517	7867864	5.92	4.11	6.7	-2.59	1.58e-13	1.37e-10	2	2	19.67	14.99	85.67	122.6	44	2.56868	1.624	2.09634
5	47119414	47120972	4.35	2.54	5.12	-2.58	3.68e-05	0.000688	2	2	7.56	4.09	13.23	56.42	45	15.5344	16.646	16.0902
4	89041416	89041769	6	4.21	6.77	-2.57	6.38e-14	6.41e-11	2	2	15.13	21.8	92.64	126.08	46	2.07941	2.436	2.2577
4	47053002	47053965	6.76	4.98	7.54	-2.56	4.83e-15	7.5e-12	2	2	43.87	19.07	158.11	213.15	47	5.50431	6.09	5.79715
18	2637591	2638415	7.36	5.6	8.13	-2.53	4.08e-23	6.55e-19	2	2	45.39	51.77	274.43	287.68	48	5.87126	6.902	6.38663
11	17542257	17542777	6.49	4.73	7.26	-2.53	1e-17	3.45e-14	0	2	27.23	25.88	144.18	161.6	49	3.05795	4.872	3.96497
5	48230063	48230849	7.48	5.72	8.25	-2.53	1.71e-16	4.11e-13	2	2	57.49	47.68	235.42	373.36	50	4.28113	6.09	5.18556
1	101858371	101859001	5.45	3.7	6.22	-2.52	2.2e-12	1.24e-09	1	1	15.13	10.9	75.92	73.14	51	4.40345	4.263	4.33322
1	58529411	58529793	5.33	3.58	6.1	-2.52	3.08e-11	1.08e-08	2	2	7.56	16.35	61.99	75.23	52	1.83477	2.639	2.23688
2	32613296	32613829	7	5.26	7.77	-2.5	6.62e-20	6.33e-16	2	2	45.39	31.33	209.65	225.69	53	4.28113	5.684	4.98256
6	12583577	12583908	6.36	4.63	7.13	-2.5	1.03e-15	1.91e-12	1	1	31.77	17.71	127.46	152.55	54	2.44636	2.436	2.44118
23	5582779	5583244	5.99	4.25	6.75	-2.5	2.53e-12	1.4e-09	2	2	27.23	10.9	88.46	127.47	55	1.3455	4.06	2.70275
4	89992027	89992696	6.4	4.69	7.16	-2.48	6.2e-17	1.69e-13	2	2	25.72	25.88	149.75	137.22	56	4.64808	4.466	4.55704
13	7250182	7250662	6.11	4.39	6.87	-2.47	1.96e-14	2.3e-11	1	2	25.72	16.35	104.48	128.86	57	3.4249	3.248	3.33645
Z	49642602	49643189	5.19	3.48	5.95	-2.47	1.14e-08	1.16e-06	2	1	18.15	4.09	78.71	44.58	58	2.93563	3.654	3.29482
7	5822532	5823388	7.49	5.78	8.25	-2.46	8.72e-18	3.3e-14	0	2	66.57	43.6	259.1	348.28	59	5.50431	4.263	4.88365
11	17139659	17139927	6	4.29	6.75	-2.46	1.49e-14	1.86e-11	2	2	24.21	14.99	105.87	110.06	60	2.07941	1.624	1.8517
22	2458065	2458386	6.83	5.14	7.59	-2.45	5.46e-18	2.19e-14	2	2	37.82	32.7	174.13	210.36	61	3.18027	2.842	3.01113
1	3759907	3760363	5.79	4.1	6.55	-2.45	5.22e-13	3.59e-10	2	2	16.64	17.71	83.58	103.79	62	2.44636	2.233	2.33968
2	125611739	125612144	6.23	4.54	6.98	-2.44	1.47e-13	1.29e-10	2	2	16.64	29.97	107.96	144.89	63	3.18027	3.248	3.21413
28	4887953	4888463	5.85	4.17	6.61	-2.44	1.69e-13	1.46e-10	2	2	19.67	16.35	89.85	105.18	64	1.71245	4.06	2.88623
6	33688146	33688954	6.87	5.19	7.62	-2.44	3.03e-13	2.32e-10	2	2	46.9	25.88	153.23	241.01	65	5.62663	5.278	5.45231
5	925924	926152	5.53	3.85	6.29	-2.44	3.9e-12	2.02e-09	2	2	15.13	13.62	73.13	82.89	66	1.3455	1.624	1.48475
2	140460465	140460765	5.37	3.69	6.13	-2.44	1.52e-11	6.41e-09	1	1	12.1	13.62	69.65	70.35	67	1.83477	2.842	2.33838
1	167747795	167748355	5.81	4.13	6.56	-2.43	1.38e-12	8.44e-10	2	2	24.21	10.9	103.78	84.98	68	4.15881	4.872	4.51541
2	14856815	14857485	7.38	5.71	8.13	-2.42	2.52e-16	5.79e-13	2	2	66.57	38.15	241	320.42	69	3.66954	6.293	4.98127
10	5648051	5648615	6.68	5.01	7.44	-2.42	5.45e-16	1.16e-12	2	2	31.77	32.7	197.81	148.37	70	4.7704	5.278	5.0242
3	11839007	11839622	6.12	4.45	6.87	-2.42	1.91e-14	2.28e-11	1	2	28.75	14.99	112.84	121.2	71	4.7704	4.872	4.8212
28	541526	541860	5.96	4.29	6.72	-2.42	1.81e-12	1.06e-09	2	2	10.59	28.61	94.73	115.63	72	1.83477	3.045	2.43988
1	59387047	59387427	6.23	4.57	6.99	-2.42	8.1e-12	3.75e-09	2	2	24.21	23.16	94.03	159.51	73	5.50431	6.09	5.79715
24	997473	998231	6.26	4.61	7.01	-2.4	1.03e-14	1.36e-11	1	1	25.72	23.16	114.93	142.8	74	4.40345	4.06	4.23172
2	44054342	44054797	5.46	3.81	6.21	-2.4	2.83e-11	1.01e-08	2	2	21.18	6.81	73.13	74.53	75	2.691	2.436	2.5635
1	62683917	62684214	4.73	3.08	5.48	-2.4	2.35e-08	2.07e-06	1	1	6.05	10.9	39	50.15	76	1.95709	1.624	1.79054
1	67937966	67938341	5.99	4.34	6.74	-2.39	9.56e-14	8.86e-11	1	1	24.21	16.35	98.91	114.24	77	3.05795	1.218	2.13797
1	150017577	150018186	6.21	4.57	6.96	-2.39	6.06e-12	2.93e-09	2	1	25.72	21.8	94.73	153.94	78	3.79186	3.654	3.72293
1	87133211	87133608	5.55	3.91	6.3	-2.39	1.89e-11	7.42e-09	2	2	13.62	16.35	88.46	68.96	79	2.56868	2.639	2.60384
7	27737230	27738045	6.73	5.1	7.48	-2.38	3.51e-16	7.68e-13	0	2	45.39	23.16	181.79	175.53	80	7.21676	5.481	6.34888
17	976445	977192	6.24	4.61	6.99	-2.38	9.91e-12	4.44e-09	2	1	37.82	10.9	142.09	112.15	81	0	0	0
2	32887887	32888274	5.07	3.44	5.82	-2.38	6.32e-10	1.11e-07	2	2	12.1	9.54	57.81	55.03	82	3.18027	2.842	3.01113
18	9395931	9397228	6.97	5.34	7.72	-2.37	1.14e-18	6.47e-15	0	2	34.8	46.32	208.26	212.45	83	8.43994	8.12	8.27997
16	2679255	2687351	4.98	3.35	5.73	-2.37	8.07e-09	8.76e-07	2	2	13.62	6.81	42.49	63.39	84	139.32	164.024	151.672
18	9928381	9929016	7.7	6.08	8.45	-2.36	7.45e-22	8.97e-18	1	1	63.54	72.21	328.06	369.87	85	4.03649	4.872	4.45425
17	5536680	5537484	6.51	4.89	7.25	-2.36	1.24e-14	1.58e-11	2	2	34.8	24.52	131.64	172.75	86	0	0	0
9	18702891	18703352	6.41	4.8	7.15	-2.36	2.21e-13	1.82e-10	2	2	39.34	16.35	156.72	128.17	87	4.64808	4.263	4.45554
21	5891116	5891897	4.56	2.95	5.3	-2.35	1.34e-05	0.000312	0	2	4.54	10.9	20.2	58.51	88	3.91418	4.263	4.08859
3	21787278	21787677	5.45	3.85	6.19	-2.34	3.84e-11	1.29e-08	2	2	15.13	13.62	68.26	77.32	89	2.07941	2.436	2.2577
1	8258663	8259042	5.03	3.44	5.77	-2.34	1.51e-09	2.26e-07	2	2	12.1	9.54	53.63	55.73	90	1.83477	4.263	3.04888
Z	42363310	42363747	6.36	4.77	7.1	-2.33	7.47e-14	7.27e-11	1	1	28.75	25.88	157.41	117.02	91	3.05795	3.451	3.25447
Z	42364791	42365135	6.39	4.8	7.13	-2.33	7.51e-11	2.12e-08	2	2	40.85	14.99	168.56	112.15	92	2.07941	2.03	2.0547
21	6132228	6132501	5.22	3.63	5.96	-2.33	3.89e-10	7.66e-08	2	2	16.64	8.17	65.47	59.21	93	1.3455	1.827	1.58625
2	135575915	135576154	4.91	3.32	5.65	-2.33	5.84e-09	6.74e-07	2	2	9.08	10.9	48.06	52.24	94	0.61159	2.842	1.72679
2	32596626	32597093	6.96	5.38	7.7	-2.32	1.74e-18	8.82e-15	1	2	43.87	39.51	204.78	211.06	95	2.81331	2.639	2.72616
1	93862401	93862812	5.83	4.24	6.57	-2.32	6.26e-11	1.84e-08	2	0	24.21	13.62	75.92	113.54	96	2.691	2.842	2.7665
27	6418362	6418902	6.6	5.02	7.33	-2.31	9.05e-16	1.75e-12	1	2	36.31	28.61	148.36	174.14	97	2.20172	2.03	2.11586
9	15894162	15894596	5.88	4.3	6.61	-2.31	2.09e-10	4.74e-08	2	2	25.72	13.62	75.22	120.51	98	2.44636	3.045	2.74568
12	8263283	8264220	7.15	5.57	7.88	-2.3	9.53e-19	5.74e-15	0	2	54.46	40.87	234.73	236.13	99	7.09444	7.105	7.09972
2	71890298	71891170	7.49	5.92	8.22	-2.3	6.32e-17	1.69e-13	2	2	71.11	50.41	259.1	337.83	100	7.09444	4.466	5.78022
5	55276954	55277519	7.16	5.6	7.9	-2.3	6.76e-15	9.87e-12	2	2	54.46	42.23	194.33	282.11	101	3.05795	3.248	3.15297
2	45733634	45734422	6.61	5.04	7.34	-2.3	8.28e-15	1.16e-11	2	2	31.77	34.06	140.7	183.2	102	5.74895	5.481	5.61497
2	20399999	20400359	5.66	4.09	6.39	-2.3	4.3e-10	8.3e-08	2	2	27.23	6.81	72.44	95.43	103	2.93563	4.263	3.59932
1	13562453	13562917	5.01	3.45	5.75	-2.3	3.19e-09	4.15e-07	2	2	13.62	8.17	56.42	50.85	104	1.83477	2.842	2.33838
1	38433846	38434284	5.88	4.31	6.61	-2.3	8.57e-09	9.19e-07	0	2	30.26	9.54	71.04	124.68	105	2.56868	1.624	2.09634
11	17312866	17313663	7.91	6.36	8.64	-2.29	3.99e-18	1.67e-14	2	2	72.62	91.28	344.08	455.55	106	6.36054	5.887	6.12377
2	32878817	32879295	5.71	4.15	6.44	-2.29	1.34e-11	5.82e-09	1	1	13.62	21.8	93.33	80.1	107	4.40345	3.451	3.92722
2	70446529	70446960	5.38	3.81	6.11	-2.29	1.22e-09	1.91e-07	1	2	22.69	5.45	77.31	60.6	108	3.18027	3.045	3.11263
3	64158484	64158710	4.67	3.11	5.4	-2.29	6.39e-08	4.67e-06	1	1	9.08	8.17	39	45.28	109	0.856226	1.421	1.13861
11	19776191	19777038	6.74	5.19	7.47	-2.28	1.75e-16	4.12e-13	2	2	34.8	38.15	166.47	187.38	110	4.40345	4.06	4.23172
3	55556642	55557076	5.78	4.23	6.51	-2.28	5.14e-12	2.54e-09	2	1	21.18	16.35	83.58	98.91	111	2.56868	3.045	2.80684
1	18530900	18531214	5.26	3.7	5.99	-2.28	4.93e-09	5.9e-07	2	1	15.13	10.9	49.45	77.32	112	2.32404	2.436	2.38002
1	120349211	120349543	5.05	3.5	5.78	-2.28	5.1e-09	6.07e-07	2	2	9.08	13.62	49.45	60.6	113	2.44636	3.045	2.74568
4	91164476	91170493	4.54	2.99	5.27	-2.28	7.2e-07	3.15e-05	2	2	9.08	6.81	27.86	49.46	114	15.1674	16.24	15.7037
1	75206634	75207459	6.29	4.75	7.02	-2.27	2.78e-13	2.16e-10	2	2	33.28	20.44	114.93	144.19	115	5.38199	5.481	5.4315
1	150643337	150643990	6.21	4.67	6.94	-2.27	2.36e-12	1.32e-09	2	2	31.77	19.07	103.78	141.4	116	2.81331	3.451	3.13216
20	10082316	10082829	5.63	4.09	6.36	-2.27	2.1e-11	7.94e-09	2	2	13.62	20.44	84.98	79.41	117	3.91418	2.639	3.27659
2	108576614	108576864	5.69	4.15	6.41	-2.27	5.74e-11	1.72e-08	0	2	13.62	21.8	74.53	96.13	118	1.83477	3.248	2.54138
3	40769509	40769910	6.7	5.17	7.42	-2.26	2.78e-14	3.11e-11	2	2	37.82	34.06	145.57	197.82	119	3.54722	4.06	3.80361
1	9335542	9335755	5.96	4.43	6.69	-2.26	8.55e-13	5.5e-10	2	2	22.69	20.44	96.82	109.36	120	2.691	1.218	1.9545
6	8657913	8658578	6.65	5.11	7.37	-2.26	6.35e-11	1.85e-08	2	0	37.82	31.33	118.41	213.15	121	3.91418	6.496	5.20509
1	93921016	93921402	5.07	3.54	5.8	-2.26	3.4e-09	4.35e-07	0	2	15.13	8.17	59.2	52.24	122	2.20172	2.639	2.42036
7	27117496	27117774	5.75	4.22	6.47	-2.25	9.56e-11	2.57e-08	2	2	19.67	17.71	73.13	104.48	123	2.44636	2.03	2.23818
27	6250308	6250951	6.82	5.3	7.54	-2.24	5.22e-15	7.98e-12	2	2	51.44	27.25	181.79	190.16	124	2.44636	3.857	3.15168
9	3765774	3766231	6.43	4.91	7.15	-2.24	3.75e-12	1.95e-09	2	1	30.26	29.97	112.84	171.35	125	2.20172	3.045	2.62336
26	1248704	1249303	6.76	5.25	7.48	-2.23	3.9e-15	6.17e-12	2	2	40.85	35.42	199.2	158.82	126	2.93563	2.842	2.88882
24	1489756	1490098	6.28	4.77	7	-2.23	2.73e-14	3.1e-11	2	1	27.23	27.25	128.86	127.47	127	1.95709	2.03	1.99354
5	17837109	17837688	6.3	4.8	7.02	-2.23	2.21e-13	1.82e-10	1	2	24.21	31.33	117.01	142.8	128	2.93563	3.451	3.19332
1	133451153	133451736	6.18	4.67	6.9	-2.23	3.27e-13	2.48e-10	1	2	31.77	19.07	124.68	113.54	129	3.4249	3.045	3.23495
Z	21416362	21416892	6.02	4.51	6.74	-2.23	6.18e-11	1.82e-08	2	0	21.18	24.52	128.86	84.98	130	2.20172	2.03	2.11586
14	4812945	4813301	5.6	4.1	6.32	-2.23	1.77e-08	1.64e-06	1	2	28.75	5.45	64.78	95.43	131	1.46782	2.639	2.05341
33	7661882	7662867	7.45	5.95	8.17	-2.22	2.15e-19	1.59e-15	2	2	68.08	55.86	288.36	289.07	132	6.48285	6.09	6.28643
10	13808541	13809198	7.43	5.93	8.15	-2.22	7.54e-16	1.55e-12	0	2	57.49	64.03	238.21	329.47	133	4.89272	5.481	5.18686
17	7367985	7368343	5.62	4.12	6.34	-2.22	5.02e-11	1.58e-08	1	1	21.18	13.62	75.92	86.37	134	0	0	0
11	18248402	18248854	5.91	4.41	6.63	-2.22	9.07e-11	2.45e-08	2	2	16.64	25.88	81.49	117.02	135	2.81331	2.436	2.62466
1	58849271	58849829	5.9	4.4	6.62	-2.22	7.55e-10	1.27e-07	2	1	27.23	14.99	75.22	121.2	136	3.54722	2.436	2.99161
Z	66695403	66696134	6.11	4.61	6.83	-2.22	2.04e-08	1.85e-06	1	2	39.34	9.54	137.91	89.16	137	3.54722	6.496	5.02161
Z	62701254	62701758	6.04	4.54	6.75	-2.22	5.14e-05	0.000892	2	2	42.36	4.09	145.57	70.35	138	1.71245	2.639	2.17573
4	29712321	29712718	5.72	4.22	6.43	-2.21	4.84e-11	1.55e-08	2	2	19.67	17.71	76.62	96.13	139	1.95709	4.06	3.00854
2	147202110	147202685	5.68	4.19	6.4	-2.21	2.04e-10	4.64e-08	2	2	24.21	12.26	72.44	96.82	140	3.54722	3.248	3.39761
2	67222815	67223128	5.45	3.96	6.17	-2.21	6.12e-10	1.09e-07	1	2	12.1	19.07	64.08	80.1	141	2.44636	3.654	3.05018
1	39529873	39530122	4.84	3.34	5.56	-2.21	6.43e-08	4.68e-06	2	2	12.1	8.17	54.33	39.7	142	2.44636	2.842	2.64418
2	14495508	14496414	8	6.52	8.72	-2.2	3.39e-18	1.49e-14	2	0	90.77	92.64	364.28	478.54	143	7.33908	6.496	6.91754
4	21762557	21763710	7.21	5.73	7.93	-2.2	1.96e-15	3.37e-12	2	1	66.57	39.51	224.98	261.91	144	7.4614	10.15	8.8057
26	4461172	4461763	6.58	5.09	7.3	-2.2	4.67e-11	1.51e-08	1	1	28.75	39.51	118.41	195.73	145	2.81331	4.06	3.43666
3	3214083	3214512	5.53	4.05	6.25	-2.2	1.31e-10	3.26e-08	2	2	18.15	14.99	80.1	71.75	146	1.95709	3.654	2.80554
5	17949905	17950309	5.6	4.11	6.31	-2.2	3.3e-10	6.73e-08	2	2	19.67	14.99	67.56	91.25	147	2.93563	4.669	3.80232
8	25817135	25817432	5.45	3.96	6.16	-2.2	5.01e-09	5.98e-07	2	2	25.72	5.45	80.8	62.69	148	1.59013	2.233	1.91157
8	23104439	23104882	5.72	4.25	6.43	-2.19	7.55e-11	2.12e-08	2	2	25.72	12.26	92.64	80.1	149	2.81331	2.233	2.52316
Z	57656075	57656569	5.6	4.12	6.31	-2.19	7.41e-10	1.25e-07	2	2	21.18	13.62	93.33	65.48	150	3.30259	1.624	2.46329
10	9080911	9081360	6.54	5.07	7.25	-2.18	2.68e-12	1.46e-09	2	2	45.39	21.8	134.43	169.96	151	2.81331	3.451	3.13216
4	30683738	30684027	5.55	4.08	6.26	-2.18	4.13e-10	8e-08	1	2	10.59	23.16	80.8	72.44	152	1.95709	1.421	1.68904
4	43546126	43546917	7.62	6.15	8.33	-2.17	4.18e-14	4.47e-11	2	2	74.13	68.12	253.53	388.68	153	5.25967	8.932	7.09584
1	159861782	159862355	6.03	4.58	6.74	-2.17	2.2e-10	4.9e-08	2	2	13.62	34.06	92.64	121.2	154	3.4249	3.248	3.33645
25	567255	575026	5.12	3.66	5.83	-2.17	2.06e-08	1.86e-06	1	2	21.18	4.09	61.29	52.24	155	268.61	298.613	283.612
3	87211581	87211901	5.58	4.11	6.29	-2.17	5.12e-08	3.92e-06	2	2	19.67	14.99	52.94	103.09	156	1.95709	2.436	2.19654
19	2142410	2143158	6	4.54	6.71	-2.17	7.91e-05	0.00126	2	2	1.51	44.96	113.53	95.43	157	1.71245	3.857	2.78473
33	7660481	7661040	6.06	4.61	6.77	-2.16	5.48e-11	1.67e-08	2	2	25.72	23.16	128.86	89.16	158	2.56868	4.06	3.31434
12	9699368	9699892	5.75	4.3	6.46	-2.16	6.75e-10	1.17e-07	0	2	13.62	25.88	73.83	102.39	159	3.30259	4.669	3.98579
2	113091979	113092313	5.91	4.46	6.62	-2.16	9.74e-10	1.56e-07	2	2	18.15	25.88	75.92	120.51	160	2.93563	2.03	2.48282
1	60913853	60914903	8	6.55	8.7	-2.15	6.33e-14	6.41e-11	2	2	104.39	83.1	327.36	507.1	161	5.25967	9.947	7.60334
1	98123982	98124218	5.67	4.22	6.37	-2.15	5.89e-11	1.76e-08	1	1	18.15	19.07	83.58	82.19	162	1.95709	2.842	2.39954
2	74690041	74690713	6.6	5.16	7.31	-2.15	6.35e-11	1.85e-08	2	2	34.8	36.78	119.1	198.52	163	4.89272	3.451	4.17186
Z	51598404	51598934	6.12	4.68	6.83	-2.15	5.64e-08	4.23e-06	2	2	34.8	16.35	151.14	75.93	164	1.71245	3.045	2.37873
3	39032256	39033685	7.9	6.46	8.6	-2.14	1.67e-16	4.11e-13	2	2	99.85	76.29	338.51	439.53	165	11.2533	9.947	10.6001
12	9664698	9665742	7.38	5.95	8.09	-2.14	9.25e-15	1.27e-11	2	2	80.18	43.6	268.16	275.84	166	6.84981	7.308	7.0789
5	39056590	39057078	6.1	4.66	6.8	-2.14	2.13e-12	1.22e-09	2	2	30.26	20.44	116.32	107.27	167	4.40345	5.075	4.73922
9	6327461	6327925	5.72	4.29	6.43	-2.14	8.1e-11	2.26e-08	2	2	22.69	16.35	79.4	92.64	168	4.15881	2.436	3.29741
1	189970317	189970729	5.83	4.39	6.54	-2.14	6.72e-10	1.17e-07	2	2	25.72	16.35	74.53	111.45	169	1.95709	3.248	2.60254
2	22938409	22938707	5.31	3.88	6.02	-2.14	6.74e-09	7.62e-07	2	2	21.18	8.17	56.42	73.14	170	1.95709	2.436	2.19654
1	111313326	111314002	6.67	5.24	7.37	-2.13	1.43e-12	8.75e-10	2	2	45.39	29.97	140	190.86	171	3.79186	4.466	4.12893
22	3602880	3603306	6.24	4.81	6.94	-2.13	4.83e-11	1.55e-08	2	2	16.64	39.51	111.44	134.44	172	1.95709	0.406	1.18154
2	114976071	114976393	5.59	4.16	6.3	-2.13	6.68e-09	7.56e-07	2	2	18.15	17.71	59.9	97.52	173	1.59013	2.842	2.21607
2	73405897	73407050	7.1	5.69	7.8	-2.12	2.83e-15	4.62e-12	1	2	48.41	54.49	199.2	246.58	174	7.82835	7.105	7.46667
3	30928474	30928984	6.56	5.15	7.26	-2.12	5.82e-14	6.06e-11	2	1	40.85	29.97	145.57	161.6	175	3.18027	2.842	3.01113
3	20098225	20098794	5.92	4.49	6.62	-2.12	1.87e-11	7.42e-09	1	1	28.75	16.35	100.3	96.13	176	4.64808	3.654	4.15104
7	3339159	3339444	5.8	4.38	6.5	-2.12	3.74e-11	1.26e-08	2	2	21.18	20.44	85.67	95.43	177	1.59013	2.233	1.91157
12	12086123	12086510	6.02	4.6	6.72	-2.12	1.76e-09	2.57e-07	2	2	22.69	25.88	78.71	132.35	178	2.20172	3.045	2.62336
Z	79164198	79164619	5.83	4.41	6.53	-2.12	1.54e-08	1.47e-06	2	2	30.26	12.26	115.62	69.66	179	1.95709	1.827	1.89204
33	7039164	7039859	7.31	5.9	8.01	-2.11	8.92e-16	1.75e-12	2	2	46.9	72.21	250.75	263.3	180	3.54722	3.045	3.29611
27	6217767	6218761	7.6	6.19	8.3	-2.11	2.74e-13	2.16e-10	2	2	95.31	50.41	284.88	344.8	181	5.74895	7.105	6.42697
3	77363124	77363417	6.26	4.85	6.96	-2.11	3.46e-12	1.83e-09	2	2	31.77	25.88	110.05	139.31	182	1.71245	2.03	1.87123
4	85148859	85149886	7.25	5.84	7.95	-2.11	1.36e-11	5.86e-09	1	2	71.11	43.6	195.02	299.52	183	5.99358	6.09	6.04179
4	788088	788358	6.17	4.76	6.87	-2.11	2.87e-11	1.02e-08	2	2	22.69	31.33	99.6	133.74	184	1.10086	1.827	1.46393
2	84786491	84786920	5.25	3.84	5.95	-2.11	4.53e-09	5.52e-07	0	2	13.62	14.99	61.29	61.99	185	3.4249	4.263	3.84395
3	98290827	98291356	5.24	3.82	5.94	-2.11	1.31e-08	1.29e-06	2	1	10.59	17.71	53.63	68.96	186	3.79186	2.842	3.31693
1	43535522	43535950	6.49	5.09	7.18	-2.1	4.73e-12	2.36e-09	1	1	39.34	28.61	123.28	167.18	187	3.79186	3.248	3.51993
10	3082116	3082701	5.84	4.44	6.53	-2.1	1.09e-10	2.83e-08	0	2	24.21	19.07	82.19	103.09	188	4.40345	5.278	4.84072
3	26589961	26590208	5.18	3.78	5.88	-2.1	9.13e-09	9.68e-07	1	1	15.13	12.26	62.69	55.03	189	1.46782	1.015	1.24141
3	34505581	34505922	5.29	3.89	5.99	-2.1	1.41e-08	1.37e-06	2	2	24.21	5.45	65.47	61.3	190	3.30259	2.842	3.07229
27	4312686	4313115	6.79	5.39	7.49	-2.09	4.69e-13	3.3e-10	0	2	37.82	46.32	153.23	205.49	191	2.44636	4.06	3.25318
7	22771305	22771657	5.74	4.35	6.43	-2.09	1.65e-10	3.93e-08	2	0	25.72	14.99	90.55	82.19	192	2.07941	2.842	2.4607
1	71293617	71293959	5.96	4.56	6.65	-2.09	2.59e-10	5.6e-08	1	1	22.69	24.52	82.89	118.42	193	2.20172	3.248	2.72486
2	5757458	5757990	6.36	4.98	7.05	-2.07	6.16e-13	4.12e-10	2	2	30.26	32.7	139.3	125.38	194	2.93563	4.669	3.80232
17	2961262	2961527	5.48	4.1	6.17	-2.07	7.51e-09	8.26e-07	1	2	16.64	17.71	59.2	84.98	195	0	0	0
1	148359708	148360046	5.66	4.28	6.35	-2.07	3.51e-08	2.87e-06	2	1	19.67	19.07	58.51	104.48	196	1.95709	2.436	2.19654
2	120492922	120493575	4.8	3.42	5.49	-2.07	1.1e-06	4.42e-05	2	2	9.08	12.26	56.42	33.44	197	10.5193	7.511	9.01517
1	61001289	61002252	8.1	6.73	8.79	-2.06	1.73e-19	1.39e-15	1	2	107.42	104.9	417.21	468.09	198	7.09444	9.135	8.11472
1	87281977	87282679	7.03	5.65	7.72	-2.06	4.02e-13	2.96e-10	2	2	52.95	47.68	175.52	245.19	199	5.13736	4.263	4.70018
5	28734842	28735316	6.5	5.13	7.19	-2.06	1.53e-12	9.21e-10	2	2	45.39	24.52	146.97	144.19	200	7.09444	6.902	6.99822
2	43034111	43034669	5.67	4.3	6.36	-2.06	3.92e-10	7.69e-08	2	2	25.72	13.62	80.8	83.59	201	4.28113	2.842	3.56156
2	33798056	33798340	5.28	3.91	5.97	-2.06	1.06e-08	1.09e-06	1	2	13.62	16.35	68.96	56.42	202	2.07941	1.421	1.7502
5	29869544	29870118	6.39	5.02	7.07	-2.06	2.32e-08	2.05e-06	2	2	48.41	16.35	106.57	163	203	5.87126	3.857	4.86413
2	134831923	134832352	6.04	4.69	6.73	-2.05	1.99e-11	7.73e-09	2	2	24.21	27.25	99.6	112.84	204	2.32404	3.857	3.09052
2	37507586	37508065	6.18	4.82	6.87	-2.05	2.36e-11	8.7e-09	2	2	33.28	23.16	103.78	130.26	205	3.30259	3.451	3.37679
3	104613604	104613888	6.28	4.92	6.97	-2.05	1.35e-10	3.35e-08	2	2	21.18	39.51	107.96	142.8	206	1.10086	2.436	1.76843
6	15025236	15025607	5.58	4.22	6.27	-2.05	1.01e-09	1.61e-07	2	2	18.15	19.07	82.89	71.05	207	6.60517	7.105	6.85508
3	54635682	54636096	5.48	4.12	6.17	-2.05	3.33e-09	4.3e-07	2	2	21.18	13.62	80.1	64.08	208	3.4249	2.842	3.13345
7	6240093	6240535	5.37	4	6.06	-2.05	8.62e-09	9.23e-07	2	2	21.18	10.9	73.83	59.21	209	2.691	2.842	2.7665
1	161164885	161165563	5.88	4.52	6.57	-2.05	1.54e-08	1.47e-06	1	1	24.21	21.8	68.96	121.2	210	4.03649	3.248	3.64225
4	33128039	33128365	5.58	4.22	6.27	-2.05	7.91e-08	5.56e-06	1	1	31.77	5.45	68.26	85.68	211	2.56868	2.03	2.29934
1	185696594	185697390	5.97	4.6	6.65	-2.05	2.03e-07	1.17e-05	2	2	22.69	25.88	64.08	137.22	212	5.99358	5.075	5.53429
19	8421667	8422256	7.62	6.26	8.3	-2.04	7.16e-15	1.02e-11	2	2	77.16	76.29	268.86	362.21	213	3.4249	6.09	4.75745
20	13759737	13760131	6.84	5.48	7.52	-2.04	1.02e-13	9.33e-11	2	0	48.41	40.87	165.07	202.7	214	2.44636	3.451	2.94868
10	19082472	19083036	7.09	5.74	7.77	-2.04	1.33e-12	8.22e-10	1	2	45.39	61.31	183.18	254.25	215	4.03649	4.466	4.25125
2	3903909	3904327	6.44	5.09	7.13	-2.04	5.01e-11	1.58e-08	1	2	40.85	27.25	116.32	163.69	216	1.95709	3.248	2.60254
4	19809816	19810223	6.07	4.72	6.75	-2.04	5.23e-10	9.66e-08	2	2	36.31	16.35	94.03	121.9	217	3.91418	4.669	4.29159
Z	72736851	72737376	6.1	4.75	6.79	-2.04	7.12e-09	7.93e-07	2	2	33.28	20.44	138.61	82.19	218	4.52577	3.045	3.78538
4	71348578	71349004	5.11	3.75	5.79	-2.04	3.46e-07	1.78e-05	1	2	10.59	16.35	41.79	68.96	219	3.30259	5.684	4.49329
27	6253727	6254397	6.95	5.61	7.64	-2.03	3.72e-15	5.98e-12	2	2	49.93	47.68	194.33	203.4	220	4.40345	4.263	4.33322
2	107277623	107277833	5.99	4.64	6.67	-2.03	9.88e-11	2.62e-08	2	2	22.69	27.25	91.24	112.84	221	1.3455	1.827	1.58625
14	6065836	6066365	6.37	5.02	7.05	-2.03	7.04e-10	1.21e-07	2	2	34.8	29.97	101	164.39	222	2.81331	3.451	3.13216
12	12392777	12393143	5.5	4.15	6.18	-2.03	2.48e-08	2.15e-06	1	1	28.75	6.81	78.71	66.17	223	2.81331	3.248	3.03066
1	157205467	157205890	5.2	3.85	5.89	-2.03	3.68e-08	2.97e-06	0	2	16.64	12.26	67.56	50.85	224	4.28113	1.624	2.95256
1	190141154	190141695	6.35	5.01	7.03	-2.02	1.62e-12	9.69e-10	2	2	33.28	31.33	125.37	135.83	225	3.79186	3.451	3.62143
2	131856843	131857129	5.83	4.49	6.51	-2.02	5.14e-10	9.58e-08	2	2	27.23	17.71	80.8	101.7	226	2.44636	2.842	2.64418
7	15389293	15389622	5.46	4.12	6.14	-2.02	5.67e-09	6.59e-07	1	2	21.18	13.62	63.38	77.32	227	2.81331	3.045	2.92916
5	44506981	44507316	6.53	5.2	7.21	-2.02	6.44e-09	7.32e-07	2	2	52.95	20.44	121.19	175.53	228	1.22318	1.624	1.42359
1	103350652	103351074	5.72	4.38	6.4	-2.02	6.75e-09	7.62e-07	2	2	21.18	20.44	66.87	102.39	229	3.54722	4.263	3.90511
11	15757623	15757915	5.19	3.85	5.87	-2.02	1.24e-07	7.88e-06	2	2	15.13	13.62	71.04	45.97	230	2.93563	2.03	2.48282
22	2126675	2127165	6.85	5.52	7.53	-2.01	1.71e-14	2.06e-11	2	2	45.39	46.32	179.01	190.16	231	3.30259	2.436	2.86929
19	5475925	5476429	6.97	5.64	7.66	-2.01	6.95e-14	6.91e-11	2	1	59	40.87	188.06	215.24	232	3.30259	4.06	3.68129
11	12052593	12052888	6.39	5.06	7.07	-2.01	1.32e-11	5.74e-09	2	2	25.72	40.87	122.59	146.28	233	4.7704	4.466	4.6182
3	106236794	106237181	5.1	3.78	5.78	-2.01	4.55e-08	3.57e-06	2	1	15.13	12.26	55.02	55.03	234	2.44636	1.015	1.73068
23	4799443	4799880	6	4.68	6.67	-2	1.26e-10	3.17e-08	2	1	21.18	29.97	94.73	109.36	235	3.4249	4.263	3.84395
1	26951925	26952397	5.86	4.54	6.54	-2	3.84e-10	7.58e-08	2	2	30.26	16.35	87.76	98.22	236	2.32404	4.466	3.39502
6	36201260	36201488	5.77	4.44	6.44	-2	4.54e-10	8.71e-08	2	2	25.72	17.71	81.49	92.64	237	2.20172	0.812	1.50686
3	72207117	72207659	5.64	4.32	6.32	-2	9.57e-10	1.54e-07	2	2	18.15	21.8	80.1	79.41	238	4.15881	3.857	4.00791
20	10389340	10389746	5.61	4.29	6.29	-2	4.64e-09	5.63e-07	2	1	22.69	16.35	66.87	89.16	239	2.93563	3.045	2.99032
4	36267394	36267662	5.42	4.1	6.09	-2	1.53e-08	1.47e-06	2	2	15.13	19.07	77.31	59.21	240	2.56868	2.233	2.40084
8	10032181	10032504	5.25	3.93	5.93	-2	1.88e-08	1.72e-06	2	2	18.15	12.26	57.81	64.08	241	2.20172	2.842	2.52186
6	11592840	11593383	6.82	5.51	7.5	-1.99	3.54e-13	2.63e-10	2	2	52.95	38.15	166.47	195.04	242	4.03649	4.06	4.04825
1	194850365	194851068	6.6	5.29	7.28	-1.99	8.74e-13	5.55e-10	0	2	45.39	32.7	146.27	163.69	243	5.13736	6.09	5.61368
8	5411143	5411723	6.05	4.74	6.73	-1.99	4.09e-11	1.35e-08	2	2	30.26	23.16	102.39	109.36	244	3.54722	3.857	3.70211
2	68002089	68002720	5.93	4.62	6.61	-1.99	9.66e-11	2.58e-08	0	2	27.23	21.8	94.03	101	245	3.4249	2.639	3.03195
15	2173259	2173758	6.82	5.51	7.5	-1.99	3.48e-10	6.99e-08	1	1	52.95	38.15	138.61	222.2	246	3.66954	3.451	3.56027
3	92618219	92619535	7.22	5.91	7.89	-1.99	5.42e-10	9.94e-08	1	1	68.08	51.77	174.13	301.61	247	8.68458	9.541	9.11279
Z	250352	250855	5.81	4.5	6.49	-1.99	5.7e-10	1.04e-07	1	2	30.26	14.99	91.24	88.46	248	1.59013	3.248	2.41907
7	9018686	9019032	5.6	4.29	6.28	-1.99	2.08e-09	2.9e-07	2	2	24.21	14.99	73.13	82.19	249	2.44636	2.842	2.64418
1	115502415	115502967	6.84	5.53	7.52	-1.99	3.37e-09	4.33e-07	2	2	39.34	53.13	131.64	235.44	250	5.50431	4.872	5.18815
1	122778713	122779167	6.28	4.97	6.96	-1.99	4.57e-09	5.57e-07	2	2	40.85	21.8	96.82	151.85	251	2.56868	4.263	3.41584
1	162839968	162840373	6.03	4.71	6.7	-1.99	1.25e-08	1.25e-06	1	2	21.18	31.33	78.71	129.56	252	1.83477	3.654	2.74438
4	38579774	38580314	6.28	4.98	6.96	-1.98	6.62e-12	3.16e-09	1	1	30.26	32.7	118.41	130.26	253	3.05795	4.872	3.96497
17	3576799	3577260	6.15	4.85	6.83	-1.98	2.11e-11	7.96e-09	2	2	31.77	25.88	118.41	108.66	254	0	0	0
6	23924915	23925283	6.14	4.84	6.82	-1.98	1.98e-09	2.78e-07	2	2	40.85	16.35	98.91	126.77	255	2.20172	1.827	2.01436
12	12682000	12682203	5.37	4.06	6.05	-1.98	4.97e-08	3.84e-06	2	2	7.56	25.88	66.87	65.48	256	1.46782	1.827	1.64741
1	189976681	189976888	5.06	3.76	5.74	-1.98	1.19e-07	7.67e-06	1	2	12.1	14.99	57.11	49.46	257	0.733908	1.218	0.975954
11	16289404	16289704	4.94	3.63	5.62	-1.98	1.99e-07	1.15e-05	2	2	16.64	8.17	50.85	47.37	258	2.20172	2.436	2.31886
23	3703678	3704100	5.63	4.33	6.3	-1.98	2.38e-07	1.32e-05	2	2	33.28	6.81	91.24	66.87	259	2.07941	2.842	2.4607
13	12819986	12820518	7.32	6.02	7.99	-1.97	2.45e-15	4.07e-12	2	2	72.62	57.22	245.87	261.91	260	4.03649	3.045	3.54075
3	69080412	69081028	7.17	5.87	7.84	-1.97	5.44e-15	8.19e-12	0	2	52.95	64.03	222.89	234.74	261	6.84981	5.887	6.3684
13	14845266	14845579	6.73	5.43	7.4	-1.97	3.42e-10	6.92e-08	2	2	57.49	28.61	142.79	195.04	262	1.71245	1.827	1.76973
11	4398116	4398514	5.5	4.2	6.17	-1.97	7.13e-09	7.93e-07	1	2	13.62	23.16	69.65	74.53	263	3.66954	3.045	3.35727
4	48332715	48332969	5.29	3.99	5.96	-1.97	1.96e-08	1.78e-06	2	2	18.15	13.62	64.78	59.9	264	2.56868	1.421	1.99484
3	58825505	58825763	5.28	3.98	5.95	-1.97	4.48e-08	3.52e-06	2	2	16.64	14.99	53.63	70.35	265	2.20172	1.421	1.81136
1	108948632	108948872	5.16	3.86	5.83	-1.97	5.41e-08	4.08e-06	2	2	18.15	10.9	56.42	57.12	266	0.733908	1.421	1.07745
2	1502797	1503142	5.16	3.87	5.84	-1.97	1.55e-07	9.45e-06	2	2	19.67	9.54	48.06	66.17	267	1.95709	2.436	2.19654
1	138420843	138421037	4.91	3.62	5.59	-1.97	2.54e-07	1.39e-05	2	1	13.62	10.9	48.76	47.37	268	0.978544	0.812	0.895272
2	61170689	61171122	6.47	5.18	7.14	-1.96	3.32e-12	1.77e-09	2	2	30.26	42.23	140	142.1	269	2.691	3.045	2.868
18	4453594	4454091	6.49	5.2	7.16	-1.96	5.16e-10	9.59e-08	2	1	39.34	34.06	112.14	174.14	270	3.30259	2.436	2.86929
7	19293770	19294075	5.87	4.58	6.54	-1.96	5.91e-10	1.06e-07	2	2	28.75	19.07	84.98	101.7	271	3.54722	2.639	3.09311
6	16354356	16354789	6.91	5.62	7.58	-1.96	7.13e-10	1.22e-07	2	2	30.26	68.12	167.86	215.93	272	3.79186	4.466	4.12893
1	151496260	151496735	5.28	3.98	5.95	-1.96	2.31e-08	2.04e-06	2	1	16.64	14.99	62.69	60.6	273	3.30259	3.248	3.27529
4	18724713	18725425	6.63	5.34	7.3	-1.96	2.11e-06	7.31e-05	1	2	49.93	31.33	90.55	224.99	274	3.54722	4.466	4.00661
Z	38017298	38018021	6.28	4.99	6.95	-1.96	1.43e-05	0.000328	2	1	49.93	13.62	167.86	79.41	275	3.91418	3.451	3.68259
7	12697168	12697825	6.96	5.68	7.63	-1.95	2.76e-13	2.16e-10	2	2	55.98	46.32	179.01	217.33	276	4.15881	6.09	5.1244
7	32204022	32204606	6.77	5.49	7.44	-1.95	5.3e-12	2.61e-09	2	2	54.46	35.42	156.02	190.16	277	4.40345	5.887	5.14522
1	104327636	104328129	6.22	4.93	6.88	-1.95	5.15e-11	1.61e-08	2	0	25.72	35.42	110.05	126.08	278	3.4249	3.654	3.53945
17	4862093	4862968	7.36	6.08	8.03	-1.95	1.38e-10	3.4e-08	2	1	71.11	64.03	196.42	327.38	279	0	0	0
8	20625200	20625723	6.67	5.38	7.34	-1.95	2.18e-10	4.9e-08	2	2	59	24.52	165.07	158.12	280	3.30259	4.263	3.78279
Z	47040611	47041356	6.42	5.14	7.09	-1.95	9.64e-10	1.55e-07	2	2	51.44	19.07	140.7	132.35	281	3.79186	3.857	3.82443
4	85023706	85024254	5.78	4.49	6.44	-1.95	1.38e-09	2.11e-07	1	1	27.23	17.71	79.4	94.73	282	3.54722	2.639	3.09311
7	5974623	5975292	5.96	4.68	6.63	-1.95	2.97e-08	2.49e-06	1	2	36.31	14.99	119.1	79.41	283	3.18027	5.481	4.33063
3	99527301	99527743	5.69	4.41	6.35	-1.95	4.81e-08	3.74e-06	2	1	15.13	27.25	64.78	98.91	284	4.15881	4.263	4.21091
1	182751424	182752022	5.89	4.61	6.56	-1.95	7.53e-08	5.33e-06	2	2	37.82	10.9	79.4	108.66	285	3.66954	6.496	5.08277
10	15168049	15168342	5.03	3.74	5.7	-1.95	3.46e-07	1.78e-05	2	2	9.08	17.71	57.81	45.97	286	2.81331	2.639	2.72616
14	6841464	6842146	6.6	5.32	7.27	-1.94	1.25e-12	7.79e-10	2	2	37.82	42.23	145.57	162.3	287	4.7704	5.887	5.3287
10	6828271	6828721	6.58	5.31	7.24	-1.94	2e-11	7.73e-09	2	2	42.36	36.78	130.95	172.05	288	2.93563	2.842	2.88882
12	4059016	4059520	6.68	5.4	7.34	-1.94	2.97e-11	1.05e-08	2	2	40.85	43.6	135.82	188.77	289	3.79186	3.451	3.62143
Z	2664298	2665110	6.39	5.12	7.06	-1.94	1.37e-07	8.52e-06	2	2	54.46	14.99	149.75	117.02	290	5.38199	4.872	5.127
2	95996797	95997038	4.99	3.72	5.66	-1.94	2.63e-07	1.43e-05	0	2	18.15	8.17	52.94	48.06	291	1.83477	1.015	1.42488
2	32558412	32559510	7.59	6.32	8.25	-1.93	1.67e-15	2.92e-12	1	2	89.26	70.84	290.45	319.72	292	9.66312	9.744	9.70356
26	1880603	1881415	7.55	6.29	8.22	-1.93	1.3e-13	1.15e-10	2	2	93.8	62.67	273.03	322.51	293	5.74895	5.684	5.71647
17	8562581	8563115	6.87	5.6	7.54	-1.93	2.81e-13	2.16e-10	2	2	46.9	50.41	172.04	199.22	294	3.79186	3.451	3.62143
4	21975347	21975729	6.35	5.09	7.02	-1.93	1.84e-11	7.38e-09	2	2	40.85	27.25	133.73	125.38	295	4.7704	3.451	4.1107
19	1569835	1570395	7	5.74	7.67	-1.93	1.89e-11	7.42e-09	2	2	57.49	49.05	166.47	239.62	296	4.52577	4.872	4.69888
Z	21316769	21317209	6.09	4.83	6.75	-1.93	4.06e-10	7.91e-08	2	2	22.69	34.06	118.41	97.52	297	3.4249	2.436	2.93045
8	12077572	12078019	5.86	4.59	6.53	-1.93	6.42e-10	1.12e-07	2	2	19.67	28.61	90.55	94.04	298	2.20172	3.654	2.92786
27	6370708	6371040	5.99	4.72	6.65	-1.93	1.83e-09	2.64e-07	1	2	37.82	14.99	99.6	101	299	1.59013	1.624	1.60707
1	16143021	16143528	6.07	4.81	6.74	-1.93	7.8e-09	8.54e-07	0	2	42.36	13.62	112.14	101	300	3.79186	2.842	3.31693
1	148344408	148344824	5.46	4.19	6.12	-1.93	5.27e-08	4e-06	2	2	24.21	12.26	58.51	80.8	301	3.66954	2.436	3.05277
2	149605321	149606955	6.33	5.07	6.99	-1.93	1.77e-05	0.000388	1	1	16.64	50.41	78.01	176.93	302	8.56226	12.586	10.5741
22	2431725	2432499	7.67	6.41	8.33	-1.92	1.04e-16	2.72e-13	1	1	87.75	81.74	319.7	323.9	303	4.64808	4.06	4.35404
13	15045957	15046901	7.78	6.52	8.44	-1.92	3.33e-14	3.66e-11	2	2	111.96	72.21	341.29	354.55	304	7.70603	6.699	7.20252
24	1938994	1939557	6.8	5.54	7.46	-1.92	2.47e-13	1.99e-10	2	2	45.39	47.68	181.09	170.66	305	3.79186	2.436	3.11393
2	32619621	32620119	6.94	5.68	7.6	-1.92	8.3e-13	5.37e-10	2	0	42.36	59.94	181.09	206.88	306	2.93563	2.233	2.58432
1	30003898	30004502	6.42	5.16	7.09	-1.92	5.8e-10	1.05e-07	1	2	48.41	23.16	120.5	151.15	307	3.66954	5.278	4.47377
27	6149127	6149416	5.86	4.6	6.52	-1.92	6.8e-10	1.17e-07	2	1	21.18	27.25	90.55	92.64	308	1.10086	1.624	1.36243
7	34650830	34651227	6.13	4.88	6.8	-1.92	7.2e-10	1.22e-07	1	2	30.26	28.61	94.03	128.17	309	3.05795	3.045	3.05147
19	7828942	7829371	5.91	4.65	6.57	-1.92	8.08e-10	1.34e-07	1	1	24.21	25.88	85.67	104.48	310	3.66954	3.857	3.76327
8	8479287	8480002	6.37	5.11	7.03	-1.92	2.94e-09	3.89e-07	2	2	39.34	29.97	101.69	160.21	311	4.52577	5.887	5.20638
18	2885887	2886349	5.67	4.41	6.33	-1.92	8.63e-09	9.23e-07	2	2	30.26	12.26	84.28	76.62	312	2.20172	3.451	2.82636
2	59384030	59384382	5.26	4	5.92	-1.92	5.58e-08	4.2e-06	1	1	19.67	12.26	56.42	64.78	313	2.691	1.624	2.1575
4	53507026	53507799	7.46	6.22	8.12	-1.91	1.16e-14	1.52e-11	2	2	84.72	64.03	266.77	290.47	314	5.01504	5.075	5.04502
12	3592163	3592620	7.13	5.88	7.79	-1.91	1.17e-13	1.05e-10	2	2	59	58.58	201.29	240.31	315	3.30259	3.857	3.57979
13	14870127	14870877	6.61	5.37	7.27	-1.91	4.13e-10	8e-08	2	1	34.8	47.68	126.07	183.2	316	4.03649	4.263	4.14975
4	43106105	43106629	5.59	4.34	6.25	-1.91	4.88e-09	5.85e-07	1	1	22.69	17.71	75.92	75.93	317	2.56868	3.045	2.80684
7	31614725	31615099	5.64	4.39	6.3	-1.91	3.74e-08	3e-06	2	2	24.21	17.71	63.38	94.04	318	3.30259	4.466	3.88429
3	43962345	43962557	5.3	4.05	5.96	-1.91	3.94e-08	3.15e-06	2	2	18.15	14.99	59.9	64.78	319	2.56868	2.436	2.50234
18	8087354	8087827	5.92	4.67	6.58	-1.91	6.56e-08	4.77e-06	2	2	31.77	19.07	71.74	119.11	320	3.54722	3.248	3.39761
1	180840279	180840585	5.11	3.86	5.77	-1.91	1.58e-07	9.53e-06	2	2	18.15	10.9	57.81	51.55	321	1.3455	2.639	1.99225
10	14297714	14297951	5.08	3.82	5.74	-1.91	2.43e-07	1.34e-05	2	2	10.59	17.71	52.24	54.33	322	1.71245	1.827	1.76973
10	16935607	16936182	7.87	6.62	8.52	-1.9	1.15e-16	2.92e-13	2	2	90.77	106.26	370.55	365.7	323	4.03649	4.466	4.25125
11	17152251	17153299	7.77	6.53	8.43	-1.9	1.02e-15	1.91e-12	1	2	104.39	80.38	346.87	342.01	324	7.70603	7.511	7.60852
2	14895995	14897270	8.74	7.5	9.39	-1.9	1.54e-14	1.9e-11	2	2	195.17	166.21	569.75	775.97	325	12.5988	12.586	12.5924
2	32616104	32616658	7.16	5.91	7.82	-1.9	4.78e-13	3.34e-10	2	2	60.52	59.94	198.51	252.16	326	2.81331	3.451	3.13216
18	854236	855338	8.02	6.78	8.68	-1.9	1.97e-12	1.15e-09	1	2	114.98	104.9	329.45	490.38	327	8.07299	8.932	8.50249
3	37827538	37827930	6	4.76	6.66	-1.9	7.51e-10	1.27e-07	2	2	24.21	29.97	110.75	91.25	328	2.56868	2.233	2.40084
6	12981814	12982227	6.1	4.86	6.75	-1.9	2.02e-09	2.83e-07	0	2	34.8	23.16	91.24	124.68	329	2.56868	2.436	2.50234
1	124992253	124992748	5.69	4.45	6.35	-1.9	3.36e-09	4.32e-07	2	2	27.23	16.35	81.49	81.5	330	1.95709	4.263	3.11004
1	54576636	54577422	6.72	5.48	7.38	-1.9	1.07e-08	1.1e-06	1	2	33.28	55.86	207.56	126.08	331	5.87126	4.06	4.96563
4	47972425	47973109	6.97	5.74	7.63	-1.89	3.55e-13	2.63e-10	2	0	60.52	46.32	189.45	205.49	332	4.40345	6.496	5.44972
2	73353146	73353746	6.45	5.22	7.11	-1.89	5.51e-11	1.67e-08	1	2	37.82	36.78	121.89	153.94	333	4.40345	5.684	5.04372
3	11065979	11066851	6.74	5.51	7.4	-1.89	1.04e-10	2.74e-08	2	2	54.46	36.78	193.63	143.49	334	7.4614	9.947	8.7042
3	30954622	30955010	6.12	4.88	6.77	-1.89	1.63e-10	3.91e-08	1	1	31.77	27.25	115.62	103.09	335	2.07941	3.045	2.5622
1	140981723	140982271	6.32	5.09	6.98	-1.89	1.64e-10	3.93e-08	1	1	25.72	42.23	117.71	134.44	336	4.64808	4.466	4.55704
33	5201386	5202043	5.95	4.72	6.61	-1.89	5.76e-10	1.04e-07	1	1	22.69	29.97	96.82	98.22	337	3.66954	3.451	3.56027
Z	7975400	7975973	6.24	5.01	6.9	-1.89	3.24e-09	4.2e-07	1	1	43.87	20.44	134.43	103.79	338	2.691	3.857	3.274
4	82734088	82734691	6.48	5.24	7.13	-1.89	1.81e-07	1.06e-05	2	2	46.9	28.61	96.12	184.59	339	4.52577	4.263	4.39438
2	106110176	106110787	7.11	5.88	7.77	-1.88	5.3e-11	1.63e-08	2	2	62.03	55.86	175.52	259.82	340	2.93563	3.451	3.19332
4	83416337	83416653	6.07	4.84	6.72	-1.88	6.74e-10	1.17e-07	0	2	27.23	29.97	117.01	94.04	341	1.71245	4.263	2.98773
8	5288836	5289536	6.51	5.29	7.16	-1.87	3.76e-11	1.27e-08	2	2	34.8	43.6	130.25	156.73	342	3.66954	5.481	4.57527
30	455791	456503	6.12	4.9	6.77	-1.87	9.59e-10	1.54e-07	2	2	25.72	34.06	96.82	121.2	343	3.4249	5.481	4.45295
2	61880149	61880539	6.03	4.81	6.68	-1.87	3.34e-09	4.31e-07	0	2	30.26	25.88	86.37	118.42	344	2.691	2.03	2.3605
5	59685480	59685743	5.8	4.57	6.45	-1.87	4.65e-09	5.63e-07	1	2	27.23	20.44	78.01	96.82	345	0.61159	3.045	1.82829
23	3989578	3989978	6	4.78	6.65	-1.87	7.04e-09	7.86e-07	2	2	30.26	24.52	82.19	118.42	346	1.95709	2.03	1.99354
1	52880517	52881036	6.84	5.62	7.49	-1.87	8.73e-09	9.32e-07	0	2	59	39.51	134.43	224.99	347	4.28113	5.075	4.67806
12	12567297	12567596	5.93	4.71	6.58	-1.87	1.78e-08	1.65e-06	1	1	33.28	19.07	78.71	112.84	348	1.71245	2.436	2.07423
Z	78733847	78734282	5.66	4.45	6.31	-1.87	5.17e-08	3.95e-06	1	1	27.23	16.35	93.33	65.48	349	2.07941	3.451	2.7652
3	42425853	42427368	8.73	7.53	9.38	-1.86	3.67e-17	1.07e-13	2	2	184.58	183.92	608.76	725.12	350	12.9657	11.165	12.0654
6	23712276	23712922	7.62	6.41	8.27	-1.86	1.54e-15	2.8e-12	0	2	83.21	87.19	300.2	316.94	351	3.18027	4.669	3.92463
17	8845862	8846435	7.5	6.29	8.15	-1.86	6.38e-15	9.46e-12	2	0	80.18	76.29	269.55	299.52	352	4.89272	4.263	4.57786
2	73925509	73926251	6.27	5.06	6.92	-1.86	2.12e-10	4.77e-08	2	1	39.34	27.25	111.44	130.26	353	4.03649	4.06	4.04825
3	99095063	99095599	6.02	4.81	6.67	-1.86	4.66e-10	8.86e-08	1	1	28.75	27.25	105.87	97.52	354	3.54722	5.481	4.51411
3	100959672	100960206	6.27	5.06	6.92	-1.86	5.64e-10	1.03e-07	2	0	40.85	25.88	107.96	134.44	355	4.03649	4.466	4.25125
5	59311156	59311614	5.86	4.65	6.51	-1.86	2.31e-09	3.21e-07	2	2	25.72	24.52	84.28	97.52	356	1.83477	1.827	1.83088
5	2786077	2786866	5.88	4.67	6.53	-1.86	1.58e-08	1.49e-06	2	2	31.77	19.07	77.31	107.27	357	6.84981	8.323	7.5864
5	51618302	51619010	6.16	4.95	6.81	-1.86	5.91e-08	4.39e-06	2	2	18.15	43.6	131.64	92.64	358	4.15881	3.451	3.80491
3	84020341	84020994	5.87	4.66	6.52	-1.86	2.74e-07	1.48e-05	1	2	28.75	21.8	65.47	117.72	359	3.66954	3.857	3.76327
33	3330564	3331436	4.78	3.57	5.43	-1.86	6.15e-06	0.000167	1	1	6.05	17.71	50.15	36.22	360	3.79186	2.436	3.11393
2	32592096	32592789	7.51	6.31	8.15	-1.85	9.43e-15	1.28e-11	0	2	84.72	73.57	273.73	296.04	361	4.52577	4.872	4.69888
4	12091183	12091828	6.78	5.58	7.42	-1.85	4.03e-12	2.07e-09	0	2	55.98	39.51	172.04	171.35	362	4.03649	5.278	4.65725
1	13589748	13590621	6.89	5.69	7.54	-1.85	9.23e-12	4.2e-09	1	1	63.54	39.51	177.61	194.34	363	5.25967	5.075	5.16734
6	15243123	15243710	6.2	4.99	6.84	-1.85	2.02e-10	4.62e-08	2	2	37.82	25.88	117.01	112.84	364	6.60517	6.293	6.44908
7	4413900	4414548	6.02	4.81	6.66	-1.85	4.84e-10	9.14e-08	0	2	30.26	25.88	101.69	101	365	3.18027	5.278	4.22913
5	54353721	54354746	6.6	5.4	7.25	-1.85	1.14e-08	1.17e-06	2	2	25.72	58.58	130.95	172.75	366	7.09444	8.526	7.81022
6	6645098	6645518	5.7	4.49	6.34	-1.85	1.15e-08	1.17e-06	2	2	28.75	16.35	86.37	75.93	367	3.18027	2.233	2.70663
2	102365849	102366223	5.59	4.39	6.24	-1.85	6.65e-08	4.81e-06	2	1	25.72	16.35	87.76	63.39	368	2.44636	2.233	2.33968
27	6973489	6973873	5.61	4.41	6.26	-1.85	1.07e-07	7.02e-06	2	2	16.64	25.88	62.69	90.55	369	3.66954	1.624	2.64677
3	66079121	66079427	5.68	4.48	6.32	-1.85	2.21e-07	1.24e-05	2	2	9.08	35.42	80.8	79.41	370	3.91418	1.827	2.87059
9	5644116	5644390	6.72	5.52	7.37	-1.84	4.45e-12	2.23e-09	0	2	48.41	43.6	155.32	174.84	371	1.3455	1.015	1.18025
1	182724221	182724761	6.5	5.3	7.14	-1.84	1.62e-11	6.65e-09	2	2	40.85	38.15	137.91	144.19	372	3.91418	3.045	3.47959
1	119489099	119489705	5.96	4.76	6.6	-1.84	1.55e-09	2.3e-07	2	0	24.21	29.97	103.08	91.25	373	4.64808	3.654	4.15104
3	65093740	65094158	5.86	4.66	6.51	-1.84	4.48e-09	5.48e-07	2	2	30.26	20.44	82.89	98.91	374	4.7704	2.842	3.8062
2	43366182	43366884	6.52	5.32	7.16	-1.84	1.43e-08	1.39e-06	2	2	51.44	28.61	113.53	172.75	375	4.15881	4.872	4.51541
Z	23992002	24006254	5.8	4.61	6.45	-1.84	2.16e-05	0.000453	2	2	37.82	10.9	117.71	57.12	376	75.4702	83.839	79.6546
5	19528307	19528888	6.48	5.3	7.13	-1.83	2.96e-10	6.18e-08	2	2	37.82	40.87	120.5	158.82	377	3.91418	2.842	3.37809
9	11574615	11574835	5.74	4.55	6.39	-1.83	7.41e-09	8.18e-07	2	2	19.67	27.25	85.67	81.5	378	3.18027	2.03	2.60513
7	25346538	25347072	5.82	4.64	6.47	-1.83	1.26e-08	1.25e-06	2	1	34.8	14.99	89.85	87.07	379	3.79186	3.857	3.82443
3	26189326	26189651	5.56	4.38	6.21	-1.83	2.2e-08	1.97e-06	2	2	21.18	20.44	77.31	70.35	380	4.28113	3.045	3.66306
1	59305395	59306018	5.78	4.59	6.42	-1.83	3.99e-08	3.18e-06	2	2	33.28	14.99	75.22	96.13	381	4.03649	4.06	4.04825
4	65691180	65691567	5.62	4.43	6.26	-1.83	9.32e-07	3.9e-05	1	1	34.8	8.17	65.47	87.77	382	2.93563	2.03	2.48282
1	101232027	101232505	4.99	3.8	5.63	-1.83	1.17e-06	4.62e-05	1	1	19.67	8.17	45.27	53.64	383	2.93563	3.451	3.19332
Z	70842158	70842640	5.96	4.77	6.6	-1.83	1.95e-05	0.000419	1	1	40.85	13.62	132.34	61.99	384	3.05795	3.045	3.05147
1	194898887	194899530	6.86	5.68	7.5	-1.82	2.79e-12	1.51e-09	2	2	55.98	46.32	189.45	172.05	385	4.7704	5.887	5.3287
24	497347	497777	6.55	5.37	7.19	-1.82	5.55e-11	1.67e-08	2	2	48.41	34.06	137.21	153.94	386	4.03649	2.639	3.33775
20	2779925	2780651	6.86	5.68	7.5	-1.82	1.75e-10	4.12e-08	0	2	59	43.6	153.23	208.97	387	5.01504	8.932	6.97352
3	68041238	68041782	6.3	5.12	6.94	-1.82	7.07e-10	1.21e-07	2	2	40.85	28.61	109.35	135.83	388	3.05795	3.045	3.05147
5	49444802	49445260	6.35	5.18	6.99	-1.82	5.06e-09	6.02e-07	2	2	28.75	43.6	105.87	149.06	389	3.18027	3.451	3.31563
1	24057332	24057623	5.44	4.26	6.08	-1.82	1.64e-07	9.82e-06	2	2	28.75	9.54	69.65	65.48	390	2.93563	2.436	2.68582
27	6263689	6264002	5.88	4.7	6.52	-1.82	6.37e-07	2.85e-05	2	2	42.36	9.54	96.82	86.37	391	1.10086	1.421	1.26093
23	2794646	2794979	5.07	3.89	5.71	-1.82	8.56e-07	3.64e-05	1	1	10.59	19.07	53.63	50.85	392	2.56868	1.421	1.99484
1	110973305	110974371	8.1	6.93	8.74	-1.81	3.39e-11	1.17e-08	2	2	142.21	102.18	352.44	502.92	393	6.36054	9.135	7.74777
2	44742804	44743690	6.72	5.55	7.36	-1.81	5.43e-11	1.66e-08	1	2	49.93	43.6	144.88	183.2	394	7.33908	4.263	5.80104
2	95022937	95023615	6.74	5.57	7.38	-1.81	7.41e-11	2.1e-08	2	2	51.44	43.6	145.57	186.68	395	5.62663	4.872	5.24931
8	25709305	25709852	6.89	5.72	7.53	-1.81	9.25e-10	1.51e-07	2	2	71.11	34.06	172.74	197.13	396	4.40345	5.684	5.04372
2	96438849	96439725	6.34	5.17	6.98	-1.81	3.95e-09	4.93e-07	2	2	27.23	44.96	108.66	144.19	397	8.19531	6.496	7.34565
1	6186990	6187562	6.38	5.21	7.02	-1.81	1.88e-08	1.72e-06	1	1	45.39	28.61	102.39	156.73	398	4.15881	3.451	3.80491
1	82582397	82582682	5.67	4.5	6.31	-1.81	3.56e-08	2.89e-06	2	2	31.77	13.62	80.1	78.71	399	1.83477	1.218	1.52638
3	53863322	53863593	5.28	4.11	5.92	-1.81	1.67e-07	9.96e-06	2	0	19.67	14.99	61.29	59.9	400	1.83477	4.466	3.15038
23	3326936	3328026	7.16	5.99	7.8	-1.81	2.97e-07	1.58e-05	2	2	75.65	51.77	148.36	298.13	401	6.1159	7.714	6.91495
12	18588767	18589328	6.39	5.22	7.03	-1.8	6.77e-11	1.95e-08	1	2	39.34	35.42	132.34	128.86	402	2.81331	5.075	3.94416
2	111616439	111617003	6.51	5.35	7.14	-1.8	9.01e-11	2.44e-08	2	2	37.82	43.6	130.95	151.85	403	4.28113	3.451	3.86606
2	86534276	86534793	6.6	5.44	7.24	-1.8	1.29e-10	3.21e-08	2	2	48.41	38.15	167.86	134.44	404	4.15881	3.451	3.80491
7	16299666	16299971	6.15	4.98	6.78	-1.8	6.2e-10	1.1e-07	1	2	33.28	29.97	104.48	115.63	405	2.20172	0.609	1.40536
12	16193250	16193826	7.21	6.05	7.85	-1.8	1.05e-09	1.66e-07	2	2	89.26	43.6	215.22	245.89	406	5.62663	6.09	5.85831
4	52762031	52762461	5.93	4.76	6.57	-1.8	2.34e-09	3.23e-07	2	0	25.72	28.61	94.03	95.43	407	1.83477	1.827	1.83088
5	22950732	22951204	5.85	4.68	6.48	-1.8	6.31e-09	7.21e-07	1	2	22.69	28.61	94.73	84.28	408	1.83477	2.436	2.13538
6	19961683	19961870	5.97	4.8	6.6	-1.8	2.1e-08	1.89e-06	1	1	27.23	28.61	80.1	114.24	409	0.733908	0.812	0.772954
3	18675350	18675765	6	4.84	6.63	-1.8	2.04e-07	1.17e-05	2	2	27.23	29.97	73.13	125.38	410	1.95709	4.06	3.00854
4	83713749	83714100	5.41	4.25	6.05	-1.8	3.23e-07	1.7e-05	1	2	27.23	10.9	58.51	73.84	411	2.32404	2.639	2.48152
2	74463870	74465335	4.99	3.83	5.63	-1.8	6.13e-06	0.000167	2	2	25.72	2.72	45.97	52.94	412	6.48285	5.887	6.18493
1	2928587	2929747	7.54	6.39	8.18	-1.79	8.42e-14	8.11e-11	2	2	81.7	85.83	268.86	309.27	413	7.82835	9.135	8.48167
10	17981659	17982146	6.36	5.2	7	-1.79	2.55e-10	5.55e-08	2	2	42.36	31.33	135.82	119.81	414	3.4249	4.466	3.94545
6	19207613	19208083	6.83	5.67	7.46	-1.79	4.56e-10	8.73e-08	2	2	39.34	62.67	154.63	198.52	415	2.93563	4.466	3.70082
2	32535888	32536197	6.65	5.49	7.28	-1.79	5.85e-10	1.06e-07	2	2	42.36	47.68	130.95	179.71	416	2.93563	2.842	2.88882
7	5814270	5814557	6.79	5.64	7.43	-1.79	1.74e-09	2.55e-07	1	1	40.85	58.58	141.39	202.7	417	1.95709	3.654	2.80554
10	9885319	9885708	5.85	4.69	6.48	-1.79	8.23e-09	8.86e-07	2	2	25.72	25.88	81.49	97.52	418	2.56868	2.639	2.60384
2	22374046	22374283	5.97	4.81	6.6	-1.79	8.94e-09	9.5e-07	2	2	30.26	25.88	84.28	110.06	419	1.83477	2.436	2.13538
4	6085498	6085889	5.81	4.66	6.44	-1.79	9.34e-09	9.86e-07	2	2	27.23	23.16	80.8	93.34	420	3.54722	2.436	2.99161
1	81371437	81371856	5.89	4.73	6.52	-1.79	1.27e-08	1.26e-06	1	1	27.23	25.88	80.1	103.79	421	1.71245	2.436	2.07423
3	65371114	65371372	5.79	4.63	6.42	-1.79	1.31e-08	1.29e-06	2	0	19.67	29.97	85.67	85.68	422	2.56868	2.842	2.70534
1	52878930	52879190	5.64	4.49	6.27	-1.79	5.1e-08	3.92e-06	0	2	25.72	19.07	68.26	86.37	423	2.32404	3.451	2.88752
Z	8105450	8106538	6.88	5.73	7.51	-1.79	5.93e-07	2.69e-05	1	2	66.57	39.51	241	124.68	424	5.01504	5.278	5.14652
1	18547158	18547540	5.56	4.4	6.2	-1.79	9.1e-07	3.82e-05	2	1	28.75	13.62	56.42	90.55	425	2.56868	1.218	1.89334
4	2551103	2551686	6.65	5.49	7.28	-1.78	2.1e-10	4.74e-08	2	2	43.87	46.32	135.12	175.53	426	4.89272	2.842	3.86736
9	14335717	14336450	7.21	6.06	7.84	-1.78	3.41e-10	6.92e-08	2	2	81.7	51.77	195.72	261.21	427	3.4249	5.075	4.24995
1	108121217	108121574	6.16	5.01	6.79	-1.78	6.23e-10	1.1e-07	2	2	30.26	34.06	110.05	111.45	428	3.05795	3.654	3.35597
15	4820690	4820926	6.02	4.87	6.65	-1.78	2.43e-09	3.35e-07	2	2	25.72	32.7	105.17	96.13	429	1.10086	1.421	1.26093
Z	66983295	66983720	5.74	4.6	6.37	-1.78	5.94e-08	4.41e-06	0	2	34.8	13.62	81.49	84.28	430	2.56868	2.842	2.70534
2	48841138	48841496	5.48	4.33	6.11	-1.78	1.18e-07	7.63e-06	0	2	21.18	19.07	61.99	75.93	431	1.59013	3.248	2.41907
3	50199483	50199773	5.42	4.27	6.05	-1.78	1.68e-07	1e-05	2	2	18.15	20.44	72.44	59.9	432	2.32404	1.421	1.87252
27	6239533	6239817	5.22	4.07	5.85	-1.78	4.24e-07	2.08e-05	2	2	22.69	10.9	56.42	59.21	433	0.978544	1.827	1.40277
2	95283370	95283818	4.99	3.84	5.62	-1.78	1.64e-06	6e-05	2	2	13.62	14.99	52.24	45.97	434	4.28113	2.233	3.25706
Z	58308487	58309008	5.74	4.59	6.37	-1.78	1.23e-05	0.000291	1	2	31.77	16.35	113.53	52.24	435	4.7704	2.639	3.7047
1	151175478	151176638	7.33	6.19	7.96	-1.77	6.81e-11	1.95e-08	2	0	69.59	76.29	206.87	291.86	436	6.48285	8.729	7.60593
1	41015772	41016464	6.46	5.32	7.09	-1.77	9.64e-11	2.58e-08	0	2	37.82	42.23	136.52	135.83	437	5.99358	5.075	5.53429
4	42605690	42606755	6.96	5.82	7.59	-1.77	1.98e-10	4.55e-08	2	2	42.36	70.84	178.31	206.88	438	6.97213	6.09	6.53106
15	2165158	2165470	6.3	5.16	6.93	-1.77	3.66e-10	7.31e-08	2	2	36.31	35.42	115.62	128.86	439	3.4249	2.436	2.93045
27	5242444	5242812	6.31	5.17	6.93	-1.77	8e-10	1.34e-07	2	2	37.82	34.06	133.73	110.75	440	2.32404	2.233	2.27852
22	1420736	1421176	5.78	4.64	6.41	-1.77	2.08e-08	1.88e-06	1	2	21.18	28.61	78.71	91.25	441	3.4249	3.451	3.43795
2	91376001	91376258	6.07	4.93	6.7	-1.77	5.62e-08	4.22e-06	2	2	24.21	36.78	123.28	84.28	442	1.71245	2.639	2.17573
24	1334343	1334646	5.66	4.52	6.29	-1.77	1.27e-07	8.05e-06	2	0	22.69	23.16	91.94	64.78	443	1.46782	2.436	1.95191
1	115392370	115392754	5.37	4.23	6	-1.77	1.63e-07	9.79e-06	2	2	21.18	16.35	61.29	66.87	444	1.71245	2.233	1.97273
9	13817428	13817847	5.53	4.38	6.16	-1.77	2.31e-07	1.29e-05	1	2	22.69	19.07	83.58	59.21	445	2.32404	2.436	2.38002
1	165506613	165506959	5.67	4.53	6.3	-1.77	3.34e-07	1.73e-05	2	1	25.72	20.44	61.29	96.13	446	2.81331	2.233	2.52316
12	20301526	20303270	4.69	3.55	5.32	-1.77	1.6e-05	0.000358	1	2	16.64	6.81	32.04	48.06	447	14.3112	12.586	13.4486
Z	66473841	66474337	6.81	5.68	7.44	-1.76	1.2e-10	3.05e-08	1	2	55.98	46.32	194.33	152.55	448	3.4249	2.03	2.72745
4	74508811	74509430	6.62	5.49	7.24	-1.76	1.95e-10	4.51e-08	2	1	39.34	50.41	138.61	164.39	449	5.62663	4.669	5.14781
7	8032166	8032857	6.88	5.74	7.51	-1.76	2.5e-10	5.49e-08	1	2	63.54	43.6	159.5	204.09	450	3.4249	3.654	3.53945
27	4590141	4590706	6.55	5.42	7.18	-1.76	2.54e-10	5.55e-08	2	2	36.31	49.05	133.73	156.03	451	2.07941	5.481	3.7802
10	19099514	19100298	6.75	5.61	7.37	-1.76	8.05e-10	1.34e-07	2	2	52.95	44.96	138.61	192.95	452	3.30259	4.872	4.08729
4	27351724	27352230	6.27	5.14	6.9	-1.76	8.36e-10	1.38e-07	2	2	36.31	34.06	109.35	129.56	453	2.44636	3.654	3.05018
18	816571	816912	5.94	4.81	6.57	-1.76	4.17e-09	5.14e-07	2	2	28.75	27.25	94.73	94.73	454	1.3455	3.045	2.19525
2	102366498	102367095	6.43	5.3	7.06	-1.76	1.03e-08	1.07e-06	2	2	37.82	40.87	159.5	106.57	455	4.28113	3.451	3.86606
17	4461390	4461692	5.73	4.6	6.36	-1.76	1.88e-08	1.72e-06	2	2	22.69	25.88	82.89	81.5	456	0	0	0
2	55389892	55390287	5.63	4.5	6.26	-1.76	7.43e-08	5.27e-06	2	2	16.64	28.61	73.13	80.1	457	2.20172	2.233	2.21736
1	7695575	7695873	5.78	4.65	6.41	-1.76	9.72e-08	6.5e-06	2	1	24.21	25.88	69.65	100.31	458	2.07941	2.03	2.0547
27	6155873	6156149	5.54	4.4	6.16	-1.76	1.91e-07	1.12e-05	2	2	13.62	28.61	75.92	67.57	459	0.978544	0.812	0.895272
20	4881189	4882170	7.62	6.5	8.24	-1.75	3.34e-14	3.66e-11	2	2	93.8	87.19	305.07	301.61	460	6.23822	7.714	6.97611
4	85189397	85190244	7.75	6.62	8.37	-1.75	2.08e-13	1.76e-10	2	2	105.9	91.28	304.38	356.64	461	6.60517	6.902	6.75358
33	7644653	7645305	6.34	5.22	6.97	-1.75	3.49e-10	7e-08	1	2	34.8	39.51	128.16	121.9	462	3.18027	4.263	3.72163
3	9189464	9190260	6.78	5.66	7.41	-1.75	4.33e-10	8.35e-08	2	2	55.98	44.96	145.57	193.64	463	6.48285	4.872	5.67743
27	5952730	5953238	6.45	5.33	7.08	-1.75	9.1e-10	1.5e-07	1	1	39.34	40.87	118.41	151.85	464	3.18027	3.248	3.21413
2	128600879	128601443	6.27	5.14	6.89	-1.75	2.84e-09	3.78e-07	2	2	25.72	44.96	119.8	117.72	465	4.28113	3.248	3.76456
1	43563310	43563834	5.85	4.73	6.47	-1.75	1.06e-08	1.1e-06	1	1	25.72	27.25	86.37	91.25	466	4.64808	4.872	4.76004
4	39558095	39558588	5.94	4.81	6.57	-1.75	1.63e-08	1.53e-06	2	2	31.77	24.52	83.58	105.88	467	2.81331	2.436	2.62466
2	37788286	37789073	6.35	5.22	6.97	-1.75	2.34e-08	2.06e-06	2	2	52.95	21.8	133.03	118.42	468	4.40345	5.278	4.84072
18	4769626	4770108	6.03	4.91	6.65	-1.75	2.44e-08	2.14e-06	2	2	27.23	32.7	84.98	116.33	469	2.56868	2.842	2.70534
3	33385056	33385501	5.65	4.52	6.27	-1.75	3.63e-08	2.93e-06	1	1	24.21	21.8	79.4	75.23	470	2.93563	1.421	2.17832
3	69460511	69461005	6.37	5.24	6.99	-1.75	7.4e-08	5.26e-06	2	2	49.93	25.88	103.08	151.85	471	4.03649	3.654	3.84525
1	131104210	131104484	5.18	4.05	5.8	-1.75	7.86e-07	3.4e-05	2	2	18.15	14.99	51.54	59.9	472	2.56868	2.639	2.60384
2	10061708	10062158	6.19	5.06	6.81	-1.75	1.15e-06	4.56e-05	2	2	42.36	24.52	79.4	144.89	473	2.81331	3.248	3.03066
1	90629004	90629490	5.66	4.53	6.29	-1.75	1.44e-06	5.41e-05	2	2	13.62	32.7	94.03	61.99	474	4.40345	4.466	4.43472
2	32609775	32610276	6.97	5.86	7.59	-1.74	4.06e-11	1.35e-08	1	1	69.59	46.32	186.67	199.22	475	2.81331	3.451	3.13216
26	1336552	1337069	7.24	6.12	7.87	-1.74	6.79e-11	1.95e-08	2	2	87.75	51.77	227.76	238.92	476	4.28113	4.06	4.17056
12	15310104	15310802	6.69	5.57	7.31	-1.74	1.05e-10	2.75e-08	2	2	39.34	55.86	158.11	159.51	477	4.28113	4.263	4.27206
19	8494375	8494901	7.21	6.09	7.83	-1.74	1.25e-10	3.15e-08	2	1	55.98	80.38	200.6	254.25	478	4.64808	3.857	4.25254
1	180290934	180291394	6.55	5.43	7.17	-1.74	6.19e-10	1.1e-07	2	2	46.9	39.51	127.46	160.91	479	2.44636	2.639	2.54268
1	49241160	49241432	6.32	5.2	6.94	-1.74	6.21e-10	1.1e-07	2	2	42.36	31.33	121.19	124.68	480	1.83477	2.03	1.93238
4	3667340	3667824	6.45	5.33	7.07	-1.74	9.68e-10	1.55e-07	2	2	40.85	39.51	118.41	150.46	481	3.30259	4.263	3.78279
13	17459556	17460144	6.02	4.9	6.64	-1.74	2.63e-08	2.25e-06	1	2	25.72	34.06	85.67	113.54	482	4.7704	5.278	5.0242
26	1432297	1433199	7.13	6.01	7.75	-1.74	2.97e-07	1.58e-05	2	1	77.16	51.77	149.75	281.41	483	6.1159	5.684	5.89995
23	3279460	3279723	5.29	4.18	5.91	-1.74	4.03e-07	2e-05	1	1	21.18	14.99	59.2	61.3	484	2.07941	1.421	1.7502
1	61666968	61667397	6.56	5.45	7.18	-1.73	6.25e-10	1.1e-07	2	0	54.46	32.7	148.36	140.71	485	2.691	2.233	2.462
3	48061692	48062307	6.52	5.41	7.14	-1.73	6.37e-10	1.11e-07	1	2	33.28	51.77	142.09	139.31	486	4.40345	4.263	4.33322
4	24085922	24086464	6.27	5.16	6.89	-1.73	1.84e-09	2.65e-07	2	2	36.31	35.42	107.96	129.56	487	4.15881	4.06	4.10941
17	5220538	5220997	6.21	5.09	6.83	-1.73	1.5e-08	1.44e-06	2	2	42.36	25.88	98.21	128.86	488	0	0	0
9	4990978	4991407	6.75	5.64	7.37	-1.73	1.51e-08	1.45e-06	0	2	55.98	43.6	128.86	201.31	489	2.32404	2.436	2.38002
2	73900850	73901577	6.28	5.17	6.9	-1.73	8.06e-08	5.64e-06	2	2	52.95	19.07	118.41	121.2	490	3.66954	6.699	5.18427
4	49417028	49417608	5.5	4.39	6.12	-1.73	1.63e-07	9.79e-06	2	2	24.21	17.71	75.22	64.08	491	3.66954	3.451	3.56027
2	82081005	82081527	6.36	5.25	6.98	-1.73	1.11e-06	4.42e-05	2	2	54.46	21.8	98.91	153.94	492	5.25967	3.857	4.55834
Z	54602681	54603050	5.41	4.3	6.03	-1.73	1.71e-06	6.17e-05	1	1	25.72	13.62	79.4	51.55	493	2.56868	3.654	3.11134
4	36879641	36879953	5.12	4.01	5.74	-1.73	2.19e-06	7.53e-05	2	2	22.69	9.54	48.06	58.51	494	1.83477	2.03	1.93238
Z	79904956	79905381	6.36	5.25	6.98	-1.73	0.00214	0.0162	1	2	68.08	8.17	167.16	85.68	495	2.691	4.669	3.68
18	2708310	2708864	6.94	5.84	7.56	-1.72	5.02e-11	1.58e-08	2	2	52.95	61.31	204.78	171.35	496	4.28113	3.045	3.66306
3	8831533	8832757	7.11	6	7.72	-1.72	5.23e-10	9.66e-08	2	2	68.08	59.94	247.96	174.84	497	8.07299	8.526	8.29949
11	1427859	1428567	6.51	5.41	7.13	-1.72	5.79e-10	1.05e-07	1	2	34.8	50.41	135.82	144.19	498	3.66954	5.481	4.57527
2	73456601	73457355	6.49	5.38	7.1	-1.72	9.9e-09	1.04e-06	2	2	42.36	40.87	111.44	163.69	499	3.18027	3.045	3.11263
11	12247375	12247992	5.93	4.83	6.55	-1.72	1.51e-08	1.45e-06	1	2	24.21	32.7	98.21	89.16	500	6.1159	3.857	4.98645
33	7667988	7668332	5.71	4.6	6.32	-1.72	4.02e-08	3.2e-06	2	2	22.69	25.88	79.4	80.8	501	1.3455	2.436	1.89075
1	48353272	48353641	5.67	4.56	6.29	-1.72	6.4e-08	4.68e-06	2	2	22.69	24.52	83.58	72.44	502	3.54722	3.654	3.60061
24	1420310	1420519	5.62	4.52	6.24	-1.72	6.62e-08	4.8e-06	1	2	22.69	23.16	77.31	73.84	503	1.71245	1.218	1.46523
1	18655292	18655865	5.9	4.8	6.52	-1.72	8.82e-08	6.07e-06	0	2	39.34	16.35	85.67	98.22	504	3.91418	4.06	3.98709
1	11432394	11433002	5.65	4.54	6.27	-1.72	1.22e-07	7.78e-06	0	2	16.64	29.97	79.4	74.53	505	4.28113	4.06	4.17056
7	1664227	1664528	5.15	4.04	5.76	-1.72	2.33e-06	7.9e-05	1	2	16.64	16.35	62.69	45.97	506	3.05795	2.639	2.84847
1	146358113	146359144	7.88	6.79	8.5	-1.71	3.85e-14	4.17e-11	2	2	118.01	103.54	351.74	371.96	507	7.33908	8.932	8.13554
5	24224077	24224572	7.25	6.16	7.86	-1.71	2.9e-12	1.56e-09	2	1	66.57	76.29	243.08	222.9	508	3.79186	6.293	5.04243
27	6412450	6413448	7.98	6.88	8.59	-1.71	6.1e-11	1.81e-08	2	2	142.21	94	343.38	427.69	509	6.1159	8.932	7.52395
27	5852547	5853033	6.73	5.64	7.35	-1.71	8.15e-11	2.27e-08	2	2	55.98	43.6	158.11	167.18	510	3.79186	3.857	3.82443
5	31597667	31598500	7.83	6.74	8.45	-1.71	2.25e-10	5.01e-08	2	2	136.16	77.65	337.11	360.82	511	7.33908	9.338	8.33854
3	91807181	91807783	6.66	5.56	7.27	-1.71	1.35e-09	2.08e-07	2	2	60.52	34.06	147.66	161.6	512	4.89272	4.669	4.78086
8	5855540	5855912	6.43	5.33	7.04	-1.71	2.89e-09	3.84e-07	2	2	43.87	36.78	114.93	149.06	513	2.56868	2.639	2.60384
7	25828095	25828418	6.19	5.1	6.8	-1.71	9.53e-09	1e-06	0	2	31.77	36.78	98.21	125.38	514	1.22318	1.421	1.32209
2	101915304	101915750	6.64	5.54	7.25	-1.71	1.31e-08	1.29e-06	2	2	31.77	61.31	135.82	169.26	515	5.99358	5.278	5.63579
1	111245329	111245757	6.77	5.68	7.39	-1.71	1.51e-08	1.45e-06	2	2	45.39	57.22	132.34	202.7	516	3.79186	3.248	3.51993
15	10334403	10335161	6.55	5.45	7.16	-1.71	1.58e-08	1.49e-06	2	2	45.39	42.23	114.23	172.05	517	3.66954	4.06	3.86477
1	18841769	18842395	5.73	4.64	6.35	-1.71	5.57e-08	4.19e-06	1	2	22.69	27.25	76.62	86.37	518	3.79186	5.684	4.73793
13	15513131	15513478	5.61	4.52	6.23	-1.71	1.56e-07	9.45e-06	2	2	22.69	23.16	66.87	82.89	519	2.44636	3.451	2.94868
2	19830551	19830909	5.93	4.84	6.54	-1.71	2.94e-07	1.57e-05	1	1	40.85	16.35	81.49	105.18	520	2.81331	2.639	2.72616
9	22270051	22270294	5.42	4.33	6.04	-1.71	3.44e-07	1.77e-05	2	2	19.67	20.44	71.74	59.9	521	1.59013	2.233	1.91157
2	51583180	51583513	5.44	4.34	6.06	-1.71	4.47e-07	2.16e-05	2	2	24.21	16.35	58.51	74.53	522	2.44636	2.436	2.44118
3	94519225	94519532	5.48	4.38	6.09	-1.71	5.7e-07	2.61e-05	2	2	21.18	20.44	57.11	79.41	523	1.95709	2.233	2.09504
8	27094322	27094620	5.36	4.26	5.98	-1.71	9.88e-07	4.06e-05	2	2	16.64	21.8	72.44	53.64	524	1.71245	2.03	1.87123
1	37447425	37447634	5.21	4.11	5.83	-1.71	1.47e-06	5.49e-05	2	2	19.67	14.99	64.08	49.46	525	1.71245	0.812	1.26223
3	52830999	52831316	5.03	3.93	5.65	-1.71	2.39e-06	8.05e-05	0	2	19.67	10.9	49.45	50.85	526	1.83477	3.045	2.43988
4	38097979	38098466	5.83	4.73	6.44	-1.71	3.6e-06	0.00011	2	0	42.36	10.9	75.22	98.91	527	1.71245	3.248	2.48023
4	85057918	85058969	7.03	5.95	7.65	-1.7	4.7e-11	1.51e-08	2	2	62.03	61.31	220.1	180.41	528	7.95067	6.293	7.12183
9	10845264	10846005	6.75	5.66	7.37	-1.7	2.36e-10	5.19e-08	2	2	60.52	40.87	157.41	172.75	529	6.23822	5.887	6.06261
1	129012259	129013029	6.58	5.49	7.19	-1.7	3.73e-10	7.41e-08	2	1	52.95	36.78	142.09	150.46	530	5.01504	3.654	4.33452
24	5707027	5707535	7.31	6.23	7.93	-1.7	1.22e-09	1.9e-07	1	2	95.31	54.49	219.4	266.78	531	2.691	4.872	3.7815
3	60856155	60856865	6.74	5.66	7.35	-1.7	8.28e-09	8.9e-07	2	2	68.08	32.7	155.32	172.05	532	6.36054	6.293	6.32677
10	17962169	17962705	6.08	5	6.7	-1.7	1.58e-08	1.49e-06	2	2	25.72	38.15	95.42	112.15	533	2.93563	2.639	2.78732
1	111320362	111320780	5.91	4.82	6.52	-1.7	2.15e-08	1.93e-06	2	2	34.8	21.8	91.24	92.64	534	3.91418	2.233	3.07359
4	20496306	20496898	6.22	5.13	6.83	-1.7	3.84e-08	3.07e-06	2	2	48.41	21.8	121.19	106.57	535	3.66954	4.872	4.27077
3	58324807	58325134	5.42	4.33	6.03	-1.7	2.86e-07	1.54e-05	2	2	21.18	19.07	66.17	64.78	536	2.07941	2.233	2.1562
1	3928864	3929146	5.1	4.02	5.72	-1.7	3.31e-06	0.000103	2	2	10.59	21.8	55.02	50.15	537	2.691	2.842	2.7665
11	14108196	14108435	4.99	3.91	5.61	-1.7	3.51e-06	0.000108	1	2	13.62	16.35	48.06	49.46	538	1.95709	1.218	1.58754
1	89801219	89801862	6.32	5.23	6.93	-1.7	4.56e-06	0.000132	2	2	54.46	20.44	91.94	151.85	539	4.64808	6.293	5.47054
1	77181504	77182017	5.83	4.74	6.44	-1.7	5.95e-06	0.000163	2	1	43.87	9.54	94.03	79.41	540	2.56868	3.045	2.80684
21	2595151	2595861	7.5	6.42	8.11	-1.69	5.34e-11	1.64e-08	2	2	78.67	92.64	238.91	314.15	541	3.79186	9.135	6.46343
11	4100165	4100966	6.84	5.76	7.45	-1.69	1.65e-10	3.93e-08	2	2	59	49.05	158.81	190.86	542	6.36054	5.481	5.92077
4	59852314	59852941	6.81	5.73	7.42	-1.69	5.98e-10	1.07e-07	2	2	66.57	39.51	173.43	168.57	543	5.38199	8.932	7.15699
Z	60464168	60465056	7.33	6.25	7.94	-1.69	1.04e-09	1.64e-07	1	1	83.21	69.48	290.45	200.61	544	4.89272	7.308	6.10036
1	126072634	126073215	6.39	5.31	7.01	-1.69	1.88e-09	2.69e-07	2	0	31.77	47.68	129.55	127.47	545	3.66954	4.06	3.86477
Z	39616669	39617784	7.05	5.97	7.66	-1.69	3.49e-08	2.85e-06	0	2	81.7	43.6	235.42	168.57	546	5.74895	5.887	5.81797
14	8095828	8096347	5.87	4.78	6.48	-1.69	9.36e-08	6.31e-06	1	2	33.28	21.8	77.31	101	547	3.91418	3.045	3.47959
5	24886416	24886829	5.77	4.69	6.39	-1.69	1.51e-07	9.22e-06	2	2	27.23	24.52	71.04	96.13	548	2.81331	3.857	3.33516
Z	65949477	65950244	7.41	6.33	8.03	-1.69	7.31e-07	3.2e-05	2	2	114.98	46.32	295.32	225.69	549	6.60517	4.872	5.73859
Z	696681	697116	5.97	4.89	6.58	-1.69	1.2e-05	0.000285	2	2	46.9	12.26	113.53	77.32	550	1.95709	2.233	2.09504
10	1573111	1573839	7.42	6.35	8.03	-1.68	5.51e-11	1.67e-08	2	0	78.67	84.47	226.37	295.34	551	5.38199	4.669	5.0255
3	68354715	68355582	7.27	6.2	7.88	-1.68	8.69e-11	2.37e-08	2	2	65.06	81.74	208.96	262.6	552	7.09444	8.526	7.81022
9	14270877	14271428	7.22	6.14	7.83	-1.68	3e-10	6.24e-08	2	2	80.18	61.31	196.42	257.73	553	4.03649	6.496	5.26625
33	7585750	7586596	6.37	5.3	6.98	-1.68	1.82e-09	2.64e-07	0	2	36.31	42.23	134.43	117.72	554	4.89272	5.075	4.98386
3	87462878	87463430	6.28	5.2	6.88	-1.68	2.65e-09	3.57e-07	2	2	42.36	31.33	121.19	114.93	555	5.87126	4.872	5.37163
27	6221213	6221770	6.68	5.61	7.29	-1.68	1.02e-08	1.06e-06	2	2	65.06	32.7	145.57	167.87	556	2.691	5.481	4.086
3	100189992	100190706	6.3	5.22	6.9	-1.68	1.07e-08	1.1e-06	2	2	37.82	36.78	103.08	136.53	557	3.91418	3.045	3.47959
4	65710545	65710850	5.96	4.89	6.57	-1.68	3.25e-08	2.68e-06	1	2	34.8	24.52	87.06	102.39	558	2.32404	1.624	1.97402
1	157055747	157056148	5.79	4.72	6.4	-1.68	6.75e-08	4.87e-06	1	2	24.21	28.61	78.01	91.25	559	2.56868	3.248	2.90834
5	31662476	31662822	5.65	4.58	6.26	-1.68	5.2e-07	2.43e-05	1	1	13.62	34.06	78.71	74.53	560	3.4249	1.827	2.62595
1	52242143	52242547	5.68	4.62	6.29	-1.68	6.26e-07	2.82e-05	1	2	13.62	35.42	75.22	81.5	561	2.56868	4.06	3.31434
9	4418318	4418560	5.37	4.3	5.98	-1.68	7.67e-07	3.33e-05	1	2	25.72	13.62	59.2	66.87	562	2.20172	0.812	1.50686
6	28111534	28111849	5.81	4.74	6.42	-1.68	1.05e-06	4.24e-05	0	2	30.26	23.16	64.78	106.57	563	2.44636	3.248	2.84718
7	23762310	23762592	6.03	4.96	6.64	-1.68	3.85e-06	0.000116	2	2	37.82	24.52	68.96	130.26	564	0.856226	2.233	1.54461
2	130626277	130629093	5.05	3.98	5.66	-1.68	0.000146	0.00204	2	0	16.64	14.99	71.74	29.26	565	15.5344	19.285	17.4097
3	103790369	103791626	7.67	6.6	8.27	-1.67	2.77e-13	2.16e-10	2	1	93.8	100.81	304.38	313.45	566	8.56226	7.714	8.13813
5	5705528	5705927	6.79	5.72	7.39	-1.67	1.35e-10	3.35e-08	2	2	46.9	58.58	171.34	164.39	567	1.71245	2.639	2.17573
27	6209645	6210880	7.32	6.25	7.92	-1.67	1.66e-10	3.94e-08	2	2	93.8	58.58	231.94	253.55	568	6.97213	10.556	8.76406
27	6151795	6152430	5.97	4.91	6.58	-1.67	1.81e-08	1.66e-06	1	2	28.75	31.33	98.21	92.64	569	2.93563	3.451	3.19332
9	4621407	4621707	6.19	5.12	6.79	-1.67	2.3e-08	2.04e-06	2	0	30.26	39.51	97.51	123.99	570	2.44636	2.842	2.64418
14	10810388	10810921	6.48	5.42	7.08	-1.67	2.34e-08	2.07e-06	2	2	49.93	35.42	112.84	158.12	571	4.28113	3.857	4.06906
2	108572118	108572750	5.94	4.87	6.54	-1.67	2.51e-08	2.17e-06	1	2	27.23	31.33	88.46	98.22	572	4.7704	3.857	4.3137
18	8059608	8060062	5.65	4.59	6.26	-1.67	2.94e-07	1.57e-05	2	2	33.28	14.99	78.71	74.53	573	3.18027	3.857	3.51863
3	75722163	75722645	6.43	5.37	7.04	-1.67	4.43e-07	2.15e-05	2	2	49.93	32.7	98.21	165.09	574	2.44636	2.639	2.54268
4	58769956	58770330	5.4	4.34	6.01	-1.67	5.33e-07	2.47e-05	2	2	24.21	16.35	63.38	65.48	575	2.691	1.624	2.1575
6	28958950	28959338	6.42	5.36	7.02	-1.67	5.94e-07	2.7e-05	2	2	55.98	25.88	104.48	155.33	576	1.95709	2.436	2.19654
2	89846229	89846481	5.61	4.54	6.21	-1.67	1.63e-06	5.96e-05	2	2	30.26	16.35	59.2	89.16	577	2.20172	0.812	1.50686
2	125418991	125419457	5.54	4.47	6.14	-1.67	9.45e-06	0.000237	1	2	34.8	9.54	57.11	84.28	578	2.81331	3.654	3.23366
11	5538059	5538897	7.32	6.26	7.93	-1.66	1.23e-11	5.37e-09	2	2	66.57	87.19	246.57	239.62	579	7.4614	7.714	7.5877
3	49015855	49016553	7.36	6.3	7.96	-1.66	2.24e-11	8.36e-09	0	2	92.29	65.39	247.26	250.07	580	6.23822	6.699	6.46861
18	3990434	3991190	6.95	5.9	7.56	-1.66	4.13e-11	1.35e-08	2	2	62.03	57.22	181.09	195.04	581	6.1159	5.278	5.69695
4	85250267	85250952	7.22	6.17	7.82	-1.66	1.24e-10	3.15e-08	2	2	63.54	80.38	204.08	249.37	582	5.25967	5.278	5.26884
6	29909755	29910154	6.41	5.35	7.01	-1.66	1.34e-09	2.07e-07	2	2	40.85	40.87	123.28	135.13	583	1.83477	3.248	2.54138
2	140006791	140007353	6.52	5.46	7.12	-1.66	3.25e-09	4.2e-07	1	2	48.41	39.51	123.28	154.64	584	4.03649	3.248	3.64225
5	17928477	17929587	6.58	5.52	7.19	-1.66	3.97e-09	4.95e-07	2	2	34.8	57.22	137.21	153.94	585	8.92921	8.323	8.62611
4	58811461	58811956	7.23	6.18	7.83	-1.66	1.17e-08	1.19e-06	2	2	55.98	88.55	189.45	266.09	586	7.70603	6.496	7.10102
17	2308730	2309165	6.65	5.59	7.25	-1.66	2.88e-08	2.43e-06	2	2	65.06	31.33	140	165.09	587	0	0	0
20	7878795	7879553	6.85	5.79	7.46	-1.66	3.41e-08	2.79e-06	2	2	72.62	38.15	151.14	199.91	588	5.38199	5.481	5.4315
Z	17557191	17557729	6.26	5.2	6.86	-1.66	6.05e-08	4.48e-06	2	2	39.34	34.06	137.91	94.73	589	2.20172	2.03	2.11586
15	2019131	2019447	5.59	4.53	6.19	-1.66	1.81e-07	1.06e-05	0	2	25.72	20.44	73.13	73.14	590	2.93563	3.654	3.29482
1	24847157	24847622	6.19	5.13	6.8	-1.66	2.08e-07	1.19e-05	2	2	19.67	50.41	110.75	111.45	591	2.93563	3.451	3.19332
5	51545034	51545503	5.78	4.72	6.38	-1.66	3.31e-07	1.72e-05	2	2	37.82	14.99	84.98	81.5	592	2.93563	1.624	2.27982
11	18253275	18253769	6.36	5.3	6.96	-1.66	3.53e-07	1.8e-05	0	2	24.21	54.49	106.57	142.8	593	2.20172	3.654	2.92786
20	3473526	3473959	5.78	4.72	6.38	-1.66	4.26e-07	2.09e-05	2	2	36.31	16.35	92.64	73.84	594	2.56868	2.842	2.70534
8	22590653	22590955	5.73	4.67	6.33	-1.66	4.31e-06	0.000127	1	2	31.77	19.07	58.51	102.39	595	1.83477	3.654	2.74438
27	5936719	5937368	7.09	6.04	7.7	-1.65	4.61e-11	1.49e-08	2	2	66.57	65.39	191.54	222.9	596	3.79186	3.045	3.41843
2	249198	249651	7.03	5.98	7.63	-1.65	6.36e-11	1.85e-08	2	2	63.54	62.67	183.88	211.06	597	2.32404	3.857	3.09052
1	178485059	178486000	7.3	6.25	7.9	-1.65	1.03e-10	2.71e-08	1	1	80.18	72.21	210.35	268.87	598	6.84981	8.932	7.8909
21	2420204	2420625	6.7	5.65	7.3	-1.65	5.93e-10	1.06e-07	2	2	48.41	51.77	144.18	170.66	599	2.56868	3.248	2.90834
9	19547521	19548481	7.17	6.12	7.77	-1.65	8.34e-10	1.38e-07	0	2	84.72	54.49	197.81	238.92	600	7.33908	8.526	7.93254
1	166886410	166886939	6.76	5.71	7.36	-1.65	1.35e-09	2.08e-07	0	2	65.06	39.51	159.5	169.26	601	3.79186	4.466	4.12893
28	4083638	4084113	6.32	5.28	6.93	-1.65	2.5e-09	3.43e-07	1	1	39.34	38.15	117.71	125.38	602	1.71245	1.015	1.36373
6	5461432	5461894	6.51	5.46	7.11	-1.65	3.47e-09	4.42e-07	2	2	51.44	36.78	126.07	151.15	603	2.81331	4.06	3.43666
1	56512465	56513314	6.32	5.27	6.92	-1.65	2.48e-08	2.15e-06	0	2	49.93	27.25	130.95	111.45	604	6.1159	6.496	6.30595
2	144755024	144755712	6.23	5.18	6.83	-1.65	2.9e-08	2.44e-06	2	0	30.26	42.23	100.3	127.47	605	4.15881	3.857	4.00791
6	23928297	23928585	5.98	4.93	6.58	-1.65	5.32e-08	4.03e-06	2	2	24.21	36.78	89.85	101.7	606	1.59013	1.624	1.60707
14	5905835	5906069	6.03	4.98	6.63	-1.65	6.37e-08	4.66e-06	2	2	33.28	29.97	85.67	112.84	607	1.71245	2.233	1.97273
4	29482367	29482708	5.94	4.9	6.54	-1.65	7.1e-08	5.07e-06	2	2	37.82	21.8	87.76	98.91	608	2.32404	2.436	2.38002
15	10456035	10456631	6.61	5.56	7.21	-1.65	1.26e-07	7.99e-06	0	2	43.87	50.41	112.84	183.2	609	5.38199	4.06	4.721
4	58649123	58649413	5.45	4.4	6.05	-1.65	1.45e-06	5.43e-05	2	2	13.62	28.61	61.99	70.35	610	1.83477	2.436	2.13538
1	10346558	10346855	5.48	4.43	6.08	-1.65	4.07e-06	0.000121	2	1	34.8	8.17	68.96	66.17	611	2.44636	2.842	2.64418
Z	60891815	60892285	4.91	3.86	5.51	-1.65	9.04e-05	0.00139	1	2	18.15	10.9	61.29	29.95	612	2.691	3.451	3.071
1	490470	491285	6.92	5.87	7.52	-1.64	6.85e-11	1.95e-08	2	2	55.98	61.31	188.06	178.32	613	4.28113	5.481	4.88106
1	33213938	33214818	7.49	6.45	8.09	-1.64	5.51e-09	6.48e-07	2	2	77.16	98.09	218.71	327.38	614	6.1159	5.684	5.89995
3	11202089	11202867	6.44	5.4	7.04	-1.64	1.8e-08	1.66e-06	2	2	55.98	28.61	130.25	133.04	615	4.40345	7.511	5.95722
3	70130905	70131290	5.8	4.76	6.4	-1.64	1.01e-07	6.72e-06	2	2	22.69	31.33	84.28	84.28	616	2.691	3.451	3.071
1	8977964	8978250	5.72	4.67	6.32	-1.64	2.92e-07	1.56e-05	2	2	19.67	31.33	86.37	73.14	617	3.54722	1.827	2.68711
3	46594172	46594600	5.57	4.53	6.17	-1.64	3.25e-07	1.7e-05	1	2	25.72	20.44	67.56	76.62	618	3.66954	3.654	3.66177
8	4649025	4649315	5.89	4.85	6.49	-1.64	4.7e-07	2.25e-05	2	2	16.64	40.87	94.03	85.68	619	1.59013	1.624	1.60707
1	158101747	158102060	5.32	4.28	5.91	-1.64	1.3e-06	5.03e-05	1	2	19.67	19.07	57.81	62.69	620	4.28113	2.842	3.56156
5	24347569	24347790	5.32	4.28	5.91	-1.64	1.87e-06	6.65e-05	2	2	19.67	19.07	66.87	53.64	621	1.46782	2.842	2.15491
Z	10970345	10971102	6.7	5.66	7.3	-1.64	4.72e-06	0.000136	2	2	69.59	31.33	197.81	116.33	622	5.13736	4.466	4.80168
3	457407	457763	5.18	4.14	5.78	-1.64	1.09e-05	0.000264	2	2	12.1	23.16	44.58	65.48	623	2.93563	3.654	3.29482
4	2842482	2843174	7.74	6.7	8.33	-1.63	6.22e-13	4.13e-10	2	2	104.39	103.54	309.95	334.35	624	4.15881	3.654	3.90641
11	17194880	17195880	7.39	6.35	7.99	-1.63	3.06e-11	1.07e-08	2	2	81.7	81.74	229.15	277.93	625	7.33908	7.105	7.22204
10	19106237	19106555	6.27	5.24	6.87	-1.63	8.03e-09	8.73e-07	2	2	33.28	42.23	111.44	122.6	626	2.07941	3.451	2.7652
10	19801520	19801991	6.41	5.38	7.01	-1.63	1.03e-08	1.07e-06	2	2	42.36	40.87	144.88	112.84	627	3.30259	5.278	4.29029
1	53185946	53186663	6.09	5.05	6.69	-1.63	1.71e-08	1.6e-06	1	2	37.82	28.61	105.87	100.31	628	4.52577	5.278	4.90188
2	48711430	48711891	6.02	4.98	6.61	-1.63	2.47e-08	2.15e-06	1	1	33.28	29.97	94.73	101	629	4.7704	3.857	4.3137
2	116216745	116217134	6.13	5.09	6.72	-1.63	4.65e-08	3.64e-06	2	2	42.36	25.88	114.23	96.82	630	4.64808	2.436	3.54204
11	4526215	4526546	5.91	4.87	6.51	-1.63	5.17e-08	3.95e-06	2	2	27.23	31.33	87.06	94.73	631	2.07941	3.045	2.5622
2	104154563	104154873	6.69	5.65	7.29	-1.63	6.29e-08	4.62e-06	2	2	65.06	35.42	133.03	179.02	632	3.05795	3.451	3.25447
12	12737843	12738272	6.31	5.28	6.91	-1.63	6.41e-08	4.68e-06	1	1	27.23	50.41	130.95	109.36	633	9.29617	6.496	7.89608
2	9954163	9954641	5.96	4.93	6.56	-1.63	8.54e-08	5.92e-06	2	2	22.69	38.15	97.51	91.25	634	4.28113	3.045	3.66306
1	193629601	193629921	5.54	4.51	6.14	-1.63	1.96e-05	0.00042	2	1	33.28	12.26	52.24	88.46	635	2.56868	2.233	2.40084
1	155355880	155356314	6.81	5.77	7.41	-1.63	3.04e-05	0.000592	0	2	45.39	64.03	99.6	239.62	636	5.74895	4.872	5.31047
33	4875798	4876901	5.4	4.37	6	-1.63	4.32e-05	0.000779	2	2	31.77	9.54	81.49	46.67	637	19.8155	21.112	20.4638
1	101135909	101136513	5.32	4.28	5.91	-1.63	0.000674	0.00666	2	1	34.8	4.09	41.79	78.71	638	4.64808	4.466	4.55704
15	3844817	3845649	7.19	6.17	7.78	-1.62	4.87e-10	9.18e-08	2	2	87.75	55.86	227.06	213.84	639	6.23822	10.15	8.19411
10	19985179	19985628	6.89	5.86	7.48	-1.62	8.49e-09	9.12e-07	2	2	48.41	68.12	153.23	204.79	640	3.4249	4.06	3.74245
13	14126875	14127552	6.33	5.3	6.92	-1.62	1.55e-08	1.48e-06	2	2	37.82	40.87	107.26	135.13	641	4.52577	3.857	4.19138
4	65217467	65217838	6.03	5	6.63	-1.62	2.82e-08	2.39e-06	2	2	28.75	35.42	99.6	98.22	642	2.81331	3.654	3.23366
10	19793723	19794005	6.09	5.07	6.69	-1.62	1.93e-07	1.13e-05	1	2	43.87	23.16	90.55	115.63	643	1.59013	1.015	1.30257
2	47112985	47113276	6.15	5.12	6.75	-1.62	3.64e-07	1.84e-05	2	2	42.36	27.25	86.37	128.17	644	2.93563	3.654	3.29482
13	15497400	15497653	5.37	4.34	5.96	-1.62	1.23e-06	4.8e-05	1	1	24.21	16.35	64.08	60.6	645	2.07941	1.827	1.9532
1	8123081	8123628	6.03	5.01	6.63	-1.62	1.41e-06	5.32e-05	2	2	45.39	19.07	82.89	114.93	646	3.30259	3.045	3.17379
11	4522121	4522782	6.83	5.8	7.42	-1.62	2.37e-06	8.01e-05	2	2	68.08	43.6	119.8	222.9	647	4.03649	3.857	3.94675
10	7022873	7023303	5.58	4.56	6.18	-1.62	6.05e-06	0.000165	2	2	21.18	25.88	91.24	53.64	648	3.18027	3.654	3.41713
Z	53403403	53403810	5.53	4.5	6.13	-1.62	6.27e-05	0.00104	1	1	31.77	13.62	94.03	45.97	649	1.83477	2.03	1.93238
5	17243935	17244676	7.44	6.42	8.03	-1.61	8.28e-11	2.29e-08	1	2	89.26	81.74	232.64	290.47	650	4.03649	6.09	5.06325
2	105002583	105003364	7.76	6.74	8.35	-1.61	8.57e-11	2.36e-08	2	2	110.44	103.54	282.09	371.27	651	8.8069	7.714	8.26045
7	26967325	26968283	7.03	6.01	7.62	-1.61	3.44e-10	6.94e-08	2	2	65.06	64.03	177.61	215.93	652	6.60517	6.496	6.55058
6	17353397	17354327	6.81	5.79	7.4	-1.61	9.19e-10	1.51e-07	2	2	57.49	53.13	153.23	184.59	653	5.38199	6.699	6.04049
3	60877441	60878071	7.02	6	7.62	-1.61	1.97e-09	2.78e-07	0	2	69.59	58.58	168.56	223.6	654	5.01504	5.075	5.04502
24	917514	918353	6.54	5.52	7.13	-1.61	1.42e-08	1.38e-06	1	2	33.28	58.58	142.09	138.62	655	5.50431	8.526	7.01515
2	88313653	88314160	6.51	5.49	7.1	-1.61	2.92e-08	2.45e-06	2	2	51.44	38.15	116.32	157.42	656	4.64808	4.466	4.55704
1	149897652	149898502	6.26	5.24	6.85	-1.61	3.9e-08	3.12e-06	2	2	46.9	28.61	105.17	126.08	657	6.1159	7.105	6.61045
1	87963403	87964150	6.23	5.22	6.82	-1.61	6.43e-08	4.68e-06	1	2	48.41	25.88	120.5	105.88	658	6.97213	5.684	6.32806
1	176679442	176680053	6.14	5.12	6.73	-1.61	8.88e-08	6.09e-06	2	2	42.36	27.25	94.03	117.72	659	4.03649	3.857	3.94675
3	13342888	13343142	5.72	4.71	6.31	-1.61	2.68e-07	1.46e-05	2	2	31.77	20.44	76.62	82.19	660	2.07941	0.812	1.4457
3	61022156	61023088	6.69	5.68	7.29	-1.61	5.24e-07	2.44e-05	2	2	55.98	46.32	114.23	197.82	661	7.33908	7.105	7.22204
3	1718023	1718483	5.6	4.58	6.19	-1.61	6.28e-07	2.82e-05	1	2	28.75	19.07	66.87	78.71	662	4.03649	3.248	3.64225
4	19586056	19586629	5.85	4.83	6.44	-1.61	5.77e-06	0.000159	2	2	39.34	17.71	66.87	107.27	663	3.54722	3.045	3.29611
3	23893499	23894183	8.02	7	8.61	-1.6	4.37e-13	3.1e-10	2	2	127.08	129.42	370.55	409.58	664	10.764	8.729	9.74649
3	15303634	15304688	7.78	6.77	8.37	-1.6	2.21e-11	8.29e-09	2	2	95.31	122.61	307.86	353.16	665	9.66312	9.541	9.60206
24	2527130	2528546	8.65	7.64	9.24	-1.6	3.61e-11	1.23e-08	2	2	198.19	200.27	507.76	700.05	666	11.2533	10.353	10.8031
2	32636554	32637397	7.08	6.08	7.67	-1.6	6.11e-11	1.81e-08	2	2	68.08	66.76	209.65	198.52	667	4.89272	5.075	4.98386
2	46357499	46358327	7.46	6.45	8.05	-1.6	1.12e-10	2.88e-08	1	1	90.77	84.47	235.42	296.04	668	6.60517	6.293	6.44908
27	6276244	6277046	7.63	6.62	8.22	-1.6	1.19e-10	3.04e-08	2	2	114.98	81.74	276.52	321.12	669	5.50431	5.481	5.49265
2	46800829	46801365	7.32	6.31	7.9	-1.6	1.78e-10	4.19e-08	2	2	87.75	70.84	218.01	261.21	670	2.81331	5.278	4.04566
1	106139042	106139514	6.82	5.81	7.41	-1.6	9.52e-10	1.54e-07	0	2	46.9	65.39	172.04	168.57	671	3.4249	4.263	3.84395
27	6243904	6244442	6.75	5.74	7.34	-1.6	2e-09	2.82e-07	2	2	62.03	44.96	151.14	172.75	672	2.44636	3.857	3.15168
13	13940087	13940562	6.61	5.59	7.2	-1.6	4.61e-09	5.6e-07	2	2	39.34	57.22	139.3	153.94	673	2.93563	3.248	3.09182
1	82536742	82537432	6.55	5.53	7.14	-1.6	1.79e-08	1.66e-06	2	2	54.46	38.15	123.28	158.12	674	5.74895	5.075	5.41197
13	5362783	5363134	5.85	4.84	6.44	-1.6	1.07e-07	7.04e-06	2	2	28.75	28.61	87.76	85.68	675	2.81331	3.045	2.92916
Z	2828292	2828761	6.9	5.88	7.49	-1.6	1.49e-07	9.14e-06	2	2	65.06	53.13	222.89	136.53	676	3.18027	2.639	2.90963
2	111811989	111812521	5.9	4.89	6.49	-1.6	2.07e-07	1.18e-05	2	2	34.8	24.52	99.6	80.1	677	3.18027	5.887	4.53363
14	1573269	1573655	5.61	4.6	6.2	-1.6	4.55e-07	2.2e-05	1	2	22.69	25.88	75.22	71.75	678	1.83477	2.03	1.93238
8	26033456	26033776	5.33	4.33	5.92	-1.6	1.96e-06	6.89e-05	2	2	19.67	20.44	59.2	61.99	679	0.733908	2.842	1.78795
1	129143990	129144536	5.19	4.18	5.77	-1.6	4.01e-06	0.00012	2	2	21.18	14.99	54.33	55.03	680	5.13736	3.451	4.29418
14	3300465	3301612	7.45	6.44	8.03	-1.59	1.35e-11	5.82e-09	2	2	89.26	84.47	248.66	275.84	681	7.33908	8.729	8.03404
7	25836954	25837697	7	6	7.59	-1.59	1.06e-10	2.77e-08	1	2	66.57	61.31	190.15	195.73	682	4.7704	4.669	4.7197
15	11373035	11374288	6.98	5.97	7.56	-1.59	1.61e-10	3.88e-08	2	1	68.08	57.22	190.85	187.38	683	7.4614	9.541	8.5012
21	3061302	3061704	6.83	5.83	7.42	-1.59	3.4e-10	6.92e-08	2	2	60.52	53.13	168.56	174.14	684	2.32404	2.233	2.27852
27	6419723	6420156	6.93	5.93	7.52	-1.59	4.82e-10	9.12e-08	2	2	57.49	64.03	169.95	196.43	685	2.56868	2.842	2.70534
4	8311088	8311703	6.95	5.95	7.53	-1.59	1.9e-09	2.7e-07	2	2	49.93	73.57	175.52	195.04	686	5.62663	6.09	5.85831
4	3821617	3822145	7.1	6.09	7.68	-1.59	3.44e-09	4.39e-07	2	2	72.62	64.03	174.13	236.83	687	3.30259	4.263	3.78279
7	30848365	30849030	6.36	5.36	6.95	-1.59	1.36e-08	1.33e-06	2	2	45.39	36.78	113.53	133.74	688	4.64808	5.887	5.26754
7	9060392	9061316	6.75	5.75	7.34	-1.59	3.29e-08	2.71e-06	2	2	65.06	42.23	137.91	185.98	689	7.21676	7.714	7.46538
2	103044996	103045905	6.95	5.95	7.54	-1.59	5.33e-08	4.03e-06	2	1	62.03	61.31	145.57	226.38	690	4.40345	6.09	5.24672
4	73321884	73322313	5.98	4.98	6.57	-1.59	1.41e-07	8.71e-06	2	2	30.26	32.7	84.28	105.18	691	4.15881	3.451	3.80491
3	96631671	96632131	6.32	5.32	6.91	-1.59	1.56e-07	9.46e-06	2	2	37.82	42.23	98.21	142.1	692	1.95709	4.466	3.21154
5	52616681	52617005	5.79	4.79	6.38	-1.59	2.71e-07	1.47e-05	0	2	22.69	32.7	85.67	80.8	693	2.20172	3.045	2.62336
6	26096240	26096825	5.68	4.68	6.27	-1.59	4.78e-07	2.27e-05	2	2	21.18	29.97	73.83	80.1	694	4.7704	3.857	4.3137
3	13550211	13550451	5.59	4.58	6.17	-1.59	7.82e-07	3.38e-05	2	0	30.26	17.71	68.96	75.23	695	1.46782	2.233	1.85041
5	18875394	18875769	5.67	4.67	6.26	-1.59	1.65e-06	6.02e-05	2	2	33.28	17.71	87.76	65.48	696	2.44636	2.639	2.54268
9	5999036	5999469	5.41	4.4	5.99	-1.59	1.73e-06	6.24e-05	2	1	27.23	14.99	61.29	66.17	697	3.4249	1.218	2.32145
7	3159962	3160294	5.54	4.54	6.13	-1.59	2.52e-06	8.41e-05	1	2	28.75	17.71	58.51	81.5	698	1.59013	2.639	2.11457
3	37205094	37205396	5.19	4.19	5.78	-1.59	5.04e-06	0.000143	1	1	24.21	12.26	52.24	57.81	699	3.66954	1.827	2.74827
8	22666567	22667047	5.91	4.91	6.5	-1.59	3.88e-05	0.000717	1	1	43.87	16.35	64.78	116.33	700	3.79186	4.06	3.92593
1	125534907	125535956	8.22	7.22	8.8	-1.58	4.05e-13	2.96e-10	1	2	158.86	140.32	459.7	432.57	701	8.43994	8.12	8.27997
12	19426195	19427177	7.07	6.07	7.66	-1.58	2.04e-10	4.64e-08	2	2	66.57	68.12	188.06	215.93	702	8.43994	5.684	7.06197
2	125700445	125700986	6.73	5.74	7.32	-1.58	7.4e-09	8.18e-07	2	2	60.52	46.32	141.39	177.62	703	3.4249	4.263	3.84395
2	67303018	67303573	6.13	5.14	6.72	-1.58	3.38e-08	2.77e-06	2	2	36.31	34.06	110.75	99.61	704	3.91418	3.857	3.88559
11	17409862	17410186	6.16	5.17	6.75	-1.58	3.71e-08	2.99e-06	2	0	37.82	34.06	99.6	114.93	705	1.46782	1.827	1.64741
14	6115004	6115357	5.82	4.83	6.4	-1.58	4.95e-07	2.33e-05	1	2	22.69	34.06	76.62	92.64	706	2.44636	2.233	2.33968
1	149537248	149538158	5.9	4.91	6.48	-1.58	5.13e-07	2.4e-05	1	1	27.23	32.7	75.92	103.09	707	6.48285	8.729	7.60593
1	81490319	81490617	5.36	4.36	5.95	-1.58	3.08e-06	9.77e-05	2	2	16.64	24.52	57.11	66.17	708	2.07941	2.436	2.2577
6	8484847	8485196	4.84	3.85	5.42	-1.58	3.03e-05	0.000591	1	2	15.13	13.62	46.67	39.01	709	3.05795	2.233	2.64547
7	16283037	16284117	8.35	7.36	8.93	-1.57	9.21e-14	8.7e-11	2	2	166.42	162.12	481.99	493.86	710	7.33908	6.293	6.81604
6	33321155	33322212	7.52	6.54	8.1	-1.57	1.9e-11	7.42e-09	2	2	87.75	98.09	263.98	286.29	711	7.4614	8.729	8.0952
4	57393323	57393847	6.99	6	7.57	-1.57	7.72e-10	1.3e-07	2	2	54.46	73.57	184.58	195.73	712	7.58372	3.857	5.72036
6	23714985	23715400	6.65	5.66	7.23	-1.57	4.08e-09	5.06e-07	0	2	46.9	54.49	139.3	160.91	713	4.40345	3.654	4.02872
3	65099877	65100269	6.47	5.49	7.05	-1.57	4.2e-08	3.31e-06	2	0	37.82	51.77	117.01	148.37	714	4.52577	2.842	3.68388
1	142646217	142646695	6.67	5.68	7.25	-1.57	8.83e-08	6.07e-06	2	2	60.52	42.23	126.07	178.32	715	6.23822	3.654	4.94611
21	2300965	2301235	6.09	5.1	6.67	-1.57	1.1e-07	7.17e-06	1	2	30.26	38.15	91.94	111.45	716	1.71245	1.015	1.36373
6	22464278	22464854	7.56	6.57	8.14	-1.57	2.87e-07	1.54e-05	2	2	128.6	61.31	254.93	309.97	717	5.25967	4.669	4.96434
33	6727153	6727621	5.64	4.65	6.22	-1.57	1.5e-06	5.58e-05	1	2	25.72	24.52	85.67	63.39	718	3.18027	3.451	3.31563
33	7615154	7615514	5.62	4.63	6.21	-1.57	2.65e-06	8.72e-05	2	2	19.67	29.97	85.67	61.99	719	2.20172	2.639	2.42036
2	140502028	140502356	5.53	4.55	6.11	-1.57	3.03e-06	9.68e-05	2	0	31.77	14.99	61.29	77.32	720	1.83477	2.436	2.13538
Z	66154362	66154847	6.15	5.17	6.74	-1.57	6.01e-06	0.000164	2	2	37.82	34.06	138.61	74.53	721	2.691	3.045	2.868
9	4331717	4331918	5.11	4.11	5.69	-1.57	8e-06	0.000208	2	2	19.67	14.99	53.63	49.46	722	1.3455	1.218	1.28175
Z	62830393	62831097	7.12	6.13	7.7	-1.57	9.23e-06	0.000233	2	2	66.57	73.57	284.18	131.65	723	3.91418	4.872	4.39309
1	196244531	196244869	5.47	4.49	6.06	-1.57	9.6e-06	0.00024	1	1	25.72	19.07	50.85	82.19	724	1.10086	2.436	1.76843
Z	47070441	47070947	6.1	5.11	6.68	-1.57	0.0003	0.00356	1	2	49.93	19.07	143.48	61.3	725	2.93563	2.03	2.48282
2	32575036	32575944	8.41	7.43	8.99	-1.56	2.25e-11	8.36e-09	0	2	160.37	185.28	450.65	565.61	726	5.74895	5.684	5.71647
3	110142467	110143900	7.14	6.16	7.71	-1.56	1.86e-10	4.34e-08	2	2	66.57	76.29	203.38	216.63	727	8.19531	8.526	8.36065
23	3110021	3110819	7.56	6.58	8.14	-1.56	3.98e-10	7.81e-08	1	2	95.31	95.37	244.48	319.03	728	5.50431	7.105	6.30465
2	114972900	114973604	7.02	6.04	7.6	-1.56	5.39e-10	9.91e-08	1	1	72.62	58.58	183.18	204.79	729	4.7704	5.481	5.1257
13	9315219	9316014	7.1	6.12	7.68	-1.56	7.84e-10	1.31e-07	2	2	68.08	70.84	184.58	224.29	730	4.7704	4.872	4.8212
7	34944308	34945050	7.07	6.09	7.65	-1.56	1.03e-09	1.64e-07	2	2	68.08	68.12	179.7	222.9	731	3.05795	4.466	3.76197
1	143816962	143817722	6.74	5.76	7.32	-1.56	1.51e-09	2.26e-07	2	2	60.52	47.68	159.5	160.21	732	6.60517	5.481	6.04309
3	45275158	45275715	6.79	5.81	7.37	-1.56	1.74e-09	2.55e-07	1	1	60.52	51.77	155.32	174.84	733	5.13736	2.233	3.68518
1	14321759	14322166	6.89	5.91	7.47	-1.56	3.7e-09	4.67e-07	0	2	62.03	58.58	156.72	197.82	734	4.15881	3.045	3.60191
1	110775686	110776243	6.46	5.48	7.04	-1.56	5.79e-09	6.7e-07	2	2	45.39	43.6	134.43	128.17	735	2.56868	3.451	3.00984
10	10100144	10100759	6.51	5.53	7.09	-1.56	6.9e-09	7.75e-07	1	2	52.95	39.51	134.43	137.92	736	3.18027	2.639	2.90963
27	307238	308357	6.46	5.47	7.04	-1.56	7.15e-09	7.95e-07	1	2	43.87	44.96	124.68	137.92	737	5.99358	9.744	7.86879
1	113990247	113990619	6.83	5.85	7.41	-1.56	9.3e-09	9.83e-07	1	1	49.93	65.39	150.45	188.77	738	2.56868	1.421	1.99484
3	94274560	94275499	7.01	6.02	7.58	-1.56	1.07e-08	1.1e-06	0	2	48.41	81.74	182.49	201.31	739	10.1524	9.338	9.7452
8	22689704	22690874	7.23	6.25	7.8	-1.56	1.66e-08	1.56e-06	2	2	74.13	77.65	181.09	266.09	740	8.07299	6.902	7.48749
4	79077900	79078384	6.3	5.32	6.87	-1.56	6.76e-08	4.87e-06	2	2	48.41	31.33	107.26	127.47	741	4.28113	4.872	4.57656
1	61476157	61476447	6	5.01	6.58	-1.56	8.1e-08	5.66e-06	2	2	33.28	31.33	93.33	97.52	742	3.18027	4.263	3.72163
3	58248825	58249417	5.82	4.83	6.4	-1.56	2.58e-07	1.41e-05	1	1	25.72	31.33	85.67	82.89	743	4.7704	3.654	4.2122
1	54835621	54836044	5.97	4.98	6.54	-1.56	3.67e-07	1.85e-05	2	2	33.28	29.97	80.1	106.57	744	2.56868	3.045	2.80684
1	169442172	169442598	5.73	4.75	6.31	-1.56	4.73e-07	2.26e-05	2	0	33.28	20.44	80.1	78.71	745	3.18027	3.248	3.21413
18	9402508	9403070	5.8	4.81	6.38	-1.56	5.24e-07	2.44e-05	2	2	31.77	24.52	92.64	73.84	746	4.15881	5.887	5.0229
8	1886379	1886781	6.07	5.09	6.65	-1.56	6.21e-07	2.8e-05	2	2	28.75	39.51	83.58	117.02	747	2.691	4.06	3.3755
12	11602437	11602670	5.63	4.65	6.21	-1.56	7.56e-07	3.29e-05	1	1	25.72	24.52	79.4	68.96	748	1.83477	1.218	1.52638
13	15787825	15788101	5.65	4.67	6.23	-1.56	1.53e-06	5.67e-05	2	2	19.67	31.33	82.89	67.57	749	1.10086	1.624	1.36243
2	92997194	92997646	5.59	4.61	6.16	-1.56	2.09e-06	7.23e-05	2	2	24.21	24.52	61.29	82.19	750	4.89272	3.248	4.07036
7	4401364	4401702	5.43	4.45	6.01	-1.56	3e-06	9.62e-05	2	2	28.75	14.99	68.96	59.9	751	2.32404	1.827	2.07552
1	126145401	126145685	5.27	4.28	5.84	-1.56	4.51e-06	0.000131	0	2	21.18	17.71	61.29	53.64	752	2.20172	2.436	2.31886
5	49308769	49309277	5.89	4.91	6.47	-1.56	9.11e-06	0.00023	0	2	43.87	16.35	72.44	105.18	753	3.91418	4.872	4.39309
7	25083324	25083561	4.89	3.91	5.47	-1.56	2.67e-05	0.000535	2	2	13.62	16.35	45.27	43.19	754	1.71245	1.218	1.46523
22	3645814	3646678	5.36	4.38	5.94	-1.56	5.93e-05	0.000999	2	2	34.8	6.81	70.35	52.24	755	68.2534	84.042	76.1477
4	65215643	65216413	6.87	5.9	7.45	-1.55	3.36e-09	4.32e-07	1	1	65.06	54.49	190.85	158.12	756	5.38199	6.699	6.04049
3	47757731	47758817	7	6.03	7.57	-1.55	7.19e-09	7.97e-07	2	2	77.16	53.13	208.96	171.35	757	6.72749	6.293	6.51024
14	2346285	2346954	6.75	5.77	7.32	-1.55	9.44e-09	9.96e-07	2	2	59	50.41	141.39	179.02	758	3.79186	4.669	4.23043
20	78905	79949	6.98	6	7.55	-1.55	1.01e-08	1.05e-06	2	2	54.46	73.57	164.38	211.06	759	4.7704	7.714	6.2422
5	6819760	6820240	6.39	5.42	6.96	-1.55	1.92e-08	1.75e-06	2	0	49.93	35.42	126.07	123.29	760	4.28113	2.842	3.56156
4	82020449	82020923	6.54	5.56	7.11	-1.55	2.24e-08	1.99e-06	2	2	59	35.42	135.12	142.1	761	3.4249	6.699	5.06195
6	13377120	13377728	6.53	5.55	7.1	-1.55	7.56e-07	3.29e-05	2	2	66.57	27.25	144.18	130.95	762	4.03649	6.09	5.06325
20	7985213	7985670	6.63	5.66	7.21	-1.55	8.65e-07	3.68e-05	2	2	42.36	58.58	112.84	182.5	763	3.18027	3.045	3.11263
6	28616848	28617304	5.69	4.71	6.27	-1.55	3.33e-06	0.000104	2	1	34.8	17.71	64.78	89.16	764	2.93563	2.03	2.48282
4	61468806	61469001	5.17	4.19	5.75	-1.55	1.52e-05	0.000344	2	2	12.1	24.52	49.45	57.81	765	0.978544	1.015	0.996772
1	67559467	67560085	7.78	6.81	8.35	-1.54	6.52e-12	3.13e-09	1	2	118.01	106.26	320.4	331.56	766	6.23822	7.714	6.97611
8	25805633	25806617	8	7.03	8.57	-1.54	1.37e-10	3.39e-08	1	2	154.32	106.26	376.82	383.11	767	6.97213	11.571	9.27156
33	6051631	6052085	7.28	6.32	7.85	-1.54	1.19e-09	1.87e-07	2	2	95.31	64.03	234.73	227.08	768	3.4249	3.451	3.43795
28	419711	420341	6.85	5.88	7.42	-1.54	1.02e-08	1.06e-06	2	2	48.41	69.48	157.41	184.59	769	3.79186	6.699	5.24543
24	4870112	4870538	6.34	5.38	6.92	-1.54	3.26e-08	2.69e-06	1	2	43.87	39.51	111.44	130.26	770	3.18027	5.075	4.12763
2	86955823	86956767	7.47	6.5	8.04	-1.54	5.7e-08	4.26e-06	2	2	119.52	61.31	266.07	260.51	771	8.68458	7.511	8.09779
2	135738622	135738922	5.95	4.98	6.52	-1.54	1.57e-07	9.52e-06	2	2	31.77	31.33	95.42	88.46	772	1.95709	2.03	1.99354
11	15552161	15552611	6.17	5.2	6.74	-1.54	2.55e-07	1.39e-05	2	2	27.23	46.32	98.91	114.93	773	4.28113	3.857	4.06906
2	29473268	29473696	5.92	4.96	6.5	-1.54	2.98e-07	1.59e-05	2	2	36.31	25.88	96.12	84.28	774	3.05795	3.045	3.05147
9	17644608	17644998	6.08	5.11	6.65	-1.54	4.34e-07	2.11e-05	2	2	37.82	31.33	84.98	115.63	775	2.32404	2.03	2.17702
7	11293779	11294220	6.39	5.42	6.96	-1.54	5.93e-07	2.69e-05	2	2	39.34	46.32	98.21	150.46	776	2.56868	3.654	3.11134
24	6058330	6058677	5.69	4.73	6.27	-1.54	9.25e-07	3.87e-05	2	2	27.23	25.88	70.35	83.59	777	2.32404	2.842	2.58302
2	15120259	15120739	6.31	5.34	6.88	-1.54	1.38e-06	5.27e-05	2	2	34.8	46.32	91.24	144.19	778	3.18027	3.045	3.11263
1	40812043	40812672	6.63	5.66	7.2	-1.54	1.59e-06	5.85e-05	2	2	72.62	28.61	138.61	156.03	779	3.66954	6.09	4.87977
3	34589543	34589827	5.56	4.59	6.13	-1.54	1.96e-06	6.89e-05	2	2	31.77	16.35	71.74	68.26	780	2.44636	2.03	2.23818
1	82350956	82351368	5.31	4.35	5.89	-1.54	4.9e-06	0.000139	2	2	25.72	14.99	61.29	57.12	781	2.44636	3.857	3.15168
4	27376745	27377502	5.66	4.69	6.23	-1.54	1.97e-05	0.000421	1	2	39.34	12.26	62.69	87.77	782	6.72749	5.684	6.20574
11	12190359	12190824	5.79	4.83	6.37	-1.54	2.04e-05	0.000434	2	2	37.82	19.07	60.6	104.48	783	3.18027	3.654	3.41713
Z	10190055	10190526	5.92	4.95	6.49	-1.54	6.64e-05	0.0011	2	2	45.39	16.35	114.93	64.78	784	3.91418	3.045	3.47959
2	130990466	130992741	4.7	3.74	5.27	-1.54	0.000584	0.00597	2	2	7.56	19.07	52.24	25.08	785	16.2683	20.706	18.4871
30	753584	754065	6.96	6	7.53	-1.53	6.36e-10	1.11e-07	1	2	66.57	61.31	190.15	179.71	786	3.30259	4.263	3.78279
3	39971480	39972159	7.03	6.07	7.6	-1.53	2.64e-09	3.56e-07	0	2	80.18	54.49	200.6	188.77	787	6.1159	4.669	5.39245
2	139847848	139848358	6.87	5.92	7.44	-1.53	4.93e-09	5.9e-07	1	2	49.93	70.84	178.31	169.26	788	3.54722	4.669	4.10811
1	58431491	58431966	7	6.04	7.57	-1.53	1.51e-08	1.45e-06	2	2	75.65	55.86	165.07	214.54	789	7.4614	5.481	6.4712
11	17276539	17277422	6.62	5.67	7.2	-1.53	1.73e-08	1.62e-06	2	2	62.03	39.51	143.48	149.76	790	6.23822	6.496	6.36711
21	3166960	3167336	7.22	6.26	7.79	-1.53	1.81e-08	1.66e-06	2	2	75.65	77.65	181.79	260.51	791	2.32404	3.857	3.09052
8	26779423	26780553	7.91	6.95	8.48	-1.53	1.9e-08	1.74e-06	1	1	130.11	117.16	281.39	433.96	792	6.36054	5.481	5.92077
10	3615766	3616015	6.17	5.22	6.75	-1.53	5.66e-08	4.24e-06	0	2	34.8	39.51	107.26	107.27	793	1.95709	1.827	1.89204
Z	24762607	24763254	7.23	6.28	7.8	-1.53	1.25e-07	7.95e-06	0	2	80.18	74.93	273.73	172.75	794	2.81331	3.248	3.03066
9	16244314	16245161	6.79	5.83	7.36	-1.53	4.28e-07	2.09e-05	2	2	72.62	40.87	191.54	136.53	795	5.01504	6.496	5.75552
1	13829478	13829876	6.71	5.76	7.29	-1.53	1.46e-06	5.46e-05	1	2	45.39	62.67	117.01	195.04	796	2.93563	4.466	3.70082
1	194569944	194570293	5.58	4.62	6.15	-1.53	3.22e-06	0.000101	1	2	16.64	32.7	69.65	72.44	797	1.59013	1.827	1.70857
10	6791786	6792176	5.92	4.97	6.5	-1.53	3.7e-06	0.000112	2	2	25.72	36.78	71.04	109.36	798	4.28113	2.233	3.25706
1	52273464	52273768	5.54	4.59	6.11	-1.53	5.86e-06	0.000161	2	2	31.77	16.35	79.4	59.21	799	1.83477	4.06	2.94738
4	20243466	20243882	5.34	4.38	5.91	-1.53	6.65e-06	0.000179	0	2	22.69	19.07	67.56	52.94	800	5.13736	5.684	5.41068
20	3510335	3510973	5.25	4.29	5.82	-1.53	2.48e-05	0.000505	1	1	24.21	14.99	68.26	44.58	801	14.5558	14.819	14.6874
4	35990339	35990622	5.61	4.65	6.18	-1.53	3.57e-05	0.000672	2	0	39.34	10.9	84.28	60.6	802	2.691	1.624	2.1575
Z	36924668	36925356	6.25	5.29	6.83	-1.53	0.00122	0.0105	2	0	62.03	16.35	158.11	68.96	803	4.40345	5.684	5.04372
3	16460543	16462057	8.72	7.77	9.28	-1.52	4.38e-13	3.1e-10	2	2	223.91	211.17	589.25	658.25	804	11.6202	12.992	12.3061
2	140446724	140447448	6.57	5.62	7.14	-1.52	8.06e-09	8.75e-07	2	2	54.46	43.6	143.48	138.62	805	4.15881	6.09	5.1244
1	169979222	169980090	6.56	5.61	7.13	-1.52	2.33e-08	2.06e-06	0	2	49.93	47.68	125.37	155.33	806	5.38199	6.699	6.04049
1	9546659	9557443	6.65	5.7	7.21	-1.52	3.22e-08	2.66e-06	2	2	57.49	46.32	165.77	130.95	807	331.971	361.746	346.858
9	3256283	3256711	6.31	5.36	6.88	-1.52	3.3e-08	2.71e-06	2	2	45.39	36.78	117.71	117.72	808	3.79186	3.857	3.82443
3	32830004	32830361	6.81	5.86	7.38	-1.52	4.66e-08	3.64e-06	2	2	62.03	54.49	140	193.64	809	3.91418	4.06	3.98709
24	1152276	1152816	6.25	5.3	6.81	-1.52	5.08e-08	3.91e-06	2	2	36.31	42.23	114.93	110.06	810	4.40345	4.06	4.23172
24	6060012	6060458	6.58	5.63	7.15	-1.52	7.07e-08	5.06e-06	2	2	48.41	50.41	120.5	163	811	2.56868	5.684	4.12634
20	7983694	7984361	7.19	6.23	7.75	-1.52	7.99e-08	5.6e-06	1	1	89.26	61.31	178.31	253.55	812	4.40345	4.263	4.33322
2	144380793	144381317	6.23	5.28	6.8	-1.52	3.54e-07	1.8e-05	2	2	40.85	36.78	93.33	128.86	813	3.91418	4.06	3.98709
1	4794556	4795054	5.99	5.04	6.56	-1.52	9.02e-07	3.79e-05	2	2	45.39	20.44	94.03	94.73	814	4.40345	3.248	3.82572
9	11472214	11472652	5.74	4.8	6.31	-1.52	1.06e-06	4.29e-05	1	2	24.21	31.33	84.98	73.84	815	4.03649	4.466	4.25125
1	115582831	115583423	5.62	4.67	6.19	-1.52	1.6e-06	5.87e-05	2	2	31.77	19.07	72.44	73.14	816	3.54722	4.466	4.00661
5	11357339	11357640	5.84	4.89	6.4	-1.52	1.99e-06	6.97e-05	1	2	19.67	39.51	78.71	90.55	817	2.32404	2.436	2.38002
2	107040746	107040993	5.58	4.63	6.15	-1.52	3.07e-06	9.74e-05	1	1	19.67	29.97	77.31	64.78	818	1.71245	1.827	1.76973
12	10767818	10768198	5.29	4.34	5.86	-1.52	6.96e-06	0.000186	0	2	24.21	16.35	54.33	61.99	819	2.07941	2.436	2.2577
7	8169562	8170022	5.3	4.35	5.87	-1.52	7.43e-06	0.000196	2	2	27.23	13.62	58.51	58.51	820	2.691	2.842	2.7665
1	92727733	92728114	5.07	4.12	5.64	-1.52	1.79e-05	0.00039	2	2	21.18	13.62	48.06	51.55	821	3.4249	3.045	3.23495
33	7632664	7632979	5.15	4.19	5.72	-1.52	2.05e-05	0.000436	2	2	12.1	24.52	55.02	50.15	822	1.83477	1.421	1.62788
Z	36032176	36033173	6.46	5.51	7.03	-1.52	6.37e-05	0.00106	2	2	65.06	25.88	167.86	93.34	823	4.7704	5.278	5.0242
1	111311422	111312369	7.44	6.5	8.01	-1.51	2.45e-10	5.37e-08	2	2	92.29	88.55	237.51	277.93	824	7.21676	8.323	7.76988
20	3233145	3234231	7.71	6.77	8.28	-1.51	2.92e-10	6.12e-08	2	2	121.03	96.73	284.18	337.83	825	7.33908	7.917	7.62804
20	13755888	13756600	7.51	6.56	8.07	-1.51	3.43e-10	6.92e-08	2	2	81.7	107.63	260.5	278.63	826	4.7704	4.872	4.8212
20	8770575	8771131	6.99	6.05	7.55	-1.51	9.6e-10	1.54e-07	1	1	69.59	62.67	190.85	184.59	827	4.03649	4.06	4.04825
1	82392708	82393303	6.89	5.94	7.45	-1.51	4.81e-09	5.79e-07	2	2	60.52	62.67	159.5	190.86	828	4.28113	4.669	4.47506
18	2380472	2381159	6.55	5.6	7.11	-1.51	2.78e-08	2.36e-06	0	2	59	38.15	138.61	138.62	829	4.28113	4.669	4.47506
3	53056918	53057759	7.15	6.21	7.72	-1.51	5.33e-08	4.03e-06	1	2	52.95	95.37	219.4	202	830	8.07299	5.684	6.87849
7	14133563	14133973	6.36	5.42	6.93	-1.51	6.18e-08	4.56e-06	0	2	51.44	34.06	118.41	124.68	831	4.15881	2.639	3.39891
14	7501981	7502369	6.24	5.29	6.8	-1.51	1.33e-07	8.37e-06	2	2	34.8	43.6	101.69	121.9	832	2.44636	2.639	2.54268
33	6364711	6365189	6.19	5.25	6.75	-1.51	1.85e-07	1.09e-05	1	1	37.82	38.15	96.12	119.81	833	2.44636	3.045	2.74568
7	21719524	21720021	6.11	5.17	6.68	-1.51	4.81e-07	2.28e-05	2	2	25.72	46.32	105.87	98.91	834	4.52577	4.06	4.29288
2	36888968	36889494	6.07	5.12	6.64	-1.51	5.02e-07	2.36e-05	2	2	30.26	39.51	87.06	112.15	835	4.40345	3.857	4.13022
12	2824182	2824532	5.87	4.92	6.43	-1.51	5.86e-07	2.67e-05	1	2	34.8	25.88	92.64	80.1	836	1.83477	2.436	2.13538
Z	53452266	53452568	6.32	5.37	6.88	-1.51	6.41e-07	2.87e-05	1	1	52.95	29.97	134.43	101.7	837	0.856226	1.421	1.13861
24	4323284	4323905	6.97	6.02	7.53	-1.51	8.81e-07	3.73e-05	2	2	48.41	81.74	149.05	220.81	838	3.79186	6.09	4.94093
1	43500365	43500800	5.69	4.74	6.25	-1.51	1.1e-06	4.42e-05	2	0	31.77	21.8	76.62	75.93	839	4.28113	2.639	3.46006
24	3994871	3995139	5.97	5.02	6.53	-1.51	1.67e-06	6.06e-05	1	2	22.69	42.23	82.19	103.09	840	1.83477	1.827	1.83088
6	30136368	30136822	6.05	5.1	6.61	-1.51	2.19e-06	7.53e-05	2	2	31.77	36.78	77.31	118.42	841	2.93563	3.045	2.99032
2	70493283	70493880	5.92	4.97	6.48	-1.51	2.74e-06	8.96e-05	2	0	40.85	21.8	75.22	103.79	842	4.52577	4.872	4.69888
7	1155565	1155846	6.2	5.26	6.77	-1.51	5.95e-06	0.000163	2	2	42.36	34.06	79.4	138.62	843	2.07941	3.248	2.6637
8	5928314	5928639	5.33	4.39	5.9	-1.51	7.49e-06	0.000197	2	2	24.21	17.71	54.33	64.78	844	2.32404	4.263	3.29352
15	8512031	8512354	5.83	4.89	6.4	-1.51	8.4e-06	0.000216	1	1	21.18	38.15	67.56	101	845	2.32404	1.624	1.97402
2	111758214	111758401	5.25	4.31	5.82	-1.51	1.17e-05	0.00028	1	2	15.13	24.52	57.81	55.03	846	3.18027	2.233	2.70663
Z	17313995	17314260	5.36	4.42	5.93	-1.51	4.04e-05	0.00074	2	2	33.28	9.54	70.35	51.55	847	1.10086	1.624	1.36243
5	40713111	40713506	4.77	3.83	5.34	-1.51	9.72e-05	0.00147	2	2	12.1	16.35	45.27	35.52	848	3.91418	2.436	3.17509
5	48389750	48391007	8.25	7.31	8.81	-1.5	8.83e-11	2.4e-08	0	2	166.42	151.22	399.1	498.74	849	9.78544	6.699	8.24222
24	4366590	4367263	7.34	6.4	7.91	-1.5	1.66e-09	2.45e-07	1	2	99.85	69.48	231.24	248.67	850	3.91418	4.669	4.29159
18	8263985	8264401	6.35	5.41	6.92	-1.5	4.16e-08	3.29e-06	0	2	48.41	36.78	123.28	118.42	851	1.95709	4.06	3.00854
5	37527325	37527925	6.65	5.71	7.21	-1.5	4.91e-08	3.81e-06	1	2	51.44	53.13	128.16	168.57	852	6.23822	4.669	5.45361
10	18036104	18036487	6.32	5.38	6.88	-1.5	8.57e-08	5.93e-06	2	1	42.36	40.87	106.57	129.56	853	1.71245	2.233	1.97273
7	9000423	9000838	6.58	5.64	7.14	-1.5	2.24e-07	1.25e-05	2	0	45.39	54.49	117.01	165.78	854	2.691	2.842	2.7665
4	15927736	15928432	6.55	5.62	7.11	-1.5	2.71e-07	1.47e-05	0	2	40.85	57.22	160.2	117.02	855	5.25967	4.669	4.96434
2	90207922	90208361	6.01	5.08	6.58	-1.5	3.69e-07	1.86e-05	2	2	36.31	31.33	87.06	103.79	856	2.56868	3.857	3.21284
8	21446877	21447221	6.15	5.22	6.72	-1.5	5.62e-07	2.58e-05	2	2	34.8	39.51	89.15	121.2	857	3.54722	4.466	4.00661
4	89826795	89827461	5.72	4.78	6.29	-1.5	1.54e-06	5.71e-05	2	2	33.28	21.8	71.74	84.28	858	4.40345	5.278	4.84072
1	168736386	168737111	7.22	6.28	7.78	-1.5	3.36e-06	0.000104	2	2	98.34	57.22	165.77	275.14	859	4.7704	6.902	5.8362
31	2438451	2439645	5.92	4.98	6.48	-1.5	5.41e-06	0.000151	2	1	45.39	17.71	99.6	79.41	860	9.29617	18.879	14.0876
Z	53393922	53394675	7.27	6.33	7.83	-1.5	1.06e-05	0.000258	1	1	99.85	61.31	297.41	158.82	861	4.89272	4.06	4.47636
Z	73264168	73264678	7.01	6.07	7.57	-1.5	9.31e-05	0.00143	2	2	101.37	32.7	223.58	156.73	862	3.05795	3.857	3.45747
5	53312	56454	5.41	4.47	5.97	-1.5	0.000261	0.0032	0	2	33.28	10.9	82.89	42.49	863	10.5193	16.849	13.6842
33	7588390	7588728	4.78	3.85	5.35	-1.5	0.000643	0.00643	2	2	1.51	27.25	45.27	36.22	864	2.07941	1.421	1.7502
13	15039203	15040689	8.7	7.77	9.26	-1.49	5.73e-13	3.92e-10	1	1	211.81	224.79	591.34	635.96	865	11.4979	14.007	12.7524
13	14879562	14881495	8.76	7.84	9.32	-1.49	5.03e-12	2.5e-09	2	2	216.35	241.14	592.74	689.6	866	12.9657	13.804	13.3849
17	7660431	7660827	7.4	6.47	7.96	-1.49	1.4e-10	3.45e-08	2	2	86.24	91.28	254.93	244.49	867	0	0	0
1	60834741	60835939	8.38	7.45	8.94	-1.49	5.95e-10	1.06e-07	1	2	207.27	143.05	465.97	519.64	868	13.3327	13.601	13.4668
4	90125745	90126540	7.16	6.23	7.72	-1.49	1.4e-09	2.14e-07	2	0	84.72	65.39	206.17	214.54	869	4.28113	6.293	5.28706
6	27088468	27089001	6.97	6.04	7.53	-1.49	9.61e-09	1.01e-06	1	1	78.67	53.13	190.85	178.32	870	5.13736	3.248	4.19268
26	3810890	3811670	7.12	6.19	7.68	-1.49	2.57e-08	2.21e-06	2	2	69.59	76.29	172.74	237.53	871	5.87126	5.481	5.67613
2	751352	751960	6.44	5.51	7.01	-1.49	3.07e-08	2.56e-06	2	2	40.85	50.41	128.16	128.86	872	4.40345	2.639	3.52122
5	58420115	58420992	7.24	6.31	7.8	-1.49	4.01e-08	3.2e-06	0	2	75.65	83.1	183.18	262.6	873	3.79186	6.902	5.34693
2	31474880	31475512	6.46	5.54	7.03	-1.49	5.6e-08	4.2e-06	2	2	55.98	36.78	132.34	128.17	874	4.03649	2.436	3.23625
6	29435309	29435695	6.34	5.42	6.9	-1.49	8.72e-08	6.01e-06	0	2	49.93	35.42	113.53	126.08	875	4.7704	3.857	4.3137
5	51091635	51092950	7.94	7.01	8.5	-1.49	9.04e-08	6.16e-06	2	2	167.93	89.92	354.53	371.96	876	8.8069	10.759	9.78295
1	105844538	105845166	6.78	5.86	7.34	-1.49	1.26e-07	7.99e-06	2	2	40.85	74.93	161.59	163	877	3.05795	6.699	4.87847
1	179178354	179178641	5.99	5.06	6.56	-1.49	6.71e-07	2.97e-05	2	1	40.85	25.88	85.67	102.39	878	1.3455	1.624	1.48475
7	5018923	5019427	6.27	5.34	6.83	-1.49	1.09e-06	4.37e-05	1	1	36.31	44.96	92.64	135.13	879	4.52577	4.263	4.39438
3	40347591	40347965	5.69	4.76	6.25	-1.49	3.31e-06	0.000103	1	2	25.72	28.61	65.47	87.07	880	2.93563	3.654	3.29482
8	3789543	3789803	5.6	4.67	6.16	-1.49	2.62e-05	0.000529	2	2	19.67	31.33	54.33	89.16	881	1.10086	2.233	1.66693
4	10110723	10110953	5.5	4.57	6.06	-1.49	3.82e-05	0.000708	1	1	37.82	9.54	60.6	72.44	882	2.81331	3.045	2.92916
20	6326431	6327882	8.61	7.68	9.16	-1.48	6.77e-11	1.95e-08	2	2	231.48	179.83	534.93	611.58	883	15.2898	15.631	15.4604
14	3254683	3255647	7.71	6.78	8.26	-1.48	1.07e-10	2.78e-08	1	1	113.47	106.26	286.97	328.08	884	5.62663	8.12	6.87331
6	17994026	17995178	8.29	7.37	8.85	-1.48	6.59e-10	1.15e-07	2	2	152.8	177.11	399.1	523.82	885	8.31762	12.18	10.2488
18	2450454	2451745	8.43	7.51	8.99	-1.48	6.99e-10	1.2e-07	2	2	214.83	149.86	479.2	534.96	886	11.3756	12.992	12.1838
7	5736480	5737358	7.57	6.65	8.13	-1.48	8.79e-10	1.45e-07	2	2	113.47	87.19	261.19	297.43	887	8.56226	7.511	8.03663
12	10272034	10272908	7.54	6.62	8.1	-1.48	1.03e-09	1.64e-07	2	2	86.24	110.35	254.93	292.56	888	5.62663	5.887	5.75681
7	22664128	22664962	6.9	5.98	7.46	-1.48	3.12e-09	4.07e-07	2	2	60.52	65.39	169.25	182.5	889	5.13736	5.684	5.41068
7	13313937	13314772	7.7	6.77	8.25	-1.48	4.51e-09	5.51e-07	2	2	133.14	85.83	315.52	294.65	890	7.58372	4.872	6.22786
2	129805121	129805667	6.76	5.84	7.31	-1.48	1.55e-08	1.48e-06	1	2	66.57	47.68	153.93	164.39	891	4.7704	5.684	5.2272
11	17233668	17234112	6.7	5.78	7.25	-1.48	1.85e-08	1.71e-06	2	2	46.9	62.67	156.02	149.06	892	4.03649	3.654	3.84525
20	6597871	6598549	7.53	6.6	8.09	-1.48	2.38e-08	2.09e-06	2	2	121.03	73.57	251.44	292.56	893	6.36054	4.669	5.51477
27	6293716	6294285	7.56	6.64	8.12	-1.48	3.63e-08	2.93e-06	2	2	127.08	72.21	284.88	271.66	894	3.05795	4.669	3.86347
12	2847933	2848664	7.04	6.11	7.59	-1.48	4.25e-08	3.34e-06	2	2	63.54	74.93	163.68	222.9	895	1.3455	2.233	1.78925
4	21257804	21258561	6.59	5.67	7.15	-1.48	1.06e-07	6.97e-06	0	2	63.54	38.15	151.14	133.04	896	6.72749	6.902	6.81474
22	854275	854842	6.87	5.95	7.43	-1.48	1.14e-07	7.4e-06	2	2	80.18	43.6	167.16	177.62	897	3.79186	3.045	3.41843
2	10777178	10777853	6.5	5.58	7.06	-1.48	1.21e-07	7.75e-06	2	2	60.52	35.42	133.73	133.04	898	3.91418	6.699	5.30659
2	56631087	56631700	6.23	5.31	6.79	-1.48	1.49e-07	9.14e-06	2	2	42.36	36.78	101.69	119.81	899	3.66954	4.669	4.16927
7	3672737	3673261	6.32	5.4	6.87	-1.48	2.72e-07	1.47e-05	1	2	52.95	31.33	110.05	124.68	900	2.32404	4.06	3.19202
19	7845248	7845729	6.28	5.36	6.84	-1.48	4.61e-07	2.22e-05	1	2	31.77	50.41	124.68	103.79	901	3.30259	3.248	3.27529
2	36838465	36838987	6.28	5.36	6.84	-1.48	6.16e-07	2.78e-05	2	2	43.87	38.15	95.42	133.04	902	6.36054	7.714	7.03727
8	3092064	3092601	5.92	5	6.47	-1.48	8.51e-07	3.63e-05	2	2	25.72	38.15	89.15	88.46	903	2.691	3.857	3.274
1	175646796	175647131	5.99	5.06	6.54	-1.48	9.82e-07	4.04e-05	2	2	28.75	38.15	82.89	103.79	904	2.07941	1.827	1.9532
6	34826624	34827403	5.99	5.06	6.54	-1.48	1.43e-06	5.4e-05	2	2	42.36	24.52	103.78	82.89	905	3.66954	5.481	4.57527
9	4175454	4175806	6.03	5.11	6.59	-1.48	1.44e-06	5.41e-05	2	2	36.31	32.7	80.1	112.84	906	2.93563	3.857	3.39632
1	8174587	8175263	6.01	5.08	6.57	-1.48	1.51e-06	5.61e-05	2	2	37.82	29.97	79.4	110.06	907	5.74895	5.887	5.81797
6	21491892	21492309	5.63	4.7	6.19	-1.48	2.03e-06	7.07e-05	2	2	30.26	21.8	73.13	72.44	908	2.56868	3.045	2.80684
1	195439058	195439456	5.79	4.87	6.35	-1.48	2.65e-06	8.72e-05	1	2	39.34	19.07	76.62	86.37	909	2.20172	3.045	2.62336
9	2999933	3000294	5.53	4.61	6.09	-1.48	3e-06	9.61e-05	2	2	25.72	23.16	67.56	68.96	910	1.46782	2.233	1.85041
10	13912045	13912557	6.14	5.22	6.7	-1.48	3.1e-06	9.81e-05	2	2	52.95	21.8	111.44	96.82	911	3.30259	4.263	3.78279
1	81292690	81293129	5.59	4.67	6.14	-1.48	4.11e-06	0.000122	2	2	31.77	19.07	75.92	65.48	912	3.30259	2.233	2.76779
10	4169412	4169836	5.69	4.77	6.25	-1.48	4.38e-06	0.000128	2	2	27.23	27.25	87.76	64.08	913	3.66954	4.263	3.96627
10	11572913	11573320	5.71	4.79	6.27	-1.48	6.92e-06	0.000185	1	2	34.8	20.44	64.08	89.86	914	3.05795	2.639	2.84847
8	26759610	26759934	5.32	4.39	5.88	-1.48	9.42e-06	0.000236	2	2	25.72	16.35	55.72	61.99	915	2.691	4.06	3.3755
1	104035115	104035398	5.48	4.56	6.03	-1.48	1.42e-05	0.000327	1	1	34.8	12.26	61.99	68.96	916	1.71245	1.015	1.36373
Z	63469413	63469746	4.77	3.85	5.32	-1.48	0.000437	0.00475	2	1	15.13	13.62	53.63	26.47	917	1.83477	2.03	1.93238
4	35002159	35003330	7.86	6.94	8.41	-1.47	1.55e-10	3.75e-08	2	2	131.62	114.44	316.22	365.7	918	9.5408	7.917	8.7289
14	2729110	2729529	7.48	6.57	8.03	-1.47	5.34e-10	9.85e-08	2	2	96.83	92.64	242.39	282.11	919	3.4249	3.654	3.53945
8	21164239	21164587	7.16	6.25	7.71	-1.47	2.42e-09	3.33e-07	2	2	75.65	76.29	193.63	226.38	920	2.56868	2.842	2.70534
33	7672235	7672984	7.38	6.46	7.93	-1.47	2.61e-09	3.54e-07	0	2	98.34	77.65	222.89	266.09	921	3.4249	3.248	3.33645
3	99103621	99104506	7.34	6.43	7.89	-1.47	2.79e-09	3.73e-07	1	2	84.72	87.19	212.44	262.6	922	9.90776	7.714	8.81088
7	13031945	13032419	6.77	5.86	7.33	-1.47	6.43e-09	7.32e-07	2	2	59	57.22	165.07	156.73	923	7.33908	5.075	6.20704
5	58000768	58001672	7.61	6.69	8.16	-1.47	7.75e-09	8.5e-07	2	2	121.03	85.83	256.32	316.94	924	6.60517	7.511	7.05808
1	38202279	38202732	6.92	6	7.48	-1.47	1.27e-08	1.26e-06	1	2	71.11	57.22	162.29	193.64	925	2.93563	3.248	3.09182
3	26185129	26185734	7.17	6.25	7.72	-1.47	2.16e-08	1.93e-06	2	2	93.8	58.58	222.19	200.61	926	6.84981	4.263	5.5564
19	6688228	6688840	6.71	5.8	7.27	-1.47	2.48e-08	2.15e-06	1	2	65.06	46.32	159.5	148.37	927	3.79186	2.233	3.01243
1	68701847	68702357	6.39	5.47	6.95	-1.47	5.68e-08	4.25e-06	1	1	43.87	44.96	129.55	117.02	928	4.40345	5.887	5.14522
3	32870213	32870900	6.78	5.87	7.34	-1.47	2.14e-07	1.21e-05	2	2	49.93	66.76	187.36	135.83	929	5.13736	6.09	5.61368
24	3640322	3640953	6.25	5.33	6.8	-1.47	2.46e-07	1.35e-05	1	1	42.36	38.15	123.98	99.61	930	2.32404	3.451	2.88752
11	6305322	6305765	6.23	5.31	6.79	-1.47	4.86e-07	2.3e-05	2	2	31.77	47.68	99.6	121.2	931	4.40345	5.278	4.84072
21	4458320	4458532	6	5.09	6.56	-1.47	9.44e-07	3.93e-05	2	2	27.23	40.87	87.76	100.31	932	1.83477	1.421	1.62788
1	21576912	21577612	5.97	5.06	6.53	-1.47	1.39e-06	5.29e-05	2	2	40.85	25.88	82.19	102.39	933	3.54722	4.06	3.80361
14	8557968	8558436	6.8	5.89	7.35	-1.47	1.84e-06	6.55e-05	2	2	80.18	38.15	144.18	182.5	934	2.81331	4.263	3.53816
2	39741312	39742467	7.41	6.5	7.97	-1.47	1.99e-06	6.95e-05	2	2	108.93	72.21	188.76	312.76	935	10.397	10.15	10.2735
2	47092791	47093048	5.57	4.65	6.12	-1.47	4.11e-06	0.000122	2	2	25.72	24.52	63.38	75.93	936	2.32404	1.421	1.87252
4	69989038	69989373	5.44	4.53	5.99	-1.47	6.15e-06	0.000167	2	2	25.72	20.44	66.17	61.3	937	3.4249	2.639	3.03195
3	56295719	56296109	5.68	4.77	6.23	-1.47	1.18e-05	0.000281	2	2	27.23	27.25	59.2	91.25	938	2.93563	2.436	2.68582
25	1390380	1392892	4.83	3.92	5.39	-1.47	0.000104	0.00155	2	2	16.64	13.62	47.36	36.22	939	11.8648	17.255	14.5599
13	2562216	2562920	4.85	3.93	5.41	-1.47	0.000852	0.008	1	1	6.05	24.52	55.72	29.26	940	1.83477	1.624	1.72938
6	3492130	3493131	7.81	6.9	8.37	-1.46	3.14e-10	6.44e-08	2	2	131.62	107.63	307.86	351.76	941	8.43994	8.12	8.27997
1	94144097	94145330	7.23	6.32	7.78	-1.46	1.44e-09	2.18e-07	2	2	75.65	84.47	208.26	232.65	942	7.4614	10.556	9.0087
7	30818857	30819439	7.15	6.24	7.7	-1.46	3.41e-09	4.36e-07	2	1	65.06	85.83	213.13	203.4	943	4.89272	6.699	5.79586
7	7000644	7001245	6.68	5.77	7.23	-1.46	2.22e-08	1.98e-06	2	2	57.49	51.77	140	160.91	944	3.05795	4.06	3.55897
28	4803499	4804504	6.93	6.03	7.48	-1.46	2.42e-08	2.12e-06	1	2	78.67	51.77	173.43	184.59	945	6.84981	7.714	7.2819
8	23155886	23156987	7.04	6.14	7.59	-1.46	3.6e-08	2.92e-06	2	2	84.72	55.86	177.61	208.27	946	6.48285	6.09	6.28643
5	12850015	12850741	7.38	6.47	7.93	-1.46	3.75e-08	3.01e-06	2	2	80.18	96.73	204.08	283.5	947	6.48285	4.466	5.47443
1	195236213	195236958	6.93	6.03	7.49	-1.46	1.22e-07	7.78e-06	2	1	63.54	66.76	148.36	210.36	948	3.18027	5.278	4.22913
3	28262728	28263417	6.58	5.67	7.13	-1.46	1.72e-07	1.02e-05	2	2	49.93	51.77	119.8	160.21	949	5.25967	4.263	4.76134
3	100196499	100197086	5.99	5.08	6.54	-1.46	5.54e-07	2.55e-05	1	1	34.8	32.7	98.91	87.07	950	3.91418	6.09	5.00209
12	4289638	4290694	7.32	6.41	7.87	-1.46	8.43e-07	3.61e-05	2	2	104.39	65.39	187.36	280.02	951	8.43994	7.308	7.87397
2	47227726	47228210	6.71	5.8	7.27	-1.46	8.44e-07	3.61e-05	2	2	52.95	58.58	120.5	187.38	952	4.03649	2.842	3.43925
3	65761510	65761810	5.89	4.98	6.44	-1.46	1.33e-06	5.12e-05	1	2	31.77	31.33	95.42	78.02	953	2.07941	2.436	2.2577
14	9395364	9395666	5.86	4.96	6.41	-1.46	1.69e-06	6.12e-05	2	2	36.31	25.88	77.31	93.34	954	2.32404	3.654	2.98902
4	5563981	5564407	5.78	4.87	6.33	-1.46	1.69e-06	6.13e-05	1	2	25.72	32.7	76.62	84.28	955	3.91418	4.466	4.19009
Z	24129817	24130836	7.05	6.14	7.61	-1.46	2.63e-06	8.69e-05	1	2	92.29	49.05	231.24	158.82	956	6.23822	4.466	5.35211
4	80904277	80904805	5.71	4.8	6.26	-1.46	3.05e-06	9.72e-05	2	1	24.21	31.33	83.58	69.66	957	2.81331	3.248	3.03066
1	74132765	74133536	6.64	5.72	7.19	-1.46	3.08e-06	9.77e-05	0	2	63.54	42.23	112.14	179.71	958	3.91418	4.872	4.39309
Z	41867097	41867537	6.03	5.13	6.59	-1.46	5.58e-06	0.000155	2	2	45.39	24.52	112.84	79.41	959	2.56868	2.639	2.60384
2	147886451	147886859	5.89	4.98	6.44	-1.46	6.01e-06	0.000164	2	2	45.39	17.71	82.89	90.55	960	2.20172	3.654	2.92786
1	97442754	97443120	5.58	4.67	6.14	-1.46	1.26e-05	0.000297	2	2	19.67	31.33	59.2	81.5	961	3.4249	2.639	3.03195
1	82109092	82109517	5.34	4.43	5.89	-1.46	1.35e-05	0.000313	2	2	22.69	20.44	64.78	53.64	962	3.05795	3.857	3.45747
1	116622605	116623135	5.61	4.7	6.16	-1.46	1.72e-05	0.000379	2	2	30.26	21.8	56.42	86.37	963	4.40345	5.278	4.84072
Z	70662605	70663453	7.08	6.17	7.63	-1.46	2.29e-05	0.000475	1	1	89.26	54.49	259.1	136.53	964	5.99358	7.917	6.95529
12	5555956	5556178	5.48	4.57	6.03	-1.46	2.7e-05	0.00054	1	2	12.1	35.42	67.56	63.39	965	1.95709	1.624	1.79054
5	2862339	2862660	5.16	4.25	5.72	-1.46	3.21e-05	0.000617	2	2	13.62	24.52	54.33	50.85	966	2.44636	4.466	3.45618
4	13777450	13777845	5.68	4.78	6.23	-1.46	5.87e-05	0.000991	1	2	30.26	24.52	98.21	52.24	967	2.07941	2.233	2.1562
3	28681376	28682659	7.46	6.57	8.01	-1.45	2.73e-10	5.84e-08	2	2	96.83	92.64	256.32	260.51	968	9.29617	10.353	9.82458
12	16764429	16765301	7.46	6.55	8.01	-1.45	9.57e-10	1.54e-07	2	2	95.31	92.64	277.91	236.83	969	4.40345	5.481	4.94222
26	3654278	3654939	7.2	6.3	7.75	-1.45	1.24e-09	1.93e-07	2	1	75.65	81.74	208.96	221.51	970	4.7704	6.902	5.8362
4	52788057	52789263	7.45	6.55	8	-1.45	3.53e-08	2.88e-06	2	2	80.18	107.63	220.8	291.16	971	11.3756	10.15	10.7628
17	3085217	3085837	6.6	5.7	7.15	-1.45	5.19e-08	3.96e-06	2	2	43.87	59.94	141.39	142.1	972	0	0	0
8	20984282	20984731	6.62	5.72	7.17	-1.45	5.25e-08	3.99e-06	2	1	49.93	55.86	132.34	156.03	973	2.56868	1.827	2.19784
2	47014292	47014874	6.45	5.55	7	-1.45	7.94e-08	5.57e-06	1	1	52.95	40.87	122.59	133.74	974	3.18027	3.045	3.11263
8	25809473	25809989	6.48	5.58	7.03	-1.45	1.4e-07	8.65e-06	2	2	43.87	51.77	117.71	143.49	975	3.4249	4.872	4.14845
13	9948723	9949264	6.27	5.37	6.82	-1.45	1.81e-07	1.07e-05	0	2	36.31	46.32	114.23	111.45	976	3.4249	4.263	3.84395
1	112173435	112174185	6.36	5.46	6.91	-1.45	1.95e-07	1.13e-05	2	2	36.31	51.77	126.07	114.93	977	3.05795	3.248	3.15297
2	100056706	100057193	6.08	5.18	6.63	-1.45	4.31e-07	2.1e-05	2	0	31.77	40.87	98.91	99.61	978	3.18027	3.654	3.41713
9	2490423	2491020	6.34	5.45	6.89	-1.45	7.44e-07	3.24e-05	2	2	54.46	32.7	105.87	131.65	979	3.66954	7.105	5.38727
1	31879210	31879569	5.86	4.96	6.41	-1.45	9.91e-07	4.06e-05	2	2	34.8	27.25	84.28	85.68	980	2.32404	2.03	2.17702
2	122655572	122656157	6	5.1	6.55	-1.45	1.09e-06	4.37e-05	2	1	33.28	35.42	83.58	103.79	981	2.44636	4.06	3.25318
4	31599701	31600504	6.45	5.55	7	-1.45	1.39e-06	5.28e-05	2	2	63.54	29.97	119.1	137.22	982	6.48285	6.699	6.59093
18	2653289	2653923	6.94	6.04	7.49	-1.45	2.75e-06	8.99e-05	1	1	89.26	42.23	157.41	202.7	983	4.52577	2.842	3.68388
Z	81852009	81852212	6.1	5.2	6.65	-1.45	1.09e-05	0.000265	0	2	54.46	19.07	105.17	96.13	984	1.3455	1.827	1.58625
1	169185674	169186328	6.01	5.11	6.56	-1.45	1.32e-05	0.000307	2	2	49.93	19.07	82.89	105.88	985	3.54722	5.481	4.51411
6	21496134	21496442	6.01	5.11	6.57	-1.45	2.54e-05	0.000516	1	2	51.44	17.71	82.19	107.27	986	2.56868	3.045	2.80684
31	1020758	1025810	5.44	4.53	5.99	-1.45	0.000703	0.00688	2	2	40.85	5.45	72.44	54.33	987	78.1612	89.726	83.9436
27	554993	557264	7.05	6.15	7.6	-1.45	0.103	0.266	2	2	140.7	1.36	191.54	195.73	988	26.91	49.532	38.221
7	16265823	16266713	7.8	6.9	8.35	-1.44	3.1e-10	6.38e-08	2	2	131.62	107.63	310.65	339.92	989	3.05795	3.857	3.45747
3	24411172	24411762	7.19	6.3	7.74	-1.44	1.62e-09	2.4e-07	2	2	75.65	81.74	209.65	216.63	990	4.64808	5.684	5.16604
2	32611321	32612145	7.8	6.91	8.35	-1.44	1.88e-09	2.69e-07	0	2	101.37	138.96	310.65	340.62	991	2.81331	1.827	2.32016
3	62125962	62126765	7.56	6.67	8.11	-1.44	4.27e-09	5.25e-07	2	2	102.88	100.81	242.39	308.58	992	8.92921	5.278	7.10361
4	88582041	88583522	7.38	6.49	7.93	-1.44	7.88e-09	8.61e-07	1	2	107.42	72.21	238.21	250.76	993	10.8863	10.15	10.5181
22	5172717	5173269	7.25	6.36	7.8	-1.44	1.57e-08	1.48e-06	1	2	72.62	91.28	198.51	247.28	994	3.66954	2.233	2.95127
2	62177061	62177583	6.58	5.69	7.13	-1.44	2.77e-08	2.35e-06	1	2	51.44	51.77	142.09	138.62	995	3.91418	3.248	3.58109
2	98551050	98551674	6.55	5.66	7.1	-1.44	6.97e-08	5e-06	2	0	54.46	46.32	126.77	146.97	996	2.93563	4.669	3.80232
11	17141332	17141811	7.47	6.57	8.01	-1.44	7.17e-08	5.11e-06	2	1	75.65	114.44	227.06	289.77	997	5.01504	4.872	4.94352
5	3816481	3817064	6.33	5.44	6.88	-1.44	1.95e-07	1.13e-05	2	0	51.44	35.42	117.01	118.42	998	5.38199	5.887	5.6345
1	145296980	145297471	6.45	5.56	7	-1.44	3.21e-07	1.69e-05	2	2	57.49	36.78	117.01	138.62	999	3.18027	3.248	3.21413
1	129802410	129802822	6.02	5.13	6.57	-1.44	6.06e-07	2.74e-05	0	2	33.28	36.78	93.33	96.13	1000	1.59013	3.045	2.31757
18	3558352	3558679	6.04	5.15	6.59	-1.44	8.15e-07	3.5e-05	2	2	42.36	28.61	90.55	102.39	1001	1.83477	1.624	1.72938
1	123420747	123421416	6.27	5.38	6.82	-1.44	8.67e-07	3.68e-05	2	2	42.36	40.87	95.42	130.95	1002	4.40345	6.902	5.65272
2	99663984	99664809	6.27	5.38	6.82	-1.44	8.83e-07	3.73e-05	2	2	54.46	28.61	117.71	107.97	1003	5.38199	5.075	5.2285
2	144723140	144723568	6.26	5.37	6.81	-1.44	1.66e-06	6.04e-05	1	2	49.93	32.7	94.73	129.56	1004	3.91418	3.451	3.68259
5	43585138	43585638	6.83	5.93	7.37	-1.44	4.84e-06	0.000138	2	2	36.31	85.83	158.81	172.75	1005	4.03649	4.466	4.25125
2	51941089	51941416	5.54	4.64	6.09	-1.44	6.02e-06	0.000164	2	0	22.69	27.25	64.78	71.05	1006	1.83477	3.248	2.54138
4	25112153	25112744	5.6	4.71	6.15	-1.44	8.45e-06	0.000217	2	2	33.28	19.07	63.38	78.71	1007	5.50431	3.451	4.47765
2	29399775	29400011	5.91	5.02	6.46	-1.44	1.25e-05	0.000294	2	2	37.82	27.25	68.26	107.97	1008	2.20172	2.639	2.42036
Z	23836293	23836874	5.6	4.71	6.15	-1.44	1.74e-05	0.000383	0	2	33.28	19.07	83.58	58.51	1009	2.81331	5.075	3.94416
4	43595498	43596238	6.37	5.48	6.92	-1.44	1.85e-05	0.0004	2	2	49.93	39.51	85.67	156.73	1010	7.21676	5.684	6.45038
24	1146667	1147131	6.32	5.43	6.87	-1.44	1.85e-05	0.0004	2	2	43.87	42.23	82.19	151.15	1011	2.93563	3.045	2.99032
Z	2057195	2057672	5.85	4.96	6.4	-1.44	0.000164	0.00222	2	2	49.93	12.26	96.82	72.44	1012	1.46782	1.624	1.54591
2	104075943	104076309	4.9	4	5.44	-1.44	0.000228	0.00287	0	2	21.18	10.9	54.33	32.74	1013	2.44636	2.03	2.23818
Z	25857100	25857393	5.59	4.7	6.14	-1.44	0.00174	0.0139	2	2	42.36	9.54	95.42	45.28	1014	2.32404	2.03	2.17702
15	3057885	3058613	7.78	6.9	8.32	-1.43	1.01e-08	1.06e-06	1	2	108.93	129.42	276.52	363.61	1015	5.62663	7.308	6.46731
24	1488566	1489083	6.72	5.83	7.26	-1.43	3.48e-08	2.85e-06	2	0	65.06	49.05	156.72	150.46	1016	4.52577	4.872	4.69888
4	23962006	23962798	6.33	5.45	6.88	-1.43	2.03e-07	1.17e-05	2	2	43.87	43.6	109.35	126.08	1017	5.87126	4.06	4.96563
3	94632434	94633028	6.87	5.98	7.41	-1.43	3.49e-07	1.78e-05	2	2	66.57	59.94	139.3	201.31	1018	6.1159	6.902	6.50895
6	30731823	30732316	6.61	5.72	7.15	-1.43	4.89e-07	2.31e-05	2	2	60.52	44.96	163.68	120.51	1019	4.40345	3.857	4.13022
5	5498535	5499223	6.05	5.16	6.59	-1.43	5.71e-07	2.61e-05	1	2	36.31	35.42	94.03	98.91	1020	5.01504	6.293	5.65402
3	88737491	88737945	6.05	5.16	6.6	-1.43	9.61e-07	3.97e-05	1	1	36.31	35.42	87.06	106.57	1021	4.03649	4.466	4.25125
4	54127692	54128078	5.93	5.04	6.47	-1.43	9.85e-07	4.05e-05	0	2	33.28	32.7	87.06	90.55	1022	2.32404	2.639	2.48152
20	11756496	11757077	6.2	5.31	6.75	-1.43	1.27e-06	4.94e-05	2	2	45.39	34.06	91.94	122.6	1023	4.7704	3.045	3.9077
1	63880479	63881258	6.04	5.16	6.59	-1.43	1.98e-06	6.93e-05	2	2	45.39	25.88	104.48	87.77	1024	5.25967	5.887	5.57334
9	22337748	22337949	5.77	4.88	6.32	-1.43	2.48e-06	8.29e-05	2	2	31.77	27.25	73.83	85.68	1025	1.10086	2.03	1.56543
1	185778965	185779638	6.21	5.32	6.75	-1.43	3.17e-06	9.99e-05	0	2	49.93	29.97	90.55	124.68	1026	6.36054	5.075	5.71777
20	8039453	8039876	5.88	5	6.43	-1.43	4.54e-06	0.000131	2	1	39.34	24.52	97.51	74.53	1027	2.56868	3.654	3.11134
1	94273957	94274385	5.7	4.82	6.25	-1.43	1.27e-05	0.000298	2	2	19.67	36.78	66.87	84.98	1028	4.03649	3.654	3.84525
1	4536453	4536896	5.68	4.8	6.23	-1.43	1.47e-05	0.000337	1	2	37.82	17.71	64.78	84.98	1029	2.691	2.03	2.3605
Z	18308248	18308944	6.08	5.2	6.63	-1.43	2.71e-05	0.000542	2	2	39.34	34.06	127.46	70.35	1030	3.91418	2.842	3.37809
11	19836112	19836579	6.06	5.17	6.6	-1.43	0.000231	0.0029	1	1	13.62	58.58	100.3	94.04	1031	3.05795	2.639	2.84847
15	8674286	8675399	7.37	6.5	7.92	-1.42	1.1e-09	1.74e-07	1	2	89.26	91.28	232.64	250.76	1032	8.43994	7.105	7.77247
5	44502389	44502968	7.4	6.52	7.94	-1.42	1.24e-08	1.24e-06	2	2	75.65	107.63	232.64	259.12	1033	5.74895	6.09	5.91947
19	8457709	8459290	8.95	8.07	9.49	-1.42	1.39e-08	1.36e-06	1	2	308.63	227.51	613.63	822.64	1034	11.3756	10.962	11.1688
3	105458804	105459306	7.08	6.21	7.63	-1.42	2.33e-07	1.3e-05	2	2	90.77	57.22	174.83	220.11	1035	2.32404	3.857	3.09052
1	41963182	41963552	6.25	5.37	6.8	-1.42	2.63e-07	1.43e-05	0	2	39.34	43.6	107.26	114.93	1036	3.30259	5.075	4.18879
21	5977845	5978265	6.37	5.49	6.91	-1.42	3.7e-07	1.86e-05	2	2	54.46	35.42	113.53	127.47	1037	1.95709	2.639	2.29804
27	4314869	4315325	6.27	5.39	6.81	-1.42	4.1e-07	2.03e-05	2	2	34.8	49.05	113.53	110.75	1038	3.54722	2.233	2.89011
5	43580772	43581345	6.52	5.64	7.06	-1.42	4.64e-07	2.22e-05	2	2	42.36	57.22	117.01	149.76	1039	4.03649	5.278	4.65725
1	111870352	111870840	6.31	5.44	6.85	-1.42	4.65e-07	2.23e-05	1	2	36.31	50.41	108.66	122.6	1040	3.30259	3.654	3.47829
2	37655239	37655789	6.19	5.32	6.74	-1.42	4.69e-07	2.25e-05	1	2	34.8	44.96	109.35	103.79	1041	4.28113	3.857	4.06906
1	57309311	57309751	6.5	5.63	7.04	-1.42	6.46e-07	2.89e-05	2	2	63.54	35.42	139.3	124.68	1042	2.56868	2.03	2.29934
9	3552043	3552624	6.87	6	7.41	-1.42	7.38e-07	3.22e-05	2	2	63.54	64.03	204.78	135.83	1043	2.93563	4.669	3.80232
3	30859172	30859463	6.17	5.29	6.71	-1.42	7.41e-07	3.23e-05	0	2	31.77	46.32	107.96	101	1044	0.978544	1.624	1.30127
1	89301677	89302161	6.38	5.5	6.92	-1.42	8.51e-07	3.63e-05	2	2	59	31.33	123.28	118.42	1045	5.01504	2.842	3.92852
1	34632263	34632619	5.87	4.99	6.41	-1.42	1.51e-06	5.6e-05	2	2	36.31	27.25	84.28	86.37	1046	1.59013	1.218	1.40407
10	9430823	9431193	6.49	5.6	7.03	-1.42	1.78e-06	6.38e-05	0	2	33.28	64.03	119.1	142.1	1047	4.15881	2.639	3.39891
15	57771	62999	6.11	5.23	6.65	-1.42	1.94e-06	6.82e-05	2	2	42.36	32.7	114.23	86.37	1048	309.465	367.836	338.65
2	15118617	15118978	5.9	5.02	6.44	-1.42	3.63e-06	0.000111	2	1	34.8	29.97	74.53	98.91	1049	2.691	3.654	3.1725
1	617993	618429	6.04	5.16	6.58	-1.42	4.86e-06	0.000139	0	2	49.93	21.8	98.21	93.34	1050	2.56868	5.075	3.82184
1	58240152	58240534	5.68	4.8	6.22	-1.42	5.29e-06	0.000148	2	2	24.21	31.33	68.96	80.1	1051	3.4249	1.624	2.52445
20	1456111	1456519	6.75	5.87	7.29	-1.42	7.05e-06	0.000187	2	1	78.67	38.15	181.79	130.95	1052	20.1825	19.691	19.9367
1	68009239	68009581	5.59	4.71	6.13	-1.42	7.41e-06	0.000196	2	1	33.28	19.07	70.35	69.66	1053	3.4249	3.045	3.23495
17	3828885	3829368	7	6.12	7.54	-1.42	7.42e-06	0.000196	2	2	54.46	84.47	140	231.96	1054	0	0	0
6	25833232	25833986	6.12	5.25	6.66	-1.42	7.79e-06	0.000204	0	2	37.82	38.15	78.71	123.99	1055	5.13736	5.481	5.30918
2	132953588	132953873	5.51	4.63	6.05	-1.42	1.11e-05	0.000267	2	1	31.77	17.71	63.38	68.96	1056	1.59013	2.639	2.11457
4	60424244	60424587	5.74	4.87	6.29	-1.42	1.26e-05	0.000296	2	2	39.34	19.07	68.26	87.77	1057	2.93563	4.06	3.49782
Z	35044418	35044996	7.06	6.18	7.6	-1.42	1.44e-05	0.000331	2	1	101.37	43.6	220.1	167.87	1058	1.10086	0.812	0.956431
1	125345985	125346499	5.48	4.61	6.03	-1.42	1.47e-05	0.000337	2	2	24.21	24.52	73.13	57.12	1059	3.91418	3.451	3.68259
3	30913964	30915016	7.86	6.99	8.4	-1.41	1.28e-10	3.19e-08	2	2	130.11	123.97	332.94	341.32	1060	5.87126	5.887	5.87913
18	9600375	9601649	7.82	6.95	8.36	-1.41	1.91e-10	4.44e-08	1	1	130.11	117.16	323.18	333.65	1061	3.91418	3.248	3.58109
1	136545096	136546088	7.61	6.74	8.15	-1.41	5.37e-09	6.33e-07	2	2	125.57	88.55	282.09	286.29	1062	6.84981	8.323	7.5864
4	820661	820981	6.61	5.75	7.15	-1.41	7.1e-08	5.07e-06	1	2	51.44	55.86	149.05	135.13	1063	3.05795	2.639	2.84847
15	12243989	12244632	6.36	5.49	6.9	-1.41	8.1e-07	3.48e-05	1	2	43.87	46.32	103.08	135.83	1064	4.52577	4.06	4.29288
2	58788963	58789424	5.6	4.73	6.14	-1.41	6.86e-06	0.000184	2	2	27.23	25.88	65.47	75.93	1065	3.30259	4.872	4.08729
10	11798231	11798464	5.41	4.54	5.95	-1.41	2.66e-05	0.000533	2	2	28.75	17.71	53.63	69.66	1066	1.22318	1.624	1.42359
3	59563459	59563685	5.22	4.35	5.76	-1.41	3.79e-05	0.000705	2	2	27.23	13.62	57.11	51.55	1067	2.44636	2.639	2.54268
1	173371413	173371635	5.07	4.2	5.61	-1.41	8.52e-05	0.00133	0	2	27.23	9.54	50.15	47.37	1068	2.32404	1.218	1.77102
Z	43399665	43400055	5.92	5.05	6.46	-1.41	0.000111	0.00164	2	1	48.41	17.71	107.26	68.26	1069	3.05795	2.436	2.74697
2	32602078	32603777	8.66	7.8	9.2	-1.4	2.61e-10	5.62e-08	2	2	196.68	247.95	554.43	622.03	1070	9.41849	10.353	9.88574
2	115192768	115193185	7.38	6.51	7.91	-1.4	5.16e-08	3.94e-06	1	2	84.72	98.09	206.87	275.14	1071	3.30259	4.669	3.98579
2	32644520	32644903	6.38	5.52	6.91	-1.4	2.06e-07	1.18e-05	2	2	43.87	47.68	118.41	122.6	1072	1.95709	2.233	2.09504
11	15759856	15760722	6.92	6.06	7.46	-1.4	2.8e-07	1.51e-05	2	1	83.21	50.41	188.76	163	1073	6.1159	5.887	6.00145
5	36916690	36917159	6.5	5.64	7.04	-1.4	5.43e-07	2.51e-05	2	2	55.98	43.6	114.93	147.67	1074	4.03649	5.481	4.75875
15	12507602	12507933	6.46	5.59	7	-1.4	7.51e-07	3.27e-05	2	2	52.95	43.6	109.35	146.28	1075	2.07941	1.421	1.7502
2	34961057	34961474	6.05	5.19	6.59	-1.4	1.03e-06	4.17e-05	2	2	33.28	39.51	98.91	93.34	1076	4.40345	3.451	3.92722
7	4882015	4882521	6.2	5.34	6.74	-1.4	1.09e-06	4.39e-05	1	1	45.39	35.42	95.42	117.72	1077	3.79186	3.654	3.72293
27	3933967	3934419	6.04	5.18	6.58	-1.4	1.48e-06	5.51e-05	0	2	30.26	42.23	95.42	95.43	1078	1.83477	3.045	2.43988
18	8727049	8727639	6.44	5.58	6.98	-1.4	1.55e-06	5.73e-05	1	2	57.49	38.15	107.96	144.19	1079	3.66954	3.248	3.45877
6	27922808	27923587	6.34	5.48	6.88	-1.4	1.58e-06	5.82e-05	2	2	59	29.97	120.5	114.93	1080	5.25967	7.105	6.18234
15	2020656	2021514	7.32	6.45	7.85	-1.4	2.05e-06	7.14e-05	2	2	89.26	85.83	172.74	289.77	1081	7.21676	6.699	6.95788
3	13840414	13840940	5.84	4.98	6.38	-1.4	2.25e-06	7.7e-05	1	2	31.77	31.33	83.58	82.89	1082	3.30259	3.857	3.57979
15	8242584	8242895	6.18	5.32	6.72	-1.4	2.37e-06	8.02e-05	1	2	36.31	43.6	89.85	120.51	1083	2.32404	1.624	1.97402
20	11666075	11666421	6.01	5.15	6.54	-1.4	2.5e-06	8.34e-05	2	2	27.23	43.6	96.12	90.55	1084	3.18027	3.451	3.31563
Z	63231154	63231793	6.45	5.58	6.98	-1.4	3.1e-06	9.81e-05	2	2	60.52	35.42	145.57	107.27	1085	3.91418	4.06	3.98709
1	92876625	92877018	5.93	5.06	6.47	-1.4	3.74e-06	0.000113	2	2	42.36	24.52	95.42	81.5	1086	3.54722	1.827	2.68711
24	3537772	3538064	5.75	4.89	6.29	-1.4	8.73e-06	0.000223	2	2	21.18	38.15	75.92	80.1	1087	1.95709	2.639	2.29804
2	39128422	39128790	5.54	4.68	6.08	-1.4	2.2e-05	0.000461	2	2	36.31	14.99	64.78	70.35	1088	3.30259	3.654	3.47829
2	135705704	135705951	5.7	4.84	6.24	-1.4	2.26e-05	0.00047	2	2	27.23	29.97	59.9	91.25	1089	1.22318	1.827	1.52509
Z	60672473	60672907	6.94	6.08	7.48	-1.4	2.73e-05	0.000545	1	1	86.24	49.05	224.98	130.95	1090	1.71245	1.421	1.56673
8	13485076	13485445	5.42	4.55	5.95	-1.4	5.42e-05	0.000932	2	2	33.28	13.62	71.04	52.94	1091	3.4249	3.654	3.53945
1	195844224	195846049	5.53	4.66	6.06	-1.4	9.71e-05	0.00147	2	2	28.75	21.8	85.67	48.06	1092	9.05153	11.571	10.3113
4	90929080	90931538	8.54	7.69	9.08	-1.39	1.37e-11	5.86e-09	2	0	205.76	207.08	543.98	534.96	1093	8.31762	8.932	8.62481
18	8712102	8713177	7.57	6.72	8.1	-1.39	3.55e-09	4.5e-07	0	2	113.47	96.73	255.62	294.65	1094	8.31762	8.729	8.52331
1	81025219	81025739	7.29	6.44	7.82	-1.39	6.68e-09	7.56e-07	2	2	86.24	87.19	211.04	242.4	1095	2.93563	5.887	4.41131
20	7997575	7998204	7.76	6.9	8.29	-1.39	6.95e-09	7.78e-07	2	2	130.11	108.99	280	347.58	1096	5.13736	5.278	5.20768
2	111519300	111520443	7.65	6.8	8.19	-1.39	7.62e-09	8.37e-07	2	2	102.88	119.89	261.89	321.12	1097	11.1309	10.353	10.742
7	17833159	17833680	7.29	6.43	7.83	-1.39	1.1e-08	1.13e-06	2	2	93.8	79.02	208.96	245.19	1098	2.20172	1.218	1.70986
2	32620721	32621387	6.94	6.08	7.48	-1.39	6.65e-08	4.81e-06	2	2	74.13	61.31	160.2	195.73	1099	2.81331	2.639	2.72616
4	9524159	9524557	6.88	6.03	7.42	-1.39	7.99e-08	5.6e-06	2	2	65.06	65.39	152.54	189.47	1100	1.46782	2.233	1.85041
1	97674415	97675309	6.61	5.76	7.15	-1.39	9.33e-08	6.3e-06	2	2	49.93	58.58	142.79	140.71	1101	13.9443	12.586	13.2651
2	32660492	32661240	7.26	6.41	7.79	-1.39	9.57e-08	6.42e-06	2	2	102.88	66.76	206.17	237.53	1102	2.56868	2.436	2.50234
1	173688932	173689671	6.68	5.83	7.22	-1.39	1.47e-07	9.01e-06	2	2	48.41	65.39	142.09	155.33	1103	4.89272	5.684	5.28836
4	59762814	59763421	6.8	5.95	7.34	-1.39	2.4e-07	1.33e-05	2	2	63.54	59.94	139.3	183.89	1104	4.15881	4.06	4.10941
2	3370210	3370654	6.53	5.67	7.07	-1.39	3.73e-07	1.88e-05	2	2	54.46	47.68	118.41	149.76	1105	3.54722	3.451	3.49911
4	66258075	66258825	6.32	5.47	6.85	-1.39	3.97e-07	1.97e-05	1	1	39.34	49.05	114.23	117.02	1106	5.13736	5.278	5.20768
18	848869	849277	6.52	5.67	7.06	-1.39	6e-07	2.72e-05	1	2	48.41	53.13	114.93	151.85	1107	3.4249	3.451	3.43795
5	53049515	53050045	6.8	5.95	7.34	-1.39	9.16e-07	3.84e-05	2	2	65.06	58.58	131.64	191.55	1108	4.03649	4.06	4.04825
3	39569333	39569778	6.78	5.93	7.32	-1.39	1.11e-06	4.44e-05	2	2	57.49	64.03	128.86	190.16	1109	5.74895	4.669	5.20897
1	52271198	52271615	6.06	5.21	6.6	-1.39	1.4e-06	5.31e-05	2	2	31.77	42.23	98.21	95.43	1110	2.56868	3.248	2.90834
6	15194800	15195235	6.47	5.61	7	-1.39	1.92e-06	6.78e-05	2	2	65.06	32.7	131.64	123.99	1111	4.89272	4.06	4.47636
10	12020542	12021148	5.94	5.08	6.47	-1.39	2.77e-06	9.03e-05	2	1	36.31	31.33	80.1	97.52	1112	4.40345	5.075	4.73922
12	11423155	11423470	5.9	5.04	6.44	-1.39	3.15e-06	9.93e-05	1	2	33.28	32.7	78.01	95.43	1113	1.71245	1.827	1.76973
1	42446509	42447121	5.83	4.97	6.36	-1.39	3.41e-06	0.000106	2	2	28.75	34.06	84.98	79.41	1114	2.32404	2.842	2.58302
1	133734695	133735042	6.49	5.63	7.02	-1.39	4.5e-06	0.000131	2	2	34.8	64.03	147.66	112.15	1115	2.07941	2.03	2.0547
13	1926934	1927328	5.88	5.02	6.41	-1.39	9.52e-06	0.000238	1	2	36.31	28.61	70.35	100.31	1116	2.93563	3.248	3.09182
2	44971166	44971611	5.57	4.71	6.1	-1.39	1.5e-05	0.00034	1	2	19.67	32.7	69.65	67.57	1117	3.05795	4.669	3.86347
Z	56345157	56345473	5.76	4.91	6.3	-1.39	2.71e-05	0.000541	1	1	40.85	19.07	91.24	66.17	1118	1.10086	1.827	1.46393
3	43294598	43294898	5.34	4.49	5.88	-1.39	3.35e-05	0.00064	1	2	25.72	19.07	66.17	51.55	1119	2.691	1.827	2.259
1	96443468	96443841	5.34	4.48	5.87	-1.39	3.99e-05	0.000733	2	2	24.21	20.44	66.87	50.15	1120	3.05795	2.639	2.84847
1	127735313	127736350	6.5	5.64	7.03	-1.39	4.17e-05	0.000758	1	2	74.13	25.88	137.91	123.99	1121	7.70603	6.902	7.30402
30	1216800	1217377	5.21	4.35	5.75	-1.39	6.97e-05	0.00114	1	2	13.62	27.25	50.85	56.42	1122	2.32404	4.872	3.59802
1	184538200	184538629	5.27	4.42	5.81	-1.39	7.99e-05	0.00127	1	1	31.77	10.9	61.99	50.15	1123	2.56868	3.451	3.00984
1	61471862	61473300	8.34	7.5	8.87	-1.38	1.17e-08	1.19e-06	2	2	205.76	155.31	416.52	521.73	1124	9.78544	8.729	9.25722
17	5804814	5805221	6.93	6.08	7.46	-1.38	2.93e-08	2.46e-06	2	2	75.65	59.94	174.83	178.32	1125	0	0	0
4	90035185	90035744	7.14	6.29	7.67	-1.38	3.09e-08	2.57e-06	2	2	78.67	77.65	183.18	223.6	1126	3.91418	2.842	3.37809
1	190020684	190021122	6.77	5.92	7.3	-1.38	5.26e-08	4e-06	1	2	55.98	65.39	162.29	153.94	1127	3.05795	3.654	3.35597
1	12358111	12358539	6.17	5.33	6.7	-1.38	7.17e-07	3.14e-05	1	1	39.34	40.87	103.08	105.18	1128	3.79186	3.248	3.51993
7	30869335	30870280	7.71	6.87	8.24	-1.38	7.68e-07	3.33e-05	2	2	87.75	145.77	263.98	342.71	1129	12.8434	10.556	11.6997
7	16271713	16272009	6.62	5.77	7.15	-1.38	1.06e-06	4.29e-05	0	2	43.87	65.39	124.68	160.21	1130	1.22318	0.406	0.81459
1	65777124	65777393	6.32	5.47	6.85	-1.38	1.45e-06	5.43e-05	1	2	43.87	44.96	99.6	130.95	1131	2.691	3.654	3.1725
2	86174892	86175402	6.59	5.74	7.12	-1.38	1.74e-06	6.27e-05	2	2	60.52	46.32	162.99	114.93	1132	5.99358	4.263	5.12829
2	6095391	6096033	6.17	5.32	6.7	-1.38	1.78e-06	6.39e-05	2	2	48.41	31.33	112.84	95.43	1133	4.89272	5.278	5.08536
4	33543133	33543634	5.92	5.08	6.46	-1.38	2.76e-06	9.01e-05	2	2	34.8	32.7	94.03	81.5	1134	4.03649	6.902	5.46925
20	8213391	8213870	6.51	5.66	7.04	-1.38	4.19e-06	0.000123	1	2	59	42.23	105.87	158.12	1135	4.15881	4.263	4.21091
3	96387427	96387979	6.69	5.85	7.22	-1.38	4.35e-06	0.000127	2	2	62.03	53.13	115.62	183.2	1136	4.28113	4.872	4.57656
3	15350233	15350573	5.98	5.13	6.51	-1.38	4.67e-06	0.000134	2	2	34.8	35.42	78.71	103.79	1137	1.59013	3.045	2.31757
3	97871247	97871473	5.9	5.06	6.43	-1.38	5.67e-06	0.000157	2	1	25.72	40.87	81.49	91.25	1138	1.71245	2.842	2.27723
7	33456803	33457259	6.34	5.5	6.87	-1.38	7.58e-06	0.000199	2	2	30.26	59.94	103.78	130.95	1139	3.18027	4.06	3.62013
2	57152706	57153139	6.41	5.57	6.94	-1.38	1.72e-05	0.00038	2	2	62.03	32.7	146.97	98.91	1140	4.52577	4.06	4.29288
2	124947186	124947512	5.55	4.7	6.09	-1.38	1.92e-05	0.000414	1	2	30.26	21.8	59.2	76.62	1141	2.44636	2.233	2.33968
17	8012349	8013052	6.26	5.42	6.8	-1.38	4.28e-05	0.000775	2	2	63.54	21.8	117.71	104.48	1142	4.03649	3.451	3.74375
Z	78856374	78856798	6.09	5.24	6.62	-1.38	0.000105	0.00156	1	1	46.9	28.61	128.86	68.26	1143	0.856226	2.03	1.44311
18	9825275	9826685	8.25	7.41	8.78	-1.37	2.92e-10	6.12e-08	2	0	169.45	170.3	408.86	467.39	1144	10.397	13.195	11.796
28	1650012	1650813	7.75	6.9	8.27	-1.37	5.95e-10	1.06e-07	1	2	121.03	118.53	302.99	316.24	1145	6.1159	4.872	5.49395
2	84836937	84837913	7.77	6.93	8.3	-1.37	4.05e-09	5.03e-07	2	2	128.6	115.8	286.97	344.1	1146	9.05153	8.729	8.89026
7	16297967	16298794	7.39	6.55	7.92	-1.37	6.41e-09	7.31e-07	2	2	101.37	85.83	229.85	254.94	1147	3.54722	3.857	3.70211
1	196767387	196767883	7.24	6.4	7.76	-1.37	2.86e-08	2.41e-06	0	2	90.77	77.65	197.81	236.83	1148	2.93563	4.466	3.70082
4	1062529	1062970	6.91	6.07	7.44	-1.37	6.21e-08	4.58e-06	2	2	63.54	70.84	160.9	185.29	1149	2.56868	2.436	2.50234
7	3009512	3010059	6.69	5.84	7.22	-1.37	9.29e-08	6.28e-06	2	2	59	55.86	140.7	156.73	1150	6.1159	3.451	4.78345
18	5983725	5984185	6.76	5.92	7.29	-1.37	1.59e-07	9.6e-06	2	2	51.44	69.48	149.05	163	1151	3.05795	3.248	3.15297
24	1790573	1791054	6.64	5.8	7.17	-1.37	1.76e-07	1.04e-05	2	2	52.95	58.58	133.73	153.94	1152	4.03649	4.263	4.14975
1	90502847	90503266	6.78	5.93	7.3	-1.37	2.22e-07	1.25e-05	2	2	49.93	72.21	149.75	166.48	1153	3.91418	4.466	4.19009
14	5764585	5765219	7.18	6.34	7.71	-1.37	5.13e-07	2.4e-05	0	2	80.18	81.74	169.95	248.67	1154	4.03649	5.887	4.96175
2	137392327	137393129	6.46	5.62	6.99	-1.37	8.33e-07	3.57e-05	2	2	55.98	42.23	112.84	141.4	1155	6.60517	5.075	5.84009
14	5194010	5194653	7.46	6.62	7.99	-1.37	9.4e-07	3.92e-05	2	2	128.6	68.12	251.44	257.03	1156	5.13736	5.075	5.10618
19	4108904	4109351	6.26	5.42	6.79	-1.37	1.33e-06	5.11e-05	2	1	36.31	49.05	101.69	119.11	1157	1.59013	2.639	2.11457
8	8290322	8290988	6.07	5.23	6.6	-1.37	1.71e-06	6.19e-05	2	2	42.36	32.7	91.24	103.09	1158	4.52577	4.466	4.49588
1	120590102	120590612	6.86	6.02	7.39	-1.37	2.54e-06	8.45e-05	2	2	54.46	74.93	135.12	199.22	1159	3.18027	5.481	4.33063
2	128002910	128003352	5.99	5.15	6.52	-1.37	2.6e-06	8.6e-05	2	2	42.36	28.61	89.85	93.34	1160	3.30259	2.842	3.07229
19	8371682	8372083	6.14	5.3	6.67	-1.37	3.32e-06	0.000103	1	2	39.34	39.51	117.01	87.07	1161	3.05795	5.481	4.26947
22	414022	414388	6.29	5.45	6.82	-1.37	4.51e-06	0.000131	2	2	42.36	44.96	91.94	133.74	1162	2.32404	3.248	2.78602
13	11977908	11978361	5.93	5.09	6.46	-1.37	4.75e-06	0.000136	2	1	27.23	40.87	91.24	84.28	1163	3.79186	2.436	3.11393
1	134363747	134364254	5.64	4.8	6.17	-1.37	9.68e-06	0.000241	2	2	27.23	28.61	68.26	75.93	1164	2.93563	3.045	2.99032
3	39565114	39565593	5.91	5.07	6.44	-1.37	1.12e-05	0.000269	1	1	45.39	21.8	80.1	93.34	1165	2.56868	3.654	3.11134
1	187804624	187805402	6.29	5.45	6.82	-1.37	1.88e-05	0.000406	2	2	40.85	46.32	84.28	141.4	1166	4.52577	4.06	4.29288
20	2027770	2028084	5.7	4.86	6.23	-1.37	2.27e-05	0.000472	2	2	36.31	21.8	63.38	87.07	1167	2.93563	2.233	2.58432
9	15255793	15256132	5.67	4.83	6.2	-1.37	2.38e-05	0.000488	0	2	37.82	19.07	82.19	64.78	1168	0.856226	1.827	1.34161
2	135290224	135290722	6.41	5.57	6.94	-1.37	3.15e-05	0.000609	1	1	66.57	28.61	141.39	103.79	1169	4.03649	5.278	4.65725
3	55327362	55327563	5.66	4.82	6.19	-1.37	3.21e-05	0.000618	2	2	21.18	35.42	61.99	84.28	1170	1.3455	2.436	1.89075
30	820053	820440	6.03	5.19	6.56	-1.37	3.49e-05	0.00066	2	2	24.21	49.05	78.01	110.75	1171	1.95709	3.451	2.70404
5	19703741	19703994	5.29	4.45	5.82	-1.37	3.9e-05	0.000721	2	2	27.23	16.35	55.02	57.81	1172	1.22318	2.03	1.62659
4	34430050	34430378	5.25	4.42	5.78	-1.37	5.08e-05	0.000885	1	2	18.15	24.52	55.02	55.03	1173	2.56868	2.639	2.60384
8	28478677	28479159	5.24	4.4	5.77	-1.37	5.63e-05	0.000958	2	2	27.23	14.99	59.2	50.15	1174	2.44636	5.684	4.06518
1	173787525	173787831	5.19	4.34	5.72	-1.37	6.47e-05	0.00107	2	2	24.21	16.35	57.81	47.37	1175	1.59013	1.218	1.40407
13	4410107	4410390	4.92	4.08	5.44	-1.37	0.000269	0.00326	0	2	10.59	23.16	47.36	39.7	1176	1.3455	1.827	1.58625
Z	12936878	12937191	6.33	5.49	6.86	-1.37	0.000692	0.00679	2	2	71.11	19.07	138.61	94.04	1177	1.95709	2.436	2.19654
1	37545385	37545688	5.26	4.42	5.79	-1.37	0.00161	0.0131	2	2	33.28	9.54	35.52	75.23	1178	1.46782	2.233	1.85041
3	10642471	10643327	8.62	7.78	9.14	-1.36	1.43e-09	2.16e-07	1	2	217.86	222.07	498.71	633.18	1179	7.09444	9.744	8.41922
7	5697571	5698154	7.84	7	8.36	-1.36	6.92e-09	7.77e-07	2	2	116.49	140.32	300.9	358.03	1180	8.92921	6.496	7.71261
1	177395342	177396008	8.05	7.21	8.57	-1.36	7.46e-09	8.22e-07	2	2	158.86	137.6	337.11	425.6	1181	4.03649	3.045	3.54075
11	12213906	12214585	7.56	6.72	8.08	-1.36	8.77e-09	9.35e-07	2	2	98.34	113.08	250.05	291.86	1182	13.088	10.759	11.9235
2	5591222	5592141	7.36	6.52	7.88	-1.36	1.23e-08	1.23e-06	0	2	92.29	91.28	216.62	255.64	1183	7.58372	5.684	6.63386
10	6445580	6445910	6.99	6.15	7.51	-1.36	2.89e-08	2.43e-06	2	2	75.65	66.76	188.06	176.93	1184	2.32404	3.451	2.88752
1	171990657	171992095	7.64	6.81	8.17	-1.36	3.6e-08	2.92e-06	2	1	134.65	89.92	283.48	292.56	1185	11.1309	12.586	11.8585
3	22276896	22277560	6.76	5.93	7.29	-1.36	7.23e-08	5.15e-06	2	2	60.52	61.31	151.14	160.91	1186	4.64808	5.075	4.86154
28	1338792	1339112	6.63	5.79	7.15	-1.36	3.92e-07	1.95e-05	2	2	57.49	53.13	126.07	158.82	1187	1.83477	1.827	1.83088
9	10862771	10863187	6.5	5.67	7.03	-1.36	4.79e-07	2.28e-05	2	2	52.95	49.05	118.41	142.8	1188	3.91418	4.872	4.39309
25	3030812	3031513	6.55	5.71	7.08	-1.36	6.55e-07	2.92e-05	2	2	55.98	49.05	151.84	118.42	1189	2.20172	2.233	2.21736
20	13769810	13770374	6.6	5.77	7.13	-1.36	1.02e-06	4.17e-05	2	2	57.49	51.77	119.1	160.91	1190	3.05795	4.06	3.55897
4	42695491	42696624	7.05	6.22	7.58	-1.36	1.06e-06	4.28e-05	2	2	96.83	51.77	185.97	195.73	1191	7.70603	6.699	7.20252
28	1654851	1655229	6.73	5.9	7.26	-1.36	1.1e-06	4.42e-05	2	2	63.54	55.86	127.46	179.02	1192	2.44636	2.03	2.23818
33	7666414	7666630	6.09	5.25	6.61	-1.36	1.3e-06	5.04e-05	2	2	39.34	36.78	96.82	98.91	1193	1.22318	2.233	1.72809
3	43497525	43498097	6.6	5.76	7.12	-1.36	1.44e-06	5.41e-05	2	2	63.54	44.96	158.81	119.81	1194	4.89272	4.466	4.67936
7	21400807	21401302	6.1	5.27	6.62	-1.36	1.74e-06	6.25e-05	2	2	34.8	42.23	101	96.13	1195	3.79186	3.857	3.82443
18	10178231	10178550	6.31	5.47	6.83	-1.36	1.84e-06	6.55e-05	0	2	55.98	32.7	119.1	108.66	1196	1.46782	3.045	2.25641
9	10763580	10763908	6.01	5.18	6.54	-1.36	2.32e-06	7.89e-05	2	2	42.36	29.97	92.64	93.34	1197	2.32404	2.436	2.38002
1	106726981	106727410	5.94	5.1	6.46	-1.36	3e-06	9.62e-05	1	1	31.77	36.78	85.67	90.55	1198	2.20172	2.842	2.52186
11	15611415	15611850	6.08	5.24	6.6	-1.36	3.71e-06	0.000113	2	2	34.8	40.87	85.67	108.66	1199	4.52577	3.654	4.08988
5	17955037	17955416	5.89	5.05	6.41	-1.36	4.08e-06	0.000121	2	2	37.82	28.61	87.06	82.89	1200	1.22318	2.639	1.93109
2	13677981	13678569	6.87	6.04	7.4	-1.36	4.42e-06	0.000129	2	2	75.65	55.86	132.34	205.49	1201	3.05795	5.887	4.47247
Z	1243278	1243728	6.07	5.23	6.59	-1.36	7.16e-06	0.00019	2	2	42.36	32.7	112.14	80.8	1202	0.978544	0.812	0.895272
18	9410769	9411356	6.36	5.52	6.88	-1.36	1.61e-05	0.000361	1	1	34.8	57.22	94.73	140.71	1203	3.18027	3.857	3.51863
1	109056706	109056953	6.18	5.34	6.7	-1.36	1.96e-05	0.00042	1	2	34.8	46.32	80.8	127.47	1204	1.3455	2.436	1.89075
8	4688446	4688896	6.74	5.91	7.27	-1.36	2.63e-05	0.00053	2	2	86.24	34.06	158.81	149.06	1205	3.18027	3.248	3.21413
7	23282383	23282875	7.05	6.21	7.57	-1.36	6.06e-05	0.00102	2	2	105.9	42.23	165.77	214.54	1206	6.48285	6.496	6.48943
33	3778157	3778547	5	4.16	5.52	-1.36	0.000129	0.00184	0	2	18.15	17.71	44.58	47.37	1207	1.46782	0.406	0.936908
7	2563028	2563370	5.44	4.61	5.96	-1.36	0.000174	0.00232	1	1	10.59	38.15	62.69	61.99	1208	2.81331	3.248	3.03066
15	11092208	11093290	8.4	7.57	8.92	-1.35	4.66e-10	8.86e-08	2	2	207.27	173.02	502.19	466	1209	10.8863	11.774	11.3301
12	12711988	12713074	7.43	6.61	7.95	-1.35	4.71e-09	5.7e-07	2	2	96.83	98.09	254.93	240.31	1210	10.0301	9.338	9.68404
1	13835784	13836627	7.74	6.91	8.26	-1.35	3.22e-08	2.67e-06	2	2	104.39	136.24	277.21	334.35	1211	7.09444	7.714	7.40422
28	2880200	2880570	6.8	5.97	7.32	-1.35	1.18e-07	7.61e-06	2	2	54.46	70.84	158.11	162.3	1212	2.56868	1.827	2.19784
25	205056	205845	6.68	5.85	7.2	-1.35	1.64e-07	9.82e-06	2	2	51.44	64.03	148.36	146.28	1213	4.15881	4.669	4.41391
15	1091609	1092077	6.95	6.12	7.47	-1.35	2.03e-07	1.17e-05	2	2	69.59	69.48	155.32	199.91	1214	3.66954	4.669	4.16927
23	1153350	1154239	6.49	5.66	7.02	-1.35	8.66e-07	3.68e-05	2	2	46.9	54.49	114.93	144.19	1215	5.13736	7.917	6.52718
5	10455051	10455697	6.25	5.42	6.77	-1.35	1.33e-06	5.13e-05	2	2	39.34	46.32	117.71	101	1216	3.66954	4.669	4.16927
15	8513731	8514007	6.21	5.39	6.74	-1.35	1.55e-06	5.74e-05	2	2	48.41	35.42	101	112.15	1217	1.71245	2.233	1.97273
3	70483980	70484505	6.82	5.99	7.34	-1.35	4.9e-06	0.000139	2	0	62.03	65.39	125.37	198.52	1218	5.74895	4.669	5.20897
1	137927620	137927823	5.98	5.15	6.5	-1.35	5.28e-06	0.000148	1	1	43.87	27.25	96.12	84.98	1219	0.856226	0.812	0.834113
3	52808490	52808972	5.93	5.1	6.45	-1.35	1.01e-05	0.000248	2	2	45.39	23.16	82.19	92.64	1220	3.4249	3.248	3.33645
1	105930959	105931194	5.77	4.94	6.29	-1.35	1.51e-05	0.000342	1	2	28.75	32.7	67.56	89.16	1221	1.59013	2.03	1.81007
2	62160061	62160740	6.19	5.36	6.71	-1.35	1.51e-05	0.000343	2	2	43.87	38.15	81.49	128.17	1222	4.28113	4.669	4.47506
Z	53730583	53730942	6.44	5.61	6.97	-1.35	1.63e-05	0.000363	1	1	66.57	31.33	142.09	107.97	1223	0.61159	0.203	0.407295
Z	60417835	60418403	7.03	6.2	7.55	-1.35	3.63e-05	0.000681	2	2	81.7	65.39	245.87	129.56	1224	4.40345	6.699	5.55122
1	74112565	74112892	5.32	4.49	5.84	-1.35	4.74e-05	0.000839	2	2	27.23	17.71	52.94	61.99	1225	2.20172	3.248	2.72486
1	43192004	43192374	5.5	4.67	6.02	-1.35	0.000107	0.00158	2	1	18.15	32.7	77.31	52.24	1226	2.93563	2.639	2.78732
13	958746	961867	5.77	4.94	6.29	-1.35	0.000348	0.00399	2	2	28.75	32.7	106.57	50.15	1227	8.31762	9.338	8.82781
Z	72849955	72850690	6.88	6.05	7.4	-1.35	0.000517	0.00543	1	1	99.85	32.7	202.69	134.44	1228	7.4614	6.902	7.1817
1	196770733	196771859	8.22	7.4	8.74	-1.34	3.59e-09	4.55e-07	0	2	157.34	179.83	468.76	386.59	1229	8.43994	7.105	7.77247
2	142239336	142240003	7.94	7.11	8.46	-1.34	4.15e-09	5.13e-07	2	1	140.7	136.24	318.31	384.5	1230	8.31762	8.526	8.42181
1	36716930	36718234	7.11	6.29	7.63	-1.34	5.71e-08	4.26e-06	2	2	83.21	73.57	182.49	213.84	1231	9.78544	8.729	9.25722
2	15309118	15309687	7.21	6.4	7.73	-1.34	6.81e-08	4.89e-06	2	2	77.16	91.28	231.94	193.64	1232	3.54722	4.669	4.10811
2	32600946	32601552	7.16	6.34	7.68	-1.34	6.81e-08	4.89e-06	1	2	92.29	69.48	192.94	216.63	1233	3.66954	5.887	4.77827
3	46915576	46916424	7.56	6.74	8.08	-1.34	5e-07	2.35e-05	1	1	105.9	107.63	218.01	323.9	1234	5.99358	5.887	5.94029
6	6677825	6678397	6.37	5.55	6.89	-1.34	6.24e-07	2.81e-05	2	1	51.44	42.23	118.41	118.42	1235	6.48285	6.09	6.28643
Z	12273	14046	7.51	6.68	8.03	-1.34	6.52e-07	2.91e-05	1	1	122.55	83.1	299.5	222.2	1236	7.33908	5.684	6.51154
7	21417364	21418033	7.11	6.29	7.63	-1.34	1.13e-06	4.51e-05	1	1	84.72	72.21	161.59	235.44	1237	4.03649	6.902	5.46925
1	80380615	80381519	6.16	5.33	6.68	-1.34	1.35e-06	5.18e-05	0	2	43.87	36.78	103.08	101.7	1238	4.64808	5.887	5.26754
12	8287793	8288612	6.83	6.01	7.35	-1.34	2.12e-06	7.33e-05	1	2	80.18	49.05	183.88	142.8	1239	7.09444	5.075	6.08472
2	29368938	29369483	6.32	5.49	6.84	-1.34	2.26e-06	7.71e-05	2	2	43.87	46.32	99.6	128.86	1240	5.01504	4.466	4.74052
1	138328226	138328865	5.99	5.18	6.51	-1.34	4.47e-06	0.00013	2	2	42.36	29.97	96.12	86.37	1241	4.64808	4.669	4.65854
3	63416175	63416587	5.89	5.07	6.41	-1.34	4.75e-06	0.000136	2	2	33.28	34.06	85.67	84.28	1242	3.79186	3.654	3.72293
1	5154294	5154666	5.84	5.02	6.36	-1.34	7.98e-06	0.000207	2	2	36.31	28.61	75.22	89.16	1243	2.691	2.233	2.462
1	94818964	94819398	5.8	4.98	6.32	-1.34	8.78e-06	0.000224	1	2	33.28	29.97	87.06	73.14	1244	2.44636	3.654	3.05018
2	29301383	29301852	5.77	4.95	6.29	-1.34	1.26e-05	0.000297	1	2	31.77	29.97	68.96	87.77	1245	4.03649	4.263	4.14975
Z	15354677	15355165	6.43	5.61	6.95	-1.34	1.54e-05	0.000347	2	2	51.44	46.32	153.93	94.04	1246	4.28113	5.684	4.98256
27	6320236	6320654	5.68	4.86	6.2	-1.34	1.7e-05	0.000375	1	2	36.31	21.8	68.96	78.02	1247	2.44636	2.233	2.33968
3	64072996	64073254	5.69	4.87	6.21	-1.34	2.3e-05	0.000475	2	2	25.72	32.7	84.28	64.08	1248	1.46782	1.421	1.44441
Z	30910002	30910459	6.83	6.01	7.35	-1.34	3.57e-05	0.000673	2	2	86.24	42.23	195.02	130.95	1249	3.18027	4.263	3.72163
2	32788026	32788430	6.39	5.57	6.91	-1.34	4.05e-05	0.000741	2	2	62.03	32.7	94.03	146.28	1250	3.4249	2.233	2.82895
3	15822627	15822963	5.78	4.96	6.3	-1.34	4.58e-05	0.000816	2	2	34.8	27.25	96.12	61.3	1251	1.83477	2.03	1.93238
4	27545275	27545510	5.26	4.45	5.78	-1.34	7.02e-05	0.00115	2	2	27.23	16.35	51.54	58.51	1252	1.59013	2.03	1.81007
5	50945294	50945663	5.27	4.46	5.79	-1.34	7.93e-05	0.00126	2	0	30.26	13.62	55.02	55.73	1253	3.79186	2.03	2.91093
3	43186286	43186563	5.32	4.5	5.84	-1.34	8.65e-05	0.00135	1	1	18.15	27.25	64.78	50.15	1254	1.59013	1.624	1.60707
1	133866731	133866986	4.94	4.11	5.46	-1.34	0.000201	0.00261	2	2	19.67	14.99	47.36	40.4	1255	1.22318	1.015	1.11909
14	16020926	16026505	5.71	4.89	6.23	-1.34	0.000394	0.0044	2	1	48.41	10.9	79.4	70.35	1256	162.438	198.534	180.486
13	9920829	9921880	8.38	7.56	8.9	-1.33	4.01e-09	4.99e-07	2	2	175.5	202.99	429.75	524.51	1257	5.99358	7.917	6.95529
11	18540296	18541128	7.62	6.8	8.14	-1.33	7.85e-09	8.58e-07	1	2	110.44	113.08	260.5	302.31	1258	5.13736	5.278	5.20768
5	55280153	55281340	8.54	7.73	9.06	-1.33	1.18e-08	1.19e-06	2	2	183.06	241.14	486.87	582.33	1259	10.6417	11.774	11.2078
3	68394022	68394710	7.25	6.43	7.76	-1.33	2.68e-08	2.28e-06	2	1	80.18	92.64	227.76	206.88	1260	5.74895	7.105	6.42697
10	1713885	1714379	6.71	5.9	7.23	-1.33	1.45e-07	8.9e-06	2	2	60.52	58.58	153.23	146.28	1261	3.79186	4.263	4.02743
2	2688595	2689270	6.58	5.76	7.09	-1.33	3.54e-07	1.8e-05	2	2	48.41	59.94	134.43	138.62	1262	4.89272	5.075	4.98386
26	5055242	5056044	7.44	6.63	7.95	-1.33	5.38e-07	2.49e-05	2	2	83.21	114.44	212.44	282.8	1263	6.84981	5.887	6.3684
17	7931222	7931929	6.53	5.72	7.05	-1.33	5.9e-07	2.68e-05	2	2	45.39	59.94	127.46	137.92	1264	0	0	0
2	13933519	13933918	6.36	5.54	6.88	-1.33	6.76e-07	2.99e-05	2	2	48.41	44.96	113.53	121.9	1265	4.15881	5.075	4.61691
1	68209399	68209810	6.33	5.51	6.85	-1.33	8.78e-07	3.72e-05	2	2	42.36	49.05	119.1	111.45	1266	3.05795	3.857	3.45747
3	30082196	30082585	6.19	5.38	6.71	-1.33	2.31e-06	7.86e-05	0	2	43.87	39.51	112.84	96.13	1267	2.07941	3.248	2.6637
33	7633621	7634161	6.11	5.29	6.62	-1.33	2.97e-06	9.55e-05	2	2	46.9	31.33	100.3	96.82	1268	2.44636	2.639	2.54268
2	102364244	102364618	5.94	5.13	6.46	-1.33	4.48e-06	0.00013	2	2	31.77	38.15	89.15	87.07	1269	1.71245	4.06	2.88623
3	110818700	110819216	6.43	5.61	6.95	-1.33	5.02e-06	0.000142	1	2	39.34	58.58	105.87	140.71	1270	4.15881	3.654	3.90641
3	108947871	108948499	6.38	5.57	6.9	-1.33	5.05e-06	0.000143	2	2	52.95	42.23	99.6	139.31	1271	4.89272	3.654	4.27336
5	13207602	13208451	6.33	5.51	6.84	-1.33	5.88e-06	0.000162	1	1	42.36	49.05	134.43	95.43	1272	6.60517	5.684	6.14459
12	19271758	19272154	6.29	5.48	6.81	-1.33	8.4e-06	0.000216	1	1	45.39	43.6	90.55	133.74	1273	3.4249	2.842	3.13345
7	35994222	35994592	6.24	5.43	6.76	-1.33	9.5e-06	0.000238	2	2	46.9	39.51	88.46	128.17	1274	3.30259	4.263	3.78279
7	3372365	3372709	5.84	5.03	6.36	-1.33	9.71e-06	0.000241	1	1	40.85	24.52	84.28	80.1	1275	1.95709	1.218	1.58754
4	43557682	43558216	5.78	4.97	6.3	-1.33	1e-05	0.000248	2	2	28.75	34.06	75.92	81.5	1276	5.74895	5.887	5.81797
1	196955343	196955667	5.83	5.02	6.35	-1.33	1.12e-05	0.00027	2	2	34.8	29.97	72.44	90.55	1277	2.07941	1.421	1.7502
1	48241094	48241546	5.97	5.16	6.49	-1.33	1.24e-05	0.000293	2	0	34.8	36.78	75.92	103.79	1278	2.07941	3.451	2.7652
1	104768601	104769059	5.84	5.03	6.35	-1.33	1.34e-05	0.000312	2	2	25.72	39.51	87.06	76.62	1279	4.52577	3.857	4.19138
7	1475593	1475936	5.6	4.79	6.11	-1.33	2.81e-05	0.000556	2	1	21.18	34.06	69.65	68.96	1280	3.18027	2.639	2.90963
6	35201602	35201963	5.5	4.69	6.02	-1.33	2.85e-05	0.000562	1	2	25.72	25.88	61.29	68.26	1281	2.81331	3.248	3.03066
1	176972425	176972838	5.61	4.8	6.12	-1.33	5.28e-05	0.000912	2	2	24.21	31.33	81.49	57.81	1282	3.18027	2.03	2.60513
2	1735947	1736396	5.7	4.89	6.22	-1.33	5.85e-05	0.000989	2	2	36.31	23.16	59.9	89.16	1283	2.93563	5.684	4.30981
13	14844525	14845015	6.54	5.72	7.06	-1.33	8.57e-05	0.00134	0	2	77.16	28.61	148.36	118.42	1284	3.30259	3.654	3.47829
4	84026793	84027022	5.26	4.45	5.78	-1.33	0.000103	0.00154	2	2	15.13	28.61	53.63	56.42	1285	2.07941	2.233	2.1562
7	12966126	12966752	6.02	5.2	6.53	-1.33	0.000182	0.00241	2	2	55.98	17.71	80.8	104.48	1286	4.89272	3.451	4.17186
30	1818014	1818480	5.26	4.45	5.78	-1.33	0.000401	0.00445	2	2	28.75	14.99	70.35	39.7	1287	30.3349	37.149	33.7419
1	27782218	27782771	4.94	4.12	5.46	-1.33	0.000732	0.0071	1	2	21.18	13.62	57.11	30.65	1288	4.52577	3.451	3.98838
18	9164316	9165801	8.94	8.13	9.45	-1.32	3.82e-10	7.56e-08	2	2	276.86	283.37	640.8	759.95	1289	10.5193	11.774	11.1467
15	12359112	12360082	8.36	7.55	8.87	-1.32	4.06e-09	5.03e-07	2	2	208.78	166.21	438.81	498.74	1290	7.09444	9.135	8.11472
1	34114645	34115306	7.58	6.77	8.1	-1.32	1.08e-08	1.11e-06	2	2	118.01	100.81	258.41	289.77	1291	5.13736	5.278	5.20768
5	50922151	50922777	7.16	6.36	7.68	-1.32	6.76e-08	4.87e-06	2	2	74.13	89.92	192.94	216.63	1292	5.01504	5.278	5.14652
13	4968277	4969013	7.19	6.39	7.71	-1.32	8.99e-08	6.14e-06	1	1	96.83	70.84	201.99	215.93	1293	6.48285	8.323	7.40293
2	29381258	29381754	6.82	6.01	7.33	-1.32	1.08e-07	7.09e-06	1	2	65.06	64.03	165.07	157.42	1294	4.40345	4.669	4.53622
6	14907035	14907923	7.06	6.26	7.57	-1.32	2.4e-07	1.33e-05	2	1	86.24	66.76	172.74	208.27	1295	11.4979	9.338	10.4179
4	5383020	5383692	6.74	5.94	7.25	-1.32	4.24e-07	2.08e-05	0	2	68.08	54.49	164.38	140.71	1296	6.23822	5.075	5.65661
4	3028694	3029550	6.83	6.03	7.35	-1.32	5.31e-07	2.46e-05	0	2	66.57	64.03	142.79	182.5	1297	5.87126	6.902	6.38663
2	2625861	2626579	6.74	5.93	7.25	-1.32	6.3e-07	2.83e-05	1	2	74.13	47.68	154.63	149.76	1298	5.87126	3.654	4.76263
12	10473948	10474602	6.56	5.75	7.07	-1.32	7.09e-07	3.11e-05	0	2	52.95	54.49	121.89	146.97	1299	4.52577	6.699	5.61238
5	27616043	27616858	6.45	5.65	6.97	-1.32	7.38e-07	3.22e-05	2	2	49.93	50.41	117.71	132.35	1300	5.25967	4.263	4.76134
8	22682155	22682871	6.69	5.88	7.2	-1.32	1.2e-06	4.71e-05	2	1	62.03	55.86	167.16	126.77	1301	4.64808	3.857	4.25254
20	2406482	2407019	7.32	6.51	7.83	-1.32	2.13e-06	7.34e-05	2	2	93.8	88.55	179.01	276.54	1302	5.25967	3.857	4.55834
8	25987770	25988371	6.68	5.87	7.19	-1.32	2.55e-06	8.47e-05	2	2	54.46	62.67	121.89	170.66	1303	4.64808	4.06	4.35404
4	80115091	80115597	6.14	5.33	6.65	-1.32	3.19e-06	0.0001	2	2	42.36	38.15	91.94	109.36	1304	3.91418	4.872	4.39309
1	24080708	24081268	5.97	5.16	6.49	-1.32	3.82e-06	0.000115	2	2	36.31	35.42	89.85	89.86	1305	4.40345	5.684	5.04372
9	14927683	14928422	6.28	5.48	6.8	-1.32	3.95e-06	0.000118	2	2	46.9	42.23	126.07	96.13	1306	4.15881	4.06	4.10941
3	22723354	22723825	6.02	5.21	6.53	-1.32	1.04e-05	0.000254	1	2	46.9	27.25	84.98	99.61	1307	4.28113	3.451	3.86606
5	35663863	35664263	5.83	5.02	6.34	-1.32	1.63e-05	0.000363	0	2	24.21	40.87	80.1	82.19	1308	3.66954	2.639	3.15427
5	27862032	27863014	7.32	6.51	7.84	-1.32	1.98e-05	0.000424	2	2	125.57	57.22	245.17	211.76	1309	6.72749	8.932	7.82974
2	73865303	73865889	6.44	5.64	6.96	-1.32	2.84e-05	0.000561	2	2	54.46	44.96	92.64	156.03	1310	4.64808	6.699	5.67354
3	2399383	2399651	5.49	4.69	6.01	-1.32	3.59e-05	0.000675	2	2	24.21	27.25	59.2	69.66	1311	1.3455	2.233	1.78925
5	57516732	57517337	6.55	5.74	7.06	-1.32	5.16e-05	0.000896	1	1	33.28	73.57	112.84	153.94	1312	3.79186	2.639	3.21543
3	66069305	66069742	5.36	4.56	5.88	-1.32	0.000114	0.00166	2	2	34.8	12.26	61.99	55.73	1313	3.79186	3.451	3.62143
1	98335798	98336115	5.39	4.58	5.9	-1.32	0.000223	0.00283	2	2	30.26	17.71	45.27	74.53	1314	2.44636	2.842	2.64418
8	5416653	5417085	5.82	5.02	6.34	-1.32	0.000899	0.00834	2	2	49.93	14.99	59.9	101.7	1315	2.32404	3.654	2.98902
Z	37208303	37209226	6.71	5.91	7.23	-1.32	0.00724	0.0409	2	2	96.83	23.16	204.78	94.73	1316	4.64808	5.887	5.26754
11	15746585	15747120	7.55	6.75	8.06	-1.31	1.21e-08	1.21e-06	1	2	107.42	107.63	250.05	283.5	1317	5.25967	4.872	5.06584
6	12983674	12984334	7.69	6.89	8.2	-1.31	2.4e-08	2.11e-06	1	2	125.57	111.71	266.77	319.72	1318	5.01504	6.293	5.65402
2	98078599	98079590	7.59	6.79	8.11	-1.31	9.17e-08	6.23e-06	2	2	131.62	89.92	264.68	286.29	1319	7.82835	7.105	7.46667
8	18887558	18888440	7.08	6.28	7.59	-1.31	1.35e-07	8.43e-06	2	2	78.67	76.29	174.13	211.06	1320	8.31762	7.105	7.71131
7	32361435	32361897	6.83	6.03	7.35	-1.31	1.45e-07	8.93e-06	2	2	69.59	61.31	168.56	156.73	1321	4.89272	4.872	4.88236
1	134915015	134915781	7.33	6.52	7.84	-1.31	2.34e-07	1.3e-05	2	2	111.96	72.21	224.98	232.65	1322	7.70603	6.496	7.10102
23	4279949	4280429	6.95	6.15	7.46	-1.31	3.78e-07	1.9e-05	2	2	84.72	57.22	170.65	180.41	1323	3.79186	2.842	3.31693
1	7694053	7694595	6.6	5.8	7.11	-1.31	3.84e-07	1.92e-05	1	1	52.95	58.58	135.12	141.4	1324	4.15881	1.827	2.99291
1	67364510	67365024	6.83	6.04	7.34	-1.31	7.49e-07	3.26e-05	1	2	74.13	57.22	144.88	179.71	1325	3.05795	3.654	3.35597
9	7848530	7849033	7.01	6.21	7.53	-1.31	1.18e-06	4.66e-05	1	1	93.8	54.49	191.54	176.93	1326	2.81331	3.857	3.33516
8	5629275	5629833	6.81	6.02	7.32	-1.31	1.37e-06	5.25e-05	2	2	81.7	47.68	160.2	160.21	1327	2.93563	4.872	3.90382
3	38475995	38476453	6.29	5.49	6.8	-1.31	1.41e-06	5.33e-05	2	2	42.36	47.68	108.66	114.93	1328	2.691	4.669	3.68
1	173832299	173832680	6.44	5.64	6.95	-1.31	1.44e-06	5.42e-05	2	2	59	40.87	117.71	130.26	1329	3.18027	3.654	3.41713
2	24416481	24416914	6.53	5.73	7.04	-1.31	2.18e-06	7.51e-05	2	2	66.57	39.51	128.16	134.44	1330	3.05795	2.842	2.94997
8	26041321	26041833	6.45	5.65	6.96	-1.31	2.26e-06	7.71e-05	0	2	39.34	61.31	121.19	128.17	1331	2.81331	5.075	3.94416
20	8758774	8759162	6.33	5.53	6.84	-1.31	2.71e-06	8.87e-05	2	2	36.31	55.86	112.84	116.33	1332	1.95709	2.233	2.09504
2	88319646	88320294	7.3	6.5	7.81	-1.31	2.93e-06	9.42e-05	2	0	102.88	77.65	179.7	268.87	1333	6.1159	6.293	6.20445
9	2442906	2443349	6.04	5.24	6.56	-1.31	3.9e-06	0.000117	2	2	34.8	40.87	94.03	94.04	1334	2.81331	4.669	3.74116
8	19912192	19912688	6.09	5.29	6.6	-1.31	4.67e-06	0.000134	2	1	34.8	43.6	91.24	103.09	1335	5.25967	3.451	4.35534
12	3434253	3434592	7.22	6.42	7.73	-1.31	4.9e-06	0.000139	1	2	92.29	79.02	164.38	259.12	1336	3.66954	3.857	3.76327
10	2731958	2732213	5.96	5.16	6.47	-1.31	5.17e-06	0.000145	2	2	34.8	36.78	87.76	89.86	1337	2.93563	1.827	2.38132
6	30203302	30203855	6.36	5.57	6.87	-1.31	5.64e-06	0.000156	2	2	62.03	32.7	114.93	119.81	1338	3.79186	3.654	3.72293
12	15382363	15383034	6.25	5.45	6.76	-1.31	8.5e-06	0.000218	2	2	31.77	55.86	101.69	114.93	1339	5.25967	6.09	5.67484
27	1884971	1885805	5.84	5.04	6.35	-1.31	1.17e-05	0.00028	2	2	31.77	34.06	87.76	75.23	1340	15.779	22.736	19.2575
4	16282054	16282329	5.79	5	6.3	-1.31	1.42e-05	0.000326	2	2	39.34	24.52	78.71	79.41	1341	1.95709	1.218	1.58754
2	4369081	4369401	5.83	5.03	6.34	-1.31	1.61e-05	0.00036	1	1	39.34	25.88	73.83	87.77	1342	2.32404	3.045	2.68452
1	138783737	138784156	5.81	5.01	6.32	-1.31	2.25e-05	0.000468	2	0	31.77	32.7	68.26	91.95	1343	2.44636	1.624	2.03518
25	2728439	2728862	6.39	5.59	6.9	-1.31	2.77e-05	0.00055	2	2	65.06	31.33	103.08	135.13	1344	2.20172	3.045	2.62336
20	3188498	3188882	5.83	5.03	6.34	-1.31	3.06e-05	0.000594	2	2	28.75	36.78	68.26	94.04	1345	2.81331	2.233	2.52316
2	144057965	144058468	5.64	4.85	6.15	-1.31	3.47e-05	0.000657	1	2	30.26	27.25	80.1	61.99	1346	6.23822	4.263	5.25061
1	9211307	9211768	5.6	4.81	6.11	-1.31	4.44e-05	0.000796	2	2	28.75	27.25	79.4	59.21	1347	5.50431	4.466	4.98515
2	5758240	5758568	5.46	4.66	5.97	-1.31	4.64e-05	0.000825	0	2	30.26	20.44	59.2	66.17	1348	1.83477	1.218	1.52638
2	94965769	94966052	5.29	4.49	5.8	-1.31	0.000109	0.00161	2	2	28.75	16.35	61.29	50.15	1349	1.83477	1.827	1.83088
5	37092314	37092754	5.97	5.17	6.48	-1.31	0.00014	0.00197	1	2	52.95	19.07	101.69	76.62	1350	3.66954	4.06	3.86477
2	69776549	69776993	5.7	4.9	6.21	-1.31	0.00018	0.00238	2	0	37.82	21.8	55.02	92.64	1351	2.44636	3.654	3.05018
20	2108124	2108456	4.89	4.09	5.4	-1.31	0.000468	0.00502	1	2	13.62	20.44	48.06	36.22	1352	2.20172	1.624	1.91286
25	1977551	1979338	5.56	4.76	6.07	-1.31	0.000491	0.00521	2	2	10.59	43.6	72.44	61.99	1353	7.70603	9.541	8.62352
2	102721617	102722379	7.3	6.51	7.81	-1.3	2.08e-08	1.88e-06	1	2	92.29	89.92	220.8	227.78	1354	5.87126	5.684	5.77763
23	5629900	5630441	7.55	6.76	8.06	-1.3	2.08e-08	1.88e-06	2	2	98.34	118.53	257.71	275.14	1355	5.25967	5.481	5.37034
19	935608	936408	7.57	6.78	8.08	-1.3	5.06e-08	3.9e-06	2	2	99.85	119.89	247.26	295.34	1356	5.38199	4.669	5.0255
2	86045646	86046518	7.68	6.89	8.19	-1.3	1.2e-07	7.69e-06	2	1	95.31	141.69	294.63	290.47	1357	3.05795	2.639	2.84847
17	7553036	7553710	7.33	6.54	7.84	-1.3	1.35e-07	8.43e-06	1	2	89.26	96.73	203.38	254.25	1358	0	0	0
10	15322483	15323141	7.21	6.42	7.72	-1.3	1.38e-07	8.59e-06	2	2	78.67	92.64	229.85	192.25	1359	7.4614	6.699	7.0802
14	5929826	5930580	6.57	5.77	7.07	-1.3	5.01e-07	2.36e-05	2	2	59	50.41	134.43	135.13	1360	3.66954	7.105	5.38727
4	20174731	20175573	6.79	6	7.3	-1.3	7.21e-07	3.15e-05	2	2	57.49	70.84	142.79	172.75	1361	6.1159	6.496	6.30595
2	43247684	43248198	6.62	5.82	7.13	-1.3	9.39e-07	3.92e-05	1	1	55.98	57.22	125.37	153.94	1362	5.50431	3.857	4.68065
4	248476	248727	6.55	5.76	7.06	-1.3	1.54e-06	5.71e-05	1	1	49.93	58.58	119.8	146.97	1363	1.95709	1.624	1.79054
7	4057352	4058116	6.76	5.97	7.27	-1.3	2.53e-06	8.44e-05	0	2	80.18	44.96	157.41	150.46	1364	5.25967	5.481	5.37034
27	6245057	6245542	6.56	5.77	7.06	-1.3	2.63e-06	8.69e-05	2	2	54.46	54.49	114.93	152.55	1365	1.59013	3.451	2.52057
1	57051199	57052033	6.42	5.63	6.93	-1.3	2.82e-06	9.16e-05	2	2	51.44	47.68	106.57	137.92	1366	5.13736	6.09	5.61368
3	74990702	74991166	6.24	5.45	6.75	-1.3	3.47e-06	0.000107	2	2	45.39	42.23	117.71	97.52	1367	3.18027	6.09	4.63513
4	16654242	16654670	6.67	5.88	7.18	-1.3	4.56e-06	0.000132	2	2	48.41	69.48	123.98	166.48	1368	4.28113	5.278	4.77956
3	30893531	30893904	6.19	5.4	6.7	-1.3	1.25e-05	0.000295	1	2	54.46	29.97	113.53	94.04	1369	4.03649	2.436	3.23625
1	110690826	110691337	6.31	5.52	6.82	-1.3	1.36e-05	0.000315	1	1	30.26	61.31	114.93	110.75	1370	3.05795	3.045	3.05147
1	125087441	125087685	5.76	4.97	6.27	-1.3	2.17e-05	0.000455	2	2	28.75	34.06	69.65	84.98	1371	2.44636	1.218	1.83218
10	16751172	16751746	5.65	4.86	6.16	-1.3	2.73e-05	0.000544	2	2	34.8	23.16	66.87	75.93	1372	3.91418	3.451	3.68259
20	9270500	9270991	5.82	5.03	6.33	-1.3	3.18e-05	0.000614	2	2	25.72	39.51	90.55	70.35	1373	3.05795	4.263	3.66047
20	650034	650303	5.72	4.93	6.23	-1.3	3.53e-05	0.000666	2	2	22.69	38.15	69.65	80.1	1374	2.20172	1.624	1.91286
20	13852438	13852869	6.14	5.35	6.65	-1.3	3.77e-05	0.000702	1	1	40.85	40.87	77.31	123.99	1375	3.4249	4.06	3.74245
2	63967442	63967869	6.19	5.4	6.7	-1.3	3.93e-05	0.000725	2	2	27.23	57.22	91.94	115.63	1376	5.38199	3.451	4.4165
Z	8099006	8099486	5.84	5.04	6.35	-1.3	5.95e-05	0.001	2	2	33.28	32.7	99.6	63.39	1377	2.93563	1.218	2.07682
2	50756678	50757401	6.01	5.22	6.52	-1.3	6.69e-05	0.0011	2	2	51.44	23.16	105.17	78.02	1378	4.03649	5.278	4.65725
1	82487898	82488320	6.77	5.98	7.28	-1.3	0.000103	0.00154	2	2	92.29	34.06	153.23	158.12	1379	4.15881	3.045	3.60191
8	1888288	1888645	5.4	4.61	5.9	-1.3	0.000109	0.00161	2	2	24.21	24.52	50.15	69.66	1380	3.4249	2.842	3.13345
1	53098679	53099091	6.19	5.4	6.7	-1.3	0.000117	0.00171	2	0	27.23	57.22	82.89	125.38	1381	2.44636	3.451	2.94868
15	456376	456722	5.46	4.67	5.97	-1.3	0.000126	0.00181	0	2	18.15	32.7	53.63	71.75	1382	2.44636	3.248	2.84718
19	6452193	6452557	6.16	5.37	6.67	-1.3	0.000144	0.00201	2	2	62.03	20.44	95.42	107.97	1383	2.07941	3.451	2.7652
30	564662	566405	5.28	4.49	5.79	-1.3	0.000156	0.00214	2	2	28.75	16.35	47.36	63.39	1384	10.764	13.804	12.284
5	17065685	17072626	5.87	5.08	6.38	-1.3	0.00019	0.00249	1	2	49.93	17.71	96.12	70.35	1385	651.588	658.329	654.958
2	137753993	137755594	8	7.22	8.51	-1.29	1.15e-08	1.17e-06	2	2	167.93	129.42	357.31	371.96	1386	9.78544	13.804	11.7947
6	24880782	24881386	7.76	6.98	8.27	-1.29	4.97e-08	3.84e-06	2	2	133.14	118.53	274.43	341.32	1387	5.74895	7.105	6.42697
3	59112626	59113219	7.34	6.55	7.85	-1.29	7.74e-08	5.46e-06	2	2	81.7	106.26	223.58	236.83	1388	5.87126	4.872	5.37163
10	7592372	7593491	7.01	6.22	7.51	-1.29	9.19e-08	6.24e-06	2	2	78.67	70.84	181.79	183.89	1389	11.2533	10.962	11.1076
1	122472299	122472858	7	6.21	7.5	-1.29	1.31e-07	8.23e-06	2	1	78.67	69.48	190.15	172.75	1390	3.79186	4.263	4.02743
5	35106422	35107369	6.82	6.03	7.32	-1.29	1.93e-07	1.12e-05	2	2	66.57	64.03	155.32	165.09	1391	9.78544	9.541	9.66322
8	20500267	20501037	6.86	6.08	7.36	-1.29	3.47e-07	1.78e-05	2	2	69.59	65.39	151.84	177.62	1392	4.40345	5.278	4.84072
2	141063348	141064031	6.61	5.82	7.11	-1.29	4.55e-07	2.2e-05	1	1	55.98	57.22	140.7	136.53	1393	6.36054	6.699	6.52977
2	72233834	72234488	6.44	5.66	6.95	-1.29	1.01e-06	4.11e-05	1	2	54.46	46.32	119.8	127.47	1394	5.62663	5.481	5.55381
3	35081198	35081694	6.24	5.45	6.74	-1.29	2.3e-06	7.85e-05	1	1	43.87	43.6	104.48	109.36	1395	5.01504	3.857	4.43602
33	7641105	7641702	6.32	5.54	6.82	-1.29	4.51e-06	0.000131	2	2	55.98	36.78	105.17	121.2	1396	3.18027	3.451	3.31563
7	5168497	5169382	7.18	6.4	7.69	-1.29	4.91e-06	0.00014	2	2	81.7	87.19	161.59	250.76	1397	5.62663	6.293	5.95981
2	16815375	16815669	6.03	5.25	6.54	-1.29	5.17e-06	0.000146	1	2	39.34	36.78	94.03	91.95	1398	2.44636	2.639	2.54268
12	10992347	10993232	6.3	5.52	6.8	-1.29	6.02e-06	0.000164	2	2	43.87	47.68	126.77	96.82	1399	5.62663	8.323	6.97481
1	196693402	196694019	7.07	6.29	7.58	-1.29	1.32e-05	0.000308	1	2	75.65	80.38	143.48	238.92	1400	3.91418	5.278	4.59609
21	4500252	4500877	6.58	5.79	7.09	-1.29	1.38e-05	0.00032	2	2	74.13	36.78	123.98	147.67	1401	3.66954	3.857	3.76327
3	38599944	38600295	5.97	5.19	6.47	-1.29	1.77e-05	0.000387	2	2	46.9	25.88	94.03	83.59	1402	2.44636	1.827	2.13668
10	2815369	2816237	6.69	5.9	7.19	-1.29	1.79e-05	0.000391	0	2	80.18	39.51	161.59	130.95	1403	6.1159	7.105	6.61045
3	70976635	70977273	7.07	6.29	7.58	-1.29	2.01e-05	0.000428	2	2	107.42	49.05	193.63	188.77	1404	5.38199	6.293	5.83749
2	37654022	37654920	6.47	5.69	6.98	-1.29	2.3e-05	0.000476	0	2	37.82	65.39	146.27	105.88	1405	6.1159	6.496	6.30595
9	20330071	20330402	5.63	4.84	6.14	-1.29	2.53e-05	0.000514	2	2	28.75	28.61	67.56	73.14	1406	2.07941	2.233	2.1562
3	32767955	32768358	5.69	4.9	6.19	-1.29	2.76e-05	0.000549	2	2	37.82	21.8	74.53	71.75	1407	2.20172	2.842	2.52186
10	5620253	5620782	6.11	5.33	6.62	-1.29	5.12e-05	0.000891	2	2	25.72	54.49	110.05	86.37	1408	4.40345	4.872	4.63772
20	11398717	11399026	5.4	4.62	5.9	-1.29	6.18e-05	0.00103	0	2	27.23	21.8	58.51	61.3	1409	0.856226	2.233	1.54461
1	13655592	13656145	5.97	5.19	6.48	-1.29	6.97e-05	0.00114	2	2	49.93	23.16	102.39	75.93	1410	4.15881	5.278	4.71841
1	21313355	21313632	5.76	4.97	6.27	-1.29	7.61e-05	0.00122	1	2	42.36	20.44	88.46	65.48	1411	2.20172	1.015	1.60836
1	124648353	124648706	5.59	4.81	6.09	-1.29	0.000152	0.00209	1	2	15.13	40.87	69.65	66.87	1412	2.691	2.436	2.5635
5	18020208	18020549	5.23	4.45	5.74	-1.29	0.000154	0.00211	2	1	28.75	14.99	57.11	49.46	1413	2.44636	2.436	2.44118
1	96659784	96660145	6.04	5.26	6.55	-1.29	0.000171	0.00229	2	2	28.75	47.68	68.96	118.42	1414	3.54722	2.842	3.19461
3	3944158	3944909	7.7	6.91	8.2	-1.29	0.000313	0.00367	1	2	177.01	64.03	293.93	295.34	1415	8.68458	5.887	7.28579
1	110979394	110980288	8.36	7.59	8.86	-1.28	1.71e-09	2.52e-07	2	0	178.52	205.72	462.49	467.39	1416	8.31762	9.541	8.92931
4	1078345	1079373	8.41	7.64	8.92	-1.28	6.48e-08	4.72e-06	2	2	225.42	173.02	432.54	534.26	1417	9.41849	7.308	8.36324
11	17693256	17693677	6.98	6.2	7.48	-1.28	1.55e-07	9.45e-06	1	2	78.67	68.12	173.43	183.2	1418	3.54722	1.827	2.68711
14	2802118	2802862	7.25	6.48	7.76	-1.28	1.98e-07	1.15e-05	2	2	104.39	73.57	215.22	217.33	1419	2.56868	2.436	2.50234
27	7219077	7220135	7.54	6.76	8.04	-1.28	2e-07	1.16e-05	2	1	90.77	126.7	247.96	278.63	1420	3.05795	3.451	3.25447
2	35898719	35899435	7.38	6.6	7.88	-1.28	2.12e-07	1.2e-05	2	2	101.37	92.64	207.56	263.3	1421	7.95067	9.541	8.74583
7	13131380	13132027	6.85	6.07	7.35	-1.28	3.3e-07	1.72e-05	2	2	75.65	58.58	160.9	165.78	1422	4.03649	4.466	4.25125
8	6360317	6360761	6.75	5.97	7.25	-1.28	4.81e-07	2.28e-05	2	2	55.98	69.48	155.32	149.76	1423	2.81331	3.248	3.03066
1	39820015	39821439	8.25	7.47	8.75	-1.28	6.23e-07	2.8e-05	2	2	220.89	134.87	422.09	441.62	1424	13.455	13.195	13.325
25	2959601	2960552	7.08	6.3	7.58	-1.28	1.11e-06	4.42e-05	2	2	78.67	79.02	162.29	220.11	1425	5.25967	4.466	4.86284
13	18471905	18472128	6.28	5.5	6.78	-1.28	2.11e-06	7.3e-05	2	2	45.39	44.96	112.84	107.27	1426	0.978544	0.812	0.895272
6	11556371	11556754	6.57	5.79	7.07	-1.28	2.31e-06	7.86e-05	2	2	60.52	50.41	119.1	150.46	1427	2.81331	1.421	2.11716
17	3692214	3692604	6.24	5.46	6.74	-1.28	2.91e-06	9.39e-05	2	2	48.41	39.51	110.05	103.79	1428	0	0	0
1	105847903	105848301	6.35	5.57	6.86	-1.28	3.1e-06	9.81e-05	2	1	54.46	40.87	107.26	124.68	1429	2.07941	4.669	3.3742
9	14791370	14791703	6.35	5.57	6.85	-1.28	4.73e-06	0.000136	0	2	52.95	42.23	102.39	128.86	1430	3.4249	3.654	3.53945
3	54076088	54076439	6.12	5.34	6.62	-1.28	5.66e-06	0.000157	2	1	36.31	44.96	101.69	95.43	1431	2.93563	2.639	2.78732
3	100705076	100705391	6.08	5.3	6.58	-1.28	6.11e-06	0.000166	1	2	37.82	40.87	89.85	101.7	1432	6.1159	2.436	4.27595
3	76605051	76606008	7.51	6.73	8.02	-1.28	6.9e-06	0.000184	2	2	125.57	87.19	206.17	312.06	1433	6.36054	6.699	6.52977
33	7427350	7427641	6.05	5.27	6.55	-1.28	7.08e-06	0.000188	2	2	34.8	42.23	89.85	97.52	1434	0.366954	0.203	0.284977
16	2834684	2837162	6.61	5.83	7.11	-1.28	7.43e-06	0.000196	1	2	74.13	39.51	145.57	130.26	1435	11.1309	8.729	9.92997
10	2956437	2956977	6.6	5.82	7.1	-1.28	7.83e-06	0.000204	2	2	40.85	72.21	126.77	147.67	1436	3.91418	4.06	3.98709
13	18142124	18142590	6.06	5.28	6.57	-1.28	8.86e-06	0.000225	2	0	43.87	34.06	86.37	103.09	1437	2.56868	2.436	2.50234
14	11020541	11021333	6.46	5.68	6.96	-1.28	1.66e-05	0.000368	2	2	60.52	42.23	147.66	101.7	1438	6.84981	6.699	6.7744
1	16917550	16917942	5.81	5.04	6.32	-1.28	2.08e-05	0.000441	2	2	30.26	35.42	73.13	86.37	1439	3.54722	3.654	3.60061
2	4549398	4549869	5.89	5.12	6.4	-1.28	2.24e-05	0.000467	1	1	25.72	43.6	82.89	85.68	1440	3.05795	3.045	3.05147
1	122345560	122346778	6.91	6.13	7.41	-1.28	2.38e-05	0.000489	1	1	96.83	43.6	172.04	169.26	1441	8.68458	9.135	8.90979
19	2439734	2440386	6.66	5.89	7.16	-1.28	2.68e-05	0.000537	2	2	80.18	38.15	128.86	158.12	1442	3.05795	3.654	3.35597
4	14079521	14079912	5.78	5	6.28	-1.28	2.69e-05	0.000539	1	1	28.75	35.42	84.28	71.05	1443	2.56868	2.03	2.29934
1	185240727	185241017	5.55	4.77	6.05	-1.28	4.14e-05	0.000755	2	2	28.75	25.88	67.56	64.78	1444	1.3455	2.436	1.89075
6	25455305	25455624	5.67	4.89	6.17	-1.28	6.05e-05	0.00102	2	2	19.67	39.51	72.44	71.75	1445	3.18027	2.842	3.01113
1	185592458	185593067	5.37	4.59	5.87	-1.28	0.000121	0.00175	2	1	31.77	16.35	64.08	52.94	1446	5.13736	5.278	5.20768
7	6245157	6245518	6.14	5.37	6.64	-1.28	0.000198	0.00257	2	2	62.03	20.44	106.57	93.34	1447	2.81331	2.436	2.62466
1	62903306	62903527	5.09	4.31	5.59	-1.28	0.000274	0.00331	2	2	15.13	24.52	48.06	48.06	1448	1.95709	2.436	2.19654
Z	54121584	54122024	5.98	5.2	6.48	-1.28	0.000385	0.00432	2	2	52.95	20.44	109.35	68.96	1449	2.56868	2.436	2.50234
Z	8176595	8177311	6.68	5.91	7.18	-1.28	0.000502	0.00531	2	2	83.21	36.78	185.97	104.48	1450	3.79186	4.872	4.33193
Z	18899937	18900246	5.34	4.57	5.84	-1.28	0.000868	0.00811	2	2	37.82	9.54	68.26	46.67	1451	0.978544	1.827	1.40277
3	40833547	40834832	8.1	7.32	8.6	-1.27	2.49e-08	2.16e-06	2	2	139.19	181.19	404.68	370.57	1452	9.78544	9.947	9.86622
27	6225956	6227055	7.94	7.17	8.44	-1.27	4.09e-08	3.25e-06	1	1	139.19	148.5	309.95	385.2	1453	5.50431	4.466	4.98515
1	190339341	190340075	7.29	6.52	7.79	-1.27	1.1e-07	7.18e-06	2	2	89.26	94	237.51	204.09	1454	6.72749	5.887	6.30724
2	32655825	32656540	7.18	6.41	7.68	-1.27	1.75e-07	1.04e-05	0	2	75.65	94	214.53	195.04	1455	2.93563	2.842	2.88882
27	7230209	7230756	7.35	6.58	7.85	-1.27	5.67e-07	2.59e-05	2	2	77.16	114.44	218.71	242.4	1456	2.20172	4.06	3.13086
4	49050535	49051402	6.77	6	7.27	-1.27	7.04e-07	3.09e-05	2	2	65.06	62.67	141.39	166.48	1457	5.25967	7.308	6.28384
5	50920724	50921340	6.62	5.84	7.12	-1.27	1.4e-06	5.32e-05	2	2	59	55.86	125.37	152.55	1458	4.15881	4.06	4.10941
3	79683411	79684019	6.6	5.83	7.1	-1.27	1.63e-06	5.96e-05	2	2	62.03	51.77	124.68	150.46	1459	4.64808	5.481	5.06454
21	6613774	6614282	7	6.23	7.5	-1.27	2.46e-06	8.26e-05	1	2	59	91.28	164.38	197.82	1460	2.81331	3.451	3.13216
14	13326851	13327541	6.96	6.19	7.46	-1.27	2.8e-06	9.12e-05	1	1	59	87.19	156.02	196.43	1461	4.52577	4.872	4.69888
2	3996401	3997245	6.39	5.62	6.89	-1.27	3.48e-06	0.000107	2	2	45.39	53.13	108.66	128.17	1462	5.50431	5.075	5.28965
7	3374802	3375422	6.18	5.41	6.68	-1.27	4.68e-06	0.000135	1	1	46.9	38.15	97.51	107.97	1463	3.18027	3.857	3.51863
1	8149606	8150113	6.4	5.63	6.9	-1.27	5.88e-06	0.000162	2	2	49.93	49.05	103.08	135.13	1464	3.54722	3.857	3.70211
1	79986970	79987541	6.22	5.45	6.72	-1.27	6.46e-06	0.000174	2	2	42.36	44.96	115.62	94.73	1465	3.4249	2.639	3.03195
1	151944189	151944925	6.74	5.96	7.24	-1.27	7.84e-06	0.000204	2	0	62.03	62.67	121.19	180.41	1466	4.40345	5.887	5.14522
17	9689025	9689266	5.94	5.17	6.44	-1.27	1.11e-05	0.000267	2	1	39.34	32.7	89.15	84.28	1467	1.3455	0.406	0.875749
1	56467591	56468156	6.22	5.45	6.72	-1.27	1.13e-05	0.000271	1	2	55.98	31.33	101	109.36	1468	3.79186	3.857	3.82443
12	7266931	7267352	6.63	5.87	7.13	-1.27	1.3e-05	0.000304	2	1	77.16	39.51	130.95	149.76	1469	3.91418	2.233	3.07359
8	6220704	6221181	6.28	5.51	6.78	-1.27	1.37e-05	0.000317	1	1	54.46	36.78	94.73	125.38	1470	4.15881	4.06	4.10941
10	16117544	16118180	6.25	5.48	6.75	-1.27	2e-05	0.000428	2	2	31.77	57.22	117.71	97.52	1471	4.64808	5.684	5.16604
3	11026158	11026552	6.36	5.59	6.86	-1.27	2.2e-05	0.00046	2	2	65.06	31.33	122.59	109.36	1472	4.64808	5.684	5.16604
8	21307248	21307819	7.64	6.87	8.15	-1.27	3.11e-05	0.000603	1	1	80.18	153.95	240.3	325.99	1473	4.28113	5.075	4.67806
8	4834981	4835395	6.6	5.83	7.1	-1.27	3.67e-05	0.000686	2	2	36.31	77.65	125.37	149.76	1474	2.93563	3.857	3.39632
12	15795887	15796208	5.77	5	6.27	-1.27	3.78e-05	0.000702	2	2	27.23	36.78	69.65	84.28	1475	2.56868	3.451	3.00984
2	63989697	63990396	6.49	5.72	6.99	-1.27	4.4e-05	0.00079	2	1	72.62	32.7	140	114.24	1476	6.72749	4.466	5.59674
3	42395409	42395863	5.93	5.16	6.43	-1.27	4.67e-05	0.000828	1	2	49.93	21.8	87.76	84.98	1477	3.79186	3.451	3.62143
27	1539451	1541909	5.8	5.03	6.3	-1.27	5.12e-05	0.000891	2	2	40.85	24.52	89.15	68.26	1478	33.5151	50.141	41.8281
8	28292971	28293205	5.42	4.66	5.92	-1.27	7.4e-05	0.00119	2	2	27.23	23.16	59.2	61.99	1479	1.59013	2.233	1.91157
25	1395174	1400102	5.71	4.94	6.21	-1.27	8.13e-05	0.00128	1	2	43.87	17.71	74.53	73.84	1480	42.5667	71.05	56.8083
4	89420670	89421089	6.38	5.61	6.88	-1.27	8.15e-05	0.00129	2	2	65.06	32.7	95.42	140.01	1481	2.93563	4.263	3.59932
22	4729747	4729982	5.66	4.89	6.16	-1.27	8.64e-05	0.00135	2	2	34.8	24.52	59.2	83.59	1482	1.46782	1.624	1.54591
3	84573273	84573787	6.08	5.31	6.58	-1.27	0.000103	0.00154	2	2	28.75	50.41	75.92	114.93	1483	4.64808	2.233	3.44054
1	18953755	18954024	5.4	4.63	5.9	-1.27	0.000103	0.00154	2	2	19.67	29.97	57.81	61.99	1484	1.3455	2.233	1.78925
5	27230311	27230597	5.65	4.88	6.15	-1.27	0.000106	0.00157	1	1	18.15	40.87	73.13	68.96	1485	2.81331	1.218	2.01566
2	48739161	48739441	5.22	4.45	5.72	-1.27	0.000212	0.00271	2	2	27.23	16.35	45.97	59.21	1486	1.3455	2.639	1.99225
Z	48132907	48133275	6.44	5.68	6.94	-1.27	0.000275	0.00332	2	2	42.36	59.94	162.29	83.59	1487	0.856226	0.203	0.529613
22	2406915	2407548	7.99	7.22	8.49	-1.26	2.48e-08	2.15e-06	1	2	143.73	155.31	326.67	390.77	1488	5.01504	4.263	4.63902
2	2632097	2632783	7.62	6.85	8.11	-1.26	2.69e-08	2.29e-06	2	2	125.57	104.9	282.09	271.66	1489	6.23822	4.669	5.45361
1	8667842	8668639	7.56	6.8	8.06	-1.26	1.56e-07	9.47e-06	2	2	104.39	118.53	238.91	295.34	1490	8.56226	7.917	8.23963
33	7682876	7684330	6.76	6	7.26	-1.26	5.08e-07	2.38e-05	0	2	66.57	61.31	157.41	148.37	1491	23.852	26.999	25.4255
8	7023548	7024307	6.94	6.18	7.44	-1.26	7.97e-07	3.43e-05	2	2	86.24	58.58	170.65	176.93	1492	5.25967	6.699	5.97934
1	187198506	187199168	6.63	5.86	7.12	-1.26	8.85e-07	3.74e-05	2	2	62.03	54.49	135.82	142.8	1493	5.62663	5.075	5.35081
27	6518932	6519554	6.73	5.97	7.23	-1.26	9.33e-07	3.9e-05	1	1	54.46	70.84	146.97	153.24	1494	2.44636	3.248	2.84718
4	54381380	54381899	6.64	5.88	7.14	-1.26	9.53e-07	3.95e-05	1	1	65.06	53.13	142.79	139.31	1495	3.05795	6.293	4.67547
1	129848117	129848972	6.94	6.18	7.44	-1.26	9.98e-07	4.09e-05	2	1	75.65	69.48	153.23	194.34	1496	5.99358	7.714	6.85379
2	32645258	32646017	7.32	6.56	7.82	-1.26	1.12e-06	4.45e-05	1	2	86.24	102.18	192.24	259.12	1497	3.30259	3.654	3.47829
3	102159666	102160756	6.65	5.89	7.14	-1.26	1.42e-06	5.37e-05	2	2	68.08	50.41	146.27	136.53	1498	9.05153	8.12	8.58576
17	6589951	6590762	6.74	5.97	7.23	-1.26	2.83e-06	9.16e-05	2	2	57.49	68.12	169.95	130.95	1499	0	0	0
5	17267483	17268305	7.02	6.26	7.52	-1.26	2.97e-06	9.53e-05	2	2	57.49	95.37	192.94	173.44	1500	2.20172	2.639	2.42036
1	197442872	197443553	8.13	7.37	8.63	-1.26	5.13e-06	0.000145	1	2	164.91	166.21	300.9	491.08	1501	4.28113	3.857	4.06906
20	8749215	8749904	6.7	5.93	7.19	-1.26	7.21e-06	0.000191	2	2	75.65	46.32	162.99	129.56	1502	3.91418	3.654	3.78409
2	120890116	120890698	6.87	6.11	7.36	-1.26	7.34e-06	0.000194	1	1	83.21	54.49	140.7	188.07	1503	3.05795	4.06	3.55897
2	95998777	95999434	6.17	5.41	6.66	-1.26	8.03e-06	0.000208	2	2	45.39	39.51	110.05	92.64	1504	5.01504	7.917	6.46602
30	1380182	1380829	6.35	5.59	6.85	-1.26	8.47e-06	0.000217	2	2	49.93	46.32	98.91	131.65	1505	2.691	6.293	4.492
3	3027029	3027419	6.08	5.32	6.58	-1.26	1.04e-05	0.000254	2	2	48.41	31.33	92.64	98.91	1506	2.691	3.451	3.071
1	150831502	150832183	6.03	5.27	6.53	-1.26	1.17e-05	0.00028	2	2	36.31	40.87	85.67	98.91	1507	5.01504	4.872	4.94352
1	92748219	92749022	7.46	6.7	7.96	-1.26	1.21e-05	0.000287	2	2	78.67	129.42	208.26	289.77	1508	6.72749	6.496	6.61174
Z	12054526	12055554	7.47	6.71	7.97	-1.26	1.27e-05	0.000299	2	2	127.08	81.74	298.81	202	1509	9.66312	6.699	8.18106
7	34737470	34737845	6.58	5.82	7.07	-1.26	1.35e-05	0.000314	0	2	39.34	73.57	141.39	128.17	1510	1.95709	3.857	2.90704
19	4477710	4478249	5.89	5.13	6.39	-1.26	2.13e-05	0.000448	0	2	31.77	38.15	77.31	89.86	1511	3.18027	5.887	4.53363
2	3233546	3233857	5.96	5.2	6.46	-1.26	2.34e-05	0.000482	0	2	39.34	34.06	76.62	98.91	1512	1.83477	3.451	2.64288
25	3909122	3909644	6.76	6	7.26	-1.26	2.85e-05	0.000562	2	2	40.85	87.19	153.93	151.85	1513	3.4249	2.842	3.13345
3	65328038	65328673	6.33	5.57	6.82	-1.26	3.58e-05	0.000674	1	1	48.41	46.32	88.46	137.92	1514	4.28113	7.105	5.69306
2	26907931	26908376	6.01	5.24	6.5	-1.26	4.09e-05	0.000747	2	2	49.93	25.88	81.49	99.61	1515	4.89272	3.654	4.27336
17	6971556	6971883	5.88	5.12	6.38	-1.26	4.89e-05	0.000858	2	2	42.36	27.25	71.04	95.43	1516	0	0	0
2	34387553	34388001	5.72	4.95	6.21	-1.26	5.13e-05	0.000891	0	2	33.28	28.61	64.08	84.28	1517	3.30259	5.278	4.29029
3	81707079	81707624	5.87	5.1	6.37	-1.26	7.27e-05	0.00118	2	2	46.9	21.8	91.94	73.14	1518	3.54722	4.466	4.00661
1	152264594	152265007	6.01	5.25	6.51	-1.26	9.76e-05	0.00148	0	2	39.34	36.78	68.96	112.84	1519	5.99358	4.263	5.12829
15	20784	21151	5.29	4.52	5.78	-1.26	0.00013	0.00185	2	2	24.21	21.8	54.33	55.73	1520	2.81331	2.436	2.62466
2	72948691	72949686	6.82	6.06	7.32	-1.26	0.000131	0.00186	2	2	93.8	39.51	137.91	181.8	1521	5.74895	7.511	6.62997
5	25290992	25291453	5.81	5.04	6.3	-1.26	0.000137	0.00193	1	2	31.77	34.06	59.9	98.22	1522	4.03649	5.481	4.75875
Z	60482148	60482369	5.48	4.72	5.98	-1.26	0.000547	0.00568	1	1	22.69	29.97	81.49	44.58	1523	2.81331	3.654	3.23366
20	12275304	12276412	8.36	7.6	8.86	-1.25	1.06e-07	6.97e-06	2	2	229.96	159.4	461.79	466	1524	9.5408	10.556	10.0484
6	2931720	2932678	7.46	6.71	7.96	-1.25	1.96e-07	1.14e-05	2	2	119.52	89.92	236.82	259.82	1525	10.8863	11.774	11.3301
5	24509879	24510957	7.7	6.95	8.2	-1.25	2.16e-07	1.22e-05	2	2	145.24	102.18	284.18	303	1526	8.43994	12.18	10.31
25	1460104	1460881	7.19	6.43	7.69	-1.25	2.34e-07	1.3e-05	2	2	90.77	81.74	189.45	222.2	1527	6.36054	8.729	7.54477
8	1541202	1542674	8.62	7.86	9.11	-1.25	2.99e-07	1.59e-05	0	2	245.09	220.7	459.7	645.71	1528	10.8863	12.586	11.7361
19	6045593	6046502	7.01	6.25	7.5	-1.25	3.42e-07	1.76e-05	2	2	83.21	69.48	188.06	174.14	1529	7.09444	5.481	6.28772
2	67455962	67456852	6.69	5.93	7.18	-1.25	1.06e-06	4.29e-05	2	2	63.54	58.58	153.23	136.53	1530	6.48285	7.917	7.19993
18	5345845	5346406	6.8	6.04	7.29	-1.25	1.36e-06	5.2e-05	2	2	75.65	55.86	166.47	146.28	1531	5.01504	3.451	4.23302
27	6190917	6191612	6.57	5.81	7.06	-1.25	1.72e-06	6.22e-05	2	2	59	53.13	143.48	123.99	1532	3.79186	6.496	5.14393
15	5601645	5602223	6.93	6.18	7.43	-1.25	1.79e-06	6.42e-05	2	2	83.21	61.31	153.93	190.16	1533	4.40345	2.639	3.52122
7	30098009	30098483	6.45	5.69	6.94	-1.25	1.9e-06	6.72e-05	2	2	51.44	51.77	126.77	119.11	1534	7.09444	4.06	5.57722
4	14488661	14489238	6.42	5.66	6.92	-1.25	2.27e-06	7.74e-05	1	2	46.9	54.49	121.89	119.81	1535	4.15881	4.466	4.31241
18	4010744	4011170	6.58	5.83	7.08	-1.25	3.02e-06	9.65e-05	2	2	60.52	53.13	120.5	149.76	1536	1.71245	2.639	2.17573
8	20819733	20820138	6.35	5.59	6.84	-1.25	3.06e-06	9.73e-05	2	2	52.95	43.6	112.14	117.72	1537	2.81331	2.03	2.42166
4	29388416	29388681	6.37	5.62	6.87	-1.25	4.17e-06	0.000123	2	2	42.36	55.86	119.8	113.54	1538	2.20172	3.451	2.82636
5	28108965	28109439	6.47	5.71	6.97	-1.25	4.45e-06	0.00013	2	2	42.36	62.67	121.19	128.86	1539	3.18027	3.248	3.21413
10	19911502	19911982	6.83	6.08	7.32	-1.25	6.13e-06	0.000167	2	2	54.46	80.38	140	180.41	1540	3.79186	4.466	4.12893
26	806924	807492	7.14	6.38	7.63	-1.25	7.91e-06	0.000206	2	2	89.26	77.65	157.41	239.62	1541	3.4249	3.451	3.43795
2	8655442	8656105	6.37	5.61	6.86	-1.25	8.99e-06	0.000228	1	1	39.34	58.58	125.37	107.27	1542	4.40345	5.481	4.94222
18	8506640	8507006	6.26	5.5	6.75	-1.25	1.01e-05	0.000248	1	2	48.41	42.23	94.73	120.51	1543	2.56868	4.669	3.61884
2	91679899	91680254	6.03	5.28	6.52	-1.25	1.01e-05	0.000249	2	2	39.34	38.15	94.03	89.86	1544	3.66954	2.03	2.84977
1	24619953	24620318	6.46	5.71	6.95	-1.25	1.1e-05	0.000267	1	1	65.06	39.51	112.14	135.83	1545	2.32404	3.248	2.78602
5	52840077	52840855	6.26	5.5	6.75	-1.25	1.14e-05	0.000274	2	2	36.31	54.49	101	114.24	1546	4.15881	5.278	4.71841
3	47688785	47689150	6.06	5.3	6.55	-1.25	1.28e-05	0.0003	2	2	37.82	40.87	85.67	101.7	1547	3.18027	3.248	3.21413
2	91341	91917	6.03	5.27	6.52	-1.25	1.38e-05	0.00032	2	2	37.82	39.51	99.6	84.28	1548	3.18027	5.278	4.22913
6	23571398	23571782	6.09	5.34	6.59	-1.25	2.51e-05	0.000511	1	1	31.77	49.05	86.37	105.88	1549	2.691	3.654	3.1725
2	96017309	96017658	5.82	5.06	6.32	-1.25	2.59e-05	0.000523	1	2	28.75	38.15	78.01	81.5	1550	2.20172	2.639	2.42036
2	37043171	37043400	5.85	5.09	6.34	-1.25	2.63e-05	0.00053	2	2	28.75	39.51	79.4	82.89	1551	2.44636	4.263	3.35468
12	1628930	1629366	5.98	5.22	6.47	-1.25	3.37e-05	0.000643	2	2	49.93	24.52	87.76	89.86	1552	3.91418	4.06	3.98709
2	83791384	83791697	5.75	5	6.25	-1.25	4.15e-05	0.000756	2	2	25.72	38.15	73.83	78.02	1553	4.40345	5.075	4.73922
1	101370860	101371357	5.82	5.06	6.32	-1.25	4.39e-05	0.000789	2	2	42.36	24.52	72.44	87.07	1554	3.30259	3.248	3.27529
8	8793285	8793560	5.64	4.88	6.13	-1.25	5.53e-05	0.000946	2	2	30.26	28.61	63.38	76.62	1555	1.95709	1.827	1.89204
1	141714144	141714541	5.49	4.74	5.99	-1.25	7.34e-05	0.00119	1	1	30.26	23.16	64.08	62.69	1556	2.691	1.827	2.259
3	14366746	14367219	5.55	4.79	6.04	-1.25	8.38e-05	0.00132	2	2	34.8	20.44	71.04	60.6	1557	2.32404	4.263	3.29352
12	14858411	14858830	7.43	6.67	7.92	-1.25	0.000137	0.00193	2	2	143.73	59.94	226.37	257.73	1558	4.7704	2.842	3.8062
4	43410634	43411167	5.85	5.1	6.35	-1.25	0.000155	0.00213	2	2	30.26	38.15	101	61.99	1559	4.28113	3.857	4.06906
2	146139721	146140277	6.65	5.89	7.14	-1.25	0.000158	0.00216	0	2	83.21	35.42	119.1	163.69	1560	3.79186	6.902	5.34693
1	137739762	137742935	6.01	5.25	6.51	-1.25	0.000185	0.00244	2	2	54.46	21.8	77.31	104.48	1561	14.8005	28.826	21.8132
5	3956168	3956883	7.17	6.41	7.67	-1.25	0.000229	0.00288	2	2	54.46	115.8	158.81	247.28	1562	5.25967	7.511	6.38534
1	191425326	191425609	5.19	4.44	5.69	-1.25	0.000235	0.00294	0	2	24.21	19.07	57.11	45.97	1563	1.83477	0.812	1.32338
2	29164552	29164863	5.08	4.33	5.58	-1.25	0.000307	0.00361	2	2	19.67	20.44	50.85	44.58	1564	2.691	2.639	2.665
Z	8465429	8467620	5.17	4.41	5.66	-1.25	0.000895	0.00831	2	2	30.26	12.26	62.69	38.31	1565	27.1546	23.345	25.2498
Z	6661654	6662187	5.66	4.9	6.15	-1.25	0.001	0.00907	2	2	37.82	21.8	95.42	46.67	1566	3.30259	3.045	3.17379
19	10141550	10142691	4.83	4.08	5.32	-1.25	0.0014	0.0118	2	2	24.21	9.54	49.45	30.65	1567	10.1524	19.082	14.6172
9	8309354	8309727	5.68	4.93	6.18	-1.25	0.00144	0.012	1	2	49.93	10.9	63.38	81.5	1568	1.83477	3.654	2.74438
3	55175463	55175858	5.72	4.97	6.22	-1.25	0.00279	0.0199	1	2	52.95	9.54	66.17	82.89	1569	2.691	4.06	3.3755
24	1929858	1931425	8.43	7.68	8.92	-1.24	2.37e-08	2.08e-06	2	2	223.91	185.28	446.47	523.12	1570	11.2533	10.759	11.0061
1	8009528	8010894	7.85	7.1	8.34	-1.24	3.18e-08	2.64e-06	0	2	149.78	123.97	336.42	311.36	1571	9.41849	11.977	10.6977
4	53394432	53395911	7.77	7.02	8.27	-1.24	1.1e-07	7.2e-06	2	2	119.52	140.32	336.42	279.32	1572	12.1095	10.353	11.2312
1	125653221	125653956	7.54	6.8	8.03	-1.24	1.38e-07	8.6e-06	2	2	98.34	123.97	250.05	274.45	1573	5.87126	5.075	5.47313
1	93516076	93517008	7.79	7.04	8.28	-1.24	1.75e-07	1.04e-05	2	2	121.03	143.05	279.3	342.71	1574	6.48285	7.105	6.79393
13	14612677	14613570	7.31	6.56	7.8	-1.24	1.84e-07	1.08e-05	2	2	87.75	100.81	208.96	236.83	1575	5.87126	6.902	6.38663
8	28266834	28267690	7.09	6.34	7.58	-1.24	2.45e-07	1.35e-05	2	2	75.65	85.83	185.27	196.43	1576	7.33908	9.135	8.23704
14	6648527	6649054	7.21	6.46	7.7	-1.24	3.72e-07	1.87e-05	2	2	96.83	79.02	221.49	192.95	1577	4.40345	4.06	4.23172
7	27871210	27871800	8.21	7.45	8.7	-1.24	1.27e-06	4.92e-05	2	2	143.73	207.08	361.49	468.09	1578	5.13736	5.887	5.51218
13	17910522	17910994	6.64	5.9	7.13	-1.24	1.7e-06	6.16e-05	2	2	60.52	58.58	130.25	150.46	1579	4.15881	2.03	3.09441
1	56557769	56558160	6.83	6.09	7.32	-1.24	1.78e-06	6.37e-05	2	2	65.06	70.84	142.79	177.62	1580	3.30259	4.06	3.68129
19	9002810	9003144	6.56	5.81	7.05	-1.24	1.88e-06	6.65e-05	2	2	59	53.13	124.68	140.71	1581	2.691	1.827	2.259
21	757692	758125	6.63	5.88	7.12	-1.24	1.93e-06	6.82e-05	2	1	59	58.58	127.46	150.46	1582	2.44636	3.451	2.94868
3	59540625	59541733	7.88	7.13	8.37	-1.24	3.02e-06	9.65e-05	1	2	102.88	177.11	325.97	337.14	1583	11.6202	11.571	11.5956
4	21972220	21972685	6.59	5.84	7.09	-1.24	3.02e-06	9.65e-05	2	2	57.49	57.22	121.19	150.46	1584	3.4249	4.06	3.74245
15	867676	867993	6.51	5.76	7	-1.24	3.28e-06	0.000103	2	2	63.54	44.96	126.07	129.56	1585	2.20172	4.06	3.13086
4	85964588	85964873	6.49	5.74	6.98	-1.24	3.85e-06	0.000116	1	2	60.52	46.32	117.01	135.13	1586	2.20172	1.827	2.01436
11	15480694	15481119	6.17	5.43	6.66	-1.24	9.03e-06	0.000229	2	2	42.36	43.6	108.66	94.04	1587	3.30259	3.045	3.17379
11	14509725	14510402	6.24	5.49	6.73	-1.24	1.05e-05	0.000256	1	2	52.95	36.78	114.93	97.52	1588	4.52577	6.09	5.30788
2	147569998	147570426	6.03	5.28	6.52	-1.24	1.67e-05	0.00037	2	2	40.85	36.78	82.89	101	1589	3.05795	2.233	2.64547
1	126733922	126734425	6.12	5.37	6.61	-1.24	1.85e-05	0.000401	1	2	51.44	31.33	91.24	104.48	1590	4.64808	4.669	4.65854
19	7815466	7816045	6.27	5.53	6.76	-1.24	1.88e-05	0.000406	0	2	51.44	40.87	92.64	124.68	1591	3.79186	6.293	5.04243
2	67150830	67151553	6.52	5.77	7.01	-1.24	1.9e-05	0.000409	2	2	71.11	38.15	140.7	117.72	1592	5.99358	6.09	6.04179
6	4635082	4635424	5.96	5.22	6.46	-1.24	2.31e-05	0.000478	1	2	34.8	39.51	79.4	96.13	1593	2.20172	2.436	2.31886
9	14328352	14328726	5.92	5.17	6.41	-1.24	2.72e-05	0.000542	2	2	39.34	32.7	75.92	94.73	1594	2.81331	3.654	3.23366
1	16904275	16904786	6.02	5.27	6.51	-1.24	3.33e-05	0.000636	2	2	36.31	40.87	78.01	103.79	1595	3.66954	4.872	4.27077
24	2382149	2382449	5.83	5.07	6.32	-1.24	3.38e-05	0.000644	1	1	33.28	34.06	71.74	87.77	1596	1.83477	1.218	1.52638
5	43640510	43640851	5.9	5.16	6.39	-1.24	3.55e-05	0.00067	2	2	31.77	39.51	92.64	75.23	1597	2.07941	2.842	2.4607
25	3903220	3903619	5.98	5.24	6.47	-1.24	3.79e-05	0.000704	1	2	31.77	43.6	78.01	99.61	1598	1.95709	1.624	1.79054
14	1932136	1932527	5.71	4.96	6.2	-1.24	3.93e-05	0.000725	2	2	34.8	27.25	69.65	77.32	1599	2.44636	3.045	2.74568
10	7132559	7133464	6.73	5.98	7.22	-1.24	4.39e-05	0.000789	2	2	80.18	46.32	176.92	121.9	1600	6.36054	6.902	6.63127
1	115995575	115995923	5.69	4.94	6.19	-1.24	4.64e-05	0.000824	2	2	28.75	32.7	67.56	78.02	1601	2.32404	3.654	2.98902
20	8003200	8003597	6.61	5.87	7.1	-1.24	4.71e-05	0.000834	2	1	77.16	39.51	156.72	118.42	1602	2.691	4.669	3.68
15	12692632	12693066	6.44	5.69	6.93	-1.24	5.26e-05	0.000909	2	2	39.34	64.03	99.6	144.89	1603	3.18027	4.466	3.82313
1	54521843	54522271	5.68	4.93	6.17	-1.24	6.15e-05	0.00103	0	2	39.34	21.8	72.44	71.75	1604	2.56868	2.842	2.70534
2	102861692	102862050	6.12	5.37	6.61	-1.24	8.41e-05	0.00132	2	2	52.95	29.97	115.62	80.1	1605	2.56868	3.451	3.00984
6	33559542	33560092	6.19	5.45	6.68	-1.24	8.65e-05	0.00135	2	2	54.46	32.7	123.28	82.19	1606	4.28113	4.872	4.57656
18	4060119	4060503	6	5.25	6.5	-1.24	8.95e-05	0.00138	2	2	54.46	21.8	91.24	89.16	1607	2.81331	3.857	3.33516
4	72513698	72514502	6.08	5.33	6.57	-1.24	0.000138	0.00194	0	2	40.85	39.51	70.35	119.11	1608	5.13736	4.06	4.59868
6	21281258	21281556	5.7	4.95	6.19	-1.24	0.000294	0.00349	2	0	46.9	14.99	68.26	78.02	1609	1.71245	2.436	2.07423
Z	2621546	2622000	5.46	4.71	5.95	-1.24	0.0003	0.00355	2	2	33.28	19.07	73.83	49.46	1610	1.95709	2.233	2.09504
Z	2736038	2736894	6.34	5.58	6.83	-1.24	0.00101	0.00917	1	1	60.52	35.42	155.32	71.75	1611	4.52577	3.045	3.78538
Z	60343639	60343974	4.93	4.18	5.42	-1.24	0.00129	0.011	2	2	22.69	13.62	54.33	31.35	1612	2.20172	2.436	2.31886
27	2846550	2848029	4.69	3.94	5.18	-1.24	0.00875	0.0471	2	2	21.18	9.54	53.63	18.81	1613	4.03649	4.263	4.14975
1	177391970	177393180	8.19	7.44	8.67	-1.23	8.73e-09	9.32e-07	2	2	184.58	163.48	395.62	421.42	1614	7.82835	6.496	7.16217
10	14302603	14303505	7.78	7.04	8.27	-1.23	6.94e-08	4.99e-06	2	2	125.57	137.6	284.18	334.35	1615	8.43994	9.338	8.88897
19	8471367	8471763	7.25	6.51	7.74	-1.23	1.81e-07	1.07e-05	1	2	89.26	92.64	224.98	202	1616	3.18027	3.248	3.21413
4	707308	707988	7.34	6.59	7.83	-1.23	5.88e-07	2.68e-05	1	1	80.18	113.08	234.73	219.42	1617	5.13736	5.278	5.20768
26	4828425	4829366	7.81	7.07	8.3	-1.23	1.18e-06	4.66e-05	2	2	118.01	151.22	270.25	360.12	1618	6.23822	6.09	6.16411
1	195367400	195368256	7.21	6.47	7.7	-1.23	1.46e-06	5.46e-05	2	2	96.83	80.38	181.09	233.35	1619	4.89272	5.075	4.98386
5	50557547	50558125	6.72	5.98	7.21	-1.23	1.7e-06	6.16e-05	2	2	65.06	61.31	135.82	160.91	1620	5.01504	6.496	5.75552
11	13992462	13993193	7.28	6.54	7.77	-1.23	1.96e-06	6.87e-05	2	2	113.47	72.21	205.47	230.56	1621	6.60517	5.278	5.94159
3	10580376	10580805	7.38	6.64	7.87	-1.23	2.02e-06	7.04e-05	0	2	111.96	87.19	199.9	268.18	1622	3.91418	5.887	4.90059
5	22229000	22229605	7.16	6.42	7.65	-1.23	2.56e-06	8.5e-05	2	2	101.37	69.48	179.7	220.81	1623	5.87126	6.902	6.38663
7	22532439	22533177	6.56	5.82	7.05	-1.23	2.57e-06	8.52e-05	0	2	55.98	57.22	123.28	142.1	1624	4.28113	4.06	4.17056
4	35130149	35130701	7.07	6.33	7.56	-1.23	3.9e-06	0.000117	2	2	72.62	88.55	160.2	217.33	1625	4.7704	4.669	4.7197
1	79931806	79932459	6.62	5.88	7.1	-1.23	4.03e-06	0.00012	2	2	71.11	46.32	139.3	135.83	1626	3.30259	3.857	3.57979
6	29845536	29846238	6.42	5.68	6.9	-1.23	4.24e-06	0.000125	0	2	57.49	44.96	123.98	115.63	1627	6.23822	8.526	7.38211
3	105411319	105412171	7.03	6.28	7.51	-1.23	4.4e-06	0.000128	0	2	60.52	95.37	168.56	197.13	1628	5.74895	7.105	6.42697
2	46599103	46599555	6.22	5.48	6.71	-1.23	6.93e-06	0.000185	2	2	48.41	40.87	103.08	105.88	1629	3.05795	2.639	2.84847
14	15342849	15343239	6.23	5.48	6.72	-1.23	8.04e-06	0.000208	2	1	49.93	39.51	111.44	98.91	1630	1.95709	2.233	2.09504
1	189809048	189809886	6.29	5.55	6.78	-1.23	8.62e-06	0.000221	2	2	51.44	42.23	119.1	100.31	1631	5.99358	7.511	6.75229
23	3990702	3991125	6.32	5.58	6.81	-1.23	8.84e-06	0.000225	2	2	40.85	54.49	103.78	120.51	1632	2.691	3.451	3.071
11	4515504	4516326	7.24	6.5	7.73	-1.23	9.39e-06	0.000236	2	2	108.93	72.21	178.31	247.28	1633	5.25967	7.308	6.28384
15	2399237	2399650	6.26	5.52	6.75	-1.23	1.51e-05	0.000343	2	2	46.9	44.96	93.33	121.9	1634	2.93563	3.451	3.19332
20	10224813	10225306	6.7	5.96	7.19	-1.23	1.61e-05	0.000361	2	0	43.87	80.38	137.91	153.24	1635	1.59013	0.609	1.09957
3	58807026	58807463	5.95	5.2	6.44	-1.23	2.08e-05	0.000441	1	2	42.36	31.33	82.19	91.25	1636	4.03649	3.654	3.84525
3	41054927	41055215	5.91	5.17	6.4	-1.23	2.3e-05	0.000476	2	2	39.34	32.7	80.8	87.77	1637	2.691	2.842	2.7665
6	29549654	29550217	6.51	5.77	6.99	-1.23	2.65e-05	0.000532	2	2	39.34	69.48	114.23	140.71	1638	3.05795	4.263	3.66047
7	13435306	13435772	6.33	5.59	6.82	-1.23	3.15e-05	0.000609	1	1	65.06	31.33	114.23	112.15	1639	3.66954	4.263	3.96627
2	146220657	146221506	6.71	5.97	7.2	-1.23	4.2e-05	0.000763	2	1	52.95	72.21	114.93	178.32	1640	5.50431	4.872	5.18815
2	136702243	136702618	5.82	5.07	6.3	-1.23	5.6e-05	0.000955	2	2	33.28	34.06	68.26	89.86	1641	2.93563	1.624	2.27982
3	59375540	59375951	5.7	4.96	6.19	-1.23	9.93e-05	0.0015	2	2	34.8	27.25	61.29	84.28	1642	2.32404	3.248	2.78602
1	44443866	44444549	7.52	6.77	8	-1.23	0.000109	0.00161	2	2	145.24	73.57	208.96	304.4	1643	5.99358	5.887	5.94029
32	561434	562189	6.64	5.9	7.13	-1.23	0.000142	0.00198	2	2	51.44	68.12	101	179.71	1644	2.20172	4.06	3.13086
3	15925118	15925408	5.15	4.4	5.64	-1.23	0.000328	0.00381	0	2	28.75	13.62	51.54	48.06	1645	1.95709	3.045	2.50104
2	88030187	88030459	5.66	4.92	6.14	-1.23	0.000334	0.00387	2	2	45.39	14.99	76.62	64.78	1646	2.32404	2.639	2.48152
3	59211968	59212226	5.17	4.43	5.66	-1.23	0.000335	0.00387	1	2	22.69	20.44	56.42	44.58	1647	1.22318	2.233	1.72809
Z	50946988	50947258	5.15	4.41	5.64	-1.23	0.000386	0.00434	1	2	30.26	12.26	50.85	48.76	1648	2.07941	1.421	1.7502
Z	23336074	23336624	5.66	4.92	6.15	-1.23	0.000405	0.00448	2	2	31.77	28.61	91.24	50.85	1649	3.91418	4.263	4.08859
1	108133233	108133526	5.11	4.36	5.6	-1.23	0.000567	0.00583	0	2	16.64	24.52	56.42	40.4	1650	2.32404	1.218	1.77102
24	4699	24072	6.17	5.42	6.65	-1.23	0.00215	0.0163	2	2	68.08	17.71	118.41	82.89	1651	249.039	320.537	284.788
27	1281675	1284863	5.19	4.45	5.68	-1.23	0.00236	0.0176	2	2	28.75	14.99	69.65	32.74	1652	118.159	124.033	121.096
5	57897966	57899891	8.13	7.4	8.62	-1.22	1.3e-08	1.28e-06	0	2	169.45	167.57	371.94	413.76	1653	11.9872	11.977	11.9821
2	138861414	138861975	7.4	6.66	7.88	-1.22	7.91e-08	5.56e-06	1	1	102.88	99.45	236.82	235.44	1654	2.81331	5.075	3.94416
1	110992248	110994128	8.68	7.94	9.16	-1.22	8.24e-08	5.74e-06	1	2	278.38	212.53	529.35	615.76	1655	12.5988	13.195	12.8969
6	2825290	2826317	7.35	6.62	7.84	-1.22	1.7e-07	1.01e-05	2	2	90.77	106.26	227.76	229.87	1656	7.82835	7.714	7.77117
2	32649082	32649964	7.19	6.45	7.67	-1.22	1.92e-07	1.12e-05	2	2	90.77	84.47	205.47	202.7	1657	3.30259	4.872	4.08729
7	25023090	25023747	7.23	6.49	7.71	-1.22	2.3e-07	1.28e-05	2	2	93.8	85.83	220.1	199.22	1658	5.62663	6.902	6.26431
1	145718652	145719189	6.94	6.21	7.43	-1.22	4.46e-07	2.16e-05	2	2	75.65	72.21	172.74	172.05	1659	1.83477	1.827	1.83088
3	101190810	101192024	7.84	7.1	8.32	-1.22	5.4e-07	2.5e-05	1	2	149.78	125.34	278.61	360.12	1660	10.1524	7.917	9.0347
27	7291701	7292536	8.03	7.3	8.52	-1.22	9.58e-07	3.96e-05	2	2	133.14	181.19	321.79	412.37	1661	5.74895	6.699	6.22397
14	5996556	5997326	7.55	6.82	8.04	-1.22	1.21e-06	4.74e-05	1	1	90.77	134.87	247.26	278.63	1662	4.7704	8.526	6.6482
26	3098225	3098750	7.28	6.54	7.76	-1.22	1.37e-06	5.24e-05	2	1	89.26	96.73	187.36	247.28	1663	4.28113	3.451	3.86606
1	166843714	166844561	7	6.26	7.48	-1.22	1.66e-06	6.04e-05	2	2	78.67	74.93	199.2	158.12	1664	8.68458	5.278	6.98129
5	31429393	31429967	7.85	7.12	8.34	-1.22	2.04e-06	7.11e-05	2	2	136.16	141.69	263.98	382.41	1665	5.13736	4.669	4.90318
15	4029189	4029764	6.6	5.87	7.09	-1.22	2.55e-06	8.48e-05	2	2	52.95	64.03	138.61	133.04	1666	5.62663	5.481	5.55381
14	3014606	3015349	7.9	7.16	8.38	-1.22	5.41e-06	0.000151	2	2	146.75	138.96	261.19	406.1	1667	5.38199	6.293	5.83749
9	20252777	20253427	6.82	6.08	7.3	-1.22	5.85e-06	0.000161	2	2	69.59	65.39	133.03	182.5	1668	4.64808	6.293	5.47054
5	43196396	43196953	6.78	6.04	7.27	-1.22	8.2e-06	0.000212	2	1	52.95	79.02	137.21	170.66	1669	3.4249	4.466	3.94545
27	5945430	5946004	6.34	5.61	6.83	-1.22	8.64e-06	0.000221	2	2	51.44	46.32	123.98	103.09	1670	3.54722	3.857	3.70211
1	18683606	18684590	6.44	5.7	6.93	-1.22	1.07e-05	0.00026	2	2	62.03	42.23	110.05	133.04	1671	7.58372	6.699	7.14136
12	12054458	12055045	7.14	6.4	7.63	-1.22	1.11e-05	0.000269	2	2	69.59	99.45	164.38	230.56	1672	2.44636	0.203	1.32468
9	22795950	22796516	6.25	5.51	6.74	-1.22	1.61e-05	0.00036	2	1	42.36	49.05	94.03	119.11	1673	3.66954	3.045	3.35727
1	22065148	22065692	6.4	5.66	6.88	-1.22	1.83e-05	0.000398	2	0	59	42.23	101.69	134.44	1674	7.4614	6.699	7.0802
4	27854008	27854746	6.25	5.52	6.74	-1.22	1.94e-05	0.000416	2	2	43.87	47.68	91.94	121.9	1675	5.99358	7.308	6.65079
1	62334950	62335300	6.17	5.44	6.66	-1.22	2.16e-05	0.000453	2	2	48.41	38.15	88.46	113.54	1676	2.20172	3.857	3.02936
13	13944449	13944729	6.63	5.89	7.11	-1.22	2.2e-05	0.000461	2	1	42.36	76.29	126.77	150.46	1677	1.22318	2.436	1.82959
1	65207677	65208049	6.02	5.29	6.51	-1.22	2.28e-05	0.000472	2	2	33.28	44.96	92.64	89.16	1678	1.3455	2.436	1.89075
1	106303277	106303897	6.31	5.58	6.8	-1.22	3.27e-05	0.000628	2	2	57.49	38.15	94.73	127.47	1679	5.87126	4.263	5.06713
1	196382102	196382720	5.83	5.1	6.31	-1.22	4.04e-05	0.000741	2	2	30.26	38.15	81.49	77.32	1680	3.30259	3.857	3.57979
3	97089155	97089590	5.94	5.2	6.42	-1.22	4.94e-05	0.000865	1	1	28.75	44.96	79.4	91.95	1681	2.93563	4.669	3.80232
3	27580580	27581093	5.94	5.2	6.43	-1.22	6.21e-05	0.00104	2	2	42.36	31.33	72.44	99.61	1682	4.03649	4.872	4.45425
1	183786451	183786990	6.22	5.48	6.71	-1.22	6.81e-05	0.00112	1	2	36.31	53.13	84.98	123.99	1683	5.50431	6.293	5.89865
2	102601559	102602221	7.13	6.39	7.61	-1.22	8.54e-05	0.00133	2	2	116.49	51.77	202.69	188.07	1684	3.4249	5.481	4.45295
3	101521838	101522116	5.6	4.87	6.09	-1.22	0.000109	0.00161	2	0	25.72	32.7	61.29	74.53	1685	1.46782	3.248	2.35791
33	7580268	7580783	5.47	4.74	5.95	-1.22	0.00011	0.00162	2	2	28.75	24.52	63.38	60.6	1686	2.20172	3.045	2.62336
4	79737273	79737519	5.64	4.91	6.13	-1.22	0.000149	0.00207	2	2	28.75	31.33	57.81	82.19	1687	2.20172	1.421	1.81136
18	5750972	5751245	5.41	4.67	5.9	-1.22	0.000167	0.00225	2	0	33.28	17.71	57.11	61.99	1688	2.32404	2.639	2.48152
2	145526197	145526716	6.16	5.43	6.65	-1.22	0.00019	0.00249	0	2	60.52	25.88	86.37	114.24	1689	3.79186	4.263	4.02743
1	191767901	191768231	5.62	4.88	6.11	-1.22	0.00028	0.00337	0	2	18.15	40.87	60.6	77.32	1690	1.59013	2.639	2.11457
3	106315059	106315380	5.15	4.42	5.64	-1.22	0.000357	0.00407	1	1	18.15	24.52	52.24	47.37	1691	2.07941	3.451	2.7652
20	1942403	1942847	5	4.26	5.49	-1.22	0.00054	0.00562	2	2	16.64	21.8	47.36	42.49	1692	9.17385	8.12	8.64692
31	2365464	2366636	4.88	4.14	5.36	-1.22	0.00155	0.0127	2	2	25.72	9.54	50.15	32.04	1693	29.9679	46.487	38.2274
18	11044655	11049732	5.52	4.78	6	-1.22	0.0024	0.0178	2	2	46.9	8.17	66.17	61.99	1694	76.6934	98.658	87.6757
Z	61843038	61843569	5.33	4.6	5.82	-1.22	0.00385	0.0254	2	2	34.8	13.62	78.01	34.83	1695	4.40345	2.842	3.62272
4	29409594	29410604	7.99	7.26	8.47	-1.21	1.21e-07	7.73e-06	2	2	158.86	148.5	319.01	392.16	1696	10.5193	9.541	10.0302
5	16520484	16521670	7.55	6.82	8.03	-1.21	5.85e-07	2.67e-05	2	2	125.57	100.81	286.27	236.13	1697	7.95067	6.902	7.42633
5	41079298	41080319	8.39	7.66	8.87	-1.21	1.44e-06	5.41e-05	2	2	245.09	160.76	433.23	502.92	1698	8.19531	9.135	8.66515
7	2867500	2868202	6.74	6.01	7.22	-1.21	1.46e-06	5.47e-05	2	2	62.03	66.76	154.63	143.49	1699	5.25967	6.293	5.77634
17	8921600	8922037	6.64	5.92	7.13	-1.21	2.05e-06	7.14e-05	2	0	63.54	57.22	134.43	144.89	1700	3.4249	3.045	3.23495
2	111001649	111002469	6.78	6.05	7.26	-1.21	3.06e-06	9.73e-05	2	2	62.03	70.84	138.61	168.57	1701	5.62663	6.902	6.26431
18	2710302	2710980	7.33	6.6	7.81	-1.21	3.52e-06	0.000108	2	2	119.52	74.93	237.51	211.06	1702	5.87126	3.248	4.55963
20	2000676	2001687	7.09	6.36	7.57	-1.21	5.05e-06	0.000143	2	2	90.77	73.57	160.9	220.11	1703	4.40345	6.293	5.34822
6	20505383	20505965	6.42	5.69	6.9	-1.21	5.69e-06	0.000157	0	2	54.46	49.05	128.16	111.45	1704	3.18027	5.278	4.22913
2	10500349	10501059	7.42	6.69	7.9	-1.21	6.08e-06	0.000166	2	2	90.77	115.8	197.81	279.32	1705	5.38199	6.496	5.93899
3	21303833	21304588	8.01	7.29	8.49	-1.21	6.58e-06	0.000177	2	2	128.6	183.92	300.9	420.03	1706	9.29617	7.308	8.30208
6	36327664	36329173	6.87	6.14	7.35	-1.21	9.51e-06	0.000238	2	1	63.54	77.65	137.21	189.47	1707	16.3906	11.571	13.9808
21	1911244	1911570	6.06	5.33	6.54	-1.21	1.5e-05	0.000341	2	2	39.34	40.87	92.64	93.34	1708	2.32404	2.436	2.38002
4	16783686	16784205	6.08	5.35	6.56	-1.21	1.53e-05	0.000346	1	2	37.82	43.6	93.33	95.43	1709	2.81331	3.857	3.33516
3	23528992	23529549	6.57	5.84	7.06	-1.21	2.54e-05	0.000516	2	2	59	55.86	107.26	158.82	1710	5.25967	4.263	4.76134
15	7400542	7400780	6.61	5.89	7.09	-1.21	5.94e-05	0.001	2	2	52.95	65.39	105.87	167.18	1711	0.733908	2.03	1.38195
2	79147976	79150560	6.04	5.32	6.52	-1.21	7.8e-05	0.00124	0	2	48.41	31.33	106.57	77.32	1712	13.3327	20.909	17.1208
3	41757877	41758296	5.72	4.99	6.21	-1.21	8.51e-05	0.00133	2	1	24.21	39.51	75.22	72.44	1713	1.59013	2.233	1.91157
19	2240928	2241303	5.89	5.17	6.37	-1.21	0.000105	0.00156	2	2	24.21	47.68	87.06	78.71	1714	1.95709	2.233	2.09504
2	54926674	54927177	5.56	4.83	6.04	-1.21	0.000117	0.00171	2	2	24.21	32.7	68.96	62.69	1715	3.30259	3.857	3.57979
12	8869382	8869602	5.47	4.74	5.95	-1.21	0.000132	0.00188	2	2	30.26	23.16	63.38	59.9	1716	2.44636	1.827	2.13668
1	17506922	17507428	5.89	5.17	6.37	-1.21	0.000248	0.00307	0	2	37.82	34.06	61.99	103.79	1717	3.30259	3.248	3.27529
3	29192170	29192640	5.21	4.48	5.69	-1.21	0.000291	0.00347	2	2	24.21	20.44	50.85	52.24	1718	4.03649	4.263	4.14975
Z	7706552	7707227	6.73	6	7.21	-1.21	0.000347	0.00398	2	2	71.11	57.22	196.42	99.61	1719	6.23822	6.09	6.16411
4	19546652	19546993	5.97	5.24	6.45	-1.21	0.000357	0.00407	2	2	34.8	40.87	62.69	112.15	1720	2.81331	2.03	2.42166
20	6643242	6643550	5.09	4.36	5.58	-1.21	0.000496	0.00526	2	2	16.64	24.52	50.15	45.28	1721	1.71245	3.248	2.48023
1	142706224	142706464	4.91	4.18	5.4	-1.21	0.0014	0.0118	1	1	9.08	27.25	39	45.28	1722	2.20172	2.233	2.21736
19	8532481	8535487	9.3	8.57	9.78	-1.2	2.28e-08	2.02e-06	0	2	422.1	340.59	819.8	936.88	1723	9.05153	10.15	9.60076
5	51970185	51971038	7.29	6.57	7.77	-1.2	5.3e-07	2.46e-05	2	2	102.88	87.19	203.38	232.65	1724	4.89272	6.293	5.59286
22	2846734	2847399	7.16	6.44	7.64	-1.2	1.41e-06	5.33e-05	1	2	92.29	81.74	178.31	221.51	1725	3.91418	6.496	5.20509
6	4384849	4385355	7.37	6.65	7.84	-1.2	2.83e-06	9.16e-05	2	2	96.83	103.54	194.33	265.39	1726	8.92921	7.511	8.22011
17	10107952	10108660	7.19	6.47	7.67	-1.2	4.25e-06	0.000125	2	2	105.9	70.84	183.88	222.2	1727	4.40345	2.436	3.41972
8	25876434	25877025	7.15	6.43	7.62	-1.2	4.41e-06	0.000129	2	2	98.34	73.57	172.04	222.2	1728	5.74895	5.684	5.71647
1	56677882	56678438	6.41	5.69	6.88	-1.2	5.78e-06	0.000159	2	2	48.41	54.49	117.01	119.11	1729	3.30259	5.075	4.18879
19	7788297	7789029	7.04	6.32	7.51	-1.2	9.58e-06	0.000239	2	0	98.34	61.31	165.07	200.61	1730	2.20172	2.03	2.11586
7	22768256	22768989	6.81	6.09	7.29	-1.2	1.39e-05	0.000321	2	2	81.7	54.49	135.82	176.93	1731	6.1159	3.654	4.88495
1	113317130	113317510	6.68	5.96	7.16	-1.2	1.51e-05	0.000343	2	2	60.52	64.03	119.1	166.48	1732	2.56868	1.218	1.89334
3	50355256	50355676	6.56	5.84	7.04	-1.2	1.62e-05	0.000362	2	1	52.95	61.31	111.44	151.15	1733	8.92921	5.684	7.30661
5	26800332	26800589	6.07	5.35	6.55	-1.2	1.79e-05	0.00039	2	2	40.85	40.87	92.64	94.73	1734	1.83477	3.248	2.54138
9	18296178	18296600	6.14	5.42	6.62	-1.2	4.28e-05	0.000774	2	0	40.85	44.96	83.58	113.54	1735	3.54722	4.06	3.80361
7	1134391	1134851	6.35	5.63	6.83	-1.2	5.52e-05	0.000944	2	2	48.41	50.41	90.55	136.53	1736	5.74895	5.481	5.61497
26	1047167	1047675	5.9	5.18	6.37	-1.2	5.95e-05	0.001	2	2	42.36	29.97	74.53	91.25	1737	2.81331	2.233	2.52316
3	16770786	16771149	5.74	5.02	6.21	-1.2	7.31e-05	0.00118	2	2	34.8	29.97	68.26	80.1	1738	2.44636	3.654	3.05018
13	8160966	8161289	5.76	5.04	6.24	-1.2	7.85e-05	0.00125	2	2	31.77	34.06	83.58	67.57	1739	1.10086	2.842	1.97143
2	69778699	69779056	5.74	5.02	6.22	-1.2	8.74e-05	0.00136	1	2	36.31	28.61	66.17	82.89	1740	3.54722	1.218	2.38261
1	195477125	195477602	5.92	5.2	6.4	-1.2	9.4e-05	0.00143	0	2	39.34	34.06	69.65	98.91	1741	2.07941	3.654	2.8667
2	128861101	128861370	5.52	4.8	6	-1.2	0.000127	0.00181	2	0	25.72	29.97	61.29	66.87	1742	0.856226	1.421	1.13861
2	130573798	130588339	6.98	6.26	7.46	-1.2	0.000209	0.00269	1	2	62.03	91.28	126.77	224.99	1743	99.9338	166.054	132.994
3	76671790	76672229	5.3	4.58	5.78	-1.2	0.000441	0.00478	2	0	28.75	19.07	45.27	64.78	1744	3.30259	3.045	3.17379
Z	78078327	78079105	5.83	5.11	6.31	-1.2	0.00212	0.0162	2	2	51.44	17.71	101.69	57.12	1745	15.1674	15.631	15.3992
Z	65985792	65986463	6.14	5.42	6.62	-1.2	0.00557	0.0336	1	2	66.57	19.07	129.55	66.87	1746	4.03649	3.857	3.94675
23	553610	554981	8.18	7.47	8.66	-1.19	1.7e-08	1.59e-06	2	2	186.09	167.57	401.89	406.1	1747	11.4979	12.383	11.9404
20	13203911	13204903	8.01	7.3	8.49	-1.19	2.55e-08	2.2e-06	2	2	155.83	159.4	351.04	367.09	1748	8.19531	8.932	8.56365
2	90660821	90661604	7.48	6.76	7.95	-1.19	1.4e-07	8.7e-06	0	2	113.47	103.54	249.35	245.89	1749	7.70603	8.12	7.91302
2	63702889	63703647	7.35	6.63	7.82	-1.19	1.55e-06	5.75e-05	1	2	118.01	80.38	234.03	219.42	1750	9.41849	8.323	8.87074
4	90920079	90920702	7.23	6.51	7.7	-1.19	2.76e-06	9.01e-05	2	2	110.44	72.21	202.69	213.84	1751	3.05795	2.436	2.74697
17	10398480	10399045	6.7	5.99	7.17	-1.19	5.21e-06	0.000147	1	2	55.98	70.84	134.43	153.94	1752	4.89272	5.481	5.18686
2	90772451	90772810	6.47	5.76	6.95	-1.19	6.04e-06	0.000165	1	1	60.52	47.68	121.89	124.68	1753	3.66954	3.451	3.56027
10	15326407	15326728	6.38	5.67	6.85	-1.19	7.25e-06	0.000192	2	2	49.93	51.77	117.01	114.24	1754	2.81331	4.06	3.43666
4	56432101	56432615	6.54	5.83	7.02	-1.19	7.95e-06	0.000207	2	2	48.41	65.39	123.98	135.13	1755	4.40345	3.654	4.02872
12	11006547	11007538	6.86	6.15	7.34	-1.19	8.83e-06	0.000225	0	2	87.75	54.49	171.34	152.55	1756	6.72749	8.526	7.62674
26	1133771	1134194	6.9	6.18	7.37	-1.19	9.21e-06	0.000232	2	2	59	85.83	147.66	183.89	1757	1.59013	1.624	1.60707
2	32666453	32666676	6.53	5.82	7.01	-1.19	9.27e-06	0.000234	2	2	55.98	57.22	114.93	142.8	1758	1.3455	2.03	1.68775
14	8846914	8847400	6.47	5.75	6.94	-1.19	1.32e-05	0.000307	1	2	43.87	64.03	128.86	117.02	1759	2.691	3.857	3.274
3	109457486	109458054	6.41	5.7	6.89	-1.19	1.64e-05	0.000365	2	2	42.36	61.31	110.05	126.77	1760	5.38199	6.496	5.93899
17	5140529	5140985	6.14	5.42	6.61	-1.19	2.78e-05	0.000552	2	2	52.95	32.7	96.82	98.91	1761	0	0	0
3	109793912	109794561	6.14	5.42	6.61	-1.19	2.97e-05	0.000582	2	0	37.82	47.68	88.46	107.27	1762	5.13736	5.075	5.10618
Z	13989859	13990485	6.1	5.39	6.58	-1.19	3.98e-05	0.000731	2	0	46.9	36.78	107.96	83.59	1763	6.1159	3.654	4.88495
2	102030479	102031036	5.95	5.24	6.43	-1.19	5.46e-05	0.000937	2	2	46.9	28.61	90.55	81.5	1764	2.44636	3.654	3.05018
3	76808550	76808867	5.81	5.1	6.29	-1.19	7.42e-05	0.0012	2	2	30.26	38.15	71.74	84.28	1765	1.46782	2.639	2.05341
3	54047809	54048203	5.95	5.24	6.43	-1.19	7.63e-05	0.00122	1	1	45.39	29.97	75.22	96.82	1766	2.32404	3.654	2.98902
Z	10088332	10088739	6.52	5.81	6.99	-1.19	7.84e-05	0.00125	0	2	71.11	40.87	148.36	106.57	1767	1.95709	2.842	2.39954
4	49003504	49004028	5.71	4.99	6.19	-1.19	0.000101	0.00152	2	2	37.82	25.88	79.4	66.17	1768	3.91418	4.06	3.98709
21	489165	489699	6.55	5.84	7.03	-1.19	0.00014	0.00197	2	0	72.62	42.23	103.78	157.42	1769	3.66954	2.842	3.25577
4	4560029	4560421	5.79	5.07	6.27	-1.19	0.000151	0.00209	2	2	46.9	20.44	78.01	75.93	1770	2.81331	2.03	2.42166
32	598657	599325	5.52	4.8	5.99	-1.19	0.000153	0.00211	1	1	25.72	29.97	59.2	68.26	1771	3.05795	4.466	3.76197
5	586332	586783	5.61	4.89	6.09	-1.19	0.000174	0.00232	2	2	21.18	38.15	66.17	69.66	1772	2.56868	3.451	3.00984
4	68554049	68554302	5.69	4.97	6.16	-1.19	0.000196	0.00255	2	2	28.75	34.06	59.2	84.28	1773	2.20172	1.827	2.01436
5	39476589	39476957	5.39	4.67	5.86	-1.19	0.000217	0.00276	2	2	31.77	19.07	58.51	57.81	1774	2.44636	2.03	2.23818
8	5782507	5782777	5.41	4.7	5.89	-1.19	0.000226	0.00285	0	2	28.75	23.16	53.63	64.78	1775	1.3455	2.436	1.89075
5	34061903	34062361	5.43	4.71	5.9	-1.19	0.00029	0.00346	2	2	34.8	17.71	65.47	54.33	1776	3.18027	2.233	2.70663
2	70161850	70162147	5.26	4.54	5.74	-1.19	0.000443	0.0048	0	2	16.64	29.97	55.02	51.55	1777	2.44636	2.639	2.54268
4	91159064	91159441	5.1	4.38	5.58	-1.19	0.000471	0.00504	2	2	22.69	19.07	48.06	47.37	1778	0.733908	1.218	0.975954
3	44255944	44256321	5.51	4.8	5.99	-1.19	0.000572	0.00587	1	1	37.82	17.71	75.92	50.85	1779	1.83477	2.233	2.03388
Z	1913029	1913436	5.92	5.2	6.39	-1.19	0.000588	0.006	1	2	40.85	32.7	109.35	58.51	1780	2.93563	2.233	2.58432
10	13427906	13428396	6.05	5.33	6.52	-1.19	0.000636	0.00638	2	2	40.85	39.51	61.99	121.9	1781	4.64808	3.451	4.04954
Z	79817851	79818437	6.78	6.06	7.25	-1.19	0.000653	0.0065	2	2	71.11	62.67	207.56	97.52	1782	6.48285	4.669	5.57593
Z	45622171	45622653	5.62	4.91	6.1	-1.19	0.000697	0.00683	1	2	42.36	17.71	82.89	54.33	1783	5.01504	4.06	4.53752
Z	68591006	68591424	6.3	5.59	6.78	-1.19	0.00177	0.0141	2	2	63.54	32.7	148.36	71.05	1784	3.30259	1.624	2.46329
20	3254959	3255900	6.89	6.17	7.36	-1.19	0.00202	0.0156	2	2	105.9	38.15	123.98	204.79	1785	6.60517	7.308	6.95658
Z	43193913	43194402	5.87	5.16	6.34	-1.19	0.00221	0.0167	2	2	45.39	25.88	111.44	50.85	1786	3.54722	3.654	3.60061
25	3337963	3338954	8.17	7.46	8.64	-1.18	8.81e-08	6.06e-06	1	2	155.83	196.18	392.84	407.49	1787	4.64808	3.857	4.25254
2	32566415	32567358	7.66	6.96	8.14	-1.18	5.3e-07	2.46e-05	2	2	118.01	130.79	253.53	309.27	1788	7.95067	7.105	7.52783
33	7638659	7639709	7.48	6.77	7.95	-1.18	6.4e-07	2.86e-05	2	2	104.39	114.44	224.98	270.96	1789	5.62663	6.293	5.95981
7	9907084	9907495	7.21	6.5	7.69	-1.18	6.98e-07	3.07e-05	2	2	99.85	81.74	199.2	212.45	1790	4.7704	4.872	4.8212
1	34458122	34458739	7.29	6.58	7.77	-1.18	1.09e-06	4.37e-05	1	2	107.42	84.47	202.69	232.65	1791	5.38199	4.466	4.924
6	30748793	30749473	7.35	6.64	7.82	-1.18	1.2e-06	4.71e-05	2	0	90.77	108.99	206.17	245.89	1792	5.01504	4.872	4.94352
6	15900148	15900804	6.96	6.25	7.43	-1.18	1.33e-06	5.13e-05	2	2	77.16	74.93	183.18	162.3	1793	4.52577	4.669	4.59738
24	5287863	5288853	7.38	6.67	7.85	-1.18	2.19e-06	7.52e-05	2	2	107.42	96.73	200.6	261.91	1794	6.72749	6.699	6.71324
32	567091	567895	6.81	6.1	7.28	-1.18	2.74e-06	8.95e-05	2	0	63.54	73.57	146.27	165.09	1795	4.7704	4.06	4.4152
2	89417005	89417917	6.81	6.11	7.29	-1.18	3.28e-06	0.000103	0	2	60.52	77.65	152.54	159.51	1796	6.1159	8.323	7.21945
1	197349111	197349632	6.52	5.81	6.99	-1.18	6.02e-06	0.000164	2	2	60.52	51.77	120.5	134.44	1797	2.32404	2.436	2.38002
2	139767422	139768261	6.91	6.2	7.39	-1.18	6.31e-06	0.000171	2	2	83.21	64.03	147.66	186.68	1798	5.50431	5.887	5.69565
22	61355	62033	6.51	5.81	6.98	-1.18	7.62e-06	0.0002	2	2	55.98	55.86	117.01	135.83	1799	2.07941	2.03	2.0547
1	173764428	173765112	6.83	6.13	7.3	-1.18	8.53e-06	0.000218	2	2	62.03	77.65	139.3	176.23	1800	6.72749	4.263	5.49524
1	113100314	113101183	6.32	5.61	6.79	-1.18	1.13e-05	0.000272	2	2	51.44	46.32	105.17	116.33	1801	7.58372	6.902	7.24286
5	59176443	59177299	6.62	5.92	7.09	-1.18	1.18e-05	0.000282	2	2	65.06	55.86	153.23	119.81	1802	4.52577	3.857	4.19138
11	422067	422572	6.36	5.65	6.83	-1.18	1.25e-05	0.000295	2	2	52.95	47.68	105.17	122.6	1803	2.56868	3.248	2.90834
3	109852234	109852692	6.29	5.58	6.77	-1.18	1.38e-05	0.00032	2	2	46.9	49.05	117.01	101	1804	3.30259	3.045	3.17379
6	28589066	28589433	6.19	5.48	6.66	-1.18	1.6e-05	0.000358	2	2	48.41	40.87	98.21	104.48	1805	2.44636	2.842	2.64418
1	197295754	197296100	6.35	5.64	6.82	-1.18	1.78e-05	0.000389	2	2	59	40.87	106.57	119.11	1806	2.20172	2.233	2.21736
21	3925256	3925852	6.6	5.89	7.07	-1.18	2.03e-05	0.000432	2	2	43.87	74.93	135.12	134.44	1807	4.28113	3.248	3.76456
5	25172934	25173695	7.39	6.68	7.86	-1.18	2.13e-05	0.000448	1	1	119.52	85.83	188.76	277.23	1808	5.01504	7.511	6.26302
12	14539610	14539979	6.66	5.95	7.13	-1.18	2.34e-05	0.000482	2	1	78.67	44.96	130.25	150.46	1809	2.93563	3.045	2.99032
7	31203924	31204356	6.06	5.35	6.53	-1.18	3.13e-05	0.000606	2	2	40.85	40.87	86.37	98.22	1810	2.81331	4.06	3.43666
2	135938230	135938911	7.05	6.35	7.53	-1.18	3.13e-05	0.000606	1	2	104.39	58.58	203.38	165.09	1811	2.691	5.684	4.1875
4	6005013	6005289	5.93	5.22	6.41	-1.18	3.67e-05	0.000686	0	2	39.34	35.42	81.49	88.46	1812	2.07941	1.624	1.8517
21	4574949	4575515	6.99	6.28	7.47	-1.18	4.06e-05	0.000743	2	2	59	96.73	149.75	204.09	1813	3.66954	5.684	4.67677
2	51800599	51800938	5.88	5.17	6.35	-1.18	4.69e-05	0.000831	1	2	40.85	31.33	80.8	82.89	1814	1.95709	1.624	1.79054
4	89833936	89834392	6.21	5.5	6.68	-1.18	4.7e-05	0.000833	2	2	33.28	57.22	107.26	98.22	1815	3.05795	2.639	2.84847
13	8773335	8773854	5.81	5.1	6.29	-1.18	6.12e-05	0.00102	1	2	33.28	35.42	82.19	73.84	1816	4.28113	4.466	4.37356
1	140233750	140234223	5.78	5.07	6.25	-1.18	8.67e-05	0.00135	2	0	33.28	34.06	83.58	68.96	1817	3.79186	4.872	4.33193
9	10265879	10266297	5.69	4.99	6.16	-1.18	0.000104	0.00155	2	1	34.8	28.61	77.31	66.17	1818	4.03649	3.451	3.74375
10	17555346	17556162	6.14	5.43	6.61	-1.18	0.000112	0.00164	2	2	57.49	28.61	87.06	108.66	1819	7.09444	6.293	6.69372
1	94713510	94713906	5.77	5.06	6.24	-1.18	0.000122	0.00177	2	2	40.85	25.88	67.56	83.59	1820	3.54722	4.872	4.20961
9	4756389	4756697	5.81	5.11	6.29	-1.18	0.000126	0.00181	1	2	36.31	32.7	66.17	89.86	1821	1.83477	1.827	1.83088
4	39536503	39536852	5.55	4.84	6.03	-1.18	0.000128	0.00183	2	2	28.75	28.61	64.78	65.48	1822	3.4249	1.624	2.52445
3	1086880	1087471	5.94	5.23	6.41	-1.18	0.000132	0.00187	2	2	43.87	31.33	70.35	100.31	1823	4.89272	3.248	4.07036
5	32607121	32607378	5.73	5.03	6.21	-1.18	0.000157	0.00215	2	1	40.85	24.52	65.47	82.19	1824	1.59013	2.03	1.81007
13	15210033	15210500	5.68	4.97	6.15	-1.18	0.000158	0.00215	2	2	25.72	36.78	63.38	78.71	1825	4.15881	4.263	4.21091
25	53015	54561	6.89	6.18	7.37	-1.18	0.000267	0.00325	2	2	51.44	94	127.46	202.7	1826	7.09444	6.902	6.99822
Z	55153682	55153983	5.77	5.06	6.24	-1.18	0.00028	0.00337	2	2	40.85	25.88	90.55	60.6	1827	1.59013	1.624	1.60707
33	6449572	6453227	5.49	4.78	5.96	-1.18	0.000361	0.00411	2	0	31.77	23.16	73.83	50.85	1828	35.8392	63.945	49.8921
3	65625491	65625831	5.29	4.58	5.76	-1.18	0.000363	0.00412	2	2	30.26	17.71	57.81	50.85	1829	3.18027	3.857	3.51863
3	97628094	97628355	5.25	4.55	5.73	-1.18	0.00046	0.00494	2	2	31.77	14.99	55.72	50.15	1830	2.81331	2.436	2.62466
6	11067754	11068171	4.91	4.21	5.39	-1.18	0.00132	0.0112	2	1	15.13	21.8	36.22	47.37	1831	3.4249	5.278	4.35145
4	90924769	90927373	8.9	8.2	9.37	-1.17	5.31e-09	6.29e-07	2	2	282.92	305.17	667.26	651.98	1832	8.8069	6.496	7.65145
10	3043718	3044827	8.6	7.9	9.07	-1.17	8.06e-08	5.64e-06	2	1	266.27	209.8	517.51	553.77	1833	9.41849	9.338	9.37824
10	1583861	1585230	8.04	7.35	8.51	-1.17	4.21e-07	2.06e-05	1	1	173.99	151.22	326.67	402.61	1834	6.97213	8.12	7.54606
17	2333781	2334403	7.45	6.75	7.91	-1.17	8.7e-07	3.69e-05	2	2	102.88	111.71	218.71	264	1835	0	0	0
13	17840368	17840922	7.75	7.05	8.22	-1.17	9.77e-07	4.03e-05	0	2	124.06	141.69	263.98	332.26	1836	6.84981	5.481	6.1654
4	4612307	4612826	7.42	6.72	7.88	-1.17	1.49e-06	5.56e-05	1	2	89.26	121.25	245.87	226.38	1837	6.36054	7.511	6.93577
5	53054893	53055187	6.88	6.18	7.35	-1.17	1.6e-06	5.88e-05	2	0	77.16	68.12	162.99	164.39	1838	2.93563	1.624	2.27982
11	1005955	1006354	6.73	6.03	7.2	-1.17	2.93e-06	9.42e-05	2	2	68.08	62.67	146.97	146.28	1839	2.20172	2.436	2.31886
15	5398970	5399745	6.83	6.13	7.3	-1.17	3.33e-06	0.000104	2	2	75.65	64.03	146.97	167.18	1840	4.28113	6.902	5.59156
1	85356337	85357097	7	6.3	7.47	-1.17	5.66e-06	0.000157	2	2	92.29	65.39	192.94	162.3	1841	5.38199	4.669	5.0255
5	22084027	22084883	6.55	5.85	7.02	-1.17	5.75e-06	0.000159	2	2	60.52	54.49	123.98	135.13	1842	5.62663	9.338	7.48231
3	51576744	51577175	6.51	5.81	6.98	-1.17	1.16e-05	0.000277	2	1	46.9	65.39	123.28	129.56	1843	2.56868	3.654	3.11134
10	2001679	2002722	8.05	7.35	8.52	-1.17	2.19e-05	0.000458	1	2	124.06	202.99	319.01	415.85	1844	8.92921	10.353	9.64111
5	3150913	3151289	6.33	5.63	6.8	-1.17	3.65e-05	0.000684	2	2	63.54	35.42	111.44	111.45	1845	3.05795	2.436	2.74697
21	4454101	4454385	6.07	5.37	6.54	-1.17	3.67e-05	0.000686	2	2	39.34	43.6	98.91	87.07	1846	0.978544	2.436	1.70727
19	10082545	10082791	6.37	5.67	6.84	-1.17	3.68e-05	0.000688	2	2	39.34	62.67	105.87	123.99	1847	1.3455	1.827	1.58625
9	4165882	4166604	6.71	6.01	7.18	-1.17	3.68e-05	0.000688	0	2	66.57	62.67	117.01	173.44	1848	5.38199	3.045	4.2135
1	137554324	137554723	6.91	6.21	7.39	-1.17	4.53e-05	0.000809	2	2	78.67	69.48	130.25	204.09	1849	2.93563	4.466	3.70082
14	10272319	10272590	5.96	5.27	6.43	-1.17	9.15e-05	0.00141	2	2	34.8	42.23	97.51	75.23	1850	0.366954	1.015	0.690977
1	97898763	97899236	5.89	5.19	6.36	-1.17	0.000119	0.00173	2	1	48.41	24.52	78.01	86.37	1851	4.89272	4.06	4.47636
7	3182192	3182556	5.76	5.05	6.23	-1.17	0.000123	0.00177	2	1	37.82	28.61	66.17	83.59	1852	4.03649	2.436	3.23625
4	26238355	26239062	5.96	5.27	6.43	-1.17	0.000127	0.00182	1	1	34.8	42.23	72.44	100.31	1853	4.52577	6.09	5.30788
2	144513268	144513611	5.61	4.91	6.08	-1.17	0.00014	0.00197	2	2	28.75	31.33	71.04	64.08	1854	3.4249	4.06	3.74245
1	127397191	127397506	5.89	5.19	6.35	-1.17	0.000158	0.00216	2	2	34.8	38.15	96.12	67.57	1855	1.95709	2.639	2.29804
2	66238832	66239409	7.14	6.44	7.6	-1.17	0.000159	0.00217	1	1	111.96	61.31	156.72	232.65	1856	4.52577	6.293	5.40938
2	1062333	1062898	5.74	5.05	6.21	-1.17	0.000209	0.00268	1	1	34.8	31.33	87.06	61.3	1857	3.30259	4.466	3.88429
3	39990529	39990880	5.56	4.86	6.03	-1.17	0.000237	0.00296	2	2	24.21	34.06	59.2	71.75	1858	1.95709	1.421	1.68904
22	166584	168004	5.32	4.62	5.79	-1.17	0.000408	0.00451	2	2	28.75	20.44	48.76	61.99	1859	18.2254	12.992	15.6087
3	41839937	41840434	6.5	5.8	6.97	-1.17	0.000504	0.00533	1	2	39.34	72.21	94.03	157.42	1860	4.15881	3.451	3.80491
Z	81407493	81408313	6.62	5.92	7.09	-1.17	0.00071	0.00694	1	2	80.18	40.87	172.04	99.61	1861	5.25967	4.872	5.06584
1	75421272	75421663	5.66	4.96	6.13	-1.17	0.0017	0.0137	1	2	49.93	12.26	75.92	64.08	1862	4.40345	4.872	4.63772
25	703097	703600	4.96	4.26	5.43	-1.17	0.00171	0.0137	1	2	15.13	23.16	52.24	34.13	1863	6.72749	6.09	6.40874
13	1482382	1485192	5.78	5.07	6.25	-1.17	0.00235	0.0175	2	2	19.67	47.68	53.63	98.22	1864	7.58372	8.323	7.95336
1	75952928	75955199	4.96	4.26	5.43	-1.17	0.00319	0.022	2	2	16.64	21.8	29.25	57.12	1865	96.9982	96.425	96.7116
2	139894679	139895844	7.98	7.29	8.45	-1.16	8.03e-08	5.62e-06	1	2	148.27	164.85	356.62	342.01	1866	10.6417	9.947	10.2943
26	4706360	4707231	7.61	6.92	8.08	-1.16	3.05e-07	1.62e-05	2	1	113.47	129.42	261.19	280.02	1867	9.29617	9.135	9.21558
13	9389849	9391292	7.85	7.15	8.32	-1.16	5.63e-07	2.58e-05	2	2	125.57	159.4	297.41	341.32	1868	12.5988	13.601	13.0999
3	18964530	18965240	7.42	6.73	7.89	-1.16	7.65e-07	3.32e-05	0	2	102.88	108.99	218.01	255.64	1869	5.01504	7.511	6.26302
23	250017	250941	7.79	7.1	8.25	-1.16	9.01e-07	3.79e-05	2	2	121.03	152.58	280	330.87	1870	5.62663	6.699	6.16281
2	103755816	103756860	7.7	7.01	8.16	-1.16	1.45e-06	5.45e-05	2	1	110.44	147.14	266.07	307.88	1871	7.58372	7.105	7.34436
1	177331221	177332228	7.07	6.38	7.54	-1.16	1.89e-06	6.68e-05	2	2	93.8	72.21	188.76	182.5	1872	9.90776	9.135	9.52138
26	4498539	4499021	6.83	6.14	7.3	-1.16	2.3e-06	7.83e-05	2	2	74.13	66.76	161.59	153.94	1873	2.81331	3.248	3.03066
2	88568450	88568947	7.19	6.5	7.66	-1.16	2.92e-06	9.41e-05	2	0	90.77	89.92	178.31	226.38	1874	4.15881	3.045	3.60191
13	18968068	18974426	9.37	8.67	9.83	-1.16	3.75e-06	0.000114	2	2	437.23	378.74	732.04	1093.6	1875	34.249	35.119	34.684
3	9541386	9542310	6.81	6.11	7.27	-1.16	4.11e-06	0.000122	1	1	78.67	59.94	154.63	154.64	1876	5.62663	5.684	5.65531
12	11437522	11438219	6.58	5.88	7.04	-1.16	5.73e-06	0.000158	2	2	62.03	55.86	127.46	136.53	1877	3.79186	2.639	3.21543
12	10122103	10122507	7.24	6.55	7.7	-1.16	7.83e-06	0.000204	2	2	113.47	73.57	193.63	223.6	1878	2.44636	3.857	3.15168
5	56607809	56608596	6.58	5.89	7.04	-1.16	8.17e-06	0.000211	2	2	54.46	64.03	137.91	126.08	1879	4.89272	6.699	5.79586
6	13118564	13119066	6.47	5.78	6.94	-1.16	1.12e-05	0.00027	2	2	48.41	61.31	120.5	124.68	1880	2.44636	3.451	2.94868
20	13045665	13046173	6.59	5.89	7.05	-1.16	1.19e-05	0.000283	1	1	71.11	47.68	133.73	131.65	1881	5.62663	4.872	5.24931
10	3153840	3154364	7.15	6.46	7.62	-1.16	1.22e-05	0.000288	0	2	71.11	104.9	175.52	216.63	1882	1.46782	2.233	1.85041
16	2798121	2799732	6.28	5.59	6.75	-1.16	1.41e-05	0.000326	2	2	48.41	47.68	106.57	108.66	1883	9.17385	11.368	10.2709
23	4693505	4693835	6.34	5.64	6.8	-1.16	1.44e-05	0.000331	2	2	45.39	54.49	110.75	112.84	1884	3.66954	2.639	3.15427
6	20155573	20156418	7.49	6.79	7.95	-1.16	2.04e-05	0.000433	2	1	122.55	99.45	198.51	297.43	1885	5.99358	8.526	7.25979
10	3085687	3086142	6.4	5.71	6.87	-1.16	2.24e-05	0.000466	1	2	49.93	54.49	129.55	103.79	1886	2.93563	3.451	3.19332
1	172360453	172361379	7.04	6.35	7.51	-1.16	2.68e-05	0.000537	2	2	102.88	59.94	164.38	200.61	1887	5.74895	6.902	6.32547
2	12752798	12753204	6.25	5.56	6.72	-1.16	2.89e-05	0.000569	1	2	42.36	51.77	113.53	96.82	1888	3.91418	4.06	3.98709
18	2650310	2650674	6.1	5.41	6.57	-1.16	4.31e-05	0.000778	0	2	46.9	38.15	86.37	103.79	1889	2.56868	2.233	2.40084
7	15787784	15788106	5.95	5.26	6.42	-1.16	4.97e-05	0.000871	1	1	43.87	32.7	85.67	85.68	1890	2.691	3.451	3.071
4	78132379	78132959	6.01	5.32	6.48	-1.16	5.04e-05	0.00088	2	2	36.31	43.6	84.28	94.04	1891	5.13736	5.278	5.20768
2	135043269	135043552	6.28	5.59	6.75	-1.16	5.27e-05	0.000911	1	1	62.03	34.06	104.48	110.06	1892	0.856226	0.406	0.631113
2	68699830	68700243	6.04	5.34	6.51	-1.16	6.01e-05	0.00101	2	2	36.31	44.96	82.19	99.61	1893	3.4249	3.248	3.33645
4	85247290	85247718	6.43	5.74	6.9	-1.16	7.16e-05	0.00116	1	2	60.52	46.32	97.51	140.71	1894	6.48285	2.233	4.35793
2	131479540	131480129	6.47	5.77	6.93	-1.16	8.45e-05	0.00132	2	2	69.59	39.51	105.17	139.31	1895	3.05795	2.639	2.84847
6	31869871	31870346	5.89	5.2	6.36	-1.16	9.07e-05	0.0014	0	2	39.34	34.06	72.44	91.95	1896	4.28113	3.857	4.06906
3	82409190	82409660	6.12	5.43	6.59	-1.16	0.00012	0.00174	0	2	57.49	28.61	89.15	103.09	1897	3.30259	2.842	3.07229
2	84412081	84412510	6.09	5.4	6.56	-1.16	0.000146	0.00203	2	1	55.98	28.61	84.28	104.48	1898	3.79186	3.654	3.72293
17	9161397	9161716	6.05	5.36	6.52	-1.16	0.000191	0.00251	1	2	30.26	51.77	78.01	105.18	1899	2.81331	0.812	1.81266
3	59942676	59943159	6.96	6.26	7.43	-1.16	0.000196	0.00256	2	2	107.42	46.32	174.13	169.96	1900	3.54722	4.466	4.00661
Z	19213	20023	7.62	6.93	8.09	-1.16	0.000275	0.00332	2	2	166.42	77.65	308.56	236.83	1901	3.79186	3.451	3.62143
Z	16426306	16427334	7.72	7.03	8.19	-1.16	0.000286	0.00342	2	2	166.42	95.37	362.89	220.81	1902	7.82835	10.556	9.19217
24	4740473	4740998	6.53	5.84	7	-1.16	0.000331	0.00383	2	2	81.7	32.7	137.91	118.42	1903	3.54722	3.654	3.60061
10	19368191	19368723	5.57	4.87	6.03	-1.16	0.000365	0.00414	1	2	40.85	17.71	70.35	60.6	1904	3.4249	4.872	4.14845
6	1983402	1983747	5.28	4.58	5.75	-1.16	0.000423	0.00463	2	2	30.26	17.71	54.33	52.94	1905	2.93563	1.827	2.38132
32	631071	631545	5.37	4.68	5.84	-1.16	0.000571	0.00586	0	2	34.8	16.35	64.08	50.15	1906	17.8584	14.413	16.1357
Z	2318295	2319041	7.15	6.45	7.62	-1.16	0.000606	0.00615	2	2	119.52	55.86	239.6	153.24	1907	6.60517	7.308	6.95658
28	321186	321427	4.99	4.3	5.46	-1.16	0.00104	0.00934	2	2	25.72	13.62	47.36	40.4	1908	0.489272	1.827	1.15814
2	103900443	103900824	5.76	5.07	6.23	-1.16	0.0011	0.00978	2	2	30.26	36.78	98.21	51.55	1909	3.05795	3.248	3.15297
24	4524395	4524665	5.9	5.21	6.37	-1.16	0.00153	0.0126	2	2	16.64	57.22	75.92	89.16	1910	2.81331	3.045	2.92916
4	23267008	23267469	6.11	5.41	6.58	-1.16	0.00203	0.0157	1	2	62.03	23.16	70.35	120.51	1911	1.95709	2.842	2.39954
4	91312099	91315119	4.94	4.25	5.41	-1.16	0.0025	0.0183	2	2	12.1	25.88	51.54	33.44	1912	50.0281	65.366	57.697
Z	48994306	48994718	4.77	4.07	5.23	-1.16	0.0171	0.0768	1	1	9.08	24.52	55.72	19.5	1913	1.83477	2.03	1.93238
7	27134716	27135625	7.48	6.79	7.94	-1.15	1.13e-06	4.5e-05	2	2	125.57	95.37	235.42	256.34	1914	7.09444	5.481	6.28772
2	464154	464843	6.98	6.29	7.44	-1.15	2.21e-06	7.57e-05	2	2	81.7	74.93	165.77	181.11	1915	2.20172	1.421	1.81136
1	54121657	54122514	7.41	6.73	7.87	-1.15	2.43e-06	8.17e-05	2	2	92.29	119.89	217.31	252.16	1916	7.21676	7.917	7.56688
2	45960865	45961273	7.26	6.57	7.72	-1.15	2.77e-06	9.04e-05	2	2	92.29	98.09	188.06	234.05	1917	3.30259	4.872	4.08729
18	9031466	9032236	6.86	6.17	7.32	-1.15	3.76e-06	0.000114	2	2	66.57	77.65	153.23	166.48	1918	3.05795	3.857	3.45747
1	51215372	51216151	6.93	6.24	7.39	-1.15	4.08e-06	0.000121	2	2	84.72	66.76	158.81	176.93	1919	4.7704	3.451	4.1107
1	145225167	145225701	6.83	6.14	7.29	-1.15	6.46e-06	0.000174	2	2	80.18	61.31	166.47	146.97	1920	4.40345	3.654	4.02872
27	6229748	6230327	6.62	5.93	7.08	-1.15	1.19e-05	0.000284	2	2	65.06	57.22	148.36	122.6	1921	4.03649	4.466	4.25125
2	32628046	32628819	7.19	6.51	7.65	-1.15	1.24e-05	0.000293	2	2	87.75	94	167.86	234.74	1922	5.50431	5.481	5.49265
4	77656234	77656781	6.78	6.09	7.24	-1.15	1.31e-05	0.000307	1	1	78.67	57.22	135.82	166.48	1923	4.15881	6.09	5.1244
1	168957636	168958355	6.36	5.67	6.83	-1.15	1.49e-05	0.00034	0	2	52.95	49.05	107.26	119.81	1924	4.28113	4.06	4.17056
1	145256156	145256538	6.43	5.75	6.9	-1.15	1.59e-05	0.000358	2	2	54.46	53.13	128.16	110.06	1925	2.32404	2.436	2.38002
19	3302819	3303412	6.42	5.74	6.88	-1.15	2.17e-05	0.000455	0	2	57.49	49.05	129.55	106.57	1926	3.30259	3.248	3.27529
8	25729024	25729491	6.62	5.93	7.08	-1.15	3.38e-05	0.000643	2	2	46.9	74.93	123.98	146.97	1927	4.52577	3.857	4.19138
13	14912984	14913706	6.47	5.78	6.93	-1.15	3.62e-05	0.000679	2	2	49.93	59.94	105.17	138.62	1928	6.1159	5.887	6.00145
10	16801324	16801900	6.48	5.79	6.94	-1.15	3.64e-05	0.000682	2	2	60.52	50.41	140.7	105.18	1929	6.23822	5.278	5.75811
14	5768020	5768373	6.03	5.34	6.5	-1.15	4.9e-05	0.00086	1	2	36.31	44.96	88.46	91.95	1930	1.95709	2.03	1.99354
28	2152501	2153159	5.99	5.3	6.45	-1.15	5.95e-05	0.001	2	2	36.31	42.23	81.49	93.34	1931	2.691	4.06	3.3755
1	126730384	126730862	5.99	5.3	6.45	-1.15	6.07e-05	0.00102	1	2	37.82	40.87	94.03	80.8	1932	3.54722	3.045	3.29611
2	89326953	89327389	6.23	5.54	6.7	-1.15	6.3e-05	0.00105	0	2	60.52	32.7	105.87	101.7	1933	4.64808	3.654	4.15104
2	90293409	90293924	6.18	5.5	6.64	-1.15	6.84e-05	0.00112	1	2	45.39	44.96	85.67	114.24	1934	4.03649	4.466	4.25125
8	27047888	27049327	6.61	5.92	7.07	-1.15	9.22e-05	0.00142	2	2	80.18	40.87	121.89	147.67	1935	7.95067	12.992	10.4713
2	139607804	139608236	5.91	5.22	6.37	-1.15	9.56e-05	0.00145	2	2	39.34	35.42	73.83	91.95	1936	3.18027	2.436	2.80813
2	34078454	34078790	5.87	5.18	6.33	-1.15	9.91e-05	0.0015	1	2	42.36	29.97	87.06	73.84	1937	2.44636	2.842	2.64418
7	16311215	16311659	6.44	5.75	6.9	-1.15	0.000102	0.00153	2	2	69.59	38.15	104.48	135.13	1938	3.05795	2.233	2.64547
12	803113	803503	5.92	5.23	6.38	-1.15	0.000113	0.00166	1	1	30.26	44.96	78.01	88.46	1939	3.30259	3.857	3.57979
10	18007295	18007820	6.97	6.29	7.44	-1.15	0.000113	0.00166	1	1	63.54	92.64	135.82	211.06	1940	3.91418	4.669	4.29159
8	18096059	18096361	5.72	5.04	6.19	-1.15	0.000126	0.0018	2	1	30.26	35.42	71.04	74.53	1941	4.64808	4.669	4.65854
4	49777658	49778081	6.58	5.9	7.04	-1.15	0.00013	0.00185	2	2	74.13	44.96	107.96	156.03	1942	3.79186	3.248	3.51993
Z	33918516	33919433	7.7	7.01	8.16	-1.15	0.000191	0.0025	2	1	154.32	103.54	360.8	211.06	1943	6.48285	5.887	6.18493
3	61004178	61004561	5.58	4.89	6.04	-1.15	0.000212	0.00271	2	2	34.8	24.52	61.29	70.35	1944	2.56868	5.684	4.12634
1	18925198	18925481	5.69	5	6.15	-1.15	0.000245	0.00304	2	2	42.36	21.8	66.17	75.93	1945	1.22318	2.639	1.93109
2	5241338	5242003	7.36	6.67	7.82	-1.15	0.000264	0.00323	1	2	104.39	99.45	156.02	295.34	1946	4.64808	6.496	5.57204
1	98330067	98330370	6.29	5.6	6.75	-1.15	0.000286	0.00342	2	2	28.75	68.12	103.08	112.15	1947	2.691	2.639	2.665
Z	9092625	9093144	6.47	5.78	6.93	-1.15	0.000357	0.00407	2	2	78.67	31.33	128.16	115.63	1948	0.978544	0.406	0.692272
1	120586016	120586568	6.63	5.94	7.09	-1.15	0.00041	0.00452	0	2	87.75	35.42	125.37	147.67	1949	9.29617	6.902	8.09908
19	1631101	1631297	5.47	4.78	5.93	-1.15	0.000428	0.00468	2	2	19.67	35.42	59.9	61.99	1950	1.83477	0.812	1.32338
6	27312279	27312507	5.67	4.98	6.13	-1.15	0.000435	0.00473	2	2	45.39	17.71	66.17	73.84	1951	1.3455	2.233	1.78925
1	85814445	85814933	5.7	5.01	6.16	-1.15	0.000557	0.00575	0	2	18.15	46.32	71.74	71.05	1952	4.52577	4.466	4.49588
9	12242609	12242936	5.36	4.68	5.83	-1.15	0.000574	0.00589	1	1	22.69	28.61	64.78	48.76	1953	2.07941	2.436	2.2577
8	11938214	11938594	5.5	4.81	5.96	-1.15	0.000721	0.00702	2	2	28.75	27.25	47.36	77.32	1954	2.07941	2.03	2.0547
33	7617935	7618275	5.23	4.54	5.7	-1.15	0.000815	0.00773	2	2	16.64	29.97	46.67	57.12	1955	1.71245	2.233	1.97273
20	4375544	4375925	5.24	4.55	5.7	-1.15	0.000932	0.00858	2	1	33.28	13.62	45.97	57.81	1956	2.691	2.842	2.7665
5	12435576	12435910	5.03	4.34	5.49	-1.15	0.000958	0.00877	2	2	24.21	16.35	48.06	41.79	1957	2.32404	2.436	2.38002
Z	68672942	68673576	5.25	4.56	5.71	-1.15	0.00106	0.0095	1	1	22.69	24.52	63.38	41.1	1958	7.4614	8.12	7.7907
Z	44501036	44501252	4.87	4.19	5.34	-1.15	0.00183	0.0144	2	2	24.21	12.26	46.67	34.13	1959	0.733908	1.015	0.874454
23	585327	585738	5.19	4.5	5.66	-1.15	0.00255	0.0186	2	2	31.77	13.62	64.78	36.22	1960	2.81331	3.857	3.33516
4	90944330	90946871	9.13	8.45	9.59	-1.14	1.41e-07	8.71e-06	1	1	313.17	384.19	711.84	827.52	1961	8.31762	7.308	7.81281
15	2028869	2030530	8.38	7.71	8.84	-1.14	6.75e-07	2.99e-05	2	2	214.83	202.99	401.19	516.85	1962	12.5988	14.616	13.6074
10	2514042	2514859	7.12	6.44	7.58	-1.14	1.35e-06	5.18e-05	1	1	83.21	89.92	188.76	192.95	1963	5.74895	6.496	6.12247
19	3788540	3789101	7.08	6.4	7.54	-1.14	1.47e-06	5.48e-05	2	2	86.24	83.1	181.79	191.55	1964	3.66954	6.09	4.87977
27	6400642	6401371	7.44	6.76	7.9	-1.14	1.87e-06	6.62e-05	2	2	125.57	91.28	238.91	238.92	1965	5.99358	4.263	5.12829
9	14794255	14794825	7.47	6.78	7.93	-1.14	2.12e-06	7.31e-05	2	1	118.01	102.18	217.31	269.57	1966	5.13736	5.481	5.30918
2	38064378	38065086	6.98	6.29	7.44	-1.14	2.7e-06	8.86e-05	2	2	71.11	85.83	172.04	174.84	1967	4.15881	4.669	4.41391
9	7647296	7648086	6.9	6.21	7.36	-1.14	3.43e-06	0.000106	1	1	81.7	66.76	159.5	168.57	1968	6.23822	8.323	7.28061
15	1168579	1169052	6.8	6.12	7.26	-1.14	4.13e-06	0.000122	2	2	72.62	66.76	157.41	149.06	1969	3.91418	6.699	5.30659
1	81121456	81122156	7.08	6.4	7.54	-1.14	8.21e-06	0.000212	1	2	93.8	74.93	164.38	206.88	1970	5.74895	4.06	4.90447
1	82847338	82848348	7.15	6.47	7.61	-1.14	9e-06	0.000228	2	2	74.13	103.54	178.31	212.45	1971	7.21676	5.684	6.45038
11	12755218	12755568	6.5	5.81	6.96	-1.14	1.26e-05	0.000296	2	2	63.54	49.05	126.77	121.9	1972	2.81331	3.248	3.03066
Z	81619878	81620338	6.53	5.85	6.99	-1.14	1.32e-05	0.000307	2	1	63.54	51.77	133.03	120.51	1973	2.81331	3.248	3.03066
5	18844583	18845279	6.77	6.09	7.23	-1.14	1.57e-05	0.000353	2	2	57.49	79.02	137.91	162.3	1974	5.38199	6.09	5.73599
11	18813246	18813569	6.37	5.69	6.83	-1.14	2e-05	0.000428	2	2	51.44	51.77	120.5	106.57	1975	0.61159	1.421	1.01629
10	17368116	17368805	6.3	5.62	6.76	-1.14	2.06e-05	0.000436	2	2	46.9	51.77	109.35	107.97	1976	4.7704	5.278	5.0242
22	1306473	1307031	7.05	6.37	7.51	-1.14	2.17e-05	0.000455	1	1	89.26	76.29	151.14	214.54	1977	3.66954	5.075	4.37227
17	5876077	5876517	7.66	6.98	8.12	-1.14	2.26e-05	0.000469	1	1	160.37	92.64	293.93	263.3	1978	0	0	0
23	5764472	5765247	6.27	5.59	6.74	-1.14	2.33e-05	0.00048	2	2	51.44	44.96	112.14	101	1979	4.89272	4.872	4.88236
23	4844095	4844813	6.72	6.04	7.18	-1.14	3.25e-05	0.000624	2	2	60.52	70.84	121.89	167.87	1980	3.54722	6.293	4.92011
4	10816525	10816940	6.3	5.62	6.76	-1.14	3.39e-05	0.000645	1	1	42.36	55.86	101.69	114.93	1981	2.691	3.045	2.868
8	28802779	28803576	6.8	6.12	7.26	-1.14	3.5e-05	0.000662	2	2	87.75	51.77	142.09	164.39	1982	5.38199	6.293	5.83749
1	53211023	53211576	6.26	5.58	6.73	-1.14	4.06e-05	0.000742	2	2	59	36.78	107.26	104.48	1983	4.89272	3.857	4.37486
3	98639417	98640134	6.67	5.98	7.13	-1.14	4.24e-05	0.000769	2	2	81.7	44.96	134.43	145.58	1984	7.21676	7.511	7.36388
1	172216282	172216634	6.01	5.33	6.47	-1.14	5.17e-05	0.000896	1	1	39.34	40.87	86.37	90.55	1985	2.32404	2.03	2.17702
23	4092964	4093356	6.47	5.79	6.93	-1.14	5.88e-05	0.000993	2	2	71.11	39.51	127.46	115.63	1986	2.93563	4.466	3.70082
1	135809953	135810391	6.34	5.66	6.8	-1.14	8.44e-05	0.00132	2	2	60.52	40.87	95.42	127.47	1987	2.07941	2.639	2.3592
1	58545576	58546160	6.24	5.56	6.7	-1.14	0.000108	0.0016	2	1	57.49	36.78	89.15	118.42	1988	4.28113	6.902	5.59156
8	580466	580794	5.81	5.12	6.27	-1.14	0.000118	0.00172	1	1	30.26	39.51	75.22	78.71	1989	2.56868	2.233	2.40084
1	142640664	142641086	6.01	5.32	6.47	-1.14	0.000139	0.00195	2	1	51.44	28.61	96.82	80.1	1990	3.30259	3.654	3.47829
2	80212920	80213567	5.8	5.11	6.26	-1.14	0.000147	0.00204	2	2	39.34	29.97	84.98	68.26	1991	5.38199	4.06	4.721
4	48879428	48879986	6.59	5.91	7.05	-1.14	0.000176	0.00235	1	1	71.11	49.05	103.08	161.6	1992	3.91418	3.451	3.68259
5	9421659	9422083	5.6	4.92	6.06	-1.14	0.000234	0.00293	2	2	33.28	27.25	73.83	59.9	1993	2.81331	2.233	2.52316
7	34251309	34251760	5.74	5.06	6.2	-1.14	0.000271	0.00328	1	1	27.23	39.51	64.08	82.89	1994	3.05795	3.045	3.05147
3	24599766	24600042	5.62	4.94	6.08	-1.14	0.000277	0.00333	1	1	27.23	34.06	75.22	59.9	1995	3.79186	2.842	3.31693
1	93339291	93339581	5.37	4.69	5.84	-1.14	0.00036	0.0041	2	2	27.23	24.52	59.2	55.03	1996	2.20172	3.451	2.82636
1	13304943	13305342	5.68	5	6.14	-1.14	0.000416	0.00457	2	2	42.36	21.8	60.6	80.8	1997	4.03649	2.03	3.03325
11	16988390	16988762	6.17	5.49	6.63	-1.14	0.000429	0.00468	2	2	51.44	38.15	73.13	124.68	1998	2.56868	2.436	2.50234
[truncated: 94,384 more rows]
