# Supplementary material for: Histone lactylation couples cellular metabolism with developmental gene regulatory networks
Source: Nat Commun. 2024 Jan 2;15:90. doi: 10.1038/s41467-023-44121-1 (PMC10762033; doi:10.1038/s41467-023-44121-1)
Supplement: Supplementary file 19 — Source Data [file 41467_2023_44121_MOESM19_ESM.xlsx]

## Sheet: MAIN FIG.1
Figure 1e			Figure 1f				Figure 1h			Figure 1k						Figure 1m
PanKla - Alexa Fluor 647-A	Cell Type		Kruskal Wallis Test using square-root transformed PanKla Intensity - p value = 2.096377e-309				Location	Percent of PanKla Peaks (%)		Chromosome	Start	End	PanKla NCC Average CPM			ID	Description	Gene Ratio	FDR
19885.2	Neural Crest		Pairwise Wilcoxon Rank Sum Test using square-root transformed PanKla Intensity - HH6vHH9 p value = 2.092263e-158 | HH9vHH12+ p value = 1.67797e-243				Promoter	20.78		31	1886883	1887006	0.700581			GO:0007156	homophilic cell adhesion via plasma membrane adhesion molecules	0.0504202	0.0487976
53134.7	Neural Crest		Cell #	PanKla - Alexa Fluor 647-A (PanKla Intensity)	Stage		UTR	0.55		3	96526699	96526860	1.05087			GO:0098742	cell-cell adhesion via plasma-membrane adhesion molecules	0.0756302	0.00514443
12737.8	Neural Crest		12	15939.9	HH6		Exon	2.22		5	59806515	59806644	1.9728			GO:0007155	cell adhesion	0.159664	0.0494417
20052.3	Neural Crest		15	13232.6	HH6		Intron	34.1		KZ626833.1	228621	228726	2.32309			GO:0022610	biological adhesion	0.159664	0.0494417
14903.9	Neural Crest		21	24123.3	HH6		Intergenic	42.35		31	2130466	2130567	2.38756			GO:0030030	cell projection organization	0.15126	0.0494417
18270.4	Neural Crest		23	17775	HH6					1	90775695	90775935	2.6089			GO:0006935	chemotaxis	0.117647	0.00853044
15046.4	Neural Crest		31	12968.1	HH6					14	16036325	16036433	3.02367			GO:0042330	taxis	0.117647	0.00853044
19435.8	Neural Crest		32	13273.6	HH6					17	516774	516896	3.02367
51245	Neural Crest		48	16447.4	HH6					14	16078969	16079076	3.24501
22265.6	Neural Crest		71	11585.6	HH6					1	182441126	182441279	3.30948
24056.5	Neural Crest		72	17880.6	HH6					2	130648734	130648891	3.30948
33181.6	Neural Crest		77	20854.2	HH6					22	5457978	5458098	3.30948
47925.5	Neural Crest		86	11853.5	HH6					2	130162079	130162195	3.37396
18732.9	Neural Crest		101	11908.9	HH6					32	684403	684513	3.53083
30918.2	Neural Crest		104	13148.3	HH6					23	6042273	6042414	3.5953
15799.5	Neural Crest		112	28375.1	HH6					17	10753556	10753712	3.65977
22810.4	Neural Crest		113	11891.4	HH6					25	3108912	3109068	3.65977
32947.4	Neural Crest		118	9673.75	HH6					KZ626839.1	106824	106997	3.65977
11621	Neural Crest		127	12397.8	HH6					1	143534639	143534742	3.78872
12770.8	Neural Crest		128	16526.2	HH6					22	5448848	5448989	3.88112
27410.8	Neural Crest		132	10536.7	HH6					31	2657036	2657154	3.88112
18748.3	Neural Crest		162	19829.3	HH6					14	16139386	16139496	3.94559
22371.3	Neural Crest		168	19801.4	HH6					8	25052591	25052692	4.07454
22970.6	Neural Crest		173	15495	HH6					17	518638	518775	4.16693
21992.6	Neural Crest		180	12317	HH6					KZ626837.1	287937	288093	4.29588
17413.4	Neural Crest		182	19776.4	HH6					KZ626838.1	291465	291581	4.5817
13091.3	Neural Crest		186	12519.9	HH6					18	11054159	11054409	4.64617
30112.7	Neural Crest		188	12662.3	HH6					2	110251097	110251289	4.64617
44548.4	Neural Crest		189	16179.6	HH6					KZ626834.1	424320	424470	4.64617
19650.1	Neural Crest		214	9459.94	HH6					KZ626835.1	588319	588468	4.8396
17555.6	Neural Crest		218	10995.5	HH6					15	126529	126666	4.99646
12496.9	Neural Crest		256	15134.3	HH6					22	5457375	5457497	4.99646
15832	Neural Crest		260	11973.3	HH6					KZ626837.1	255036	255143	4.99646
37763.3	Neural Crest		286	10719.9	HH6					14	16017181	16017293	5.06094
29695.8	Neural Crest		314	11218.8	HH6					17	508405	508631	5.06094
16968.3	Neural Crest		318	11231.3	HH6					KZ626837.1	1661192	1661319	5.28228
28990.7	Neural Crest		321	26652.3	HH6					9	5456410	5456594	5.34675
27503.1	Neural Crest		324	20077.2	HH6					15	126184	126362	5.41123
13076.2	Neural Crest		328	15066.9	HH6					2	130676662	130676767	5.41123
8379.34	Neural Crest		330	15994.8	HH6					11	16447730	16447875	5.5681
20076.7	Neural Crest		331	19820.7	HH6					2	149617437	149617547	5.63257
25148.4	Neural Crest		332	16782.2	HH6					14	16034333	16034480	5.69704
20745	Neural Crest		342	12626.6	HH6					2	13566177	13566309	5.69704
23649.7	Neural Crest		355	19665.7	HH6					KZ626839.1	1966716	1966821	5.69704
27010.9	Neural Crest		356	18114.3	HH6					33	6083553	6083696	5.85391
16214.2	Neural Crest		369	20626.8	HH6					25	3939696	3939824	5.91839
16618.1	Neural Crest		382	14971.3	HH6					14	16139851	16139967	5.98286
31832.3	Neural Crest		384	15372.8	HH6					25	2822949	2823124	5.98286
14038.4	Neural Crest		388	13224.6	HH6					26	5548338	5548451	5.98286
12147.8	Neural Crest		447	9673.07	HH6					27	1935457	1935644	5.98286
23165.2	Neural Crest		448	14317.9	HH6					KZ626835.1	158630	158853	5.98286
34567.2	Neural Crest		452	14114.4	HH6					7	27834676	27834797	6.04734
19168.3	Neural Crest		461	14250.8	HH6					26	5534611	5534767	6.11181
26468.7	Neural Crest		487	12246.4	HH6					KZ626839.1	932181	932331	6.2042
22282.5	Neural Crest		533	17482.9	HH6					15	15162	15532	6.33315
22603.5	Neural Crest		544	8484.92	HH6					KZ626839.1	644877	644981	6.33315
17249.8	Neural Crest		546	21957.6	HH6					1	98550787	98550895	6.39763
20829.9	Neural Crest		563	22830.2	HH6					25	2801184	2801304	6.39763
-29.705	Neural Crest		583	18983.8	HH6					3	2513906	2514018	6.39763
41451.7	Neural Crest		587	17655.1	HH6					2	97530798	97530958	6.42555
22090.5	Neural Crest		588	10843	HH6					30	234279	234491	6.4621
12276.9	Neural Crest		598	16662.2	HH6					4	40833415	40833522	6.4621
20306.3	Neural Crest		599	13734.9	HH6					16	537169	537373	6.49002
16795.5	Neural Crest		600	16132.5	HH6					22	4018258	4018360	6.49002
-11.0136	Neural Crest		611	25855.6	HH6					31	2711669	2711817	6.49002
11271.5	Neural Crest		612	11889	HH6					KZ626838.1	1062411	1062737	6.49002
14476.5	Neural Crest		613	14066.2	HH6					33	1349465	1349575	6.55449
15099.5	Neural Crest		624	17651.1	HH6					KZ626837.1	254859	254969	6.55449
13312.4	Neural Crest		638	14772.4	HH6					3	53550948	53551069	6.61897
11642.8	Neural Crest		644	12900.3	HH6					KZ626837.1	251462	251601	6.61897
17661.3	Neural Crest		645	24937.6	HH6					1	194208963	194209071	6.68344
28811.9	Neural Crest		646	25179.1	HH6					25	1961063	1961166	6.68344
22579.2	Neural Crest		659	13889.9	HH6					2	131111693	131111823	6.84031
16049.4	Neural Crest		661	9544.87	HH6					22	3998919	3999049	6.84031
23278.7	Neural Crest		671	13387.3	HH6					30	898102	898216	6.84031
15973.6	Neural Crest		678	12017.4	HH6					1	738067	738209	6.90478
25650.6	Neural Crest		706	14457.8	HH6					1	195638295	195638429	6.90478
24184	Neural Crest		715	18472.5	HH6					14	16033167	16033342	6.90478
32752.7	Neural Crest		728	11987.1	HH6					6	28017383	28017499	6.90478
17224.4	Neural Crest		756	6472.24	HH6					KZ626833.1	234491	234673	6.90478
23614.3	Neural Crest		759	17681.9	HH6					11	12214085	12214187	6.96926
9528.3	Neural Crest		766	19182.2	HH6					18	11126570	11126674	6.96926
24788.9	Neural Crest		767	18388.8	HH6					19	10111423	10111578	6.96926
15576.8	Neural Crest		773	14189.4	HH6					2	94906134	94906244	6.96926
27515.8	Neural Crest		774	11064	HH6					22	5259860	5260040	6.96926
19095.3	Neural Crest		776	9609.31	HH6					AADN05001333.1	527	789	6.96926
14042.6	Neural Crest		782	31106.9	HH6					12	17282458	17282560	7.03373
10310.7	Neural Crest		791	15012.1	HH6					AADN05001439.1	13842	13960	7.03373
44791.6	Neural Crest		793	13890	HH6					Z	24422729	24422848	7.09821
18637.2	Neural Crest		798	18677.9	HH6					2	82347727	82347887	7.1906
67015.8	Neural Crest		807	11247.5	HH6					KZ626839.1	617111	617256	7.1906
12739.9	Neural Crest		810	15596	HH6					KZ626839.1	642693	642801	7.1906
40601.9	Neural Crest		818	17791.3	HH6					1	188089840	188089954	7.25508
20885.9	Neural Crest		822	15449.9	HH6					12	15556714	15556835	7.25508
20657.4	Neural Crest		825	13560.1	HH6					2	130961377	130961529	7.25508
18610.8	Neural Crest		840	14119.4	HH6					22	3998516	3998651	7.25508
45440.6	Neural Crest		845	12298.3	HH6					KZ626831.1	350481	350606	7.25508
24779.1	Neural Crest		847	8397.76	HH6					KZ626835.1	587839	587970	7.25508
11982.6	Neural Crest		852	12625.4	HH6					12	20365327	20365482	7.31955
29598.2	Neural Crest		853	22851.6	HH6					7	26505798	26505899	7.38402
15494.2	Neural Crest		868	17929.5	HH6					22	3999179	3999288	7.4485
13381.1	Neural Crest		933	14639.4	HH6					24	6485933	6486070	7.4485
39064.4	Neural Crest		943	8994.62	HH6					31	5562981	5563085	7.4485
31003.7	Neural Crest		963	15566.5	HH6					27	1936340	1936736	7.47642
14314.3	Neural Crest		969	20288.1	HH6					25	2835270	2835643	7.51297
18202.7	Neural Crest		970	11800.3	HH6					2	131005280	131005556	7.54089
29945.3	Neural Crest		982	16107	HH6					33	185049	185149	7.54089
9540.27	Neural Crest		983	19263.7	HH6					KZ626838.1	519178	519353	7.54089
23949.9	Neural Crest		989	10912.6	HH6					32	607425	607573	7.60537
10542.3	Neural Crest		998	20714.9	HH6					12	3150145	3150260	7.66984
26083.7	Neural Crest		1001	17679.5	HH6					18	11289489	11289669	7.66984
21130.1	Neural Crest		1004	9767.05	HH6					2	131242241	131242392	7.66984
30833.9	Neural Crest		1012	16991.5	HH6					KZ626833.1	9200	9323	7.66984
21674.5	Neural Crest		1015	21386.2	HH6					16	1191386	1191495	7.73431
15279.1	Neural Crest		1020	6695.85	HH6					2	99453867	99453968	7.73431
30378	Neural Crest		1023	14561.6	HH6					3	103685866	103686025	7.73431
36219.9	Neural Crest		1026	14708.1	HH6					5	12751015	12751135	7.73431
33705.7	Neural Crest		1038	18355.5	HH6					6	27274784	27275057	7.73431
10182.9	Neural Crest		1047	18224.7	HH6					25	1390719	1390838	7.76223
29312.2	Neural Crest		1086	13448.5	HH6					2	21430225	21430332	7.79879
33274.5	Neural Crest		1089	19182	HH6					KZ626839.1	2021310	2021420	7.82671
13849.5	Neural Crest		1093	17185.1	HH6					1	16444371	16444502	7.89118
26906.3	Neural Crest		1103	14576.5	HH6					2	149129867	149129980	7.89118
32979	Neural Crest		1106	13375.6	HH6					2	149553146	149553310	7.89118
21716.9	Neural Crest		1110	13868.7	HH6					2	29376856	29376995	7.95566
39465.4	Neural Crest		1111	19683.3	HH6					5	17092071	17092175	7.95566
22318.8	Neural Crest		1115	9611.01	HH6					1	195639947	195640101	8.02013
21858.8	Neural Crest		1135	13058	HH6					24	3257442	3257602	8.02013
29008.1	Neural Crest		1141	21166.8	HH6					26	5436803	5436945	8.02013
8675.8	Neural Crest		1202	10322	HH6					5	6942079	6942233	8.02013
34435.2	Neural Crest		1228	11024.5	HH6					5	59222192	59222305	8.02013
13373.2	Neural Crest		1236	15465	HH6					21	3529692	3529855	8.177
25971	Neural Crest		1247	13270.3	HH6					33	6687548	6687665	8.177
9120.58	Neural Crest		1254	10154.5	HH6					8	164026	164258	8.177
22583.9	Neural Crest		1258	16225.9	HH6					KZ626828.1	44789	44969	8.24147
15762.4	Neural Crest		1259	11675	HH6					14	355774	355950	8.30595
17153.4	Neural Crest		1265	7832.58	HH6					16	2801470	2801608	8.30595
20365.6	Neural Crest		1267	7259.76	HH6					2	35188909	35189035	8.30595
31402.3	Neural Crest		1291	14879.4	HH6					6	6957585	6957689	8.37042
18922.5	Neural Crest		1298	22989.7	HH6					14	16118963	16119104	8.39834
9416.95	Neural Crest		1299	9395.45	HH6					KZ626839.1	506812	506985	8.4349
15201.3	Neural Crest		1300	15509.8	HH6					16	939466	939573	8.46282
20078.5	Neural Crest		1306	12669.2	HH6					4	72510444	72510631	8.49937
36058.7	Neural Crest		1346	15058.2	HH6					12	19655841	19655949	8.52729
25891.5	Neural Crest		1353	14376.5	HH6					30	1550694	1550948	8.52729
27294.7	Neural Crest		1357	13974.6	HH6					33	1771446	1771552	8.52729
21393.3	Neural Crest		1366	11438.6	HH6					5	17093015	17093159	8.52729
13213.2	Neural Crest		1370	10024	HH6					1	195640167	195640279	8.59176
24701.9	Neural Crest		1396	13721.8	HH6					4	85967032	85967156	8.72071
31107.4	Neural Crest		1409	21761.5	HH6					7	25537727	25537848	8.72071
10209.1	Neural Crest		1419	17287.7	HH6					2	103536190	103536295	8.78519
12656.8	Neural Crest		1420	15856.7	HH6					KZ626833.1	127087	127294	8.81311
22706.9	Neural Crest		1438	12512.8	HH6					Z	65507747	65507854	8.81311
20878.1	Neural Crest		1446	21105.7	HH6					5	46079	46547	8.84966
20567.2	Neural Crest		1468	12168.2	HH6					12	5626028	5626199	8.87758
12382.7	Neural Crest		1469	14825.2	HH6					KZ626837.1	344023	344167	8.87758
29792.3	Neural Crest		1471	3460.65	HH6					KZ626838.1	512229	512349	8.87758
9394.23	Neural Crest		1478	18379.2	HH6					1	84168714	84168852	8.94205
12532.3	Neural Crest		1494	11436.5	HH6					2	131184029	131184161	8.94205
19705.7	Neural Crest		1511	15509.3	HH6					4	20624825	20624970	8.94205
18059.9	Neural Crest		1521	21929.6	HH6					4	80859188	80859292	8.94205
16048.5	Neural Crest		1531	20938.4	HH6					3	24373506	24373638	9.00653
39157.1	Neural Crest		1540	13138.8	HH6					33	6759664	6759804	9.00653
30640.1	Neural Crest		1556	18724.4	HH6					KZ626839.1	1733511	1733642	9.00653
19732.7	Neural Crest		1564	8685.34	HH6					KZ626837.1	1771236	1771357	9.03445
35579	Neural Crest		1570	19889.9	HH6					1	89083648	89083749	9.071
34619.7	Neural Crest		1572	13433.7	HH6					1	44521861	44521973	9.1634
37363.2	Neural Crest		1574	21108.8	HH6					1	88519395	88519518	9.22787
18937.7	Neural Crest		1577	16095	HH6					18	3976346	3976455	9.22787
24955.8	Neural Crest		1614	14522.4	HH6					25	3103193	3103314	9.22787
21839	Neural Crest		1621	15238.9	HH6					3	93548195	93548312	9.22787
21331.3	Neural Crest		1632	14900.8	HH6					33	3146078	3146247	9.22787
20857.7	Neural Crest		1636	15833.3	HH6					KZ626838.1	292105	292290	9.22787
24589.2	Neural Crest		1637	12439.2	HH6					3	68978298	68978412	9.29234
17751.2	Neural Crest		1661	10304.4	HH6					2	59511289	59511444	9.35682
27827.7	Neural Crest		1665	31606.3	HH6					5	32202304	32202405	9.35682
63023.3	Neural Crest		1669	19666.7	HH6					1	182441382	182441527	9.44921
16280.5	Neural Crest		1679	14665.1	HH6					32	393591	393762	9.44921
24658.2	Neural Crest		1695	9538.31	HH6					14	15997013	15997154	9.51369
11750.6	Neural Crest		1699	13609.4	HH6					33	6222861	6222964	9.51369
24533.9	Neural Crest		1702	9367.44	HH6					7	18069338	18069474	9.51369
17126.4	Neural Crest		1720	27280.6	HH6					14	15996396	15996659	9.57816
18.491	Neural Crest		1739	10915.6	HH6					19	6749271	6749384	9.57816
30452.5	Neural Crest		1742	8847.26	HH6					24	6458750	6458935	9.57816
22971.4	Neural Crest		1764	19349.8	HH6					33	581889	582001	9.57816
12700.3	Neural Crest		1769	17536.4	HH6					33	3148879	3149006	9.57816
12528.9	Neural Crest		1775	12845.9	HH6					KZ626833.1	245899	246002	9.57816
12423.7	Neural Crest		1776	13615.9	HH6					AADN05001432.1	9310	9441	9.67056
24374.9	Neural Crest		1781	10612.2	HH6					3	29012993	29013113	9.70711
24031.6	Neural Crest		1813	14120.7	HH6					KZ626837.1	714	842	9.70711
34783.1	Neural Crest		1814	13831.8	HH6					2	130824274	130824524	9.73503
9991.29	Neural Crest		1816	17006.6	HH6					28	3793376	3793524	9.73503
17999.8	Neural Crest		1835	13964	HH6					2	130680977	130681111	9.77158
27404.1	Neural Crest		1839	20170.4	HH6					33	6224949	6225065	9.7995
19931.8	Neural Crest		1848	14077.7	HH6					1	736723	736870	9.86398
20067.4	Neural Crest		1849	36719.3	HH6					1	22455297	22455404	9.86398
30530	Neural Crest		1853	15512.2	HH6					1	146481279	146481381	9.86398
14620.4	Neural Crest		1947	12173.8	HH6					12	16328876	16328985	9.86398
28662.3	Neural Crest		1948	20757.2	HH6					Z	6421184	6421299	9.86398
17627.4	Neural Crest		1950	16226.5	HH6					1	36367322	36367435	9.92845
22670.3	Neural Crest		1957	11815	HH6					10	18695323	18695427	9.92845
23966.2	Neural Crest		1966	10032.1	HH6					30	701125	701675	9.92845
10571.2	Neural Crest		1973	20339.8	HH6					31	6143300	6143438	9.92845
16535.9	Neural Crest		1977	15707	HH6					9	11631050	11631207	9.92845
15031.7	Neural Crest		1986	15156.2	HH6					KZ626833.1	127356	127880	9.92845
30637	Neural Crest		1989	8991.23	HH6					Z	73755009	73755125	9.92845
26648.1	Neural Crest		2005	12543.5	HH6					24	6490778	6490905	9.99293
10147.2	Neural Crest		2007	14093.4	HH6					5	32307443	32307577	9.99293
11968.5	Neural Crest		2014	14510	HH6					KZ626838.1	222705	223236	9.99293
16852.6	Neural Crest		2023	12102.9	HH6					33	2413996	2414131	10.0574
11107.9	Neural Crest		2027	10662	HH6					5	32536755	32536915	10.0574
28734.7	Neural Crest		2033	11550.1	HH6					1	1096466	1096743	10.1498
11562	Neural Crest		2035	8879.24	HH6					2	19660982	19661094	10.1498
33607.2	Neural Crest		2046	11919	HH6					2	22819056	22819156	10.1498
18990.3	Neural Crest		2072	17156.2	HH6					2	23560004	23560115	10.1498
27338.7	Neural Crest		2080	14592.5	HH6					KZ626826.1	47627	47743	10.1498
15211.8	Neural Crest		2097	14415.7	HH6					33	38366	38624	10.2143
14584.8	Neural Crest		2117	15617.7	HH6					AADN05001379.1	1614	1746	10.2143
19579.8	Neural Crest		2172	18801.6	HH6					1	901055	901227	10.2787
24390.7	Neural Crest		2193	8957.82	HH6					2	12977371	12977472	10.2787
5931.56	Neural Crest		2195	16187.6	HH6					3	102977706	102977813	10.2787
12103.5	Neural Crest		2197	29009.8	HH6					5	58901535	58901674	10.2787
23649.5	Neural Crest		2223	9072.67	HH6					AADN05001294.1	3050	3208	10.2787
30962.1	Neural Crest		2231	15351.4	HH6					KZ626839.1	526702	526834	10.2787
18769	Neural Crest		2234	17901	HH6					27	2049224	2049455	10.3432
19925.1	Neural Crest		2235	22529	HH6					KZ626837.1	1777452	1777563	10.3432
22551.8	Neural Crest		2236	20358.1	HH6					1	185676045	185676236	10.4077
18625.4	Neural Crest		2243	16169.5	HH6					3	50064343	50064453	10.4722
42610.1	Neural Crest		2250	15688.4	HH6					1	137592515	137592620	10.5001
8708.16	Neural Crest		2253	19144.3	HH6					3	100170980	100171121	10.5001
27250.9	Neural Crest		2262	22289.9	HH6					30	693986	694090	10.5001
12734.4	Neural Crest		2267	10095.2	HH6					33	1903685	1903786	10.5001
15048.4	Neural Crest		2273	11801.2	HH6					4	32903416	32903542	10.5001
14921.4	Neural Crest		2275	15376.7	HH6					KZ626837.1	1043179	1043307	10.5001
27600.5	Neural Crest		2277	13475.4	HH6					1	115907049	115907309	10.5646
24225.1	Neural Crest		2280	16637.7	HH6					3	51898680	51898800	10.5646
7118.6	Neural Crest		2306	14550.7	HH6					30	1449625	1449785	10.5646
33810.5	Neural Crest		2324	9940.78	HH6					8	9032661	9032791	10.5646
24788.6	Neural Crest		2328	16284.7	HH6					Z	76366634	76366734	10.5646
20858.8	Neural Crest		2343	18011.2	HH6					12	5237836	5237943	10.629
25292.9	Neural Crest		2355	10122.6	HH6					KZ626837.1	568802	568913	10.629
28300.4	Neural Crest		2371	13392.3	HH6					Z	67227993	67228165	10.629
16345.7	Neural Crest		2376	16500.4	HH6					1	88513893	88514208	10.6935
18395	Neural Crest		2387	14008.8	HH6					21	419072	419243	10.6935
17081.7	Neural Crest		2388	18363.5	HH6					Z	24261639	24261766	10.6935
16041.8	Neural Crest		2405	18240.8	HH6					25	543433	543536	10.7214
48565.1	Neural Crest		2411	17741.1	HH6					KZ626835.1	1070426	1070619	10.758
20544.3	Neural Crest		2433	26342.4	HH6					Z	2594798	2594929	10.758
21471.7	Neural Crest		2462	16366.5	HH6					1	178708708	178708823	10.7859
22910.1	Neural Crest		2466	13946.7	HH6					18	11054541	11054698	10.7859
17338.6	Neural Crest		2469	9339.16	HH6					30	898375	898525	10.7859
32541.5	Neural Crest		2471	8253.32	HH6					KZ626830.1	87773	87903	10.7859
11078.2	Neural Crest		2473	8421.06	HH6					2	104227497	104227621	10.8225
19406.9	Neural Crest		2481	21133.6	HH6					2	75017257	75017394	10.8504
24588.2	Neural Crest		2482	12085.3	HH6					33	867266	867388	10.8504
18060.9	Neural Crest		2559	20049.2	HH6					Z	68012010	68012127	10.8504
19845.5	Neural Crest		2570	8928.16	HH6					1	7895304	7895433	10.9148
22736.8	Neural Crest		2574	24696.2	HH6					1	10006662	10006793	10.9148
28229	Neural Crest		2595	11715.7	HH6					1	170904947	170905088	10.9148
21991.3	Neural Crest		2597	16755.2	HH6					2	104776737	104776857	10.9148
19871.6	Neural Crest		2612	13362.3	HH6					Z	75178036	75178150	10.9148
18710.5	Neural Crest		2633	9540.48	HH6					1	97292246	97292388	10.9793
11184.7	Neural Crest		2648	17813.5	HH6					32	683988	684261	10.9793
12001.3	Neural Crest		2651	12872.6	HH6					5	12468651	12468763	10.9793
15984.9	Neural Crest		2654	14234.5	HH6					5	59806060	59806252	10.9793
17921.7	Neural Crest		2658	15225.9	HH6					9	1060149	1060346	10.9793
7975.49	Neural Crest		2661	19354.5	HH6					24	3257654	3257798	11.0438
10165.4	Neural Crest		2662	13585.9	HH6					8	215073	215187	11.0438
24645.7	Neural Crest		2664	15895.1	HH6					8	9882499	9882614	11.0438
24147.8	Neural Crest		2672	13719.5	HH6					KZ626839.1	163161	163366	11.0438
21843.8	Neural Crest		2691	21089.9	HH6					31	5662141	5662338	11.0717
17010.1	Neural Crest		2697	11426.5	HH6					25	3118029	3118257	11.1083
29839.3	Neural Crest		2700	11765	HH6					KZ626839.1	620170	620315	11.1083
16906.2	Neural Crest		2706	12622.6	HH6					2	13313279	13313400	11.1362
24846.9	Neural Crest		2707	17560.6	HH6					31	6142957	6143139	11.1362
28803.9	Neural Crest		2720	15517.6	HH6					2	130880247	130880497	11.2007
19849.5	Neural Crest		2724	17436.5	HH6					KZ626837.1	1717956	1718117	11.2007
21151.8	Neural Crest		2725	20895.3	HH6					2	49087679	49087800	11.2651
16412.9	Neural Crest		2737	16479.6	HH6					27	3096408	3096511	11.2651
20905.1	Neural Crest		2753	15344.1	HH6					31	4560340	4560442	11.2651
16151.5	Neural Crest		2754	23400.5	HH6					33	237322	237466	11.2651
10674.9	Neural Crest		2767	9473.76	HH6					33	2400591	2400713	11.2651
22905.6	Neural Crest		2783	7778.51	HH6					7	25978366	25978671	11.2651
14344.1	Neural Crest		2784	11172.9	HH6					9	5458756	5458862	11.2651
14402.7	Neural Crest		2795	11338.5	HH6					AADN05001432.1	22742	22863	11.2651
19480.4	Neural Crest		2798	19536	HH6					14	16032664	16032764	11.3296
31370.2	Neural Crest		2803	11114.9	HH6					27	5834904	5835035	11.3296
17701.5	Neural Crest		2808	10637.5	HH6					12	20324976	20325143	11.3941
43979.6	Neural Crest		2817	11817.8	HH6					KZ626835.1	1115324	1115536	11.3941
17719	Neural Crest		2863	16907.5	HH6					KZ626837.1	1339722	1339966	11.3941
12733.1	Neural Crest		2864	31140.9	HH6					1	1746278	1746421	11.422
7104.04	Neural Crest		2868	14799.9	HH6					18	11371568	11371755	11.422
20.0557	Neural Crest		2871	21795.2	HH6					1	76012807	76012911	11.4586
28475	Neural Crest		2878	10120.4	HH6					4	78285303	78285404	11.4586
14036.7	Neural Crest		2893	20686.1	HH6					17	6358814	6358974	11.4865
15454	Neural Crest		2901	35597.1	HH6					2	149023232	149023337	11.4865
19750	Neural Crest		2902	25083.5	HH6					1	47905696	47905840	11.551
20331.8	Neural Crest		2936	13695.8	HH6					10	12314060	12314165	11.551
25387.9	Neural Crest		2937	13193.9	HH6					13	2343842	2344095	11.551
26150	Neural Crest		2941	15617.8	HH6					3	35146555	35146702	11.551
21762.3	Neural Crest		2955	13583.7	HH6					33	594456	594577	11.551
20134.7	Neural Crest		2958	10565.5	HH6					33	6392488	6392721	11.551
23100.2	Neural Crest		2962	11105.7	HH6					33	6584698	6584803	11.551
30566	Neural Crest		2967	14887.5	HH6					6	27930274	27930383	11.551
11029.5	Neural Crest		2973	13025.3	HH6					1	51857924	51858035	11.6154
9097.02	Neural Crest		2978	10179.2	HH6					2	115134199	115134309	11.6154
15821.2	Neural Crest		2989	15744.3	HH6					5	17092395	17092624	11.6154
25681.5	Neural Crest		3009	15201.6	HH6					KZ626838.1	517275	517439	11.6434
9356.05	Neural Crest		3020	16301.9	HH6					3	97450188	97450317	11.7444
25227.3	Neural Crest		3031	11697.9	HH6					33	3416025	3416183	11.7444
15349.3	Neural Crest		3057	17238.4	HH6					2	37226928	37227047	11.7723
20421.4	Neural Crest		3059	15011.5	HH6					20	4267621	4267787	11.8089
22875.5	Neural Crest		3060	17668	HH6					1	91784762	91784885	11.8368
14172.4	Neural Crest		3062	20012.8	HH6					2	131246060	131246236	11.8368
23331.6	Neural Crest		3066	19968.6	HH6					KZ626825.1	990	1158	11.8368
31147.8	Neural Crest		3074	18021.5	HH6					KZ626832.1	72283	72439	11.8368
48471.3	Neural Crest		3088	13438.6	HH6					1	141545977	141546082	11.9012
15320.4	Neural Crest		3124	17193.2	HH6					1	154569202	154569316	11.9012
20129.8	Neural Crest		3136	13632	HH6					2	73880769	73880967	11.9012
24293.2	Neural Crest		3137	14125.4	HH6					27	283193	283397	11.9012
7136.92	Neural Crest		3145	10195.5	HH6					33	2095586	2095709	11.9012
23336.9	Neural Crest		3153	10288.2	HH6					4	2490831	2490937	11.9012
6894.57	Neural Crest		3155	18693.7	HH6					15	105485	105642	11.9657
33214.9	Neural Crest		3158	11862.2	HH6					15	5341531	5341633	11.9657
13281.7	Neural Crest		3178	11771.6	HH6					2	21430407	21430519	11.9657
25425.9	Neural Crest		3181	13583.5	HH6					2	129567813	129567959	11.9657
18513.4	Neural Crest		3193	27483.2	HH6					33	7483368	7483591	11.9657
15117.3	Neural Crest		3194	6439.41	HH6					KZ626838.1	292440	292587	11.9936
16145.3	Neural Crest		3200	9970.75	HH6					1	79793260	79793372	12.0302
15485.5	Neural Crest		3203	21251	HH6					25	3348880	3349012	12.0302
11260.8	Neural Crest		3217	30915.5	HH6					2	125576128	125576280	12.0947
20403.5	Neural Crest		3218	22804.6	HH6					KZ626835.1	989851	990253	12.0947
28031.9	Neural Crest		3219	16381.9	HH6					1	155538451	155538570	12.1226
13805.2	Neural Crest		3220	18014.9	HH6					KZ626833.1	127987	128238	12.1591
23926.2	Neural Crest		3266	11248.9	HH6					1	1262603	1262703	12.1871
29497.3	Neural Crest		3278	20465.7	HH6					31	2724491	2724677	12.1871
10250.6	Neural Crest		3289	18682.6	HH6					1	441	673	12.2515
18547.6	Neural Crest		3307	11697.2	HH6					11	20060768	20060884	12.2515
18233.2	Neural Crest		3311	13815.1	HH6					13	8902812	8902946	12.2515
29053.5	Neural Crest		3314	21038.3	HH6					33	1148911	1149029	12.2515
21480.6	Neural Crest		3319	10681.2	HH6					33	5459925	5460050	12.2515
11260.5	Neural Crest		3358	13509.8	HH6					Z	74780008	74780119	12.2515
25410.6	Neural Crest		3390	17234.3	HH6					1	85618968	85619119	12.316
12406.1	Neural Crest		3399	12852.5	HH6					2	88379647	88379785	12.316
24793	Neural Crest		3404	14515.5	HH6					3	79459458	79459577	12.316
17098	Neural Crest		3425	13456.8	HH6					1	88511811	88511991	12.3805
22749.9	Neural Crest		3430	8619.25	HH6					2	50795774	50795952	12.3805
7834.53	Neural Crest		3433	11422	HH6					Z	61049714	61049817	12.4084
37377.8	Neural Crest		3435	16014.9	HH6					1	79223720	79223963	12.445
25150.1	Neural Crest		3469	14068.7	HH6					7	22176788	22176914	12.445
19351.3	Neural Crest		3475	10531.1	HH6					10	12625158	12625312	12.4729
32612.6	Neural Crest		3492	17907.3	HH6					33	759709	759850	12.4729
21771.1	Neural Crest		3493	16530.8	HH6					2	36816121	36816254	12.5094
12848.5	Neural Crest		3505	19759.7	HH6					2	148036592	148036722	12.5094
13778	Neural Crest		3525	16473.3	HH6					5	50543985	50544113	12.5374
16429.8	Neural Crest		3570	12610.1	HH6					1	62359080	62359209	12.6018
22213.9	Neural Crest		3571	20366.5	HH6					16	2277241	2277387	12.6018
24323.7	Neural Crest		3591	21831.7	HH6					33	4856456	4856621	12.6018
26137	Neural Crest		3592	22881.8	HH6					KZ626837.1	1337506	1337701	12.6018
15735.5	Neural Crest		3621	17848.8	HH6					1	87881326	87881435	12.6663
35904.9	Neural Crest		3625	19438.6	HH6					14	16087428	16087603	12.6663
23796.9	Neural Crest		3630	13886.4	HH6					2	29377058	29377160	12.6663
24100.6	Neural Crest		3631	8791.4	HH6					33	1919871	1920010	12.6663
30894.2	Neural Crest		3641	11637.7	HH6					5	212136	212375	12.6663
10175.1	Neural Crest		3655	9636.64	HH6					Z	75586557	75586697	12.6663
10785.1	Neural Crest		3656	10757.9	HH6					1	141532056	141532175	12.6942
31341.9	Neural Crest		3658	16668.7	HH6					22	3687241	3687396	12.6942
22739.9	Neural Crest		3659	14479.1	HH6					12	18009618	18009766	12.7308
25259.5	Neural Crest		3666	15395.3	HH6					6	12799669	12799783	12.7308
16497.4	Neural Crest		3669	10126.6	HH6					6	14937844	14937959	12.7308
17693.6	Neural Crest		3671	10641.7	HH6					Z	43564264	43564466	12.7308
25720.3	Neural Crest		3672	21599	HH6					1	2318880	2318982	12.7587
20577.2	Neural Crest		3685	15307.9	HH6					14	16102922	16103166	12.7587
13424.7	Neural Crest		3690	15203.4	HH6					2	26649570	26649717	12.7953
23584.4	Neural Crest		3700	17383.3	HH6					3	22533058	22533202	12.7953
29335.8	Neural Crest		3701	19486.9	HH6					6	15505747	15505872	12.7953
16989.9	Neural Crest		3709	16043.2	HH6					KZ626838.1	286753	287004	12.7953
28592.2	Neural Crest		3715	13593.8	HH6					33	6817399	6817572	12.8232
9637.8	Neural Crest		3736	12877.9	HH6					2	25362047	25362171	12.8876
15021	Neural Crest		3741	13460.8	HH6					25	1404617	1404899	12.8876
17288	Neural Crest		3742	14688.7	HH6					5	4195381	4195548	12.8876
24104	Neural Crest		3755	16352.7	HH6					KZ626839.1	1893982	1894129	12.8876
20356.1	Neural Crest		3758	18822.9	HH6					14	16076800	16077005	12.9156
31243.2	Neural Crest		3788	11801.6	HH6					18	11267836	11268001	12.9521
28157.5	Neural Crest		3797	12012.5	HH6					25	2017765	2017889	12.9521
21512.6	Neural Crest		3798	9648.66	HH6					28	81941	82050	12.9521
13743.6	Neural Crest		3801	14533.4	HH6					AADN05001236.1	611	770	12.9521
19713.7	Neural Crest		3811	11885.8	HH6					KZ626838.1	640	762	12.9521
26148.9	Neural Crest		3847	11370.5	HH6					32	394677	394838	12.98
19138.9	Neural Crest		3860	19137.2	HH6					12	17890084	17890278	13.0166
9049.95	Neural Crest		3865	29287.2	HH6					14	6949911	6950027	13.0166
26036.3	Neural Crest		3866	13394.8	HH6					19	4364	4719	13.0166
21549.7	Neural Crest		3868	23231.2	HH6					30	289701	289859	13.0166
18813.2	Neural Crest		3903	15222.2	HH6					16	535941	536058	13.0445
10755.4	Neural Crest		3909	15046.2	HH6					16	2152814	2152950	13.0445
8204.97	Neural Crest		3911	5124.5	HH6					1	172144909	172145015	13.0811
20370	Neural Crest		3920	17327.4	HH6					21	418851	418998	13.0811
11320.6	Neural Crest		3934	13557.3	HH6					27	630648	630763	13.0811
20867.4	Neural Crest		3936	8090.02	HH6					4	34254840	34255023	13.0811
25630.9	Neural Crest		3938	14394.7	HH6					9	13332040	13332289	13.1455
18720.6	Neural Crest		3941	19308	HH6					15	1339263	1339390	13.1735
28882.4	Neural Crest		3945	12190.6	HH6					18	5005337	5005454	13.1735
16146.7	Neural Crest		4005	9238.35	HH6					25	3979906	3980120	13.1735
62665.2	Neural Crest		4015	18121.6	HH6					27	1689361	1689498	13.1735
19769.4	Neural Crest		4016	9890.95	HH6					1	120275731	120275905	13.21
19482.8	Neural Crest		4020	26862	HH6					3	36794077	36794197	13.21
44770.3	Neural Crest		4027	9720.88	HH6					12	9330836	9330995	13.2379
14309.3	Neural Crest		4045	11434.1	HH6					2	149671070	149671533	13.2379
38124.9	Neural Crest		4051	17681.2	HH6					33	4946405	4946543	13.2379
20017.1	Neural Crest		4072	17674.3	HH6					33	4016178	4016354	13.3024
15267.9	Neural Crest		4078	17038.5	HH6					4	10557894	10558008	13.3024
21985.1	Neural Crest		4091	16278	HH6					1	11700	11851	13.3303
33682.3	Neural Crest		4102	9016.64	HH6					30	1539106	1539314	13.3303
25673.9	Neural Crest		4108	18306.2	HH6					1	8358886	8359338	13.4314
17882	Neural Crest		4112	10763.9	HH6					1	188483902	188484048	13.4593
17845.4	Neural Crest		4113	11906.7	HH6					2	31012996	31013113	13.4593
17857.9	Neural Crest		4114	13416	HH6					2	142774430	142774563	13.4593
22822	Neural Crest		4147	10027.3	HH6					3	72620636	72620753	13.4593
30463	Neural Crest		4153	12057.8	HH6					3	108250078	108250231	13.4593
27802.2	Neural Crest		4155	12832.1	HH6					33	7821106	7821217	13.4593
28337.9	Neural Crest		4170	13010.9	HH6					1	2511531	2511726	13.4958
16700.2	Neural Crest		4199	15047.3	HH6					6	12800567	12800716	13.4958
31015.6	Neural Crest		4207	20546.6	HH6					16	1658765	1658877	13.5238
35171.4	Neural Crest		4212	11655.8	HH6					3	49562639	49562786	13.5238
26331.8	Neural Crest		4213	20385	HH6					5	15884089	15884197	13.5238
17000.9	Neural Crest		4236	15002.7	HH6					7	6358927	6359055	13.5238
16702.4	Neural Crest		4242	11636.2	HH6					33	267499	267619	13.5882
21871.6	Neural Crest		4245	13246.8	HH6					5	29787112	29787288	13.5882
18857.2	Neural Crest		4251	13940.9	HH6					22	1434622	1434776	13.6161
25612.6	Neural Crest		4255	24061.1	HH6					10	20816188	20816309	13.6527
25716.1	Neural Crest		4271	25783.7	HH6					6	22975636	22975779	13.6527
11300.1	Neural Crest		4286	12659.1	HH6					7	8367571	8367671	13.6527
33874.6	Neural Crest		4297	17063.2	HH6					11	20078702	20078959	13.7172
10904.9	Neural Crest		4300	14456.9	HH6					3	54170143	54170290	13.7172
40863.1	Neural Crest		4307	12523	HH6					3	97862178	97862356	13.7172
21404.1	Neural Crest		4319	14972.1	HH6					33	1124608	1124746	13.7172
15430.2	Neural Crest		4337	6839.18	HH6					8	168028	168314	13.7172
24511.4	Neural Crest		4338	10154	HH6					25	3974252	3974382	13.7451
14496.5	Neural Crest		4401	32537.3	HH6					2	56372020	56372122	13.874
10321.9	Neural Crest		4407	19382.9	HH6					5	51034	51263	13.874
40443.6	Neural Crest		4434	12714.1	HH6					1	140499341	140499479	13.9385
16706.3	Neural Crest		4435	11499.1	HH6					16	2147988	2148244	13.9385
9891.11	Neural Crest		4442	16629.3	HH6					3	5727435	5727550	13.9385
19693.4	Neural Crest		4454	14003.2	HH6					3	8357342	8357448	13.9385
31181.5	Neural Crest		4458	17047.5	HH6					33	2382668	2382773	13.9385
9906.95	Neural Crest		4459	8142.33	HH6					9	1552993	1553186	13.9385
26980	Neural Crest		4465	20228.7	HH6					1	12288675	12288842	14.003
28667.3	Neural Crest		4473	14228.5	HH6					1	99948711	99948851	14.003
20902.6	Neural Crest		4474	12939.3	HH6					19	5874244	5874375	14.003
5409.16	Neural Crest		4476	12850.5	HH6					31	2330057	2330208	14.003
32818.5	Neural Crest		4477	14845.7	HH6					33	6389128	6389414	14.003
34950.2	Neural Crest		4484	11701.6	HH6					4	62736115	62736278	14.003
9112.32	Neural Crest		4562	27914	HH6					14	14080684	14080790	14.0675
11938.8	Neural Crest		4579	16344.1	HH6					2	13218598	13218742	14.0675
16080.1	Neural Crest		4581	10788.4	HH6					2	146027924	146028040	14.0675
22445	Neural Crest		4587	13515.6	HH6					4	89544226	89544435	14.0675
25117.6	Neural Crest		4591	9221.93	HH6					5	54536093	54536226	14.1319
39272.4	Neural Crest		4605	11115.8	HH6					1	194183516	194183650	14.1599
41972	Neural Crest		4606	18063.8	HH6					28	2255404	2255795	14.1599
19217.2	Neural Crest		4607	11042.6	HH6					4	90672186	90672404	14.1599
14172.8	Neural Crest		4608	16083.2	HH6					KZ626839.1	552335	552613	14.1599
29064	Neural Crest		4609	7860.59	HH6					1	19070331	19070441	14.2243
21640.3	Neural Crest		4611	13599.7	HH6					3	52755142	52755251	14.2243
19776.2	Neural Crest		4612	16117.5	HH6					4	76460521	76460643	14.2243
28361.2	Neural Crest		4619	21278.3	HH6					KZ626837.1	866903	867113	14.2243
16745.4	Neural Crest		4622	16622.1	HH6					KZ626839.1	1378124	1378271	14.2243
21456.5	Neural Crest		4625	14154.6	HH6					1	90162610	90162736	14.2888
24854.9	Neural Crest		4626	14078.4	HH6					30	73343	73830	14.2888
25544.3	Neural Crest		4628	15226.3	HH6					4	8838829	8839008	14.2888
20688.2	Neural Crest		4634	19603.4	HH6					33	344649	344791	14.3167
44754.9	Neural Crest		4647	10402	HH6					1	117487187	117487310	14.4178
30068.8	Neural Crest		4648	16260.3	HH6					1	121677135	121677260	14.4178
37848	Neural Crest		4654	14236.8	HH6					19	7979	8329	14.4178
22440.1	Neural Crest		4659	7290.63	HH6					2	26876199	26876344	14.4178
26885.3	Neural Crest		4660	14051.6	HH6					1	122503466	122503603	14.4457
17189.3	Neural Crest		4662	18363.4	HH6					12	15240792	15240908	14.4457
25291.6	Neural Crest		4667	11194.7	HH6					27	1984982	1985163	14.4457
38342.3	Neural Crest		4669	15051.8	HH6					1	753303	753474	14.5102
20765.4	Neural Crest		4673	13034.1	HH6					1	169740601	169740724	14.5102
11707.9	Neural Crest		4680	9498.6	HH6					2	130915905	130916143	14.5102
31074.3	Neural Crest		4683	15943.5	HH6					25	2087770	2087981	14.5102
19102.6	Neural Crest		4689	13298.2	HH6					14	16102129	16102417	14.5746
28408.9	Neural Crest		4696	13376.6	HH6					22	1173099	1173223	14.5746
29070.9	Neural Crest		4697	16374.3	HH6					25	3327849	3328019	14.5746
19358.1	Neural Crest		4699	13950.6	HH6					5	4764331	4764490	14.5746
17465.7	Neural Crest		4701	16212.3	HH6					KZ626838.1	1590201	1590332	14.5746
39388.3	Neural Crest		4711	15631.7	HH6					30	562350	562452	14.6025
11858.6	Neural Crest		4730	13310.8	HH6					1	184241319	184241462	14.6391
34020	Neural Crest		4733	13872.2	HH6					2	149034118	149034282	14.6391
17673.3	Neural Crest		4772	15943.6	HH6					3	38788176	38788344	14.6391
21246.8	Neural Crest		4773	13468.7	HH6					4	36753087	36753211	14.6391
23224	Neural Crest		4790	21278.9	HH6					KZ626837.1	362606	363012	14.6391
23241.8	Neural Crest		4797	15161.1	HH6					1	11294848	11295003	14.7036
28831.5	Neural Crest		4804	14292.7	HH6					12	2403127	2403284	14.7036
14525	Neural Crest		4834	15371.2	HH6					2	23876579	23876684	14.7036
34422.1	Neural Crest		4835	16364.7	HH6					30	834290	834446	14.7036
21083.6	Neural Crest		4848	14363.9	HH6					4	64482303	64482456	14.7036
25040.9	Neural Crest		4872	17928.4	HH6					KZ626839.1	644599	644728	14.7036
23536.9	Neural Crest		4873	12615.2	HH6					Z	74541140	74541259	14.7036
9059.85	Neural Crest		4894	10702	HH6					25	3108699	3108817	14.7315
18308.2	Neural Crest		4924	15213.8	HH6					32	98345	98470	14.7315
26859.2	Neural Crest		4949	17233.3	HH6					30	1364788	1364967	14.768
32852.2	Neural Crest		4954	15482.9	HH6					33	5329556	5329795	14.768
45791	Neural Crest		5029	16869.5	HH6					6	6526684	6526832	14.768
14726.1	Neural Crest		5030	15503.2	HH6					1	195747922	195748099	14.796
10403.1	Neural Crest		5031	8095.1	HH6					2	90733960	90734097	14.796
22275.9	Neural Crest		5032	15303.5	HH6					25	1946454	1946633	14.796
33741.9	Neural Crest		5053	17888.1	HH6					26	5446068	5446268	14.796
49617.2	Neural Crest		5057	15583.9	HH6					28	3374192	3374361	14.796
24776.2	Neural Crest		5074	15909.9	HH6					31	5661785	5662072	14.796
26066.3	Neural Crest		5087	17172.4	HH6					Z	82175243	82175396	14.796
22334.2	Neural Crest		5088	14093.5	HH6					Z	60053242	60053392	14.8604
25386	Neural Crest		5093	19618.8	HH6					Z	77896414	77896521	14.8604
14267	Neural Crest		5101	19889.7	HH6					14	16134857	16135058	14.8884
11445.2	Neural Crest		5106	16410.2	HH6					1	90948908	90949016	14.9249
32803.1	Neural Crest		5114	8712.34	HH6					2	140256790	140256921	14.9249
26043.3	Neural Crest		5118	16521.8	HH6					4	67150928	67151028	14.9249
16052.8	Neural Crest		5127	16949.5	HH6					5	9895537	9895705	14.9249
15337.7	Neural Crest		5130	16278.5	HH6					8	22793190	22793310	14.9249
13958.8	Neural Crest		5141	11632.4	HH6					18	1876518	1876648	14.9528
27842	Neural Crest		5175	16877.4	HH6					10	18119678	18119797	14.9894
16808.4	Neural Crest		5193	17102	HH6					14	3242761	3242907	14.9894
32909.7	Neural Crest		5197	18315.2	HH6					18	11267120	11267293	14.9894
14710.6	Neural Crest		5202	10592.5	HH6					2	112405580	112405701	14.9894
18800.4	Neural Crest		5204	8772.65	HH6					3	30595763	30595887	14.9894
12807.8	Neural Crest		5214	11961.8	HH6					33	2445473	2445602	14.9894
38766.6	Neural Crest		5224	10388.8	HH6					5	50824963	50825115	15.0539
12026.7	Neural Crest		5227	25710.1	HH6					8	20610374	20610542	15.0539
16941.1	Neural Crest		5229	17123.9	HH6					KZ626839.1	923602	924124	15.0539
22281.1	Neural Crest		5248	13965.5	HH6					16	537547	537737	15.0818
21941.9	Neural Crest		5255	13614.7	HH6					2	130712944	130713127	15.0818
30008.1	Neural Crest		5269	16353	HH6					27	5522764	5522943	15.0818
32090.7	Neural Crest		5281	10562.5	HH6					28	1510098	1510255	15.0818
25338.4	Neural Crest		5282	15836.1	HH6					33	323164	323297	15.0818
20754.3	Neural Crest		5285	17717.2	HH6					KZ626826.1	16752	16880	15.0818
40499.6	Neural Crest		5296	16361.5	HH6					3	7131858	7132017	15.1183
36810.3	Neural Crest		5303	18105.3	HH6					1	848497	848698	15.1463
40439.4	Neural Crest		5306	10296.3	HH6					19	6713871	6713989	15.1463
32174.1	Neural Crest		5307	26804.9	HH6					27	3971001	3971134	15.1463
19282.9	Neural Crest		5308	13301.5	HH6					30	622075	622276	15.1463
13546	Neural Crest		5315	10113.5	HH6					KZ626838.1	510379	510538	15.1463
20433.7	Neural Crest		5325	16104	HH6					KZ626839.1	924195	924648	15.1463
14306	Neural Crest		5331	11947	HH6					Z	80506600	80506722	15.1463
18543.8	Neural Crest		5362	21028	HH6					1	142370127	142370267	15.2107
30207.4	Neural Crest		5363	13314.6	HH6					11	16777094	16777197	15.2107
31841.5	Neural Crest		5365	6437.82	HH6					5	9895353	9895486	15.2107
21687.4	Neural Crest		5399	17970.5	HH6					5	55931584	55931695	15.2107
40315.7	Neural Crest		5404	19400.2	HH6					Z	69812796	69812922	15.2107
29733.2	Neural Crest		5410	13577.6	HH6					33	6875099	6875231	15.2387
11344.2	Neural Crest		5416	11418.6	HH6					6	18407799	18407903	15.2752
24665.8	Neural Crest		5449	16808.9	HH6					1	79306368	79306493	15.3031
17957	Neural Crest		5451	34296.5	HH6					16	2679887	2679996	15.3397
14482.7	Neural Crest		5457	12186.9	HH6					9	11307882	11308037	15.3397
27080.1	Neural Crest		5458	13170.3	HH6					17	7377389	7377509	15.3676
19590.2	Neural Crest		5459	13598.4	HH6					32	607793	608081	15.3676
25482.2	Neural Crest		5460	17206	HH6					Z	497	720	15.4321
28162.3	Neural Crest		5461	10763.5	HH6					Z	78620429	78620541	15.4321
27504.4	Neural Crest		5467	12900.1	HH6					31	2610660	2610811	15.4965
37020.2	Neural Crest		5472	14986	HH6					33	866902	867052	15.4965
22282.1	Neural Crest		5482	14259.6	HH6					Z	37945175	37945423	15.5331
13799.6	Neural Crest		5483	11349.8	HH6					14	3612924	3613083	15.561
32433.5	Neural Crest		5499	12887.6	HH6					31	2716188	2716451	15.561
19645	Neural Crest		5502	17067.7	HH6					KZ626839.1	213376	213526	15.561
12763.1	Neural Crest		5578	22848.1	HH6					Z	22629433	22629553	15.561
20779.6	Neural Crest		5588	8977.73	HH6					Z	75061760	75061915	15.561
25912.8	Neural Crest		5591	11548.4	HH6					1	165673759	165673887	15.6255
15174.2	Neural Crest		5596	14801.5	HH6					4	35378322	35378474	15.6255
23454.4	Neural Crest		5611	13906.6	HH6					1	42698161	42698335	15.69
10709.1	Neural Crest		5634	23991.3	HH6					1	53357936	53358078	15.69
20215.9	Neural Crest		5644	13737.8	HH6					10	15300723	15300824	15.69
9.57926	Neural Crest		5647	12783.1	HH6					Z	60922007	60922186	15.69
25884.5	Neural Crest		5694	17715.8	HH6					3	92893851	92893970	15.7179
23177.2	Neural Crest		5700	15666	HH6					3	107743089	107743219	15.7179
24568.7	Neural Crest		5714	11857.1	HH6					1	49302698	49302879	15.7544
19051.3	Neural Crest		5719	15044.7	HH6					1	133104305	133104457	15.7544
27407.5	Neural Crest		5732	8843.71	HH6					2	110015744	110015948	15.7544
22270.8	Neural Crest		5734	19489.4	HH6					31	1888728	1888907	15.7824
22143.7	Neural Crest		5735	23150.3	HH6					32	692115	692287	15.7824
15845.1	Neural Crest		5742	21363	HH6					Z	76384569	76384723	15.7824
12864.8	Neural Crest		5745	14655.8	HH6					1	111306296	111306474	15.8189
16992.6	Neural Crest		5752	16510.2	HH6					1	123045197	123045336	15.8468
41032.9	Neural Crest		5757	11634.6	HH6					15	130799	130979	15.8468
19009.8	Neural Crest		5758	18512.8	HH6					19	10267868	10268012	15.8468
15619.8	Neural Crest		5765	12616.5	HH6					2	6485357	6485562	15.8468
27228.2	Neural Crest		5776	20831.1	HH6					2	130742844	130742992	15.8468
25642.3	Neural Crest		5784	15170.9	HH6					27	1608548	1608652	15.8468
16164.2	Neural Crest		5800	10819.1	HH6					30	561425	561611	15.8468
17612.9	Neural Crest		5804	17853.4	HH6					Z	77333035	77333167	15.8468
15934	Neural Crest		5825	20700.3	HH6					1	153953636	153953778	15.8834
20337.2	Neural Crest		5844	20547.5	HH6					16	2340910	2341086	15.9113
15955.7	Neural Crest		5845	21446.5	HH6					16	2674037	2674168	15.9113
12970.5	Neural Crest		5850	12950.3	HH6					18	6825203	6825395	15.9113
36675.7	Neural Crest		5881	15414.3	HH6					18	11095728	11095956	15.9113
37772.2	Neural Crest		5896	13840.3	HH6					2	131207262	131207476	15.9113
7447.47	Neural Crest		5901	22069.3	HH6					4	90094071	90094306	15.9113
18836.7	Neural Crest		5908	18140.5	HH6					5	52552321	52552467	15.9113
20699.7	Neural Crest		5912	16260	HH6					AADN05001432.1	22965	23067	15.9113
5439.18	Neural Crest		5914	13553.5	HH6					KZ626837.1	1078541	1078973	15.9113
14336.3	Neural Crest		5936	19467.5	HH6					1	179439868	179439977	15.9392
14540.4	Neural Crest		5955	13914.2	HH6					1	78731224	78731361	15.9758
11.8676	Neural Crest		5967	10579.3	HH6					10	16888330	16888464	15.9758
21652.1	Neural Crest		6015	22045.3	HH6					23	2125396	2125505	15.9758
7658.9	Neural Crest		6016	12144.6	HH6					KZ626839.1	552004	552231	16.0037
21077.2	Neural Crest		6021	8188.24	HH6					11	2280952	2281231	16.0403
13720.6	Neural Crest		6045	13154.5	HH6					3	71891801	71891917	16.0403
24380.9	Neural Crest		6047	14387.3	HH6					KZ626835.1	325251	325519	16.0403
31586.3	Neural Crest		6049	23225.1	HH6					1	179245437	179245549	16.0682
12962.9	Neural Crest		6060	15965.2	HH6					2	103438599	103438732	16.0682
28230.7	Neural Crest		6062	13558.5	HH6					33	1881731	1881866	16.0682
38546.7	Neural Crest		6063	12866.6	HH6					1	29383655	29383840	16.1047
28591.4	Neural Crest		6067	15477.3	HH6					4	10557614	10557716	16.1047
32480.8	Neural Crest		6088	14639.2	HH6					1	111306679	111306794	16.1327
14055.4	Neural Crest		6089	22570.4	HH6					2	149616509	149616800	16.1327
27476.5	Neural Crest		6091	12571.1	HH6					33	1967472	1967611	16.1327
19406.7	Neural Crest		6092	17294	HH6					3	104587405	104587619	16.1971
30820.1	Neural Crest		6095	15692.8	HH6					KZ626835.1	813699	813865	16.1971
12483.6	Neural Crest		6098	15036.5	HH6					1	194155082	194155351	16.2616
19608.8	Neural Crest		6106	20847.4	HH6					12	12754247	12754388	16.2616
26701.3	Neural Crest		6107	22037.8	HH6					KZ626833.1	238691	238862	16.2616
43237.9	Neural Crest		6108	20402.5	HH6					Z	6431363	6431551	16.3261
6044.24	Neural Crest		6119	15631	HH6					5	40487	40849	16.3906
6799.79	Neural Crest		6120	15018.2	HH6					KZ626837.1	1237758	1238217	16.3906
20286.2	Neural Crest		6126	17498.4	HH6					12	310985	311135	16.4185
29290.3	Neural Crest		6140	10466.8	HH6					2	13350899	13351014	16.4185
17734.2	Neural Crest		6143	8843.76	HH6					2	131030459	131030704	16.4185
21176.6	Neural Crest		6160	13210.8	HH6					2	131036916	131037108	16.4185
27800.5	Neural Crest		6176	12224.4	HH6					2	147575487	147575624	16.455
34086.8	Neural Crest		6199	7877.11	HH6					1	190309942	190310100	16.4829
19434.6	Neural Crest		6200	9784	HH6					11	15625300	15625421	16.4829
11588.7	Neural Crest		6203	10054.3	HH6					33	269107	269219	16.4829
19049.9	Neural Crest		6208	12437.2	HH6					9	7968110	7968270	16.4829
-7.36005	Neural Crest		6215	17647.3	HH6					1	142528863	142529023	16.5195
24472.9	Neural Crest		6232	19171.6	HH6					1	796720	796852	16.5474
29808.6	Neural Crest		6236	12190.4	HH6					10	14796465	14796638	16.5474
21791.1	Neural Crest		6238	20230.6	HH6					10	21030556	21030677	16.5474
17052.7	Neural Crest		6239	17738.1	HH6					30	1307283	1307482	16.5474
18321.7	Neural Crest		6250	9143.3	HH6					31	4603337	4603569	16.5474
34133.1	Neural Crest		6251	16907.3	HH6					33	4432398	4432586	16.5474
-5.1891	Neural Crest		6257	17610.5	HH6					6	25031737	25031885	16.5474
21803.9	Neural Crest		6276	12523.3	HH6					7	13761693	13761806	16.5474
19749.9	Neural Crest		6289	23571.5	HH6					1	69969379	69969565	16.6119
17575.7	Neural Crest		6290	10432.7	HH6					5	21328778	21329007	16.6119
24115.7	Neural Crest		6293	10969.6	HH6					KZ626834.1	655389	655490	16.6119
23403.8	Neural Crest		6295	14234.3	HH6					Z	74293299	74293434	16.6119
16861.6	Neural Crest		6304	15297.5	HH6					2	37689645	37689775	16.6764
6534.35	Neural Crest		6309	12669.1	HH6					3	65815612	65815799	16.6764
18877.9	Neural Crest		6318	14399.4	HH6					31	2696527	2696687	16.6764
11417.9	Neural Crest		6327	25182.8	HH6					1	138723395	138723517	16.7043
22108.7	Neural Crest		6349	11344	HH6					1	100219089	100219270	16.7408
12119.4	Neural Crest		6350	26032.1	HH6					33	6246216	6246344	16.7408
28868	Neural Crest		6351	11854.9	HH6					26	5302594	5302825	16.7688
16039.5	Neural Crest		6370	7550.14	HH6					31	2277012	2277241	16.7688
29903.9	Neural Crest		6373	13408.6	HH6					32	13127	13242	16.7688
21466.3	Neural Crest		6375	7863.5	HH6					33	7820803	7820933	16.7688
20535.2	Neural Crest		6390	14422.7	HH6					2	42828876	42829052	16.8053
11230.9	Neural Crest		6397	17312.1	HH6					2	142722772	142722940	16.8053
20800.6	Neural Crest		6424	9184.97	HH6					Z	25802766	25802954	16.8053
21724.7	Neural Crest		6431	15931.3	HH6					1	753890	754067	16.8332
18741.6	Neural Crest		6433	17068.2	HH6					1	1022659	1022916	16.8332
33349.1	Neural Crest		6434	26545.8	HH6					27	752444	752916	16.8332
20785.3	Neural Crest		6441	11620	HH6					33	1309838	1309974	16.8332
23265.2	Neural Crest		6442	13998.5	HH6					KZ626837.1	1072249	1072729	16.8332
33922.9	Neural Crest		6446	11745.6	HH6					3	104548683	104549010	16.8612
42110.2	Neural Crest		6448	11649.3	HH6					18	841266	841390	16.8977
28008.1	Neural Crest		6449	21213.4	HH6					20	12429659	12429798	16.8977
49370.8	Neural Crest		6450	16844	HH6					31	3137746	3137887	16.8977
30154.3	Neural Crest		6461	17490.8	HH6					31	2540869	2541056	16.9256
21806.9	Neural Crest		6467	20820.5	HH6					1	73425419	73425524	16.9622
13228.8	Neural Crest		6471	11594.2	HH6					1	76469205	76469367	16.9622
42615.4	Neural Crest		6481	9795.8	HH6					14	15995972	15996311	16.9622
24355.2	Neural Crest		6482	11509.5	HH6					2	69364832	69364999	16.9622
21968.4	Neural Crest		6483	18371.3	HH6					24	6402417	6402556	16.9622
21195.9	Neural Crest		6485	9846.11	HH6					3	21827726	21827870	16.9622
53914.7	Neural Crest		6521	18047.7	HH6					5	22482867	22483021	16.9622
21812.8	Neural Crest		6533	15636.1	HH6					6	11801501	11801658	16.9622
32612.7	Neural Crest		6535	8016.58	HH6					12	9581204	9581308	17.0267
13143.1	Neural Crest		6541	14135.5	HH6					20	8760200	8760348	17.0267
18015.6	Neural Crest		6564	13396.9	HH6					33	1396267	1396402	17.0546
11042.1	Neural Crest		6566	12105.8	HH6					8	9181295	9181403	17.0546
20845.9	Neural Crest		6570	12511.3	HH6					KZ626839.1	1152135	1152243	17.0546
10285.4	Neural Crest		6592	13039.8	HH6					10	9624769	9624900	17.0911
15518.3	Neural Crest		6595	15656.3	HH6					19	105037	105410	17.0911
13633.1	Neural Crest		6630	16897.6	HH6					2	28651649	28651784	17.0911
-6.40695	Neural Crest		6648	11582.4	HH6					2	69580343	69580505	17.0911
14714.4	Neural Crest		6651	16167.6	HH6					2	82187968	82188122	17.0911
20234.5	Neural Crest		6653	17929.5	HH6					9	16372755	16372989	17.0911
12413.6	Neural Crest		6690	9087.97	HH6					Z	32569829	32570061	17.0911
35073.2	Neural Crest		6692	20982.7	HH6					18	4416915	4417080	17.1191
23309.4	Neural Crest		6704	15879.3	HH6					26	5422800	5422985	17.1191
14942.6	Neural Crest		6714	15003.8	HH6					5	1673971	1674100	17.1191
31005.7	Neural Crest		6718	12284.2	HH6					5	17826687	17826801	17.1191
33196.5	Neural Crest		6725	13245.5	HH6					KZ626828.1	44307	44612	17.1191
25591.9	Neural Crest		6733	13031.7	HH6					KZ626839.1	1592801	1592945	17.1191
18025.8	Neural Crest		6744	17997.9	HH6					24	6413793	6413982	17.1835
13640.3	Neural Crest		6748	15953.1	HH6					26	5478369	5478534	17.1835
43323.4	Neural Crest		6752	16883.8	HH6					33	1973042	1973211	17.1835
24827	Neural Crest		6755	13471.6	HH6					5	58901219	58901443	17.1835
18878.4	Neural Crest		6764	19317.8	HH6					KZ626835.1	963694	963891	17.1835
24725.5	Neural Crest		6774	18713.9	HH6					Z	78631483	78631584	17.1835
24012.8	Neural Crest		6793	12879.6	HH6					1	107087716	107087993	17.2201
14852.4	Neural Crest		6799	18512.2	HH6					13	2343040	2343450	17.248
8535.01	Neural Crest		6803	18887	HH6					2	94347404	94347526	17.248
37694.1	Neural Crest		6805	12367.1	HH6					25	17560	17852	17.248
12743.2	Neural Crest		6848	11394	HH6					3	97862475	97862606	17.248
19652.5	Neural Crest		6857	10171.1	HH6					3	104548206	104548632	17.248
14546.4	Neural Crest		6875	11094.9	HH6					31	2329733	2329909	17.248
27957.7	Neural Crest		6887	20888.3	HH6					8	30205098	30205232	17.248
24510.1	Neural Crest		6897	14277.9	HH6					9	5460229	5460349	17.248
23772.7	Neural Crest		6906	11394	HH6					16	2754769	2754935	17.2759
31309.1	Neural Crest		6907	14733.9	HH6					2	73605811	73605994	17.2846
42169.1	Neural Crest		6923	9618.95	HH6					1	107294682	107294841	17.3125
19926.3	Neural Crest		6927	27082.4	HH6					5	17042393	17042563	17.3125
13228.4	Neural Crest		6931	19771.8	HH6					2	149623589	149623760	17.3404
24692.1	Neural Crest		6952	14421.5	HH6					33	82957	83079	17.3404
19814.9	Neural Crest		6964	17909.8	HH6					31	1737743	1737902	17.3769
17375.3	Neural Crest		6975	21612.6	HH6					1	84095869	84095973	17.4049
12196.6	Neural Crest		6980	11865.1	HH6					17	10479611	10479719	17.4049
20465.2	Neural Crest		6983	13093.5	HH6					2	130580102	130580302	17.4049
26825.5	Neural Crest		6986	13216.7	HH6					2	149211395	149211501	17.4414
36261.8	Neural Crest		7011	17758.1	HH6					1	38260992	38261092	17.4693
26330.7	Neural Crest		7026	15209.2	HH6					1	45144817	45144945	17.4693
16513	Neural Crest		7031	12825.6	HH6					18	11026862	11027120	17.4693
30481.4	Neural Crest		7032	18080.7	HH6					18	11204406	11204626	17.4693
26606.1	Neural Crest		7051	11370	HH6					19	10193058	10193436	17.4693
12126.3	Neural Crest		7053	11856.2	HH6					21	2808928	2809048	17.4693
7964.42	Neural Crest		7056	13817.7	HH6					25	719168	719489	17.4693
15144.9	Neural Crest		7062	19960.9	HH6					3	80657383	80657528	17.4693
10182.2	Neural Crest		7074	16062	HH6					4	17690801	17690984	17.4693
16553.8	Neural Crest		7098	13960.1	HH6					20	10218027	10218155	17.5338
17696.7	Neural Crest		7120	13060.8	HH6					8	87071	87176	17.5338
11734.7	Neural Crest		7124	12406.8	HH6					14	4661074	4661350	17.5983
17102.9	Neural Crest		7178	17602	HH6					2	112098890	112099051	17.5983
22292.1	Neural Crest		7185	15708.5	HH6					27	3951507	3951646	17.5983
26117.1	Neural Crest		7196	10542.5	HH6					5	9214042	9214202	17.5983
45819.3	Neural Crest		7202	18647.9	HH6					Z	77151600	77151726	17.5983
20864.5	Neural Crest		7217	14911.4	HH6					1	148373981	148374148	17.6262
19954.8	Neural Crest		7235	15391.2	HH6					KZ626838.1	46775	46886	17.6262
14321.7	Neural Crest		7242	15439.8	HH6					KZ626838.1	1880370	1880486	17.6262
20423.2	Neural Crest		7259	18345.2	HH6					3	81456577	81456708	17.6628
28390.2	Neural Crest		7284	15262.6	HH6					5	39305	39613	17.6628
15943.6	Neural Crest		7287	12236.4	HH6					6	26016241	26016358	17.6628
19847.8	Neural Crest		7288	9567.59	HH6					25	1575472	1575690	17.7272
27959.3	Neural Crest		7293	14640	HH6					6	3283735	3283903	17.7272
20830.7	Neural Crest		7295	11648.1	HH6					13	2531107	2531305	17.7552
12495.6	Neural Crest		7308	18185.6	HH6					2	67913712	67913822	17.7552
15523.9	Neural Crest		7340	21300.7	HH6					5	344520	344649	17.7552
20938.4	Neural Crest		7362	14988.7	HH6					1	54056178	54056341	17.7917
21935.6	Neural Crest		7394	16448.9	HH6					1	113874242	113874363	17.8196
27422.1	Neural Crest		7415	16533.3	HH6					2	59490916	59491165	17.8196
15283.5	Neural Crest		7420	24812.3	HH6					2	131235003	131235117	17.8196
17313.3	Neural Crest		7422	16866	HH6					9	1038113	1038372	17.8196
10787.3	Neural Crest		7426	13427.2	HH6					Z	38474374	38474557	17.8196
11009.7	Neural Crest		7428	16081.2	HH6					1	97012094	97012241	17.8841
11615	Neural Crest		7441	10514.7	HH6					13	560363	560504	17.8841
23962.3	Neural Crest		7449	17976.7	HH6					15	128015	128219	17.8841
36650.4	Neural Crest		7454	4715.78	HH6					3	48612934	48613156	17.8841
12078.7	Neural Crest		7456	9956.88	HH6					31	2130049	2130305	17.8841
24189.6	Neural Crest		7481	11634.2	HH6					33	728166	728281	17.8841
30948.2	Neural Crest		7482	14971.5	HH6					1	53658524	53658672	17.9486
24385.3	Neural Crest		7490	6409.6	HH6					30	1360944	1361251	17.9486
28928.7	Neural Crest		7493	11136	HH6					6	15549942	15550073	17.9486
22500.3	Neural Crest		7500	8534.06	HH6					8	14725650	14725866	17.9765
9979.22	Neural Crest		7521	14555	HH6					21	6470752	6470866	18.0131
12833	Neural Crest		7532	16510.8	HH6					KZ626833.1	131071	131241	18.0131
48841.5	Neural Crest		7539	11379.8	HH6					25	1247679	1247799	18.041
20602.4	Neural Crest		7576	7348.98	HH6					1	57443028	57443206	18.0775
21377.5	Neural Crest		7592	18578.7	HH6					32	416039	416315	18.0775
9396.24	Neural Crest		7600	22153.1	HH6					33	6795998	6796482	18.0775
10546.3	Neural Crest		7601	21068.1	HH6					1	411639	411765	18.1055
28278.9	Neural Crest		7606	18778.1	HH6					32	186707	186881	18.1055
29798	Neural Crest		7608	17087.1	HH6					5	36339920	36340097	18.1055
20116.1	Neural Crest		7612	15105.7	HH6					22	1495203	1495376	18.1334
26551.7	Neural Crest		7637	16399	HH6					2	5976984	5977157	18.142
24550.3	Neural Crest		7640	10590.3	HH6					2	34283829	34283984	18.142
25777.4	Neural Crest		7649	18117.2	HH6					5	14693359	14693579	18.142
28724.6	Neural Crest		7685	11852.9	HH6					KZ626837.1	200883	201130	18.142
37793.9	Neural Crest		7690	12916.8	HH6					2	19661164	19661274	18.1699
24695.1	Neural Crest		7691	15528.6	HH6					27	2031299	2031605	18.1699
17466.2	Neural Crest		7694	14583.4	HH6					27	2454189	2454383	18.1699
19764.7	Neural Crest		7695	24027	HH6					30	191591	191726	18.1699
10349.3	Neural Crest		7705	14298.4	HH6					33	6207725	6208127	18.1699
27441.6	Neural Crest		7708	16601.8	HH6					5	189817	189949	18.1699
17904.1	Neural Crest		7723	19285.2	HH6					KZ626838.1	1520837	1521026	18.1699
22355.5	Neural Crest		7742	15314.9	HH6					Z	77609821	77609956	18.1699
27152.9	Neural Crest		7744	13902.5	HH6					Z	78678497	78678643	18.1699
20821.8	Neural Crest		7753	19171.2	HH6					33	6129681	6129825	18.1978
29650.1	Neural Crest		7766	15865.5	HH6					Z	17874554	17874760	18.2065
27459.6	Neural Crest		7777	9036.55	HH6					18	1903736	1903985	18.2344
26524.5	Neural Crest		7787	14648	HH6					3	39104495	39104715	18.2344
41018.5	Neural Crest		7797	18109.8	HH6					30	554099	554284	18.2344
5807.08	Neural Crest		7801	12167.4	HH6					9	16275044	16275319	18.2344
17041.1	Neural Crest		7809	10277.7	HH6					AADN05001498.1	5637	5747	18.2344
22149.3	Neural Crest		7810	12946.8	HH6					Z	73839541	73839677	18.2344
27996.2	Neural Crest		7825	14970.4	HH6					24	6418001	6418142	18.2623
33978.4	Neural Crest		7826	8746.39	HH6					30	1779410	1779724	18.2989
27434.8	Neural Crest		7851	13468.2	HH6					6	11797134	11797283	18.2989
10138.1	Neural Crest		7858	12480.2	HH6					6	27949554	27949700	18.2989
22694.2	Neural Crest		7861	18638	HH6					KZ626837.1	259639	259836	18.2989
15188.2	Neural Crest		7865	17908	HH6					Z	77183195	77183359	18.2989
16515.9	Neural Crest		7876	12167.4	HH6					KZ626835.1	495405	495700	18.3633
27343.1	Neural Crest		7877	33888.7	HH6					Z	51623295	51623512	18.3633
43069.2	Neural Crest		7899	14207.2	HH6					Z	75681566	75681719	18.3633
21018.2	Neural Crest		7906	25397.5	HH6					2	116398310	116398536	18.3913
22641.9	Neural Crest		7908	15049.1	HH6					2	13519268	13519417	18.4278
10151.9	Neural Crest		7916	15062.5	HH6					3	68566646	68566827	18.4278
22047.1	Neural Crest		7918	12496.6	HH6					8	4646445	4646582	18.4278
9572.94	Neural Crest		7919	16807.3	HH6					Z	21990509	21990791	18.4278
32845.3	Neural Crest		7922	13429.8	HH6					31	2676643	2676854	18.4557
19855.8	Neural Crest		7937	15271.2	HH6					8	14925815	14925964	18.4557
12335.9	Neural Crest		7939	18790.2	HH6					Z	78354786	78354904	18.4557
21718.8	Neural Crest		7940	15950.8	HH6					2	149505831	149506129	18.4923
15383.5	Neural Crest		7946	14830.9	HH6					26	399862	400053	18.5202
22311	Neural Crest		7950	9696.26	HH6					26	1491119	1491265	18.5202
27844	Neural Crest		7957	16038.8	HH6					4	65316770	65316918	18.5202
19017.6	Neural Crest		7963	16919.1	HH6					KZ626838.1	1880647	1880751	18.5202
30667.3	Neural Crest		7966	12790.1	HH6					KZ626833.1	72477	72686	18.5568
17807.2	Neural Crest		7968	11320.1	HH6					1	115885747	115885856	18.5847
12908.1	Neural Crest		7993	12222.5	HH6					19	10106935	10107600	18.5847
9327.62	Neural Crest		7994	15082.5	HH6					2	89487534	89487680	18.5847
20682.8	Neural Crest		7997	9914.94	HH6					Z	11303280	11303382	18.5847
40619.4	Neural Crest		8001	50542.1	HH6					Z	64412057	64412267	18.5847
21214.6	Neural Crest		8002	12931.5	HH6					1	906849	906968	18.6126
12741.6	Neural Crest		8007	16360.3	HH6					8	19934899	19935002	18.6126
28888.9	Neural Crest		8019	31625.7	HH6					8	9326440	9326587	18.6771
23038.9	Neural Crest		8026	11431.5	HH6					1	79083299	79083430	18.7136
14094.9	Neural Crest		8037	10320.3	HH6					12	14657728	14657844	18.7136
19783.2	Neural Crest		8046	18938.9	HH6					19	3879	4125	18.7416
20607.5	Neural Crest		8047	19335.7	HH6					33	1938934	1939050	18.7416
15133.8	Neural Crest		8048	20267.4	HH6					33	2004627	2004853	18.7416
29164.2	Neural Crest		8049	17086.3	HH6					8	15781049	15781223	18.7416
17967	Neural Crest		8051	11062.6	HH6					5	39782	39936	18.7695
28477	Neural Crest		8115	25939.5	HH6					23	2141172	2141286	18.806
15260.8	Neural Crest		8127	16745.4	HH6					25	3111720	3112371	18.806
31282.7	Neural Crest		8142	12270.8	HH6					4	15982059	15982195	18.806
18833.5	Neural Crest		8148	16237.9	HH6					KZ626826.1	25577	25901	18.806
17849.2	Neural Crest		8163	24458.1	HH6					1	45658651	45658859	18.8705
17656.4	Neural Crest		8168	11027	HH6					25	3952616	3952757	18.8705
23261.3	Neural Crest		8172	13826.8	HH6					31	5563841	5563999	18.8705
5806.97	Neural Crest		8174	15237.7	HH6					30	8034	8180	18.8984
32159.1	Neural Crest		8178	9035.55	HH6					31	2708297	2708468	18.8984
25609.2	Neural Crest		8180	22119.4	HH6					4	85842253	85842397	18.8984
9107.14	Neural Crest		8186	17383.5	HH6					1	1085305	1085463	18.935
20870.4	Neural Crest		8195	14826.3	HH6					1	37803436	37803664	18.935
16274.8	Neural Crest		8201	13030.7	HH6					1	157685294	157685457	18.935
19607.9	Neural Crest		8203	8518.39	HH6					2	130737106	130737322	18.935
18831	Neural Crest		8208	14899.4	HH6					5	6578393	6578599	18.935
24639.3	Neural Crest		8209	11036.8	HH6					5	6578948	6579124	18.935
22143.9	Neural Crest		8225	17680.1	HH6					9	16696186	16696402	18.935
15056.3	Neural Crest		8228	17490.2	HH6					33	5000482	5000669	18.9629
24179	Neural Crest		8250	11770.1	HH6					AADN05001294.1	2661	2928	18.9629
15724.6	Neural Crest		8261	19373.4	HH6					6	26865653	26865829	18.9995
20388.5	Neural Crest		8273	15114.5	HH6					KZ626839.1	804581	804903	18.9995
25219.5	Neural Crest		8279	16023.9	HH6					Z	16103585	16103817	18.9995
21259.9	Neural Crest		8280	12990.8	HH6					KZ626834.1	428605	428738	19.0274
19814.2	Neural Crest		8283	11851	HH6					Z	75540716	75540823	19.0274
18743.5	Neural Crest		8303	22682.6	HH6					27	1176586	1176720	19.0639
23630	Neural Crest		8309	12823	HH6					4	26788490	26788695	19.0639
14006.1	Neural Crest		8317	13466.5	HH6					17	7556257	7556379	19.0918
17346.9	Neural Crest		8318	14128.5	HH6					2	147661336	147661468	19.0918
30014.9	Neural Crest		8322	19410	HH6					27	1689852	1689997	19.0918
17747.7	Neural Crest		8333	18721.7	HH6					31	2316407	2316689	19.0918
15695.5	Neural Crest		8334	25894	HH6					KZ626835.1	516295	516435	19.0918
20210.3	Neural Crest		8336	12409.8	HH6					31	5315885	5316039	19.1284
28280.3	Neural Crest		8348	17855	HH6					4	3586796	3586987	19.1284
13984.1	Neural Crest		8353	10003.1	HH6					9	17364627	17364858	19.1284
24826.7	Neural Crest		8360	17204.9	HH6					1	90819816	90820085	19.1563
13916	Neural Crest		8363	12546.8	HH6					13	13528050	13528208	19.1563
17706.3	Neural Crest		8367	12669	HH6					14	18905	19031	19.1563
9895.93	Neural Crest		8375	13997.8	HH6					4	24793527	24793704	19.1563
22958.5	Neural Crest		8389	15708.9	HH6					KZ626837.1	255263	255427	19.1563
29551.2	Neural Crest		8390	15210.7	HH6					25	1924134	1924350	19.1929
32014.9	Neural Crest		8393	20142.8	HH6					27	154550	154794	19.1929
19240.6	Neural Crest		8407	21268.8	HH6					31	2716779	2717017	19.1929
16701.9	Neural Crest		8415	17621.2	HH6					1	126999112	126999236	19.2208
19284	Neural Crest		8416	14016.4	HH6					1	190450988	190451181	19.2208
23938.3	Neural Crest		8420	13416.3	HH6					2	49126173	49126324	19.2208
16942.2	Neural Crest		8428	17122.1	HH6					2	148246878	148247037	19.2208
25013.6	Neural Crest		8434	13999.8	HH6					KZ626838.1	1544161	1544465	19.2208
25907	Neural Crest		8451	11094.7	HH6					1	12802638	12802860	19.2853
11891.7	Neural Crest		8472	13558.6	HH6					1	91277735	91277947	19.2853
27350.3	Neural Crest		8483	13985.1	HH6					18	11202817	11203300	19.2853
19346.7	Neural Crest		8496	14652.6	HH6					33	4199574	4199789	19.2853
16219.3	Neural Crest		8513	12101.8	HH6					Z	78428522	78428640	19.2853
22377	Neural Crest		8515	9442.57	HH6					1	62500331	62500474	19.3132
30228.9	Neural Crest		8519	21804.7	HH6					1	126447806	126447937	19.3132
21219.2	Neural Crest		8524	16688	HH6					24	6451785	6452022	19.3132
22885.3	Neural Crest		8526	20267.5	HH6					32	8604	8766	19.3497
7037.43	Neural Crest		8529	13855.6	HH6					18	11349717	11349978	19.3777
12583	Neural Crest		8546	12849.5	HH6					32	588458	588583	19.3777
23974.4	Neural Crest		8547	23522.6	HH6					AADN05001433.1	7969	8113	19.3777
24382.1	Neural Crest		8557	24074.6	HH6					16	1972814	1972999	19.4421
13783.7	Neural Crest		8568	7398.6	HH6					2	100870272	100870413	19.4421
30545.2	Neural Crest		8569	11975.9	HH6					3	92365913	92366067	19.4421
19506.1	Neural Crest		8624	16721.1	HH6					33	1915557	1915670	19.4421
28698.8	Neural Crest		8630	19335.1	HH6					1	8490180	8490330	19.4787
16464.4	Neural Crest		8631	27912.8	HH6					33	2302929	2303116	19.4787
13134.8	Neural Crest		8634	12354.8	HH6					1	124423093	124423374	19.5066
29358.4	Neural Crest		8639	14740.7	HH6					2	73879456	73879834	19.5066
5888.25	Neural Crest		8643	17710	HH6					22	3627831	3627956	19.5066
33282.4	Neural Crest		8650	9992.46	HH6					3	105857267	105857396	19.5066
9901.12	Neural Crest		8651	16813.1	HH6					4	23302172	23302367	19.5066
23557.5	Neural Crest		8665	21604.7	HH6					4	77930532	77930744	19.5066
24145.4	Neural Crest		8669	16039.7	HH6					16	553313	553631	19.5711
23613.1	Neural Crest		8674	20265.6	HH6					27	1392507	1392656	19.5711
12976.9	Neural Crest		8677	19615.9	HH6					5	40725234	40725397	19.5711
19962.8	Neural Crest		8687	16940.1	HH6					4	22277147	22277294	19.6356
18120	Neural Crest		8690	17390.1	HH6					4	65891569	65891681	19.6356
20185.4	Neural Crest		8695	15514.6	HH6					Z	80639074	80639224	19.6356
25303.4	Neural Crest		8696	23625.2	HH6					26	5340735	5340836	19.6635
11646.1	Neural Crest		8699	16851	HH6					4	91290352	91290494	19.6635
14632.7	Neural Crest		8703	6733.81	HH6					KZ626831.1	345875	346226	19.6635
19051.3	Neural Crest		8705	19177	HH6					27	1531727	1531880	19.728
30938.2	Neural Crest		8736	14947.2	HH6					10	7599107	7599282	19.7924
52883.4	Neural Crest		8756	18874.9	HH6					2	73881361	73881582	19.7924
12276.5	Neural Crest		8757	16261.2	HH6					3	68703226	68703349	19.7924
27915.1	Neural Crest		8780	21794.3	HH6					5	48594751	48594907	19.7924
14961.6	Neural Crest		8781	19900.5	HH6					KZ626839.1	1386313	1386455	19.7924
5730.14	Neural Crest		8783	17726.6	HH6					11	15978823	15979020	19.829
19978.1	Neural Crest		8804	15224.9	HH6					1	45591171	45591298	19.8569
40348.6	Neural Crest		8805	11708.1	HH6					1	188502123	188502286	19.8569
41360.2	Neural Crest		8806	19640.2	HH6					2	31683515	31683658	19.8569
23101.6	Neural Crest		8808	14475.8	HH6					33	6011401	6011599	19.8569
20460.2	Neural Crest		8824	11738.2	HH6					6	17500308	17500472	19.8569
16045.8	Neural Crest		8832	16599.1	HH6					7	24250879	24251007	19.8569
33265.8	Neural Crest		8836	16544.9	HH6					6	20873314	20873437	19.8848
35478.6	Neural Crest		8839	15420.3	HH6					22	1552831	1553034	19.9214
17184.2	Neural Crest		8843	14380.9	HH6					23	1314588	1314726	19.9214
28837.7	Neural Crest		8851	17382.5	HH6					31	3002419	3002790	19.9214
30921.4	Neural Crest		8857	15057.2	HH6					5	52956223	52956410	19.9214
13762.8	Neural Crest		8858	14268.4	HH6					Z	8467559	8467678	19.9214
17654.8	Neural Crest		8859	18161.4	HH6					KZ626838.1	177652	177825	19.9493
11297.9	Neural Crest		8865	8347.89	HH6					1	125597260	125597452	19.9859
21332.4	Neural Crest		8866	12381.9	HH6					3	24328764	24328905	19.9859
32177.2	Neural Crest		8867	11512.8	HH6					Z	41847006	41847130	19.9859
18360.6	Neural Crest		8871	13114.4	HH6					2	130871399	130871561	20.0138
15726.1	Neural Crest		8896	15780.9	HH6					20	1816328	1816476	20.0138
43508.8	Neural Crest		8897	15182.6	HH6					3	76503682	76503790	20.0503
34520.6	Neural Crest		8908	10656.1	HH6					33	6235220	6235546	20.0503
28946.7	Neural Crest		8909	16180.8	HH6					Z	42374102	42374321	20.0503
17252	Neural Crest		8942	11326.8	HH6					1	14650181	14650296	20.0782
12137.6	Neural Crest		8975	13771.8	HH6					1	50929897	50930095	20.0782
20046.4	Neural Crest		8989	11125.9	HH6					1	64921160	64921277	20.0782
14864.9	Neural Crest		8997	16932.2	HH6					13	13527574	13527777	20.0782
33094.4	Neural Crest		9001	9233.95	HH6					31	5563570	5563762	20.0782
16388.6	Neural Crest		9016	11401.6	HH6					Z	82392515	82392615	20.0782
23048.1	Neural Crest		9036	18393.8	HH6					12	7667791	7667928	20.1427
28032	Neural Crest		9046	11133.3	HH6					4	42131884	42132022	20.1427
19935	Neural Crest		9061	17951.1	HH6					5	54786526	54786728	20.1427
21032.2	Neural Crest		9065	11650.3	HH6					KZ626834.1	508149	508310	20.1427
23439.5	Neural Crest		9066	7230.96	HH6					12	356114	356246	20.1706
22976.7	Neural Crest		9069	13925.7	HH6					1	182033738	182033881	20.2072
17792	Neural Crest		9083	11305.5	HH6					4	83325012	83325205	20.2072
27493.6	Neural Crest		9093	15274.8	HH6					Z	9802240	9802466	20.2072
26960.5	Neural Crest		9100	16097.1	HH6					7	21091020	21091199	20.2437
27614.5	Neural Crest		9105	14608.6	HH6					3	78947077	78947336	20.2717
22743.1	Neural Crest		9109	15017.8	HH6					5	6510269	6510613	20.2717
21133.9	Neural Crest		9112	17954.6	HH6					KZ626833.1	148269	148453	20.2996
15868.8	Neural Crest		9118	16208.6	HH6					4	34529811	34529990	20.3082
13530.9	Neural Crest		9123	11900.9	HH6					1	110366163	110366383	20.3361
38246.7	Neural Crest		9124	15747.4	HH6					10	529045	529347	20.3361
10918.3	Neural Crest		9131	20626.8	HH6					16	2394626	2394843	20.3361
30263.3	Neural Crest		9142	16014.2	HH6					2	25830481	25830669	20.3361
24927.1	Neural Crest		9158	11307.1	HH6					33	423158	423336	20.3361
20818	Neural Crest		9166	16061.1	HH6					2	48544341	48544523	20.4006
25167.8	Neural Crest		9174	13871.4	HH6					4	87753403	87753674	20.4006
26963.7	Neural Crest		9178	9392.17	HH6					19	10309821	10309936	20.4285
20946.8	Neural Crest		9197	13016.9	HH6					31	5243104	5243271	20.493
19991.8	Neural Crest		9200	10093.9	HH6					4	46603559	46603742	20.493
20815.3	Neural Crest		9204	18791.5	HH6					KZ626839.1	932414	932738	20.493
7740.76	Neural Crest		9206	16631	HH6					1	149490793	149491011	20.5575
29172.8	Neural Crest		9208	12353.3	HH6					4	86608758	86608907	20.5575
19866.5	Neural Crest		9215	11470	HH6					23	5982584	5982694	20.5854
20324.1	Neural Crest		9226	12204.8	HH6					25	1780514	1780771	20.622
27008.6	Neural Crest		9227	18290.4	HH6					33	6029265	6029414	20.622
9369.08	Neural Crest		9229	7268.18	HH6					9	23212587	23212758	20.622
14469.8	Neural Crest		9247	11316.2	HH6					W	6504468	6504638	20.622
29715	Neural Crest		9252	18038.4	HH6					2	11178414	11178574	20.6864
22142.2	Neural Crest		9254	10802.5	HH6					5	15590623	15590757	20.6864
18654.9	Neural Crest		9255	12637.6	HH6					KZ626830.1	61864	62079	20.6864
29862.9	Neural Crest		9259	18543	HH6					W	6501778	6501931	20.6864
23759.3	Neural Crest		9279	11185.6	HH6					3	103167989	103168107	20.7144
24668.5	Neural Crest		9292	18922	HH6					30	1527642	1527913	20.7144
15510	Neural Crest		9323	17048.3	HH6					11	1329729	1329944	20.7509
23355.3	Neural Crest		9334	11209.6	HH6					2	96302823	96302991	20.7509
12666.5	Neural Crest		9356	11244.7	HH6					2	146642202	146642409	20.7509
12606.8	Neural Crest		9362	14560.1	HH6					KZ626838.1	39834	40064	20.7788
13185.9	Neural Crest		9369	15308.3	HH6					Z	3369285	3369445	20.7788
12870.3	Neural Crest		9376	9635.21	HH6					25	1873397	1873542	20.8067
20287	Neural Crest		9398	20476.1	HH6					Z	10346089	10346279	20.8154
13014.2	Neural Crest		9403	15911.5	HH6					25	1879239	1879414	20.8433
12780.8	Neural Crest		9404	9005.95	HH6					4	70247704	70247843	20.8433
22154.9	Neural Crest		9420	14056	HH6					Z	68069743	68069926	20.8433
20751.5	Neural Crest		9453	17365.5	HH6					14	182213	182326	20.8712
27753.5	Neural Crest		9471	14771.8	HH6					4	24427783	24428077	20.9078
29016.1	Neural Crest		9474	8964.86	HH6					1	79287764	79287979	20.9357
22475	Neural Crest		9479	15997.5	HH6					25	3406235	3406346	20.9357
10207.9	Neural Crest		9494	10074.5	HH6					2	138980038	138980321	20.9443
17359.7	Neural Crest		9521	15530.5	HH6					1	77257221	77257392	20.9723
32359.1	Neural Crest		9522	18961.5	HH6					2	33124362	33124588	20.9723
13873	Neural Crest		9528	12883	HH6					8	352736	352903	20.9723
26826	Neural Crest		9532	16431.4	HH6					Z	11162478	11162674	20.9723
22607.1	Neural Crest		9555	12102.9	HH6					1	107569565	107569699	21.0367
3.15826	Neural Crest		9559	15922.3	HH6					2	29718224	29718370	21.0367
35372.2	Neural Crest		9564	21241.2	HH6					Z	76717581	76717727	21.0367
33964.3	Neural Crest		9568	11729.1	HH6					1	98267872	98268007	21.0646
27257.8	Neural Crest		9591	8318.07	HH6					16	2721859	2721961	21.0646
31092.8	Neural Crest		9596	12341.5	HH6					2	16444041	16444152	21.0646
48199.7	Neural Crest		9615	14986.5	HH6					4	4473996	4474109	21.0646
11257	Neural Crest		9621	11435.3	HH6					Z	76126560	76126691	21.0646
15974.5	Neural Crest		9630	18987.4	HH6					17	2799898	2800064	21.1291
23284.3	Neural Crest		9653	13962.1	HH6					19	1574263	1574423	21.1291
11433.8	Neural Crest		9672	12801.9	HH6					8	9305988	9306120	21.1657
38255.7	Neural Crest		9675	24044.1	HH6					1	76025377	76025484	21.1936
31102.1	Neural Crest		9697	26908.6	HH6					2	149638189	149638455	21.1936
26664.6	Neural Crest		9703	11966.3	HH6					4	71858916	71859107	21.1936
15148.9	Neural Crest		9715	25260.4	HH6					13	5219072	5219228	21.2581
26292.9	Neural Crest		9720	16761.8	HH6					3	101715427	101715628	21.2581
11738.5	Neural Crest		9727	17901.5	HH6					KZ626833.1	239151	239292	21.286
25931.9	Neural Crest		9742	21743.9	HH6					1	2639380	2639537	21.3225
15278.1	Neural Crest		9743	15754.5	HH6					5	58785366	58785553	21.3225
22967.8	Neural Crest		9751	12441.2	HH6					7	30120218	30120377	21.3225
12446.9	Neural Crest		9754	28192.3	HH6					KZ626835.1	81863	82433	21.3225
23990.6	Neural Crest		9762	18342	HH6					Z	33552823	33553054	21.3225
13581.8	Neural Crest		9771	14004.9	HH6					2	56209262	56209440	21.3505
7653.23	Neural Crest		9779	11316	HH6					1	10252996	10253177	21.387
37161.5	Neural Crest		9785	12094.9	HH6					3	27512467	27512591	21.387
9138.48	Neural Crest		9791	11749.7	HH6					3	73654040	73654145	21.387
17314.9	Neural Crest		9802	8363.61	HH6					19	10221996	10222127	21.4149
25414.2	Neural Crest		9806	19180.5	HH6					21	4988818	4988972	21.4149
26773	Neural Crest		9840	11121.9	HH6					31	2228087	2228232	21.4149
14385	Neural Crest		9842	10619.9	HH6					33	38128	38253	21.4149
20100.4	Neural Crest		9857	13747.6	HH6					5	59808578	59808778	21.4149
26752	Neural Crest		9864	14385.7	HH6					1	11573591	11573763	21.4515
27558	Neural Crest		9885	14558	HH6					1	171844335	171844545	21.4515
25757.7	Neural Crest		9897	14756.1	HH6					18	10590708	10591014	21.4515
45329.1	Neural Crest		9919	21248.7	HH6					4	19833128	19833306	21.4515
24522.9	Neural Crest		9924	11130.5	HH6					7	30734098	30734261	21.4515
15581.6	Neural Crest		9926	13017.1	HH6					2	36189488	36189698	21.4794
15079	Neural Crest		9956	17790.9	HH6					25	3047031	3047196	21.4794
9551.23	Neural Crest		9957	15866.3	HH6					6	24088764	24088869	21.4794
39400.6	Neural Crest		9958	11284.6	HH6					27	1886092	1886257	21.5073
31573	Neural Crest		9971	13410.8	HH6					10	3395639	3395799	21.5439
10253.6	Neural Crest		9978	8767.2	HH6					10	13473184	13473428	21.5439
16055.3	Neural Crest		9981	16236	HH6					14	215076	215291	21.5439
20167	Neural Crest		9984	14994.3	HH6					25	1456816	1457102	21.5439
12127.1	Neural Crest		9991	13249.4	HH6					27	1550667	1550889	21.5439
21621.1	Neural Crest		9996	16312.4	HH6					5	56490812	56490976	21.5439
33923.3	Neural Crest		10015	17489.6	HH6					4	10552974	10553158	21.5804
32841.1	Neural Crest		10019	11377.5	HH6					1	137516533	137516679	21.6084
43539.7	Neural Crest		10021	8155.15	HH6					3	100411980	100412183	21.6084
38870.9	Neural Crest		10033	12162	HH6					32	340450	340589	21.6363
41578.9	Neural Crest		10039	18495	HH6					33	2156451	2156604	21.6728
16758.8	Neural Crest		10062	12624	HH6					4	91286357	91286783	21.6728
17376.6	Neural Crest		10098	13837.4	HH6					KZ626835.1	239217	240004	21.6728
12104.5	Neural Crest		10099	14842.9	HH6					10	7465541	7465642	21.7008
12511.8	Neural Crest		10100	12899.1	HH6					33	6085784	6085943	21.7008
8636.36	Neural Crest		10111	15209.6	HH6					5	13365356	13365560	21.7373
20258.8	Neural Crest		10115	20317.5	HH6					KZ626838.1	1062837	1063256	21.7373
20968.4	Neural Crest		10124	14298.9	HH6					11	9072294	9072481	21.7652
14320.7	Neural Crest		10140	14928.1	HH6					KZ626839.1	727901	728030	21.7652
32857.2	Neural Crest		10143	9642.62	HH6					14	16007759	16008352	21.7931
38077.2	Neural Crest		10145	19544.3	HH6					13	1429494	1429749	21.8018
19398	Neural Crest		10150	12597.5	HH6					4	65569592	65569776	21.8018
46892.1	Neural Crest		10178	19729.8	HH6					Z	76522590	76522772	21.8018
27379.3	Neural Crest		10180	12996.5	HH6					10	538942	539233	21.8297
15181.8	Neural Crest		10199	14871.9	HH6					2	64928565	64928761	21.8297
26348.4	Neural Crest		10216	11074.2	HH6					2	142728441	142728626	21.8297
16045.2	Neural Crest		10218	30287.5	HH6					31	2879686	2879824	21.8297
21820.8	Neural Crest		10227	17820.9	HH6					8	30210467	30210648	21.8297
15878.4	Neural Crest		10230	41.08	HH6					KZ626832.1	105228	105390	21.8297
23293.9	Neural Crest		10248	20107.6	HH6					1	176175738	176175896	21.8942
17643.8	Neural Crest		10250	11555.8	HH6					15	678432	678575	21.8942
15353.4	Neural Crest		10253	16456.1	HH6					2	13589180	13589287	21.8942
29858.3	Neural Crest		10259	13542.2	HH6					20	11670949	11671160	21.8942
26529.5	Neural Crest		10265	101.74	HH6					31	2485587	2485787	21.8942
21426.8	Neural Crest		10277	17840.6	HH6					5	48310175	48310335	21.8942
10676.4	Neural Crest		10283	14176.8	HH6					13	591509	591676	21.9221
22633.9	Neural Crest		10286	15961.8	HH6					31	2069339	2069684	21.9221
68672.6	Neural Crest		10308	18232.5	HH6					31	2730659	2731107	21.9221
25613.6	Neural Crest		10309	9603.54	HH6					14	94746	94916	21.9586
25042.3	Neural Crest		10337	17778.6	HH6					2	109133579	109133824	21.9586
26766.3	Neural Crest		10375	12123.4	HH6					33	4308493	4308649	21.9586
5.3671	Neural Crest		10383	9611.91	HH6					6	30606580	30606795	21.9586
27516.8	Neural Crest		10396	12994.5	HH6					3	65620115	65620358	22.0231
23967.2	Neural Crest		10422	9952.16	HH6					8	30201575	30201708	22.051
28234.1	Neural Crest		10424	16768.5	HH6					Z	80958725	80958840	22.051
28791	Neural Crest		10431	11953.9	HH6					3	5726736	5727344	22.0876
19778.8	Neural Crest		10438	18640.2	HH6					33	1946940	1947075	22.1155
19220.4	Neural Crest		10440	19143.6	HH6					8	23195542	23195763	22.1155
32188.2	Neural Crest		10442	19702.1	HH6					KZ626835.1	15267	15440	22.1434
28256.6	Neural Crest		10449	5624.61	HH6					1	191504998	191505125	22.1521
10786.2	Neural Crest		10450	18926	HH6					11	19980448	19981129	22.1521
32095.9	Neural Crest		10456	12598.5	HH6					4	26546326	26546585	22.1521
5785.58	Neural Crest		10460	26149.9	HH6					12	212410	212566	22.18
32074.5	Neural Crest		10462	15933.9	HH6					2	67477000	67477136	22.18
6682.5	Neural Crest		10464	14776	HH6					Z	16683524	16683713	22.18
30240	Neural Crest		10465	18091.8	HH6					2	46791755	46792006	22.2165
16783.2	Neural Crest		10490	13252.5	HH6					1	62475003	62475177	22.2445
21833.8	Neural Crest		10491	13117.9	HH6					2	137041363	137041547	22.2445
22718.6	Neural Crest		10507	13170.3	HH6					33	2225971	2226194	22.2445
20039	Neural Crest		10510	11453.3	HH6					AADN05001432.1	10	153	22.2445
16245.4	Neural Crest		10513	18235.2	HH6					6	519537	520016	22.2724
25011.1	Neural Crest		10535	22994.6	HH6					18	2621278	2621541	22.3089
9567.69	Neural Crest		10538	13857.8	HH6					2	33890934	33891098	22.3089
10675.5	Neural Crest		10547	13989.4	HH6					3	101639690	101639914	22.3089
24178.5	Neural Crest		10549	19138.7	HH6					9	7896983	7897144	22.3089
17845	Neural Crest		10552	15145.2	HH6					Z	11804809	11805073	22.3089
19137.1	Neural Crest		10559	24456.4	HH6					1	156739825	156740081	22.3734
39393.6	Neural Crest		10589	7886.16	HH6					2	99358749	99358859	22.3734
32072.9	Neural Crest		10597	13057.5	HH6					30	573081	573381	22.4013
26458.4	Neural Crest		10607	11299	HH6					KZ626837.1	1073872	1074139	22.4013
22741.4	Neural Crest		10624	14397.9	HH6					10	12327048	12327261	22.4379
41100.5	Neural Crest		10656	8098.49	HH6					23	3830132	3830305	22.4379
9588.08	Neural Crest		10692	13126	HH6					27	2133607	2133790	22.4379
18067	Neural Crest		10698	13476.9	HH6					1	6686127	6686280	22.4658
24835.6	Neural Crest		10706	24133.2	HH6					KZ626838.1	1787834	1787986	22.4658
116.561	Neural Crest		10724	18189.9	HH6					5	17089442	17089672	22.4937
29541.2	Neural Crest		10725	12986.6	HH6					AADN05001476.1	1199	1409	22.5024
20169.9	Neural Crest		10726	12769	HH6					1	36356888	36357128	22.5303
20141.8	Neural Crest		10733	21941.2	HH6					1	140235998	140236213	22.5303
22491.1	Neural Crest		10738	14997.8	HH6					1	170144378	170144574	22.5303
15247.4	Neural Crest		10745	16390.4	HH6					12	8180636	8180819	22.5303
31334.3	Neural Crest		10755	12637.6	HH6					22	1564767	1564918	22.5303
43271.7	Neural Crest		10765	17617.4	HH6					30	342923	343313	22.5303
23641.1	Neural Crest		10777	11931.5	HH6					KZ626839.1	1641211	1641480	22.5303
24553.1	Neural Crest		10786	9121.33	HH6					KZ626837.1	1749644	1749797	22.5582
17257.6	Neural Crest		10790	16579.8	HH6					KZ626838.1	1055609	1055818	22.5582
24488.5	Neural Crest		10795	12332.2	HH6					11	4979528	4979709	22.5948
25873.8	Neural Crest		10803	17487.2	HH6					25	1288376	1288689	22.5948
25448.7	Neural Crest		10809	16099.2	HH6					33	5573972	5574240	22.6227
27621.6	Neural Crest		10864	9959.84	HH6					27	1434888	1435032	22.6592
46102.7	Neural Crest		10872	16251.5	HH6					KZ626838.1	64744	64918	22.6592
31672.8	Neural Crest		10875	9103.22	HH6					1	76013319	76013461	22.6871
9999.98	Neural Crest		10883	12447.4	HH6					5	52200	52631	22.6871
39122.5	Neural Crest		10889	13594.2	HH6					5	55921828	55921950	22.6871
11856.7	Neural Crest		10895	18944.2	HH6					6	562582	562910	22.6871
19495.6	Neural Crest		10904	11266.3	HH6					27	447763	447935	22.7237
28939.1	Neural Crest		10906	32332.2	HH6					3	24792567	24792776	22.7237
13203.6	Neural Crest		10910	15270.7	HH6					6	18979832	18980024	22.7237
12703.5	Neural Crest		10925	16024.9	HH6					Z	77081666	77081811	22.7882
34253	Neural Crest		10926	10466.8	HH6					12	16643362	16643547	22.8161
23774.4	Neural Crest		10932	10905.5	HH6					28	1990349	1990472	22.8161
19673.5	Neural Crest		10947	13611.1	HH6					KZ626839.1	1431316	1431481	22.8161
26992.6	Neural Crest		10950	15585.2	HH6					1	173881294	173881460	22.8806
10957.1	Neural Crest		10954	13554.1	HH6					33	899373	899569	22.8806
36602.8	Neural Crest		10957	11888.6	HH6					AADN05001351.1	7963	8159	22.8806
19286.2	Neural Crest		10973	21174.9	HH6					Z	68054414	68054624	22.8806
27978.2	Neural Crest		10978	10609.9	HH6					Z	80594933	80595074	22.8806
3.83709	Neural Crest		10985	9429.5	HH6					Z	80976086	80976272	22.8806
28003.3	Neural Crest		10991	36669.7	HH6					2	14361309	14361520	22.9171
31993.8	Neural Crest		10992	13415.4	HH6					31	1085683	1085921	22.945
16125.4	Neural Crest		10993	14341.5	HH6					33	1712786	1712966	22.945
12411.9	Neural Crest		10997	13464.8	HH6					30	1184486	1184770	22.973
40542	Neural Crest		11003	16309.5	HH6					8	28852508	28852806	22.973
13604.8	Neural Crest		11013	16129.6	HH6					1	8841930	8842145	23.0095
35460	Neural Crest		11021	12824.5	HH6					1	16057851	16058016	23.0095
25061.8	Neural Crest		11027	7691.09	HH6					12	6196023	6196254	23.0095
8485.45	Neural Crest		11028	17561.5	HH6					12	16072953	16073117	23.0095
20882.3	Neural Crest		11039	12940.8	HH6					2	42826048	42826286	23.0095
5.53733	Neural Crest		11040	19972.9	HH6					23	6019234	6019378	23.0374
8054.12	Neural Crest		11044	22030.8	HH6					Z	25681606	25681743	23.0374
28376.4	Neural Crest		11060	10807.9	HH6					33	3907489	3907726	23.074
16375.7	Neural Crest		11061	12411	HH6					KZ626835.1	1170146	1170423	23.074
18749.4	Neural Crest		11063	38242.5	HH6					26	5380395	5380527	23.1019
29509.2	Neural Crest		11080	4625.29	HH6					9	5894783	5894972	23.1019
9105.02	Neural Crest		11086	11699.6	HH6					KZ626826.1	801	973	23.1019
10136.1	Neural Crest		11096	18132.9	HH6					11	7079369	7079566	23.1385
15158.6	Neural Crest		11106	8070.48	HH6					3	36193133	36193369	23.1385
27901.1	Neural Crest		11108	21767.9	HH6					1	135587479	135587597	23.1664
34314.7	Neural Crest		11139	20285.7	HH6					KZ626834.1	224223	224328	23.1664
20994.1	Neural Crest		11142	19245	HH6					KZ626839.1	844985	845161	23.1664
18416.8	Neural Crest		11153	23289.9	HH6					1	759255	759467	23.2309
20244.8	Neural Crest		11168	10160.1	HH6					1	1217667	1217877	23.2309
26168.1	Neural Crest		11180	14066.6	HH6					1	101139680	101139807	23.2309
19295.6	Neural Crest		11196	5601.37	HH6					1	146481481	146481606	23.2309
13282.5	Neural Crest		11203	12720.3	HH6					1	171371272	171371484	23.2309
11354.5	Neural Crest		11204	16671.1	HH6					26	5304480	5304721	23.2309
24457.9	Neural Crest		11213	12016.4	HH6					3	56411930	56412125	23.2309
16905.7	Neural Crest		11215	13030.7	HH6					15	41438	41563	23.2588
24715	Neural Crest		11223	17415.8	HH6					2	96299271	96299453	23.2588
21213	Neural Crest		11228	17579.5	HH6					27	1898173	1898382	23.2588
21385.4	Neural Crest		11234	11854.5	HH6					1	161384967	161385108	23.2953
15708.2	Neural Crest		11238	16376.9	HH6					11	7050193	7050324	23.2953
23101.6	Neural Crest		11259	16231.4	HH6					14	4327724	4327933	23.2953
26405.2	Neural Crest		11262	8260.36	HH6					Z	80922625	80922803	23.2953
18361.1	Neural Crest		11285	12549.6	HH6					12	2757979	2758158	23.3233
41060.1	Neural Crest		11306	16875.8	HH6					27	549933	550078	23.3233
15345.3	Neural Crest		11326	12156.8	HH6					33	6082872	6083100	23.3233
19104	Neural Crest		11350	27608.7	HH6					2	127627239	127627343	23.3598
38690.8	Neural Crest		11352	18401.3	HH6					4	74595135	74595328	23.3598
9286.21	Neural Crest		11361	16546.6	HH6					Z	77333850	77334031	23.3598
11659.6	Neural Crest		11364	14787.5	HH6					7	16884514	16884656	23.3877
15923.8	Neural Crest		11382	12182	HH6					KZ626833.1	73021	73127	23.3877
22251.5	Neural Crest		11395	13603.1	HH6					KZ626837.1	1661572	1661790	23.3877
23622.9	Neural Crest		11403	13110	HH6					10	20914726	20914832	23.4243
24711.8	Neural Crest		11418	12107.2	HH6					Z	4693240	4693466	23.4243
26432.8	Neural Crest		11423	10628.7	HH6					2	49129634	49129818	23.4522
12467	Neural Crest		11427	21433	HH6					27	556597	556740	23.4522
17635.3	Neural Crest		11431	19313.4	HH6					31	2132672	2132858	23.4522
51466.1	Neural Crest		11437	13397.7	HH6					4	91149899	91150262	23.4522
19344.5	Neural Crest		11444	11568.4	HH6					1	2274298	2274443	23.5167
20025.7	Neural Crest		11454	20122.7	HH6					1	134005729	134005957	23.5167
17327.9	Neural Crest		11455	11583.3	HH6					2	43996928	43997102	23.5167
33123.8	Neural Crest		11481	9916.37	HH6					2	106571562	106571748	23.5167
29841.7	Neural Crest		11491	20765.2	HH6					4	58188279	58188447	23.5167
22405.9	Neural Crest		11525	11548	HH6					1	175469156	175469283	23.5446
12750.2	Neural Crest		11527	19255.3	HH6					9	16255094	16255314	23.5532
19124.9	Neural Crest		11546	16333.9	HH6					KZ626837.1	1269965	1270227	23.5532
13531.1	Neural Crest		11558	11804.6	HH6					19	10248546	10248714	23.5812
20207.3	Neural Crest		11561	16828.2	HH6					33	1207737	1207900	23.5812
27844.7	Neural Crest		11562	12293.3	HH6					33	2773064	2773216	23.5812
13837.8	Neural Crest		11569	12382.1	HH6					Z	74241429	74241622	23.5812
31353.7	Neural Crest		11570	14237.9	HH6					Z	75436968	75437165	23.5812
34866.1	Neural Crest		11574	14826.4	HH6					1	32860899	32861073	23.6456
19854.8	Neural Crest		11585	12511.8	HH6					1	119466879	119467032	23.6456
25802.9	Neural Crest		11592	14441.5	HH6					1	87296816	87297179	23.6822
25680	Neural Crest		11593	14201.1	HH6					1	84271080	84271250	23.7101
13944.9	Neural Crest		11605	16868.6	HH6					2	41428202	41428458	23.7101
7889.07	Neural Crest		11611	8633.44	HH6					2	119261822	119262042	23.7101
37942.6	Neural Crest		11615	12601	HH6					3	41485718	41485959	23.7101
44956	Neural Crest		11618	25700.5	HH6					6	551348	551597	23.7101
39.4718	Neural Crest		11619	17990.5	HH6					AADN05001509.1	989	1215	23.7101
11230.3	Neural Crest		11627	17010.4	HH6					Z	13857	14102	23.7101
30306.2	Neural Crest		11637	10819.9	HH6					Z	23540691	23540850	23.7101
19786.7	Neural Crest		11651	13454.8	HH6					14	90211	90388	23.738
23671.8	Neural Crest		11673	9573.36	HH6					17	6949665	6949832	23.738
-5.77155	Neural Crest		11694	21951.3	HH6					33	365137	365371	23.738
24502	Neural Crest		11721	14157	HH6					33	6229356	6229586	23.738
18803.4	Neural Crest		11727	18450.2	HH6					Z	81003816	81003937	23.738
7897.7	Neural Crest		11740	15977.7	HH6					1	39598622	39598731	23.7746
15610.7	Neural Crest		11745	17228.6	HH6					3	14452409	14452688	23.7746
24364.3	Neural Crest		11748	10040.9	HH6					4	32968904	32969052	23.7746
17872.7	Neural Crest		11762	8981.22	HH6					1	35443235	35443391	23.8025
38675.8	Neural Crest		11767	12055.5	HH6					19	10276163	10276326	23.8025
20212.2	Neural Crest		11777	11649.5	HH6					1	1306003	1306330	23.867
19634.2	Neural Crest		11805	17987.7	HH6					1	47647950	47648222	23.867
9822.86	Neural Crest		11812	12829.1	HH6					2	142725846	142726038	23.867
14785.3	Neural Crest		11823	23702.1	HH6					3	50983433	50983709	23.867
20858.7	Neural Crest		11828	15725.7	HH6					33	1457373	1457602	23.867
19398	Neural Crest		11829	17772.2	HH6					Z	54154868	54155041	23.867
16166.2	Neural Crest		11836	11814	HH6					1	151712704	151713090	23.9035
18483.6	Neural Crest		11837	14598.2	HH6					10	2834781	2835060	23.9314
5634.09	Neural Crest		11854	12373.1	HH6					11	19317439	19317594	23.9314
20013.6	Neural Crest		11860	16771.5	HH6					9	3564268	3564444	23.9314
14964.1	Neural Crest		11873	11631.1	HH6					KZ626838.1	1191331	1191499	23.9314
37499	Neural Crest		11875	14052.7	HH6					33	1024490	1024719	23.9594
24234.1	Neural Crest		11887	11921	HH6					4	1097500	1097746	23.9594
17728.9	Neural Crest		11893	10455.2	HH6					28	1809165	1809363	23.9959
30893	Neural Crest		11899	11914.4	HH6					3	3848058	3848323	23.9959
21949.3	Neural Crest		11908	14657.8	HH6					11	5962856	5963023	24.0604
9729.51	Neural Crest		11910	21250.7	HH6					33	739260	739466	24.0604
19355.6	Neural Crest		11914	10836.6	HH6					Z	74058153	74058334	24.0604
16316.1	Neural Crest		11924	25797	HH6					1	1073	1361	24.0883
18577.6	Neural Crest		11940	18582.8	HH6					2	67942078	67942307	24.0883
29067	Neural Crest		11943	7850.74	HH6					4	74930453	74930624	24.1249
18591.8	Neural Crest		11952	7398.97	HH6					1	900652	901003	24.1528
18058.5	Neural Crest		11960	12790.8	HH6					13	19088529	19088826	24.1528
22780	Neural Crest		11965	12789.3	HH6					15	12984311	12984449	24.1528
31555.8	Neural Crest		11990	14981.4	HH6					2	115061454	115061646	24.1528
17570.6	Neural Crest		11999	14523.1	HH6					8	28852857	28853075	24.1528
15822.3	Neural Crest		12013	18722.3	HH6					KZ626837.1	357923	358098	24.1528
26128.3	Neural Crest		12024	14694.8	HH6					Z	75141825	75142010	24.1528
22364.5	Neural Crest		12038	13920.3	HH6					1	1048833	1049132	24.1807
13840.2	Neural Crest		12042	13242.3	HH6					12	2739141	2739274	24.1807
10676.9	Neural Crest		12066	13906.5	HH6					Z	31230102	31230286	24.1807
27263.1	Neural Crest		12071	19951.2	HH6					Z	74294508	74294668	24.1893
17607.7	Neural Crest		12094	11077.4	HH6					14	1997269	1997440	24.2173
24239.5	Neural Crest		12099	19489.1	HH6					2	14187375	14187593	24.2173
20738.9	Neural Crest		12105	16856.9	HH6					33	2409363	2409613	24.2173
26510	Neural Crest		12118	19807.3	HH6					Z	75460109	75460335	24.2173
22709.5	Neural Crest		12122	10522.8	HH6					5	37205796	37206060	24.2817
20956.1	Neural Crest		12124	23259.1	HH6					Z	55543321	55543576	24.2817
18570.5	Neural Crest		12126	14735.8	HH6					4	80521815	80522082	24.3097
18974	Neural Crest		12127	18231.4	HH6					W	4736746	4736923	24.3097
24242.2	Neural Crest		12145	13389.8	HH6					1	10946364	10946599	24.3462
19280.3	Neural Crest		12167	8489.16	HH6					1	12331043	12331252	24.3462
19100.9	Neural Crest		12173	14593.1	HH6					22	5125365	5125524	24.3462
28935	Neural Crest		12185	16213.6	HH6					3	37571531	37571716	24.3462
13114.3	Neural Crest		12191	18008.5	HH6					26	5395528	5395877	24.3741
11808.2	Neural Crest		12208	23491.2	HH6					30	936344	936533	24.3741
18789	Neural Crest		12219	18226.9	HH6					3	70437077	70437392	24.3828
15348.9	Neural Crest		12254	20546.9	HH6					1	51760916	51761025	24.4107
33849.4	Neural Crest		12262	8631.17	HH6					3	101885980	101886192	24.4107
17511	Neural Crest		12267	15125.1	HH6					7	11401161	11401391	24.4107
21469.1	Neural Crest		12274	15883.4	HH6					11	17761601	17761750	24.4386
15156.2	Neural Crest		12307	16880.9	HH6					2	142774166	142774377	24.4386
13497.1	Neural Crest		12309	18075.4	HH6					33	2121331	2121574	24.4386
32495.7	Neural Crest		12310	22537.3	HH6					26	1913189	1913378	24.4752
11578	Neural Crest		12320	14878.7	HH6					28	882731	883050	24.4752
17590.9	Neural Crest		12322	13119	HH6					16	2285267	2285473	24.5031
4114.06	Neural Crest		12339	14931.2	HH6					2	19630741	19630948	24.5031
14628.3	Neural Crest		12345	10247.7	HH6					2	84295208	84295407	24.5031
-25.5749	Neural Crest		12369	9580.83	HH6					15	53684	53951	24.5676
12433	Neural Crest		12397	9992.78	HH6					Z	1259229	1259445	24.5676
21306.9	Neural Crest		12403	15430.2	HH6					Z	74512384	74512583	24.5676
21886.9	Neural Crest		12425	10672	HH6					31	2552931	2553174	24.5955
27389.8	Neural Crest		12435	10811.3	HH6					KZ626839.1	125430	125777	24.5955
21688.7	Neural Crest		12437	15358.2	HH6					1	26278322	26278471	24.632
23487.5	Neural Crest		12444	14340.9	HH6					2	47335106	47335342	24.632
-3.3888	Neural Crest		12446	15962.7	HH6					2	120034153	120034396	24.632
19523.3	Neural Crest		12463	14941.4	HH6					4	67267474	67267662	24.632
50774	Neural Crest		12465	16115.1	HH6					4	91102671	91103401	24.632
29954.5	Neural Crest		12467	11923	HH6					7	25241817	25242088	24.632
9433.47	Neural Crest		12468	16443.8	HH6					AADN05001333.1	971	1526	24.6599
15079.6	Neural Crest		12473	11565.3	HH6					KZ626834.1	336064	336172	24.6599
28104.2	Neural Crest		12474	16868.7	HH6					3	5752809	5752962	24.6686
14054.4	Neural Crest		12479	12694.8	HH6					18	11320565	11320761	24.6965
26339.7	Neural Crest		12500	13468.8	HH6					9	1486472	1486748	24.6965
13404.3	Neural Crest		12504	14851	HH6					Z	73850580	73850734	24.6965
14092.4	Neural Crest		12512	14342.9	HH6					4	74430315	74430460	24.7244
13061.3	Neural Crest		12524	14780.5	HH6					Z	76449497	76449700	24.7244
20923.6	Neural Crest		12546	8756.66	HH6					21	945416	945715	24.761
19800.9	Neural Crest		12547	8575.62	HH6					Z	55279002	55279235	24.761
16323.1	Neural Crest		12571	11775.7	HH6					15	12979971	12980132	24.7889
4011.23	Neural Crest		12574	10672.7	HH6					Z	74518650	74518827	24.7889
24776.1	Neural Crest		12577	13918.9	HH6					Z	77518211	77518403	24.7889
15490.9	Neural Crest		12578	13005.9	HH6					KZ626837.1	1684740	1684849	24.8168
20227.7	Neural Crest		12593	14578.1	HH6					Z	74439611	74439846	24.8254
20709.6	Neural Crest		12601	8817.5	HH6					1	854973	855193	24.8534
10575.7	Neural Crest		12604	18074.2	HH6					23	5483626	5483838	24.8534
19460.2	Neural Crest		12611	11249.8	HH6					3	29057774	29057889	24.8534
9093.9	Neural Crest		12647	15433.5	HH6					31	5827227	5827492	24.8534
18630.9	Neural Crest		12665	8714.62	HH6					8	17197234	17197509	24.8534
16367.6	Neural Crest		12666	4516.37	HH6					Z	36656160	36656349	24.8534
6996.18	Neural Crest		12680	12330.7	HH6					3	57364933	57365212	24.8899
25397.6	Neural Crest		12681	13093	HH6					1	141848884	141849111	24.9178
32411	Neural Crest		12690	20324.9	HH6					12	223045	223163	24.9178
24458.5	Neural Crest		12696	18423	HH6					7	12247291	12247434	24.9178
17043.3	Neural Crest		12706	15796.9	HH6					Z	44628045	44628256	24.9178
21775.5	Neural Crest		12720	15619.3	HH6					Z	75570323	75570494	24.9178
13861.5	Neural Crest		12724	15163	HH6					Z	78458533	78458659	24.9178
16533.4	Neural Crest		12764	12191.7	HH6					KZ626838.1	255585	255709	24.9458
18575.8	Neural Crest		12766	12016.4	HH6					Z	60885713	60885889	24.9823
10792.5	Neural Crest		12768	12583	HH6					31	2661669	2662064	25.0382
26763.1	Neural Crest		12782	6119.91	HH6					Z	76712659	76712841	25.0468
18.2017	Neural Crest		12784	15116.1	HH6					KZ626827.1	16443	16570	25.0747
22094.2	Neural Crest		12787	11605.3	HH6					Z	65528072	65528278	25.0747
24327.8	Neural Crest		12811	16897.5	HH6					1	115584141	115584394	25.0833
17599.1	Neural Crest		12833	18408.9	HH6					1	100195698	100195901	25.1113
25996.2	Neural Crest		12835	37259.7	HH6					3	45690906	45691139	25.1113
18543.8	Neural Crest		12836	17750.5	HH6					3	100825747	100825960	25.1113
35982.5	Neural Crest		12843	8868.54	HH6					9	16373066	16373278	25.1113
29537.5	Neural Crest		12861	11684.8	HH6					1	115944667	115944785	25.1392
16601.7	Neural Crest		12873	17254	HH6					1	194090615	194090808	25.1392
8577.64	Neural Crest		12874	22252.3	HH6					2	112168670	112168845	25.1392
9148.75	Neural Crest		12887	15788.4	HH6					33	3089553	3089674	25.1392
14428.4	Neural Crest		12890	15890.7	HH6					33	4894684	4894885	25.1392
19461.1	Neural Crest		12901	11524.7	HH6					KZ626834.1	377969	378073	25.1392
16105.9	Neural Crest		12905	16405	HH6					W	1753018	1753147	25.1392
36661.2	Neural Crest		12910	17365.1	HH6					W	5464359	5464498	25.1392
-0.90015	Neural Crest		12914	10884.7	HH6					KZ626835.1	631527	631683	25.1757
20468.4	Neural Crest		12915	13271.5	HH6					1	115927733	115927940	25.2037
17518.3	Neural Crest		12921	19579.8	HH6					1	119722587	119722733	25.2037
19977.5	Neural Crest		12941	11052.2	HH6					15	233300	233437	25.2037
42086	Neural Crest		12953	11004.4	HH6					30	730020	730267	25.2037
19880.6	Neural Crest		12960	21076	HH6					4	4281207	4281469	25.2037
40902	Neural Crest		12975	15555.2	HH6					6	9017094	9017276	25.2037
22131.1	Neural Crest		12976	11084.2	HH6					6	21715857	21715991	25.2037
13421.6	Neural Crest		12985	17218.8	HH6					9	15141139	15141368	25.2037
12826.1	Neural Crest		12988	16080.8	HH6					4	6224275	6224504	25.2402
16709.6	Neural Crest		12992	12858.9	HH6					2	131108992	131109574	25.2681
24763.5	Neural Crest		13006	11519	HH6					2	142735442	142735629	25.2681
14533	Neural Crest		13034	13868	HH6					3	94838539	94838760	25.2681
24604.9	Neural Crest		13041	9936.07	HH6					33	2093257	2093501	25.2681
29716.3	Neural Crest		13055	14530.3	HH6					4	63076067	63076328	25.2681
12622.1	Neural Crest		13057	20210.6	HH6					5	24647248	24647551	25.2681
19064.1	Neural Crest		13086	14480.3	HH6					6	16537221	16537435	25.2681
25012.9	Neural Crest		13095	14176.5	HH6					KZ626834.1	465481	465707	25.2681
11743	Neural Crest		13111	10986.8	HH6					Z	4764923	4765126	25.2681
10076.8	Neural Crest		13112	12953.6	HH6					Z	74902998	74903160	25.2681
26838.1	Neural Crest		13113	14430.2	HH6					2	130670935	130671074	25.2961
28438.6	Neural Crest		13114	13455	HH6					31	1890739	1891253	25.2961
10860.9	Neural Crest		13120	11454.5	HH6					AADN05001272.1	3603	3719	25.2961
29258	Neural Crest		13123	9094.8	HH6					5	48739927	48740108	25.3047
26923.3	Neural Crest		13142	18695.6	HH6					1	118739687	118739908	25.3326
15640.3	Neural Crest		13148	19000.3	HH6					33	4298780	4298984	25.3326
29487	Neural Crest		13151	17133.1	HH6					6	27089696	27089938	25.3326
26911	Neural Crest		13167	14714.4	HH6					Z	74502096	74502284	25.3326
8102.3	Neural Crest		13176	13146.3	HH6					18	1862740	1862970	25.3605
18405.2	Neural Crest		13178	15050.2	HH6					2	149146609	149146902	25.3605
11143.8	Neural Crest		13186	17651.7	HH6					AADN05001290.1	15777	16051	25.3605
12974.1	Neural Crest		13190	14396.7	HH6					KZ626839.1	1503056	1503249	25.3605
15345.9	Neural Crest		13196	17942.2	HH6					19	10138738	10139170	25.425
19018.4	Neural Crest		13198	16867.8	HH6					3	10776026	10776182	25.425
28253.4	Neural Crest		13218	25365.8	HH6					KZ626839.1	1482264	1482512	25.425
16788.5	Neural Crest		13230	11360.3	HH6					Z	78659794	78660040	25.425
29945	Neural Crest		13255	11480.2	HH6					2	148981881	148982059	25.4529
16425.1	Neural Crest		13260	22576.2	HH6					3	59911416	59911691	25.4895
19427	Neural Crest		13311	11786.2	HH6					33	314901	315129	25.4895
10773.8	Neural Crest		13313	12945.1	HH6					Z	80612846	80613009	25.4895
14209.7	Neural Crest		13323	14764.8	HH6					Z	80766502	80766641	25.4895
40996.8	Neural Crest		13325	11307.5	HH6					1	137669648	137669819	25.5174
12961.6	Neural Crest		13331	12336.4	HH6					Z	78583685	78583848	25.5174
38726.7	Neural Crest		13348	23202.2	HH6					1	151203953	151204228	25.526
13077.4	Neural Crest		13351	13958.8	HH6					1	19377036	19377288	25.5539
22883.5	Neural Crest		13358	15426.7	HH6					30	1578706	1578872	25.5539
29832.6	Neural Crest		13359	18791	HH6					6	26058832	26059024	25.5539
22431.7	Neural Crest		13361	10040.3	HH6					8	16522156	16522326	25.5539
10653.9	Neural Crest		13362	13287.5	HH6					Z	15171849	15172112	25.5905
17320.5	Neural Crest		13365	11783.6	HH6					Z	75429725	75429926	25.5905
15874.9	Neural Crest		13370	21205.8	HH6					15	9296435	9296619	25.6184
13053.2	Neural Crest		13374	7738.22	HH6					5	12108276	12108456	25.6184
16098.1	Neural Crest		13399	17824.4	HH6					6	34200283	34200473	25.6184
9619.96	Neural Crest		13420	17245.5	HH6					W	1256187	1256438	25.6184
9055.93	Neural Crest		13424	14755.1	HH6					2	131010937	131011166	25.6463
10749.2	Neural Crest		13427	12732.2	HH6					W	963619	963833	25.6463
22681.9	Neural Crest		13431	13963.9	HH6					3	13431136	13431415	25.6829
21397.9	Neural Crest		13451	12458.6	HH6					33	1575640	1575938	25.6829
39676	Neural Crest		13458	16033.2	HH6					9	12118615	12118818	25.6829
22070.9	Neural Crest		13473	7199.14	HH6					33	579801	580041	25.7108
9506.86	Neural Crest		13484	13536.7	HH6					6	1118693	1118955	25.7108
21091.5	Neural Crest		13508	18530.1	HH6					1	125950653	125950914	25.7474
8126.13	Neural Crest		13511	16683.7	HH6					7	24671946	24672141	25.7474
13979.9	Neural Crest		13522	12953.9	HH6					1	932228	932745	25.7753
15580.4	Neural Crest		13526	18844.7	HH6					1	8393368	8393566	25.7753
33694.6	Neural Crest		13528	20561.1	HH6					27	3943512	3943796	25.7753
15531.3	Neural Crest		13534	11774	HH6					31	1031103	1031248	25.7753
15171	Neural Crest		13538	15340.9	HH6					5	5615696	5615826	25.7753
27096.9	Neural Crest		13544	8161.08	HH6					9	17037270	17037408	25.7753
12787.5	Neural Crest		13554	18508.9	HH6					2	80545917	80546256	25.8118
10565.1	Neural Crest		13557	18231.4	HH6					1	182763131	182763940	25.8398
23229.8	Neural Crest		13577	15036	HH6					27	2393366	2393618	25.8398
15598.8	Neural Crest		13578	24823.9	HH6					3	5732006	5732109	25.8398
19068.7	Neural Crest		13603	11497.8	HH6					8	11773526	11773691	25.8398
19709.2	Neural Crest		13608	14149.1	HH6					AADN05001379.1	438	724	25.8398
25495.2	Neural Crest		13609	15423.8	HH6					KZ626838.1	301506	301761	25.8398
19109.5	Neural Crest		13611	18942.3	HH6					KZ626833.1	35920	36030	25.8677
13977.2	Neural Crest		13615	17610	HH6					1	23931451	23931704	25.8763
34863	Neural Crest		13619	8664.63	HH6					1	77128230	77128443	25.8763
19789.5	Neural Crest		13620	9683.44	HH6					1	182299411	182299769	25.8763
14340.7	Neural Crest		13628	15685.3	HH6					11	20137511	20138173	25.8763
58108	Neural Crest		13648	12200.9	HH6					12	10637827	10637975	25.9042
18017.4	Neural Crest		13654	11792.6	HH6					18	11272776	11273948	25.9042
41159.1	Neural Crest		13659	15109.3	HH6					2	75767592	75767799	25.9042
26946.3	Neural Crest		13664	18835.5	HH6					2	81792684	81792874	25.9042
30529.1	Neural Crest		13684	11264.5	HH6					2	85918364	85918657	25.9042
16735.9	Neural Crest		13690	19750.1	HH6					20	4055517	4055706	25.9042
19412.6	Neural Crest		13694	17065.3	HH6					24	4152822	4153037	25.9042
6982.09	Neural Crest		13716	11342.5	HH6					33	1750115	1750329	25.9042
44998.6	Neural Crest		13729	17899.1	HH6					4	80102430	80102659	25.9042
37674.9	Neural Crest		13750	11138.4	HH6					27	1539887	1540043	25.9322
24925.8	Neural Crest		13778	15900.1	HH6					1	155310481	155310668	25.9687
20596.5	Neural Crest		13784	20884.5	HH6					3	87480790	87481059	25.9687
20480.1	Neural Crest		13788	12453.8	HH6					5	58801613	58801756	25.9687
45489.2	Neural Crest		13789	11985.9	HH6					W	592040	592276	25.9687
4928.48	Neural Crest		13795	9432.62	HH6					Z	75866042	75866245	25.9687
8801.83	Neural Crest		13801	17031.7	HH6					30	1383180	1383378	25.9966
10894.1	Neural Crest		13809	11013.7	HH6					6	4321998	4322207	25.9966
16154.5	Neural Crest		13811	12884.4	HH6					KZ626837.1	1876721	1876829	25.9966
29450.1	Neural Crest		13855	13830.8	HH6					16	1084624	1084937	26.0332
22362.1	Neural Crest		13873	20050.7	HH6					2	6324040	6324421	26.0332
35099.7	Neural Crest		13877	14464.2	HH6					24	6449500	6449762	26.0611
15884.7	Neural Crest		13897	12033.6	HH6					6	18184719	18184843	26.0611
7478.08	Neural Crest		13898	12880.6	HH6					Z	19233008	19233198	26.0611
15450.3	Neural Crest		13900	14084.6	HH6					Z	74231728	74231892	26.0611
31290.2	Neural Crest		13905	14600.9	HH6					2	88438502	88438856	26.0977
14902.2	Neural Crest		13906	11014.2	HH6					6	1752433	1752622	26.0977
29626.1	Neural Crest		13915	19749.7	HH6					Z	77360690	77360817	26.0977
34654.8	Neural Crest		13932	9838	HH6					9	24134846	24135063	26.1256
21603.1	Neural Crest		13942	14470.6	HH6					Z	45939884	45940057	26.1256
17932.2	Neural Crest		13946	25769.1	HH6					13	4132070	4132222	26.1901
24243.1	Neural Crest		13954	12572	HH6					Z	76908938	76909125	26.1901
35212.9	Neural Crest		13974	11062.6	HH6					KZ626833.1	165989	166249	26.218
20492.7	Neural Crest		13984	16730	HH6					14	356609	356805	26.2266
15427.4	Neural Crest		13985	11149.2	HH6					2	50716539	50716738	26.2266
33856.8	Neural Crest		13988	13326.9	HH6					12	20331576	20331915	26.2545
18649.7	Neural Crest		13990	13715.7	HH6					13	2937909	2938113	26.2545
21088.1	Neural Crest		13993	14019	HH6					14	15190362	15190524	26.2545
39797.3	Neural Crest		13997	15178.7	HH6					2	130990561	130990973	26.2545
8741.41	Neural Crest		14003	14986	HH6					2	147629359	147629490	26.2545
27716.4	Neural Crest		14008	10804.6	HH6					3	39581321	39581497	26.2545
17734.9	Neural Crest		14020	15179.6	HH6					30	1537151	1537359	26.2545
8224.3	Neural Crest		14032	18488.2	HH6					4	25903217	25903483	26.2545
13888.4	Neural Crest		14033	21629.7	HH6					Z	77170172	77170366	26.2545
20418.1	Neural Crest		14048	10720	HH6					27	3425526	3425677	26.2824
11288.7	Neural Crest		14053	10372.8	HH6					13	16585946	16586157	26.319
18353	Neural Crest		14062	17677.7	HH6					2	33907367	33907556	26.319
38981.1	Neural Crest		14076	13603.2	HH6					2	65260198	65260402	26.319
23736.8	Neural Crest		14103	9280.76	HH6					3	10048166	10048366	26.319
20946.4	Neural Crest		14105	11607.1	HH6					2	135927639	135927791	26.3469
18473.1	Neural Crest		14111	20093	HH6					31	2544863	2545057	26.3469
26314.2	Neural Crest		14116	9231.04	HH6					Z	77615788	77615994	26.3469
18288.5	Neural Crest		14122	24335.8	HH6					1	25445869	25446108	26.3835
7202.15	Neural Crest		14123	9140.6	HH6					12	357852	358037	26.3835
15551.5	Neural Crest		14130	17113	HH6					12	3543702	3543861	26.3835
14892.7	Neural Crest		14131	25601	HH6					12	4096742	4096987	26.3835
22692.2	Neural Crest		14138	11848.9	HH6					2	128949250	128949435	26.4114
25633.4	Neural Crest		14144	10903.9	HH6					31	4584439	4584597	26.4114
17213.8	Neural Crest		14155	19788.9	HH6					6	26920654	26920865	26.4114
9318.09	Neural Crest		14159	12534.9	HH6					Z	73810983	73811152	26.4114
24438.8	Neural Crest		14173	17652.3	HH6					1	98586930	98587228	26.448
14869.9	Neural Crest		14189	18457.5	HH6					1	168536196	168536385	26.448
16606.6	Neural Crest		14193	15647.3	HH6					12	2752847	2753017	26.448
20814.6	Neural Crest		14198	19360.8	HH6					4	47951031	47951294	26.448
30085.5	Neural Crest		14203	7829.82	HH6					4	62038498	62038732	26.448
21240.4	Neural Crest		14204	12222.6	HH6					Z	76064382	76064655	26.448
23072.6	Neural Crest		14205	11062.9	HH6					20	4256205	4256387	26.4759
22917.2	Neural Crest		14209	18157.2	HH6					25	1404190	1404463	26.4759
46475	Neural Crest		14215	17643.8	HH6					Z	18226402	18226595	26.4759
15518	Neural Crest		14216	10888.5	HH6					30	321639	321818	26.5038
13000.2	Neural Crest		14228	14510.4	HH6					1	182131473	182131744	26.5124
11563.4	Neural Crest		14277	9797.13	HH6					1	17293349	17293497	26.6048
24736.4	Neural Crest		14286	10798.4	HH6					1	188493375	188493579	26.6048
16036.5	Neural Crest		14296	15374	HH6					33	1578848	1579168	26.6048
19500.5	Neural Crest		14315	13430.7	HH6					KZ626837.1	1089371	1089520	26.6327
21467.5	Neural Crest		14321	20953.7	HH6					KZ626839.1	109287	110023	26.6327
16841.9	Neural Crest		14322	11177.4	HH6					1	58504503	58504673	26.6693
15840.7	Neural Crest		14326	13780.6	HH6					2	66276096	66276451	26.6693
29632.8	Neural Crest		14333	13629.3	HH6					2	148002490	148002680	26.6693
14712.7	Neural Crest		14336	11133.5	HH6					4	76158231	76158390	26.6693
7091.17	Neural Crest		14349	13572.1	HH6					25	3111375	3111561	26.6972
32645.4	Neural Crest		14359	16478.2	HH6					26	2108545	2108693	26.6972
40314.6	Neural Crest		14376	11062	HH6					3	104519109	104519342	26.6972
18413.6	Neural Crest		14397	10360.8	HH6					4	55342911	55343132	26.6972
17896.8	Neural Crest		14401	10343.8	HH6					4	83675415	83675630	26.6972
20006.9	Neural Crest		14406	16113.1	HH6					KZ626838.1	1873944	1874155	26.6972
19847.2	Neural Crest		14429	12091.5	HH6					Z	38179768	38179966	26.6972
30410.3	Neural Crest		14431	13912.5	HH6					Z	80863098	80863265	26.6972
17123	Neural Crest		14435	19904.4	HH6					25	1305929	1306727	26.7338
9286.69	Neural Crest		14445	10169.6	HH6					6	8218307	8218569	26.7338
19706.4	Neural Crest		14449	8545.87	HH6					6	25770120	25770338	26.7338
28716.6	Neural Crest		14451	12173.5	HH6					1	188500518	188500715	26.7617
13120.4	Neural Crest		14461	16701.4	HH6					22	3599948	3600440	26.7617
14578.1	Neural Crest		14468	8155.31	HH6					32	257207	258036	26.7617
17126.8	Neural Crest		14472	18517.2	HH6					Z	19902385	19902631	26.7617
18956.3	Neural Crest		14479	13629.1	HH6					Z	74852535	74852729	26.7617
22201.5	Neural Crest		14498	11853	HH6					Z	78133002	78133143	26.7617
50637.4	Neural Crest		14504	6139.39	HH6					2	85797770	85798012	26.7982
29386.8	Neural Crest		14516	14245.4	HH6					2	128315773	128316024	26.7982
30330.5	Neural Crest		14521	15592.7	HH6					6	31493656	31493899	26.7982
41960.2	Neural Crest		14528	15536.4	HH6					Z	38018712	38019078	26.7982
13675.9	Neural Crest		14534	15942.2	HH6					2	128834646	128834861	26.8262
22353.9	Neural Crest		14553	11297.6	HH6					9	16880836	16881052	26.8262
100688	Neural Crest		14554	22053.5	HH6					KZ626833.1	234730	234920	26.8541
28685.8	Neural Crest		14560	11832.7	HH6					KZ626838.1	1219006	1219389	26.8541
20965.1	Neural Crest		14563	20177.9	HH6					1	33823481	33823840	26.8906
23578.2	Neural Crest		14593	22343	HH6					10	10754826	10755022	26.8906
19580.3	Neural Crest		14607	8804.26	HH6					13	19095542	19095709	26.8906
35518	Neural Crest		14618	10615.4	HH6					21	4826304	4826585	26.8906
7618.34	Neural Crest		14620	10279.1	HH6					3	8086673	8086870	26.8906
18529	Neural Crest		14627	13137	HH6					32	643678	643885	26.8906
21007.2	Neural Crest		14628	17203.7	HH6					4	88233563	88233757	26.8906
15964.6	Neural Crest		14665	10823.6	HH6					Z	37443025	37443325	26.8906
21349.4	Neural Crest		14671	14762	HH6					Z	75614991	75615187	26.8906
19283.7	Neural Crest		14685	13882.8	HH6					KZ626837.1	1690177	1690634	26.8993
30.3438	Neural Crest		14693	16998.2	HH6					24	6391288	6391552	26.9186
14235.7	Other Cell Type		14717	19488.2	HH6					6	941015	941195	26.9186
10789.7	Other Cell Type		14749	12500.9	HH6					1	65128841	65129060	26.9272
6995.44	Other Cell Type		14763	11522.6	HH6					31	2675856	2676067	26.9272
21059.6	Other Cell Type		14764	17063.8	HH6					1	83978527	83978799	26.9551
7823.68	Other Cell Type		14772	16241	HH6					1	142741728	142741901	26.9551
11251.4	Other Cell Type		14776	11652.3	HH6					3	4169676	4169883	26.9551
27807.9	Other Cell Type		14782	11412.2	HH6					Z	63001304	63001526	26.9551
10609.7	Other Cell Type		14789	32850.7	HH6					3	64619957	64620198	27.0196
15940.9	Other Cell Type		14790	4647.79	HH6					3	80342249	80342585	27.0196
10684	Other Cell Type		14792	8603.95	HH6					5	4958005	4958170	27.0196
23792.8	Other Cell Type		14795	12421.6	HH6					8	10837214	10837494	27.0196
18078.9	Other Cell Type		14800	16081.2	HH6					KZ626837.1	856725	856914	27.0196
8918.79	Other Cell Type		14801	7346.18	HH6					Z	52994045	52994276	27.0475
22424.5	Other Cell Type		14805	16582	HH6					Z	74492114	74492365	27.0475
14956	Other Cell Type		14807	9676.82	HH6					8	9827216	9827331	27.0754
17114.4	Other Cell Type		14809	23141.4	HH6					Z	37994064	37994300	27.0841
17927.2	Other Cell Type		14811	25867	HH6					15	12984113	12984252	27.112
12719.6	Other Cell Type		14845	25847.9	HH6					2	130867434	130867639	27.112
9586.92	Other Cell Type		14850	18199	HH6					Z	80633132	80633308	27.112
14438.4	Other Cell Type		14854	20233.2	HH6					KZ626839.1	880073	880421	27.1399
12359.7	Other Cell Type		14862	9491.5	HH6					Z	69074338	69074560	27.1485
10521.1	Other Cell Type		14874	12513.5	HH6					Z	75405762	75405902	27.1485
16490.6	Other Cell Type		14879	14055.6	HH6					1	91182964	91183202	27.1765
15508.5	Other Cell Type		14891	12885.2	HH6					1	174440739	174440962	27.1765
12730.6	Other Cell Type		14894	13869	HH6					2	148901546	148901729	27.1765
7628.45	Other Cell Type		14919	13934.6	HH6					1	66502612	66502817	27.2409
10434	Other Cell Type		14935	17336.2	HH6					16	632043	632253	27.2409
14613.1	Other Cell Type		14937	13520.5	HH6					33	594634	594886	27.2688
23748.7	Other Cell Type		14942	12526.3	HH6					33	6207228	6207475	27.2688
11641.4	Other Cell Type		14944	18080.5	HH6					1	171111537	171111838	27.2775
9058.69	Other Cell Type		14956	14973.2	HH6					1	736978	737254	27.3054
36357.8	Other Cell Type		14971	10151.1	HH6					1	37808917	37809217	27.3054
11187.5	Other Cell Type		14972	14415.8	HH6					18	8437173	8437440	27.3054
12528	Other Cell Type		14975	12086.6	HH6					1	166328723	166329010	27.342
25094.2	Other Cell Type		14976	16742.7	HH6					13	19160599	19160793	27.3699
7978.03	Other Cell Type		15065	13859.5	HH6					2	103523514	103523717	27.3699
9783.25	Other Cell Type		15072	17537.9	HH6					Z	74269706	74269873	27.3699
22903.2	Other Cell Type		15082	17879	HH6					2	34514181	34514418	27.3978
8776.09	Other Cell Type		15084	23921.3	HH6					2	116596770	116596910	27.3978
17210.4	Other Cell Type		15085	7156.19	HH6					32	352923	353373	27.3978
19756	Other Cell Type		15100	24051.7	HH6					Z	4679101	4679249	27.3978
18311	Other Cell Type		15101	11614.7	HH6					27	126621	126871	27.4344
14965.6	Other Cell Type		15102	18683.2	HH6					1	123023358	123023533	27.4623
17510.7	Other Cell Type		15114	23277.5	HH6					10	4294047	4294320	27.4623
8734.58	Other Cell Type		15120	11483.9	HH6					2	90698972	90699104	27.4623
25336	Other Cell Type		15126	8079.16	HH6					25	1554484	1554744	27.4623
13692.4	Other Cell Type		15138	15192.6	HH6					15	58219	58406	27.4902
29537.4	Other Cell Type		15167	14543.4	HH6					1	187869633	187869959	27.4988
17240.9	Other Cell Type		15179	20246.6	HH6					14	266842	266951	27.5267
13948.4	Other Cell Type		15185	12907.4	HH6					2	125754075	125754416	27.5267
18408.2	Other Cell Type		15186	15783.1	HH6					3	14452772	14452968	27.5267
16660.1	Other Cell Type		15201	14340.2	HH6					8	2151401	2151625	27.5267
13232.1	Other Cell Type		15218	14761.7	HH6					5	39270586	39270915	27.5912
15600.2	Other Cell Type		15229	10557.6	HH6					11	17519481	17519732	27.6557
8470.41	Other Cell Type		15239	22667.4	HH6					2	133358975	133359236	27.6557
18446.8	Other Cell Type		15240	13262.6	HH6					5	19370967	19371184	27.6557
12350	Other Cell Type		15241	22440.8	HH6					Z	77519159	77519373	27.6557
9890.37	Other Cell Type		15243	17132.8	HH6					14	3509005	3509278	27.6836
10680.9	Other Cell Type		15248	15508.4	HH6					4	74930675	74930901	27.6836
24984.7	Other Cell Type		15255	18274	HH6					1	804431	804908	27.7481
6948.95	Other Cell Type		15265	15113.1	HH6					KZ626833.1	26319	26426	27.7481
12296.8	Other Cell Type		15266	10925.5	HH6					Z	76921775	76921957	27.7481
11684.4	Other Cell Type		15269	20007.3	HH6					6	525724	525867	27.7846
13547.3	Other Cell Type		15281	15434.8	HH6					7	20510225	20510442	27.7846
13715.5	Other Cell Type		15286	8468.03	HH6					23	4261517	4261916	27.8126
20886.5	Other Cell Type		15323	8947.44	HH6					31	4603675	4604013	27.8126
5439.08	Other Cell Type		15326	15199.2	HH6					33	7769780	7769955	27.8126
7970.83	Other Cell Type		15344	11313.6	HH6					6	31645916	31646152	27.8126
22329.5	Other Cell Type		15345	13249	HH6					KZ626838.1	1714730	1714940	27.8126
29435.1	Other Cell Type		15354	21439.3	HH6					KZ626834.1	147205	147386	27.8405
22289.4	Other Cell Type		15362	14278.8	HH6					Z	76185468	76185674	27.8491
14300.5	Other Cell Type		15380	11469.5	HH6					1	7983548	7983793	27.877
1016.22	Other Cell Type		15383	16229.3	HH6					1	16444577	16444755	27.877
11150.8	Other Cell Type		15387	9572.99	HH6					27	194410	194612	27.877
16417.6	Other Cell Type		15388	10761.5	HH6					KZ626838.1	501493	501869	27.877
12809.6	Other Cell Type		15400	24064.1	HH6					Z	38482677	38482839	27.877
23011	Other Cell Type		15412	13177.5	HH6					33	1946403	1946589	27.905
9256.29	Other Cell Type		15424	15941.2	HH6					2	103623199	103623419	27.9136
17450.4	Other Cell Type		15433	22311.3	HH6					1	32612628	32612917	27.9415
20210.6	Other Cell Type		15437	13474.2	HH6					2	96296280	96296501	27.9415
17343.6	Other Cell Type		15464	17840.3	HH6					5	38871020	38871220	27.9415
7569.26	Other Cell Type		15469	15275.6	HH6					AADN05001283.1	5595	5811	27.9415
13878.2	Other Cell Type		15488	22286	HH6					Z	74083857	74084076	27.9415
13177.6	Other Cell Type		15493	10858.1	HH6					33	539441	539671	27.9694
21455.6	Other Cell Type		15497	10882.6	HH6					33	3376406	3376626	27.9694
32201.7	Other Cell Type		15519	11626.4	HH6					30	712657	712996	27.9973
6978.97	Other Cell Type		15532	5729.03	HH6					27	7225402	7225584	28.006
3634.96	Other Cell Type		15534	15667.1	HH6					3	27422281	27422573	28.006
13965	Other Cell Type		15543	11520.6	HH6					W	370919	371102	28.006
9666.29	Other Cell Type		15550	10695	HH6					Z	61093500	61093777	28.006
35258.9	Other Cell Type		15551	15044.4	HH6					2	130579610	130579823	28.0339
14714.5	Other Cell Type		15552	11257.7	HH6					33	1208054	1208246	28.0339
10690.6	Other Cell Type		15562	18177.1	HH6					33	2658701	2658890	28.0339
4970.15	Other Cell Type		15574	8225.62	HH6					1	161633524	161634006	28.0425
12502.2	Other Cell Type		15579	14186.7	HH6					1	121046	121175	28.0618
16459.6	Other Cell Type		15590	13419.6	HH6					10	14215568	14215802	28.0984
19063.6	Other Cell Type		15599	12159.5	HH6					3	15636	15752	28.0984
13402.9	Other Cell Type		15603	12925.4	HH6					30	984520	984821	28.0984
21110.1	Other Cell Type		15607	8824.17	HH6					KZ626834.1	53639	53783	28.0984
10818.6	Other Cell Type		15609	26267.3	HH6					24	6449849	6450036	28.1263
15497.4	Other Cell Type		15617	11154.1	HH6					30	1660843	1660950	28.1263
10115	Other Cell Type		15634	16060.7	HH6					4	66064254	66064409	28.1349
14570.4	Other Cell Type		15635	13802.6	HH6					2	11828328	11828544	28.1629
9738.14	Other Cell Type		15642	8896.45	HH6					2	149613379	149613679	28.1629
24788.9	Other Cell Type		15645	14428.9	HH6					KZ626839.1	524951	525643	28.1629
16010.1	Other Cell Type		15648	4043.16	HH6					Z	80458926	80459156	28.1629
12614.9	Other Cell Type		15659	13741.6	HH6					4	13169567	13169822	28.2273
25075.9	Other Cell Type		15667	10438	HH6					6	13007292	13007480	28.2273
23804.7	Other Cell Type		15672	20911.7	HH6					6	13158579	13158803	28.2273
8793.14	Other Cell Type		15675	12655.3	HH6					14	15468596	15468739	28.2918
13028.7	Other Cell Type		15683	8054.54	HH6					22	5424315	5424452	28.2918
9662.32	Other Cell Type		15694	10571.2	HH6					AADN05001164.1	1164	1485	28.2918
371.504	Other Cell Type		15704	19438.1	HH6					Z	17954647	17955000	28.2918
8307.27	Other Cell Type		15720	17297.6	HH6					3	66049849	66050018	28.3197
7191.67	Other Cell Type		15721	13977	HH6					Z	13605527	13605745	28.3284
5981.92	Other Cell Type		15728	13911	HH6					9	7939158	7939342	28.3563
20007.4	Other Cell Type		15741	17276.6	HH6					Z	31596730	31597005	28.3563
23666.9	Other Cell Type		15742	16369.3	HH6					Z	76975943	76976156	28.3563
13354.2	Other Cell Type		15751	17234.7	HH6					1	90827129	90827376	28.3842
24198.4	Other Cell Type		15757	16974.5	HH6					13	19123646	19123815	28.3842
16575.1	Other Cell Type		15800	12403.5	HH6					3	51461441	51461591	28.3842
13235.1	Other Cell Type		15804	8445.84	HH6					1	54999083	54999307	28.4207
13758.9	Other Cell Type		15818	12839	HH6					1	197148956	197149378	28.4207
6760.02	Other Cell Type		15819	15428.1	HH6					1	8935598	8935749	28.4487
31760.8	Other Cell Type		15822	11748.1	HH6					16	2227597	2227727	28.4487
25181.9	Other Cell Type		15823	10480	HH6					2	45670565	45670774	28.4487
21941.3	Other Cell Type		15835	14225.8	HH6					2	149146119	149146449	28.4487
14461.2	Other Cell Type		15840	9970.38	HH6					25	3494360	3494688	28.4487
15326.6	Other Cell Type		15841	18488.3	HH6					3	37863022	37863204	28.4487
8916.25	Other Cell Type		15847	15936	HH6					7	25780604	25780750	28.4487
5790.29	Other Cell Type		15850	15591	HH6					KZ626837.1	1278220	1278385	28.4487
21833.6	Other Cell Type		15887	20126.8	HH6					1	133334447	133334670	28.4852
37805.7	Other Cell Type		15894	14950.5	HH6					25	1518937	1519572	28.4852
13941.7	Other Cell Type		15899	10445.9	HH6					1	754727	755062	28.5131
10344.5	Other Cell Type		15943	12689	HH6					1	17290780	17290990	28.5131
15786.4	Other Cell Type		15961	22128.7	HH6					1	84207521	84207731	28.5131
8843.02	Other Cell Type		15971	18355.5	HH6					1	84226516	84226674	28.5131
14493.1	Other Cell Type		16016	10643.1	HH6					1	155015750	155015988	28.5131
7229.16	Other Cell Type		16023	13314.4	HH6					11	10535005	10535180	28.5131
19313	Other Cell Type		16035	12311.5	HH6					16	763118	763367	28.5131
23699.4	Other Cell Type		16052	10110.5	HH6					2	120429941	120430243	28.5131
10442	Other Cell Type		16066	20973.5	HH6					4	61075562	61075718	28.5131
17847.4	Other Cell Type		16068	15832.7	HH6					6	15054418	15054673	28.5131
24563	Other Cell Type		16073	9975.15	HH6					KZ626835.1	158985	159259	28.5131
1233.31	Other Cell Type		16093	10666.9	HH6					KZ626837.1	374943	375221	28.5131
16299.9	Other Cell Type		16110	14937.6	HH6					1	995386	995884	28.5497
21974.2	Other Cell Type		16135	10455.1	HH6					1	137666823	137666997	28.569
23844.6	Other Cell Type		16140	13680.7	HH6					2	61123474	61123772	28.5776
24082.5	Other Cell Type		16146	10800.8	HH6					30	731208	731437	28.5776
13709.6	Other Cell Type		16153	10279.7	HH6					33	4790481	4790656	28.5776
13137.4	Other Cell Type		16156	19065.6	HH6					9	7773271	7773502	28.5776
12750.9	Other Cell Type		16171	19202.7	HH6					KZ626819.1	129693	130189	28.6055
16509.4	Other Cell Type		16180	9345.46	HH6					2	16805908	16806065	28.6142
18782.5	Other Cell Type		16186	12243.4	HH6					2	129080597	129080830	28.6142
22.0311	Other Cell Type		16194	9927.54	HH6					2	135970409	135970591	28.6421
6867.3	Other Cell Type		16204	15654.7	HH6					26	1275932	1276188	28.6421
22527.5	Other Cell Type		16210	13370.6	HH6					3	51287279	51287544	28.6421
34567.1	Other Cell Type		16213	15809.2	HH6					4	28643136	28643334	28.6421
14997.7	Other Cell Type		16235	12730.3	HH6					9	9277966	9278168	28.6421
8106.43	Other Cell Type		16240	20257.2	HH6					22	4097427	4097717	28.67
24308.5	Other Cell Type		16248	13851.2	HH6					31	84808	84979	28.67
17321.4	Other Cell Type		16253	19388.1	HH6					W	5205376	5205518	28.67
23588.3	Other Cell Type		16254	15630	HH6					1	164076621	164076965	28.7066
18291.5	Other Cell Type		16288	19805.8	HH6					15	7110180	7110398	28.7066
20034.1	Other Cell Type		16295	9509.71	HH6					2	129385703	129386019	28.7066
20859.8	Other Cell Type		16305	19327.6	HH6					3	29408147	29408476	28.7066
32205.1	Other Cell Type		16308	13230.1	HH6					1	22955904	22956064	28.7345
17596.6	Other Cell Type		16310	8588.07	HH6					30	1240367	1240509	28.7345
13874.6	Other Cell Type		16322	15318.9	HH6					KZ626837.1	1718175	1718616	28.7345
9906.89	Other Cell Type		16327	11245.2	HH6					KZ626839.1	875037	875615	28.7345
7836.71	Other Cell Type		16329	11662.9	HH6					27	857910	858040	28.7624
12664.7	Other Cell Type		16344	22635.4	HH6					1	31884333	31884519	28.771
9049.79	Other Cell Type		16353	13572.4	HH6					27	1854294	1854552	28.771
15270.5	Other Cell Type		16357	17937.4	HH6					3	60514573	60514953	28.771
25470.7	Other Cell Type		16359	5763.24	HH6					1	181806	181992	28.799
10162.3	Other Cell Type		16370	24588	HH6					1	40274706	40274929	28.799
11317.5	Other Cell Type		16387	15299.1	HH6					18	9255449	9255639	28.799
10835.6	Other Cell Type		16393	13494.6	HH6					2	25447170	25447325	28.799
16549.7	Other Cell Type		16404	12805.1	HH6					2	30603340	30603573	28.799
2723.64	Other Cell Type		16405	17962.9	HH6					2	142732174	142732341	28.799
23312.6	Other Cell Type		16438	17190.7	HH6					30	1268069	1268175	28.799
12644.4	Other Cell Type		16452	19464.9	HH6					4	77274439	77274611	28.799
9188.31	Other Cell Type		16466	13994.5	HH6					5	56622417	56622662	28.799
7358.83	Other Cell Type		16480	18113.2	HH6					W	179910	180040	28.799
33071.3	Other Cell Type		16484	14358.1	HH6					Z	77288807	77289016	28.799
8945.16	Other Cell Type		16488	15714	HH6					1	142496536	142496834	28.8076
21803.1	Other Cell Type		16492	14443.6	HH6					7	20778901	20779139	28.8355
15182	Other Cell Type		16497	14730.4	HH6					1	81540605	81540838	28.8634
8669.19	Other Cell Type		16507	15945.4	HH6					14	16112930	16113349	28.8634
10142.6	Other Cell Type		16525	18675.6	HH6					2	60525506	60525674	28.8634
10708.6	Other Cell Type		16545	26641.9	HH6					1	97290214	97290388	28.9279
18686.1	Other Cell Type		16548	17652.6	HH6					28	2001127	2001328	28.9279
13047.4	Other Cell Type		16549	15182.3	HH6					4	20144324	20144551	28.9279
18064.4	Other Cell Type		16550	20365.2	HH6					4	24448231	24448455	28.9279
14186.1	Other Cell Type		16552	14873.1	HH6					KZ626839.1	1483802	1484188	28.9279
8531.94	Other Cell Type		16582	10439.2	HH6					Z	12398219	12398412	28.9279
23063.6	Other Cell Type		16589	14489.1	HH6					Z	74642692	74642900	28.9558
14647.7	Other Cell Type		16591	19434.4	HH6					15	4691373	4691657	28.9645
9056.46	Other Cell Type		16606	15702.3	HH6					4	35891167	35891492	28.9924
15386.1	Other Cell Type		16611	11659	HH6					7	9114087	9114326	28.9924
15291.7	Other Cell Type		16633	18350.2	HH6					1	165862699	165862965	29.0569
15915.8	Other Cell Type		16644	19334.5	HH6					10	18041971	18042250	29.0569
30129.2	Other Cell Type		16650	19602.1	HH6					2	104227708	104227904	29.0569
16302.9	Other Cell Type		16651	15970.1	HH6					7	22778361	22778528	29.0569
16975.4	Other Cell Type		16652	11527.1	HH6					7	26496752	26496975	29.0569
23069.2	Other Cell Type		16657	13758.6	HH6					1	19892797	19893061	29.0848
16790.4	Other Cell Type		16658	13045.3	HH6					1	45605634	45605870	29.0848
18227.1	Other Cell Type		16661	12500.8	HH6					19	10317468	10317635	29.0848
3306.99	Other Cell Type		16677	10323.5	HH6					27	1572854	1573065	29.0848
5154.21	Other Cell Type		16684	23257.5	HH6					28	1000528	1000688	29.0848
11394	Other Cell Type		16722	11229	HH6					8	1026703	1026897	29.0848
5926.27	Other Cell Type		16728	17977.5	HH6					1	151573940	151574162	29.1213
15442.5	Other Cell Type		16752	11482.8	HH6					Z	20669587	20669891	29.1213
8122.42	Other Cell Type		16757	20147.3	HH6					14	250537	250659	29.1492
6142.62	Other Cell Type		16773	11149.5	HH6					31	4682512	4682792	29.1492
6887.79	Other Cell Type		16782	13281.1	HH6					4	46646187	46646426	29.1492
10668.9	Other Cell Type		16799	18529.2	HH6					19	10209774	10209886	29.1772
8512.24	Other Cell Type		16806	20165.3	HH6					KZ626839.1	326780	326892	29.1772
17716.4	Other Cell Type		16814	26267.8	HH6					1	133156782	133157085	29.1858
4150.38	Other Cell Type		16825	15304.3	HH6					1	155459329	155459554	29.1858
19851.5	Other Cell Type		16852	15877.6	HH6					3	65348711	65348958	29.1858
8869.65	Other Cell Type		16858	11314.8	HH6					Z	3143171	3143387	29.1858
45760	Other Cell Type		16862	16921.5	HH6					31	2752266	2752692	29.2137
9793.9	Other Cell Type		16868	11107.6	HH6					22	123920	124040	29.2782
17192.4	Other Cell Type		16892	13302.5	HH6					9	14037667	14037970	29.2782
11737.3	Other Cell Type		16893	17949.5	HH6					3	5712061	5712163	29.3061
19299.8	Other Cell Type		16898	24606.5	HH6					Z	34295579	34295814	29.3061
13454	Other Cell Type		16914	13764.7	HH6					12	122318	122562	29.3427
11845.1	Other Cell Type		16918	15184	HH6					27	1258792	1258970	29.3427
14108.3	Other Cell Type		16925	9358.65	HH6					5	4907640	4907842	29.3427
10262.6	Other Cell Type		16937	11551.9	HH6					12	172010	172215	29.3706
7579.1	Other Cell Type		16954	18380.2	HH6					15	7767468	7767656	29.3706
10256.9	Other Cell Type		16967	19377.5	HH6					KZ626833.1	125207	125674	29.3706
8041.99	Other Cell Type		17007	11285.7	HH6					KZ626837.1	6310	7135	29.3706
7470.4	Other Cell Type		17015	16600.5	HH6					Z	76862067	76862257	29.3706
25327.9	Other Cell Type		17041	8402.64	HH6					19	10177597	10178143	29.3985
15487.8	Other Cell Type		17061	19460	HH6					1	121964681	121964902	29.4071
9538.25	Other Cell Type		17073	24650.4	HH6					2	124464972	124465131	29.4071
7420.94	Other Cell Type		17091	13053.2	HH6					33	5021892	5022129	29.4071
12608.4	Other Cell Type		17099	16600.2	HH6					4	38173027	38173199	29.4071
25259.9	Other Cell Type		17131	12457.9	HH6					4	71823408	71823716	29.4071
16153.8	Other Cell Type		17140	19380.8	HH6					3	67512906	67513038	29.4351
21127.9	Other Cell Type		17143	14015.7	HH6					33	3110859	3111313	29.4351
13664.3	Other Cell Type		17156	15283.7	HH6					KZ626838.1	1827771	1828003	29.4351
13059.8	Other Cell Type		17166	14235.1	HH6					31	2281565	2281799	29.463
17401.4	Other Cell Type		17182	10934.5	HH6					KZ626834.1	30460	30626	29.463
11911.9	Other Cell Type		17190	13139	HH6					3	54278923	54279208	29.4716
10612	Other Cell Type		17191	16536.7	HH6					KZ626837.1	410843	411453	29.4716
7392.51	Other Cell Type		17196	16054.4	HH6					2	49078933	49079154	29.4995
15254	Other Cell Type		17198	19344.5	HH6					2	79566638	79566860	29.4995
12302.7	Other Cell Type		17205	15483.9	HH6					3	31431066	31431306	29.4995
11066.8	Other Cell Type		17220	8885.91	HH6					31	1133653	1133952	29.4995
13227.8	Other Cell Type		17223	17656.2	HH6					KZ626833.1	691069	691402	29.4995
17854.9	Other Cell Type		17250	23479.4	HH6					KZ626837.1	622231	622441	29.4995
13266.6	Other Cell Type		17261	12345.2	HH6					Z	74067178	74067359	29.4995
15401.5	Other Cell Type		17267	11888	HH6					18	11086334	11086641	29.5275
23021.8	Other Cell Type		17273	14635.1	HH6					25	2017377	2017535	29.5275
12800.7	Other Cell Type		17274	12094.6	HH6					16	2808910	2809664	29.5361
16717.3	Other Cell Type		17276	14117.2	HH6					Z	2502876	2503272	29.5361
17095.9	Other Cell Type		17280	12216.8	HH6					13	625033	625274	29.564
9874.17	Other Cell Type		17303	17494.1	HH6					5	40166716	40166952	29.564
19518	Other Cell Type		17306	12760.9	HH6					7	1676257	1676473	29.564
4108.76	Other Cell Type		17330	12113.2	HH6					33	2771297	2771609	29.6006
9691.97	Other Cell Type		17376	13926.8	HH6					12	10080190	10080400	29.6564
24372	Other Cell Type		17381	10002	HH6					1	124573162	124573385	29.693
19405.5	Other Cell Type		17383	12305.2	HH6					20	3505114	3505357	29.693
9237.97	Other Cell Type		17403	6864.76	HH6					3	50064566	50064856	29.693
11606.1	Other Cell Type		17408	13775	HH6					8	696590	696883	29.693
20994.1	Other Cell Type		17413	14982.2	HH6					1	979470	979853	29.7209
722.079	Other Cell Type		17414	16090.7	HH6					25	1557644	1557968	29.7209
20407.8	Other Cell Type		17420	20162.2	HH6					33	6077988	6078213	29.7209
7679.97	Other Cell Type		17425	16709.9	HH6					7	27885683	27885898	29.7209
13664.1	Other Cell Type		17426	15181.5	HH6					KZ626837.1	1798348	1798800	29.7209
5658.5	Other Cell Type		17429	15246	HH6					11	9096716	9096849	29.7488
20554.3	Other Cell Type		17432	19885	HH6					1	90782489	90782758	29.7574
22466.4	Other Cell Type		17433	9774.41	HH6					6	25770719	25770980	29.7574
14002	Other Cell Type		17434	14781	HH6					2	65744011	65744203	29.7854
9830.7	Other Cell Type		17435	8206.24	HH6					27	774279	774447	29.7854
15566.5	Other Cell Type		17436	13405.1	HH6					8	19934622	19934819	29.7854
18004.4	Other Cell Type		17441	17917.5	HH6					9	6806403	6806596	29.7854
9642.04	Other Cell Type		17453	12235.1	HH6					6	16643830	16644068	29.8219
3433.86	Other Cell Type		17455	14511.3	HH6					7	32537625	32537816	29.8864
10679.8	Other Cell Type		17456	15483.1	HH6					1	84096574	84096928	29.9143
12985.6	Other Cell Type		17470	20181.8	HH6					14	16212757	16212958	29.9143
14958.3	Other Cell Type		17474	18274.5	HH6					4	79976258	79976575	29.9143
14362.4	Other Cell Type		17476	10425.2	HH6					7	32039140	32039370	29.9143
8217.73	Other Cell Type		17480	19131.2	HH6					2	149168071	149168300	29.9422
8.72322	Other Cell Type		17484	16026.6	HH6					KZ626839.1	541319	541556	29.9422
32493.8	Other Cell Type		17505	11297.2	HH6					14	55770	55981	29.9509
16989.1	Other Cell Type		17517	22822.9	HH6					1	84216472	84216669	29.9788
18985.5	Other Cell Type		17532	19734.1	HH6					1	141619721	141619852	29.9788
10427.9	Other Cell Type		17543	15244.4	HH6					16	1116736	1117040	29.9788
22801.7	Other Cell Type		17555	16284.7	HH6					3	93281395	93281583	29.9788
14839.3	Other Cell Type		17560	22276.5	HH6					33	2413649	2413930	29.9788
16763.9	Other Cell Type		17575	11518.6	HH6					19	10154998	10155132	30.0067
22829.3	Other Cell Type		17576	3790.21	HH6					2	94822381	94822595	30.0433
12944.6	Other Cell Type		17586	10280.4	HH6					2	119191274	119191444	30.0433
12980.1	Other Cell Type		17596	15004	HH6					3	61826868	61827178	30.0433
11807.5	Other Cell Type		17611	18271.7	HH6					Z	75242048	75242274	30.1077
17254.8	Other Cell Type		17619	9860.03	HH6					2	130770953	130771145	30.1356
20188.7	Other Cell Type		17620	14882.6	HH6					14	16049779	16050142	30.1636
14972.2	Other Cell Type		17629	17033.7	HH6					18	11289193	11289429	30.1636
8616.61	Other Cell Type		17630	12588.3	HH6					3	58734286	58734574	30.1722
28160.4	Other Cell Type		17633	16044.5	HH6					1	1079921	1080480	30.2001
12927.8	Other Cell Type		17647	11643.6	HH6					1	119614154	119614364	30.2001
8896.29	Other Cell Type		17648	18637	HH6					2	62503068	62503339	30.2001
17762	Other Cell Type		17658	12388.1	HH6					25	1572535	1572732	30.2001
6924.8	Other Cell Type		17668	10804.2	HH6					15	30831	31250	30.228
6657.56	Other Cell Type		17700	14532.7	HH6					25	3426734	3426896	30.256
7255.69	Other Cell Type		17710	16507.3	HH6					20	4269083	4269368	30.2646
7282.21	Other Cell Type		17719	13553.9	HH6					W	3585687	3585995	30.2646
8343.75	Other Cell Type		17727	14865.2	HH6					8	225747	226118	30.2925
18882	Other Cell Type		17731	11438.7	HH6					8	3640716	3640963	30.3011
13232.5	Other Cell Type		17735	15230.8	HH6					1	2537739	2537856	30.3204
9158.13	Other Cell Type		17742	19387.4	HH6					1	126159046	126159272	30.3291
14556.7	Other Cell Type		17743	8610.25	HH6					12	5428919	5429257	30.3291
14730.3	Other Cell Type		17745	8700.74	HH6					31	5462762	5463226	30.3291
11401.1	Other Cell Type		17746	12420.4	HH6					Z	15374450	15374688	30.3291
9220.71	Other Cell Type		17751	15724.4	HH6					Z	10875618	10875801	30.3656
22160.5	Other Cell Type		17764	16724.1	HH6					Z	73869914	73870150	30.3935
20867	Other Cell Type		17768	7117.7	HH6					Z	75284711	75285014	30.3935
15733.1	Other Cell Type		17783	15066.5	HH6					1	90794618	90794739	30.4215
9095.17	Other Cell Type		17789	14597.7	HH6					2	117556010	117556176	30.4215
5832.5	Other Cell Type		17808	8548.14	HH6					3	91375407	91375602	30.4215
13280.3	Other Cell Type		17811	9877.56	HH6					KZ626835.1	1155265	1155811	30.4215
48.0524	Other Cell Type		17817	21503	HH6					KZ626837.1	184883	185172	30.4215
11379.4	Other Cell Type		17834	18185.5	HH6					Z	10563292	10563537	30.4215
19559.7	Other Cell Type		17841	13486.7	HH6					Z	77330422	77330649	30.4215
15249	Other Cell Type		17859	15511.9	HH6					12	2753371	2753476	30.4494
35307.2	Other Cell Type		17868	14724.9	HH6					KZ626835.1	1210016	1210273	30.4494
15577.3	Other Cell Type		17892	14524.2	HH6					1	74756543	74756841	30.458
17208.1	Other Cell Type		17893	10770.2	HH6					2	142227566	142227797	30.458
1663.79	Other Cell Type		17903	16421	HH6					3	107057249	107057532	30.458
13468.8	Other Cell Type		17906	14189.4	HH6					Z	65892520	65892926	30.458
16664.1	Other Cell Type		17937	25713.1	HH6					6	13654792	13655082	30.5225
20153.7	Other Cell Type		17953	13880.8	HH6					17	1036875	1037108	30.5504
16765	Other Cell Type		17957	17139.8	HH6					18	11291471	11291850	30.5504
14124.3	Other Cell Type		17965	24521.6	HH6					21	3043126	3043331	30.5504
11707.1	Other Cell Type		17970	8600.62	HH6					23	6037560	6037849	30.5783
7825.53	Other Cell Type		17975	11707.8	HH6					1	114632743	114632956	30.587
18863.3	Other Cell Type		17982	12283.1	HH6					1	12112322	12112548	30.6149
-9.8487	Other Cell Type		18020	11774.6	HH6					1	113495517	113495726	30.6149
11609	Other Cell Type		18024	18826.2	HH6					2	142237383	142237540	30.6149
21322.3	Other Cell Type		18025	16407.9	HH6					28	3727382	3727687	30.6149
8311.08	Other Cell Type		18051	13614.4	HH6					3	42311134	42311354	30.6149
10250.6	Other Cell Type		18058	15214	HH6					8	2774274	2774559	30.6149
4567.84	Other Cell Type		18061	13869	HH6					16	2167101	2167452	30.6428
22551	Other Cell Type		18067	17655.6	HH6					31	2600322	2600841	30.6428
15321.6	Other Cell Type		18068	22340	HH6					1	57474096	57474305	30.6794
10501.5	Other Cell Type		18088	8165.95	HH6					KZ626839.1	922151	922282	30.6794
9683.76	Other Cell Type		18091	15519.3	HH6					4	83950569	83950810	30.7073
17764.6	Other Cell Type		18100	15127.3	HH6					Z	74776723	74776973	30.7073
7821.51	Other Cell Type		18105	14498.9	HH6					25	1456287	1456735	30.7352
13935.3	Other Cell Type		18109	11814	HH6					KZ626838.1	524811	525160	30.7352
22786.1	Other Cell Type		18110	13625.8	HH6					33	4561426	4561698	30.7438
13323.3	Other Cell Type		18133	19633.9	HH6					4	60853074	60853271	30.7438
7609.34	Other Cell Type		18161	15010.9	HH6					7	4840113	4840466	30.7718
16166.3	Other Cell Type		18163	15101	HH6					2	146730344	146730588	30.7804
13955.9	Other Cell Type		18167	15780.9	HH6					18	951069	951225	30.8083
13743.3	Other Cell Type		18177	17424.7	HH6					5	31273859	31274080	30.8083
1892.75	Other Cell Type		18178	13232.4	HH6					2	43714706	43714874	30.8362
15510.1	Other Cell Type		18183	14198.3	HH6					3	46098516	46098693	30.8362
10281.3	Other Cell Type		18184	17523	HH6					33	6261051	6261298	30.8362
13610.7	Other Cell Type		18185	17651.8	HH6					4	25060915	25061203	30.8362
7112.77	Other Cell Type		18187	19990.9	HH6					30	1570885	1571098	30.8641
12858.7	Other Cell Type		18211	18136.3	HH6					1	40394900	40395055	30.9007
17126.4	Other Cell Type		18217	11746.5	HH6					1	43485537	43485714	30.9007
16847.8	Other Cell Type		18218	18276	HH6					18	1876759	1877035	30.9007
10698.8	Other Cell Type		18220	14101.4	HH6					26	2388952	2389128	30.9007
15520.7	Other Cell Type		18229	18982.5	HH6					3	21443121	21443348	30.9007
10766.6	Other Cell Type		18230	17733.1	HH6					33	2161517	2161786	30.9007
12382.1	Other Cell Type		18233	20218.9	HH6					Z	75742834	75743101	30.9007
33174.8	Other Cell Type		18240	13631.2	HH6					27	1108397	1108553	30.9286
7992.38	Other Cell Type		18241	11748.7	HH6					33	38678	39095	30.9286
25684.6	Other Cell Type		18252	16255.4	HH6					12	9315098	9315352	30.9652
18616	Other Cell Type		18259	16279.4	HH6					2	145786265	145786640	30.9652
18065.6	Other Cell Type		18273	7742.51	HH6					24	6488863	6489173	30.9652
14384.8	Other Cell Type		18279	14471.4	HH6					3	36878995	36879285	30.9652
19067.7	Other Cell Type		18286	17861.6	HH6					31	2357532	2357855	30.9652
21545.4	Other Cell Type		18318	20961.9	HH6					33	2678376	2678651	30.9652
18025.2	Other Cell Type		18319	22029.6	HH6					5	33863859	33864121	30.9652
17434.3	Other Cell Type		18322	14324.5	HH6					7	15684499	15684734	30.9652
910.475	Other Cell Type		18324	12225.3	HH6					KZ626837.1	1919372	1919523	30.9652
25685.5	Other Cell Type		18328	12993	HH6					KZ626839.1	1813895	1814207	30.9652
16637	Other Cell Type		18332	12658.8	HH6					1	806786	807200	30.9931
13016.2	Other Cell Type		18335	15355.3	HH6					2	91372611	91372881	30.9931
24903.7	Other Cell Type		18344	11317.9	HH6					6	505388	505554	30.9931
13238.9	Other Cell Type		18354	17678.2	HH6					KZ626837.1	1679412	1679627	30.9931
10191.3	Other Cell Type		18357	15410.9	HH6					13	9771101	9771361	31.0297
11117.8	Other Cell Type		18377	12853.5	HH6					3	11141576	11141812	31.0297
6897.32	Other Cell Type		18379	10320.3	HH6					6	29708724	29709049	31.0297
8947.49	Other Cell Type		18414	14375	HH6					9	9133197	9133397	31.0297
9486.05	Other Cell Type		18415	8591.88	HH6					1	76113478	76113712	31.0855
14314.3	Other Cell Type		18416	8283.55	HH6					2	130762618	130762846	31.0855
4023.51	Other Cell Type		18418	14870.3	HH6					2	131240122	131240602	31.0941
12278.9	Other Cell Type		18429	18421.5	HH6					7	8754584	8754757	31.0941
16646.7	Other Cell Type		18448	13810.9	HH6					KZ626839.1	1485302	1485592	31.122
11836.3	Other Cell Type		18458	6518.78	HH6					Z	73778410	73778556	31.15
17299.7	Other Cell Type		18467	16458	HH6					7	21925333	21925931	31.1586
12805.3	Other Cell Type		18503	23238.7	HH6					8	13053848	13054161	31.1586
14556	Other Cell Type		18516	10714.5	HH6					Z	77780505	77780799	31.1586
19366.1	Other Cell Type		18524	15632.4	HH6					19	3982325	3982577	31.1865
12923.9	Other Cell Type		18529	14986.3	HH6					7	14349578	14349786	31.1865
5722.2	Other Cell Type		18538	12544.9	HH6					Z	57130644	57130876	31.1865
2057	Other Cell Type		18544	15531	HH6					1	1078695	1078998	31.2144
11368.6	Other Cell Type		18548	13428.7	HH6					Z	73633085	73633348	31.2231
9384.86	Other Cell Type		18549	14489.2	HH6					12	10754183	10754455	31.251
8705.51	Other Cell Type		18551	15005.8	HH6					2	55937509	55937662	31.251
11339.9	Other Cell Type		18557	9764.67	HH6					9	1054878	1055120	31.251
14.6816	Other Cell Type		18558	17995.1	HH6					Z	34748560	34748760	31.251
16227.2	Other Cell Type		18572	17888.4	HH6					Z	49828928	49829279	31.251
22901.9	Other Cell Type		18573	22740.3	HH6					KZ626838.1	1539585	1539743	31.2789
9251	Other Cell Type		18574	15713.8	HH6					3	22301131	22301489	31.2875
14482.2	Other Cell Type		18587	15159.8	HH6					8	326077	326433	31.3068
8881.78	Other Cell Type		18594	12111.2	HH6					1	110586195	110586468	31.3155
10905.4	Other Cell Type		18600	16911.5	HH6					18	11069958	11070237	31.3155
15701.2	Other Cell Type		18603	10431	HH6					3	3832898	3833175	31.3155
11287.9	Other Cell Type		18623	16814.3	HH6					7	200504	200964	31.3155
21075	Other Cell Type		18625	16820.7	HH6					Z	75405452	75405634	31.3155
12866.6	Other Cell Type		18627	13966.4	HH6					8	4290916	4291099	31.3434
16332.7	Other Cell Type		18645	26501.9	HH6					KZ626833.1	222071	222455	31.3434
12046.4	Other Cell Type		18651	15969.8	HH6					Z	74713586	74713868	31.3434
7509.21	Other Cell Type		18657	9463.7	HH6					2	69580574	69580865	31.352
10716	Other Cell Type		18705	13569.8	HH6					20	12474796	12475163	31.3799
16229.9	Other Cell Type		18724	14137.9	HH6					33	1709114	1709369	31.3799
8236.27	Other Cell Type		18727	9747.25	HH6					7	27208807	27209018	31.3799
12392.9	Other Cell Type		18734	13415.5	HH6					11	4035984	4036165	31.4079
18917.5	Other Cell Type		18740	12750.3	HH6					Z	3160916	3161177	31.4165
18558.9	Other Cell Type		18751	19289.2	HH6					KZ626835.1	60659	61189	31.4444
12476.6	Other Cell Type		18758	12837.9	HH6					14	273024	273175	31.4723
15379.8	Other Cell Type		18760	10224.4	HH6					2	147946972	147947226	31.4723
10671.5	Other Cell Type		18767	13815.3	HH6					25	1259649	1259819	31.4723
16963.7	Other Cell Type		18773	15803.7	HH6					3	95269938	95270047	31.4723
20257.4	Other Cell Type		18785	19302.4	HH6					8	17892195	17892325	31.4723
18522.1	Other Cell Type		18795	18757.2	HH6					3	56010508	56010829	31.5089
18465	Other Cell Type		18797	8915.56	HH6					30	120541	121338	31.5089
10680.2	Other Cell Type		18800	16052.7	HH6					4	34127997	34128270	31.5368
18352.1	Other Cell Type		18808	17743.4	HH6					4	57075170	57075314	31.5368
8269.41	Other Cell Type		18810	16429.5	HH6					8	17973101	17973384	31.5368
13395.1	Other Cell Type		18821	21972.8	HH6					4	29529677	29529900	31.5647
12769.2	Other Cell Type		18850	9252.75	HH6					16	2754429	2754684	31.5926
10730.9	Other Cell Type		18863	11774.3	HH6					1	48355499	48355740	31.6013
19640.8	Other Cell Type		18880	9697.48	HH6					1	172529589	172529880	31.6013
15737.5	Other Cell Type		18894	24420.3	HH6					11	8009769	8010087	31.6013
15582.2	Other Cell Type		18896	12352.4	HH6					16	2175030	2175225	31.6013
9110.21	Other Cell Type		18897	14839.4	HH6					17	9328100	9328278	31.6013
8366.84	Other Cell Type		18904	13581.3	HH6					2	59012980	59013284	31.6013
12569.6	Other Cell Type		18905	20130.9	HH6					30	1514347	1514813	31.6013
13791	Other Cell Type		18910	13274.2	HH6					6	15344830	15345040	31.6013
15082.7	Other Cell Type		18912	12167.8	HH6					KZ626838.1	1069425	1069783	31.6013
19268.9	Other Cell Type		18915	17870.8	HH6					Z	74940268	74940479	31.6013
12295.7	Other Cell Type		18928	10336.9	HH6					16	2179490	2179669	31.6292
[truncated: 15,107 more rows]

## Sheet: MAIN FIG.2
Figure 2b			Figure 2d					Lactylated Genes Highlighted in Figure 2d		Figure 2e					Figure 2f				Figure 2j			Figure 2k
Location	Percent of Shared PanKla/H3K27ac Peaks (%)		Ensembl Gene ID	log2(Fold Change)	Adjusted p Value	Gene Symbol		Lactylated Genes			Lactylated	Not Lactylated	Total		ENSEMBL Gene ID	Cumulative PanKla Signal	Gene Status		Linear Regression (log10(Average H3K18la CPM +1) ~ log10(Average PanKla CPM +1)) performed in R - p value = 0			Location	Percent of H3K18la Peaks (%)
Promoter	19.8		ENSGALG00000000003	-0.248612	0.993591	PANX2		ENSGALG00000053404		NC Enriched Genes	108	171	279		ENSGALG00000015519	238.124	NC Enriched		log10(Average PanKla CPM +1)	log10(Average H3K18la CPM +1)		Promoter	19.59
UTR	0.43		ENSGALG00000000011	-0.209696	0.863322	C10orf88		ENSGALG00000016442		WE Enriched Genes	129	394	523		ENSGALG00000008351	8.52729	NC Enriched		1.14968	1.22091		3UTR	0.06
Exon	2.51		ENSGALG00000000044	-0.648987	0.0042553	WFIKKN1		ENSGALG00000050191							ENSGALG00000040266	284.244	NC Enriched		1.4279	1.39435		Exon	1.96
Intron	39.73		ENSGALG00000000048	1.05329	0.824065	NA		ENSGALG00000051356							ENSGALG00000016680	63.5249	NC Enriched		1.83668	1.18094		Intron	25.73
Distal Intergenic	37.53		ENSGALG00000000055	-0.200201	0.977301	LAMTOR3		ENSGALG00000048273							ENSGALG00000038838	237.294	NC Enriched		1.18383	0.743741		Distal Intergenic	52.66
			ENSGALG00000000059	0.684096	0.00471285	TUBB3		ENSGALG00000052286							ENSGALG00000038634	18.5202	NC Enriched		2.03825	1.30307
			ENSGALG00000000067	-0.0890169	1	SPR		ENSGALG00000052399							ENSGALG00000004134	132.066	NC Enriched		2.24261	2.54373
			ENSGALG00000000071	0.0573059	0.695064	NA		ENSGALG00000045962							ENSGALG00000035266	578.111	NC Enriched		2.37586	2.6119
			ENSGALG00000000086	-0.403578	0.331326	TIMM17B		ENSGALG00000048440							ENSGALG00000042308	86.8761	NC Enriched		2.19419	2.47921
			ENSGALG00000000091	0.224092	0.841004	INTS4		ENSGALG00000028658							ENSGALG00000026153	19.9214	NC Enriched		2.25463	2.48253
			ENSGALG00000000094	-0.137891	0.897698	ADIPOR1		ENSGALG00000049082							ENSGALG00000043610	19.9493	NC Enriched		1.69376	2.0064
			ENSGALG00000000102	-0.6834	0.237383	UBE2T		ENSGALG00000051311							ENSGALG00000005256	50.6652	NC Enriched		1.49191	1.33672
			ENSGALG00000000104	0.278372	0.941517	NA		ENSGALG00000047710							ENSGALG00000042664	46.4338	NC Enriched		2.62733	1.88999
			ENSGALG00000000106	-0.11629	1	LRIF1		ENSGALG00000041384							ENSGALG00000051131	108.207	NC Enriched		1.50281	1.60495
			ENSGALG00000000107	-2.92426	0.00784923	TRIM7.1		ENSGALG00000052196							ENSGALG00000037587	82.2386	NC Enriched		1.5786	1.50135
			ENSGALG00000000109	0.0437493	0.988185	AFMID		ENSGALG00000047155							ENSGALG00000006172	25.6184	NC Enriched		2.48011	2.78187
			ENSGALG00000000112	0.622851	1.89131e-05	PLP1		ENSGALG00000052095							ENSGALG00000016912	954.189	NC Enriched		1.83905	1.26125
			ENSGALG00000000115	-4.81734	0.00666359	HEP21		ENSGALG00000055105							ENSGALG00000011319	541.765	NC Enriched		1.30923	1.37502
			ENSGALG00000000120	-0.388339	0.015064	BMP10		ENSGALG00000049807							ENSGALG00000008941	186.234	NC Enriched		1.06292	1.08234
			ENSGALG00000000122	-0.122119	0.971756	GNB2L1		ENSGALG00000054072							ENSGALG00000007269	32.1084	NC Enriched		1.48043	1.706
			ENSGALG00000000129	-0.437291	0.729266	TCF25		ENSGALG00000050166							ENSGALG00000005985	178.214	NC Enriched		0.923832	0.907641
			ENSGALG00000000136	1.63072	0.92373	BLEC2		ENSGALG00000010689							ENSGALG00000004472	33.7309	NC Enriched		1.70328	1.39159
			ENSGALG00000000137	-0.291946	0.397753	SNRPE		ENSGALG00000053064							ENSGALG00000028140	33.7309	NC Enriched		1.87871	1.2108
			ENSGALG00000000141	-0.66541	0.530652	BLB1		ENSGALG00000054776							ENSGALG00000043009	219.357	NC Enriched		2.04059	1.94643
			ENSGALG00000000142	-0.0245715	0.995692	CEPT1		ENSGALG00000048729							ENSGALG00000043584	35.8327	NC Enriched		1.21834	1.38479
			ENSGALG00000000146	0.253021	0.991987	SUPT6H		ENSGALG00000013621							ENSGALG00000011164	265.558	NC Enriched		1.2792	0
			ENSGALG00000000150	-0.0960713	0.706283	RPL9		ENSGALG00000054443							ENSGALG00000012123	120.809	NC Enriched		1.49862	1.53681
			ENSGALG00000000151	-0.864325	0.418299	ADAMTS19		ENSGALG00000049062							ENSGALG00000014711	38.3126	NC Enriched		1.60248	1.79548
			ENSGALG00000000154	-0.134497	0.12006	DENND2D		ENSGALG00000051904							ENSGALG00000012044	511.363	NC Enriched		1.41276	1.45698
			ENSGALG00000000156	-0.00819701	0.89661	BRD2		ENSGALG00000051061							ENSGALG00000039822	386.948	NC Enriched		1.55823	1.47533
			ENSGALG00000000158	1.95361	0.912333	DMA		ENSGALG00000051771							ENSGALG00000054727	274.038	NC Enriched		1.27215	0.699254
			ENSGALG00000000161	-0.181084	1	ISOC1		ENSGALG00000020985							ENSGALG00000014094	42.2948	NC Enriched		1.48719	1.54161
			ENSGALG00000000162	-0.490843	0.998967	DMB1		ENSGALG00000047359							ENSGALG00000001900	113.517	NC Enriched		1.53374	1.44276
			ENSGALG00000000164	0.155743	0.119286	MYBPHL		ENSGALG00000052314							ENSGALG00000042851	44.0742	NC Enriched		2.32242	2.06113
			ENSGALG00000000168	0.135065	0.66254	ADORA1		ENSGALG00000051544							ENSGALG00000043172	721.156	NC Enriched		1.23587	1.11948
			ENSGALG00000000184	-0.348702	1	SLC27A6		ENSGALG00000047831							ENSGALG00000004400	45.8901	NC Enriched		1.44098	1.23477
			ENSGALG00000000186	-0.285852	0.961745	MTCH1		ENSGALG00000046896							ENSGALG00000016837	327.295	NC Enriched		1.73973	1.76098
			ENSGALG00000000189	0.289608	1	YTHDC2		ENSGALG00000053196							ENSGALG00000026862	223.339	NC Enriched		1.9626	1.6439
			ENSGALG00000000195	0.79056	0.998221	SLC23A2		ENSGALG00000051012							ENSGALG00000048885	51.1165	NC Enriched		1.81643	1.35779
			ENSGALG00000000201	-0.0328949	0.333305	PLEKHM1		ENSGALG00000028518							ENSGALG00000004078	51.5871	NC Enriched		1.42902	1.52994
			ENSGALG00000000208	-0.362037	0.732004	MCC		ENSGALG00000047713							ENSGALG00000003999	51.6795	NC Enriched		1.07929	1.13192
			ENSGALG00000000209	0.366915	0.877781	PRNP		ENSGALG00000054753							ENSGALG00000011708	814.901	NC Enriched		1.32065	0
			ENSGALG00000000215	0.0469064	0.754257	DCP2		ENSGALG00000039919							ENSGALG00000008926	377.453	NC Enriched		1.63861	1.63697
			ENSGALG00000000217	0.893886	0.95886	PPFIA4		ENSGALG00000011770							ENSGALG00000043287	53.5965	NC Enriched		1.91817	1.61809
			ENSGALG00000000218	-0.292593	0.859701	SRP19		ENSGALG00000052497							ENSGALG00000006019	54.6753	NC Enriched		2.49645	2.15928
			ENSGALG00000000220	0.376108	0.821345	APC		ENSGALG00000048682							ENSGALG00000007948	1541.98	NC Enriched		1.45624	1.00371
			ENSGALG00000000223	-0.2713	0.654262	TMEM183A		ENSGALG00000053479							ENSGALG00000037220	55.09	NC Enriched		1.51608	1.2108
			ENSGALG00000000225	-0.0714551	0.846417	MGAT4C		ENSGALG00000053881							ENSGALG00000000583	57.6345	NC Enriched		1.98632	1.59662
			ENSGALG00000000226	-0.224036	0.954495	TMEM9		ENSGALG00000015519							ENSGALG00000001849	59.8007	NC Enriched		1.77147	1.28266
			ENSGALG00000000227	0.653223	7.95071e-05	DPYSL2		ENSGALG00000049946							ENSGALG00000039080	180.139	NC Enriched		1.49916	0.784092
			ENSGALG00000000233	0.2088	0.847458	SP2		ENSGALG00000029261							ENSGALG00000002974	127.649	NC Enriched		1.8189	1.37502
			ENSGALG00000000234	0.968406	0.347963	EPB41L4A		ENSGALG00000050792							ENSGALG00000014011	61.2298	NC Enriched		1.86461	1.74862
			ENSGALG00000000235	0.0322578	0.833003	PPP2R2A		ENSGALG00000039088							ENSGALG00000035725	175.493	NC Enriched		2.37772	2.1539
			ENSGALG00000000241	-0.131808	1	STARD4		ENSGALG00000047134							ENSGALG00000033695	63.4884	NC Enriched		1.89101	1.84074
			ENSGALG00000000242	-2.36346	8.59669e-13	EBF2		ENSGALG00000050490							ENSGALG00000043355	314.971	NC Enriched		1.60579	1.51588
			ENSGALG00000000243	-0.283619	0.983259	RDM1		ENSGALG00000052712							ENSGALG00000001728	66.4197	NC Enriched		1.2792	1.08234
			ENSGALG00000000244	-1.06301	0.356634	CAMK4		ENSGALG00000054366							ENSGALG00000013900	256.717	NC Enriched		1.62724	1.58459
			ENSGALG00000000247	0.191672	0.914401	WDR36		ENSGALG00000047060							ENSGALG00000031427	68.2077	NC Enriched		1.4295	1.35479
			ENSGALG00000000253	0.103779	1	SLC25A46		ENSGALG00000049392							ENSGALG00000039102	291.157	NC Enriched		1.66941	1.54829
			ENSGALG00000000255	-0.451703	0.970803	MAN2A1		ENSGALG00000033499							ENSGALG00000006647	69.7936	NC Enriched		1.53674	1.46742
			ENSGALG00000000259	-0.234407	0.348471	PSMF1		ENSGALG00000051323							ENSGALG00000005886	162.053	NC Enriched		1.52281	1.0625
			ENSGALG00000000264	-0.309733	0.180383	PJA2		ENSGALG00000052329							ENSGALG00000026264	74.5043	NC Enriched		1.78595	1.56136
			ENSGALG00000000273	-0.202383	0.439146	FER		ENSGALG00000049028							ENSGALG00000001512	74.5043	NC Enriched		1.32775	0.699254
			ENSGALG00000000274	2.20514	0.52175	NA		ENSGALG00000046731							ENSGALG00000039173	75.3617	NC Enriched		1.07427	1.41021
			ENSGALG00000000275	-0.071881	1	KCTD9		ENSGALG00000038714							ENSGALG00000037164	614.782	NC Enriched		1.41276	1.36796
			ENSGALG00000000276	-0.286445	0.304947	FBXL17		ENSGALG00000053146							ENSGALG00000009241	549.914	NC Enriched		1.14755	0.907641
			ENSGALG00000000277	1.10672	1	GnRH-I		ENSGALG00000032499							ENSGALG00000014681	438.941	NC Enriched		1.42405	1.16521
			ENSGALG00000000280	0.858276	0.112648	EFNA5		ENSGALG00000008883							ENSGALG00000046770	83.8332	NC Enriched		2.08203	2.01939
			ENSGALG00000000284	-0.448722	0.507551	HOXB4		ENSGALG00000039985							ENSGALG00000008486	319.174	NC Enriched		1.54743	1.51588
			ENSGALG00000000295	0.59412	1	IGFN1		ENSGALG00000047525							ENSGALG00000003105	85.7415	NC Enriched		1.12146	1.33672
			ENSGALG00000000296	0.0760921	1	PCNX1		ENSGALG00000050465							ENSGALG00000020108	87.6777	NC Enriched		1.90696	1.67181
			ENSGALG00000000299	1.07961	0.630429	PKP1		ENSGALG00000048031							ENSGALG00000042686	91.2172	NC Enriched		1.83039	2.01033
			ENSGALG00000000302	-2.90038	7.06322e-05	TNNT2		ENSGALG00000037932							ENSGALG00000008465	94.5546	NC Enriched		1.74462	1.60081
			ENSGALG00000000309	-0.326964	0.260145	NA		ENSGALG00000050630							ENSGALG00000004373	96.0481	NC Enriched		1.41787	1.42807
			ENSGALG00000000311	-0.224996	0.659214	DOCK5		ENSGALG00000007862							ENSGALG00000016628	98.3885	NC Enriched		1.70591	1.95094
			ENSGALG00000000313	-1.91329	5.6829e-05	TNNI1		ENSGALG00000029783							ENSGALG00000043217	98.5281	NC Enriched		1.97014	1.97497
			ENSGALG00000000314	0.206321	0.74815	NEFL		ENSGALG00000051828							ENSGALG00000007732	101.182	NC Enriched		1.81734	1.96925
			ENSGALG00000000317	0.409757	0.797378	NEFM		ENSGALG00000051557							ENSGALG00000010858	258.709	NC Enriched		1.98756	2.07144
			ENSGALG00000000318	-0.865722	0.000221863	CSRP1		ENSGALG00000052478							ENSGALG00000033849	102.74	NC Enriched		1.16607	1.16521
			ENSGALG00000000329	0.186999	0.98926	AHCYL1		ENSGALG00000017229							ENSGALG00000054923	105.147	NC Enriched		1.56225	1.6947
			ENSGALG00000000336	0.160681	0.00156283	PPP1R12B		ENSGALG00000050264							ENSGALG00000009495	105.405	NC Enriched		1.18884	1.23477
			ENSGALG00000000337	-0.172164	0.847649	CTXN1		ENSGALG00000046833							ENSGALG00000028602	109.838	NC Enriched		2.15104	2.17829
			ENSGALG00000000349	-0.483521	0.647466	PSMC5		ENSGALG00000046705							ENSGALG00000010500	111.268	NC Enriched		2.05766	2.15623
			ENSGALG00000000352	-0.207333	0.68526	TIMM44		ENSGALG00000054180							ENSGALG00000037769	115.314	NC Enriched		1.52449	1.30645
			ENSGALG00000000357	-2.91121	0.772553	ADAM28		ENSGALG00000032632							ENSGALG00000012094	117.536	NC Enriched		1.61232	1.8003
			ENSGALG00000000364	1.2964	0.801275	STC1		ENSGALG00000052306							ENSGALG00000046353	117.97	NC Enriched		2.4889	2.57968
			ENSGALG00000000365	-0.903385	1.08491e-10	NKX2-6		ENSGALG00000046943							ENSGALG00000028174	119.472	NC Enriched		1.85936	2.15129
			ENSGALG00000000367	-0.991562	0.533074	ASIC2		ENSGALG00000047532							ENSGALG00000032161	277.507	NC Enriched		1.93552	1.91624
			ENSGALG00000000371	-0.0664116	0.812683	CRHR1		ENSGALG00000047992							ENSGALG00000015305	124.275	NC Enriched		1.37703	1.401
			ENSGALG00000000374	-0.751143	0.000923986	RNPEP		ENSGALG00000051869							ENSGALG00000002395	126.837	NC Enriched		1.66405	1.89933
			ENSGALG00000000377	-0.00278678	1	HNRNPM		ENSGALG00000036831							ENSGALG00000042389	129.973	NC Enriched		1.90621	1.92352
			ENSGALG00000000378	-0.00344953	0.0700624	SLC25A37		ENSGALG00000047785							ENSGALG00000042443	535.606	NC Enriched		2.2218	2.13592
			ENSGALG00000000379	0.273828	4.8984e-09	ITGB3		ENSGALG00000049838							ENSGALG00000012156	138.794	NC Enriched		1.70968	1.61074
			ENSGALG00000000390	0.0445216	0.975449	ENTPD4		ENSGALG00000042375							ENSGALG00000003126	143.331	NC Enriched		1.70277	1.85119
			ENSGALG00000000394	0.335715	0.103786	SLC6A17		ENSGALG00000053785							ENSGALG00000051990	144.334	NC Enriched		1.84753	1.95982
			ENSGALG00000000396	-0.1525	0.919658	METTL2B		ENSGALG00000032765							ENSGALG00000027002	145.45	NC Enriched		1.70742	1.84842
			ENSGALG00000000397	0.373486	0.071319	IPO9		ENSGALG00000042652							ENSGALG00000002911	363.597	NC Enriched		1.7925	1.75157
			ENSGALG00000000399	0.173347	0.151888	DUSP28		ENSGALG00000016495							ENSGALG00000046682	158.559	NC Enriched		2.14276	2.08842
			ENSGALG00000000400	1.04972	0.00381224	KCNC4		ENSGALG00000006300							ENSGALG00000054946	177.982	NC Enriched		2.17247	2.17248
			ENSGALG00000000401	0.336073	0.914453	RBM15		ENSGALG00000051688							ENSGALG00000040938	178.287	NC Enriched		2.45979	2.45608
			ENSGALG00000000402	0.149997	0.0025378	LOXL2		ENSGALG00000052423							ENSGALG00000002958	187.347	NC Enriched		1.66535	1.44276
			ENSGALG00000000404	0.0741369	1	COPS2		ENSGALG00000052325							ENSGALG00000043167	189.404	NC Enriched		2.10702	2.16839
			ENSGALG00000000407	-0.142657	0.920363	GAN		ENSGALG00000048565							ENSGALG00000025862	204.937	NC Enriched		1.90881	1.96493
			ENSGALG00000000409	0.0337846	0.822461	CHMP7		ENSGALG00000043058							ENSGALG00000005733	205.592	NC Enriched		1.63006	1.53482
			ENSGALG00000000410	0.21558	0.986918	TLK2		ENSGALG00000040641							ENSGALG00000006822	206.579	NC Enriched		1.97566	1.88949
			ENSGALG00000000417	-0.0614794	0.0520071	SLC16A4		ENSGALG00000034392							ENSGALG00000020788	265.771	NC Enriched		2.18044	2.10423
			ENSGALG00000000419	-0.385126	0.938404	LAMTOR5		ENSGALG00000049804							ENSGALG00000012407	275.938	NC Enriched		1.62388	2.20223
			ENSGALG00000000424	-0.385191	0.00750145	CMTM3		ENSGALG00000051890							ENSGALG00000054209	298.46	NC Enriched		1.80931	1.77465
			ENSGALG00000000430	0.278951	0.924105	SPPL2C		ENSGALG00000006567							ENSGALG00000046896	340.636	WE Enriched		2.34441	2.46145
			ENSGALG00000000433	1.32134	0.267915	NA		ENSGALG00000050325							ENSGALG00000015935	8.72071	WE Enriched		1.8326	1.73893
			ENSGALG00000000436	-0.909446	0.954944	RABIF		ENSGALG00000044645							ENSGALG00000047338	11.4865	WE Enriched		1.75724	1.7557
			ENSGALG00000000437	-3.06951	2.04888e-05	PGA3		ENSGALG00000043056							ENSGALG00000033471	12.6018	WE Enriched		2.0644	1.78631
			ENSGALG00000000438	0.592064	0.246675	ERMP1		ENSGALG00000002606							ENSGALG00000013603	13.5238	WE Enriched		2.23929	2.403
			ENSGALG00000000441	1.79882	0.12232	KCNA10		ENSGALG00000053825							ENSGALG00000030602	14.0675	WE Enriched		1.9552	1.88822
			ENSGALG00000000442	0.837641	0.0260846	KCNA2		ENSGALG00000047113							ENSGALG00000027655	213.41	WE Enriched		2.004	1.84551
			ENSGALG00000000451	0.62923	0.989077	MEIG1		ENSGALG00000047421							ENSGALG00000004437	85.5481	WE Enriched		1.94486	1.95203
			ENSGALG00000000452	0.284031	1	TNFRSF10B		ENSGALG00000030678							ENSGALG00000049095	153.691	WE Enriched		2.06244	2.12901
			ENSGALG00000000458	1.15312	0.00898351	TMPRSS9		ENSGALG00000048814							ENSGALG00000001021	158.385	WE Enriched		2.03168	1.92827
			ENSGALG00000000461	-0.0391556	0.993691	MRC2		ENSGALG00000011254							ENSGALG00000028376	17.1191	WE Enriched		2.22709	2.22013
			ENSGALG00000000466	-1.10814	0.598022	LCK		ENSGALG00000002744							ENSGALG00000004270	19.7924	WE Enriched		1.66535	1.5138
			ENSGALG00000000469	-1.35826	0.977168	ADRA1A		ENSGALG00000046685							ENSGALG00000016602	19.9859	WE Enriched		2.34046	2.23145
			ENSGALG00000000470	0.0181249	0.945225	LMNA		ENSGALG00000032219							ENSGALG00000013143	92.2681	WE Enriched		2.20177	2.21403
			ENSGALG00000000474	-0.179237	0.958868	RPL36		ENSGALG00000047310							ENSGALG00000011099	104.777	WE Enriched		2.1626	2.26847
			ENSGALG00000000476	-0.624861	0.52471	LRRTM4		ENSGALG00000047629							ENSGALG00000007647	21.0646	WE Enriched		2.06054	2.0064
			ENSGALG00000000478	0.501506	0.580624	TANC2		ENSGALG00000008351							ENSGALG00000009207	514.81	WE Enriched		1.39879	1.32579
			ENSGALG00000000497	1.10928	0.611225	NA		ENSGALG00000049500							ENSGALG00000012801	135.67	WE Enriched		2.39738	2.36518
			ENSGALG00000000498	-0.075193	3.78034e-13	ACE		ENSGALG00000045377							ENSGALG00000003716	141.809	WE Enriched		2.05642	1.90641
			ENSGALG00000000504	0.503608	0.662199	ETV7		ENSGALG00000015935							ENSGALG00000050857	22.7237	WE Enriched		2.08175	2.17718
			ENSGALG00000000505	-1.12685	1.0873e-09	KCNH6		ENSGALG00000026493							ENSGALG00000006563	854.052	WE Enriched		1.97846	1.95982
			ENSGALG00000000507	0.607549	0.781086	CPNE7		ENSGALG00000049694							ENSGALG00000029282	123.768	WE Enriched		2.16333	2.15411
			ENSGALG00000000510	-0.246909	0.326649	DCAF7		ENSGALG00000050515							ENSGALG00000008629	24.5031	WE Enriched		2.12548	2.09357
			ENSGALG00000000511	0.204696	0.979962	KCTD20		ENSGALG00000044491							ENSGALG00000015150	24.8534	WE Enriched		2.25262	2.18402
			ENSGALG00000000513	0.0362305	0.897987	ZNF276		ENSGALG00000054033							ENSGALG00000008514	25.2681	WE Enriched		2.00136	2.05022
			ENSGALG00000000516	0.206497	0.97861	FANCA		ENSGALG00000005034							ENSGALG00000014884	25.5905	WE Enriched		2.11581	2.1141
			ENSGALG00000000518	-0.0223288	0.757836	KLHL12		ENSGALG00000050659							ENSGALG00000009755	159.029	WE Enriched		2.12676	1.97497
			ENSGALG00000000521	0.0210971	0.397418	SPIRE2		ENSGALG00000048025							ENSGALG00000007346	32.3663	WE Enriched		1.10326	1.43422
			ENSGALG00000000523	0.222111	0.574025	STK38		ENSGALG00000020253							ENSGALG00000012735	32.4587	WE Enriched		1.73518	1.68994
			ENSGALG00000000525	-0.273308	1	MAP3K3		ENSGALG00000034673							ENSGALG00000052818	32.5877	WE Enriched		1.94719	1.8642
			ENSGALG00000000528	0.570095	0.044682	DBNDD1		ENSGALG00000009926							ENSGALG00000019231	102.317	WE Enriched		1.48914	1.43422
			ENSGALG00000000529	-0.373375	4.11855e-07	LIMD2		ENSGALG00000051429							ENSGALG00000012938	34.4036	WE Enriched		1.9553	1.90726
			ENSGALG00000000533	-0.182266	0.986308	SRSF3		ENSGALG00000052810							ENSGALG00000031786	77.7493	WE Enriched		1.59131	0.935706
			ENSGALG00000000535	0.0974257	0.825694	ERRFI1		ENSGALG00000035254							ENSGALG00000030442	122.846	WE Enriched		1.84777	1.77465
			ENSGALG00000000538	-0.0841583	0.585166	RNF113B		ENSGALG00000031836							ENSGALG00000004582	35.2611	WE Enriched		2.46704	2.43202
			ENSGALG00000000540	-0.0892737	0.68722	GAS8		ENSGALG00000011276							ENSGALG00000040493	552.106	WE Enriched		1.80078	1.88429
			ENSGALG00000000541	0.000432592	1	ZC3H11B		ENSGALG00000054689							ENSGALG00000011489	37.5841	WE Enriched		2.14229	2.2751
			ENSGALG00000000542	0.197418	1	ZNF593		ENSGALG00000001725							ENSGALG00000027785	39.0132	WE Enriched		1.1869	1.59065
			ENSGALG00000000544	-0.0481159	0.988185	RAB44		ENSGALG00000052495							ENSGALG00000014233	39.0777	WE Enriched		1.99194	2.04452
			ENSGALG00000000545	0.654025	0.764338	REN		ENSGALG00000036550							ENSGALG00000012219	674.095	WE Enriched		1.45624	1.38197
			ENSGALG00000000549	1.19877	0.975449	URAH		ENSGALG00000026761							ENSGALG00000008554	379.084	WE Enriched		1.95267	1.84788
			ENSGALG00000000550	-0.313108	0.975449	STRADA		ENSGALG00000012680							ENSGALG00000005022	39.9072	WE Enriched		1.33948	1.52297
			ENSGALG00000000551	-0.131989	0.926016	C26H6orf89		ENSGALG00000020438							ENSGALG00000030546	129.244	WE Enriched		1.73981	1.66679
			ENSGALG00000000557	1.05138	0.611718	ETNK2		ENSGALG00000049393							ENSGALG00000041555	40.8292	WE Enriched		2.27345	2.32863
			ENSGALG00000000558	1.13295	0.0883364	SLC1A6		ENSGALG00000036751							ENSGALG00000010664	284.235	WE Enriched		2.28227	2.39541
			ENSGALG00000000564	-0.624354	0.0210948	CCDC47		ENSGALG00000054511							ENSGALG00000008970	41.0505	WE Enriched		1.98281	2.00108
			ENSGALG00000000568	2.02403	0.631306	LGR6		ENSGALG00000009569							ENSGALG00000043044	41.115	WE Enriched		1.40877	1.35479
			ENSGALG00000000573	0.592902	0.845484	PER3		ENSGALG00000047779							ENSGALG00000010794	41.5942	WE Enriched		2.39647	2.53061
			ENSGALG00000000576	-0.516614	0.878794	RRNAD1		ENSGALG00000047735							ENSGALG00000042411	41.5942	WE Enriched		2.32134	2.36112
			ENSGALG00000000577	0.0823914	0.915406	RANBP3		ENSGALG00000048829							ENSGALG00000007956	94.4622	WE Enriched		1.49767	1.46509
			ENSGALG00000000579	-0.26665	0.387715	VAMP3		ENSGALG00000043575							ENSGALG00000041121	236.981	WE Enriched		2.071	2.07003
			ENSGALG00000000581	-0.0182833	1	DDX42		ENSGALG00000054587							ENSGALG00000048528	464.761	WE Enriched		1.84331	2.11844
			ENSGALG00000000583	1.21046	1.33487e-05	SOX13		ENSGALG00000010055							ENSGALG00000029596	44.461	WE Enriched		1.85674	2.09546
			ENSGALG00000000584	0.964576	0.825319	NA		ENSGALG00000043433							ENSGALG00000013929	44.6824	WE Enriched		2.16005	2.15854
			ENSGALG00000000585	-0.943299	0.00051729	MYL4		ENSGALG00000003074							ENSGALG00000015332	46.1759	WE Enriched		2.1139	2.21972
			ENSGALG00000000589	0.0696154	0.933991	BTN1A1		ENSGALG00000048524							ENSGALG00000006473	46.1845	WE Enriched		2.27646	2.33487
			ENSGALG00000000596	0.0613556	0.998835	CDC27		ENSGALG00000008823							ENSGALG00000013634	160.587	WE Enriched		1.83411	1.84551
			ENSGALG00000000599	-0.487792	0.94214	MARCHF2		ENSGALG00000016886							ENSGALG00000013615	202.541	WE Enriched		2.12077	2.1463
			ENSGALG00000000603	0.144554	0.931941	KANSL1		ENSGALG00000053153							ENSGALG00000011274	340.413	WE Enriched		1.94218	2.09522
			ENSGALG00000000604	1.12005	0.00044911	NA		ENSGALG00000055071							ENSGALG00000016615	51.4303	WE Enriched		1.84503	2.00573
			ENSGALG00000000606	0.142616	0.111132	ARL8A		ENSGALG00000010163							ENSGALG00000034716	559.243	WE Enriched		1.10326	1.30307
			ENSGALG00000000607	1.69173	0.646559	GPR37L1		ENSGALG00000007631							ENSGALG00000016215	52.6187	WE Enriched		1.5675	1.41662
			ENSGALG00000000608	1.15167	0.0257865	CDH1		ENSGALG00000052865							ENSGALG00000005400	582.407	WE Enriched		1.87956	1.86964
			ENSGALG00000000611	-0.00666753	0.651734	PPP1R15B		ENSGALG00000049385							ENSGALG00000016058	53.762	WE Enriched		2.23549	1.56774
			ENSGALG00000000613	-0.158099	0.123084	RAB11B		ENSGALG00000006783							ENSGALG00000011124	286.071	WE Enriched		1.79083	1.7707
			ENSGALG00000000615	-0.0216602	0.941537	NWD1		ENSGALG00000051426							ENSGALG00000008890	275.91	WE Enriched		1.37829	1.52793
			ENSGALG00000000616	1.08291	0.765509	ELF3		ENSGALG00000054243							ENSGALG00000013907	55.4403	WE Enriched		1.96409	2.01195
			ENSGALG00000000618	-0.267303	0.555464	ZCCHC17		ENSGALG00000035960							ENSGALG00000040079	243.221	WE Enriched		1.5786	1.45114
			ENSGALG00000000619	0.636197	0.00201731	ANGPTL4		ENSGALG00000036079							ENSGALG00000010290	55.9475	WE Enriched		1.79277	1.94754
			ENSGALG00000000621	-0.649363	0.0279927	KANK3		ENSGALG00000052692							ENSGALG00000012623	131.945	WE Enriched		2.06002	2.08842
			ENSGALG00000000625	0.290905	0.276846	MAPT		ENSGALG00000043476							ENSGALG00000016293	56.9984	WE Enriched		2.13919	2.12022
			ENSGALG00000000627	0.126086	0.748625	DNAJC11		ENSGALG00000035287							ENSGALG00000012906	58.9991	WE Enriched		1.90145	1.82349
			ENSGALG00000000629	-0.395249	0.937564	AC010323.1		ENSGALG00000009476							ENSGALG00000009048	170.875	WE Enriched		1.43236	1.58889
			ENSGALG00000000630	2.47608	0.442343	HAS3		ENSGALG00000009641							ENSGALG00000003733	263.936	WE Enriched		1.99194	1.8066
			ENSGALG00000000632	0.0932235	0.990928	CHTF8		ENSGALG00000051403							ENSGALG00000011962	59.8007	WE Enriched		2.06299	2.0529
			ENSGALG00000000636	0.176966	0.980249	MDM4		ENSGALG00000050708							ENSGALG00000014904	178.858	WE Enriched		2.11914	2.17314
			ENSGALG00000000637	0.0465513	0.978805	ZBTB48		ENSGALG00000046800							ENSGALG00000004286	63.0457	WE Enriched		2.14146	2.33487
			ENSGALG00000000638	-0.148028	0.283879	UTP4		ENSGALG00000054163							ENSGALG00000039990	63.1102	WE Enriched		1.82689	1.67181
			ENSGALG00000000639	0.306208	0.382114	LRRN2		ENSGALG00000007076							ENSGALG00000015358	63.9397	WE Enriched		1.22375	1.02635
			ENSGALG00000000643	-0.0435223	0.766936	ANKS3		ENSGALG00000016494							ENSGALG00000040993	64.0966	WE Enriched		1.55574	1.71831
			ENSGALG00000000645	1.42694	7.4455e-06	ESPN		ENSGALG00000012464							ENSGALG00000009042	65.4246	WE Enriched		2.1391	2.08458
			ENSGALG00000000650	-0.51911	0.622184	NIP7		ENSGALG00000054438							ENSGALG00000036471	66.3552	WE Enriched		2.00633	2.03723
			ENSGALG00000000652	0.328456	0.0909425	ACOT7		ENSGALG00000051483							ENSGALG00000034346	67.0558	WE Enriched		1.87644	1.93761
			ENSGALG00000000653	1.14882	0.000293536	CNTN2		ENSGALG00000050476							ENSGALG00000032713	203.849	WE Enriched		1.37954	1.28266
			ENSGALG00000000654	-4.67584	0.736963	TMED6		ENSGALG00000050587							ENSGALG00000009382	70.3008	WE Enriched		2.25856	2.32973
			ENSGALG00000000657	0.152026	0.981374	TERF2		ENSGALG00000049322							ENSGALG00000023303	71.2313	WE Enriched		2.1304	2.15012
			ENSGALG00000000660	-0.332313	0.499196	CYB5B		ENSGALG00000046960							ENSGALG00000037525	183.984	WE Enriched		1.93794	2.09866
			ENSGALG00000000667	1.9653	0.952434	EDN2		ENSGALG00000016467							ENSGALG00000009530	74.919	WE Enriched		2.10497	2.18923
			ENSGALG00000000668	0.117151	0.936528	RBBP5		ENSGALG00000050586							ENSGALG00000037773	75.7765	WE Enriched		1.61773	1.61644
			ENSGALG00000000669	0.152568	0.895752	ETV3		ENSGALG00000048673							ENSGALG00000000242	77.2142	WE Enriched		1.52856	1.44522
			ENSGALG00000000672	-0.0931785	1	SCMH1		ENSGALG00000044235							ENSGALG00000042492	77.8417	WE Enriched		1.66414	1.64079
			ENSGALG00000000674	-0.592771	0.00293664	MYO1D		ENSGALG00000045994							ENSGALG00000033083	163.897	WE Enriched		2.14699	2.06686
			ENSGALG00000000678	0.666459	0.273052	CITED4		ENSGALG00000048023							ENSGALG00000045052	80.874	WE Enriched		1.20384	1.42807
			ENSGALG00000000681	0.691836	0.808032	PAK1		ENSGALG00000013727							ENSGALG00000010747	81.2156	WE Enriched		1.43236	1.59489
			ENSGALG00000000684	-0.593407	0.469854	KLHDC8A		ENSGALG00000054250							ENSGALG00000012111	83.1605	WE Enriched		1.89166	1.85448
			ENSGALG00000000685	-0.144427	0.996765	MAP3K14		ENSGALG00000047655							ENSGALG00000011581	84.4606	WE Enriched		1.33534	1.45114
			ENSGALG00000000690	2.01835	2.24452e-06	GDPD4		ENSGALG00000049039							ENSGALG00000001143	85.9263	WE Enriched		2.13661	2.0424
			ENSGALG00000000692	0.270373	0.138078	CDK18		ENSGALG00000004969							ENSGALG00000005503	91.6233	WE Enriched		2.0676	2.05169
			ENSGALG00000000693	-0.352782	0.84873	NOB1		ENSGALG00000054064							ENSGALG00000002993	94.3053	WE Enriched		1.98512	1.90557
			ENSGALG00000000695	0.59987	0.474056	MFSD4A		ENSGALG00000015753							ENSGALG00000043033	95.771	WE Enriched		2.07957	1.98581
			ENSGALG00000000699	0.126071	0.000546311	WWP2		ENSGALG00000053482							ENSGALG00000033091	98.786	WE Enriched		2.20736	2.3364
			ENSGALG00000000703	-0.551765	1	SLC45A3		ENSGALG00000014930							ENSGALG00000014645	397.448	WE Enriched		1.90976	1.8976
			ENSGALG00000000707	-0.378997	0.15235	PSMD7		ENSGALG00000046893							ENSGALG00000016342	99.4673	WE Enriched		2.22798	2.18707
			ENSGALG00000000708	-0.363138	0.469729	NUCKS1		ENSGALG00000054830							ENSGALG00000048018	99.9572	WE Enriched		2.27863	2.33918
			ENSGALG00000000712	-0.330212	0.793662	RAB29		ENSGALG00000047288							ENSGALG00000006025	100.907	WE Enriched		1.69799	1.79922
			ENSGALG00000000713	0.0854194	0.741984	ZFHX3		ENSGALG00000019077							ENSGALG00000006258	104.004	WE Enriched		2.29804	2.09223
			ENSGALG00000000719	-0.0168158	0.847458	RPL22		ENSGALG00000052768							ENSGALG00000042020	105.414	WE Enriched		1.9126	1.89337
			ENSGALG00000000720	1.09285	0.0992629	NA		ENSGALG00000015124							ENSGALG00000000818	107.128	WE Enriched		1.91838	1.82349
			ENSGALG00000000721	0.224456	0.895205	SLC41A1		ENSGALG00000051411							ENSGALG00000016470	111.01	WE Enriched		1.77595	1.8642
			ENSGALG00000000722	-1.17367	0.996682	NA		ENSGALG00000053077							ENSGALG00000008193	111.268	WE Enriched		1.35205	1.02635
			ENSGALG00000000723	0.0784752	0.949533	STX12		ENSGALG00000052291							ENSGALG00000033051	111.831	WE Enriched		1.92352	1.90931
			ENSGALG00000000724	0.112129	0.892407	PM20D1		ENSGALG00000033226							ENSGALG00000029983	113.148	WE Enriched		1.79553	1.83292
			ENSGALG00000000726	-0.0245164	1	ELAVL1		ENSGALG00000039659							ENSGALG00000023904	113.756	WE Enriched		2.01287	2.13371
			ENSGALG00000000729	0.0662185	0.923918	PPP1R8		ENSGALG00000053256							ENSGALG00000009567	119.343	WE Enriched		1.81571	1.64079
			ENSGALG00000000731	-0.320677	0.142406	THEMIS2		ENSGALG00000049813							ENSGALG00000016361	119.666	WE Enriched		1.99347	2.13884
			ENSGALG00000000734	-0.267138	0.985657	RPA2		ENSGALG00000052665							ENSGALG00000047587	126.285	WE Enriched		1.65825	1.61074
			ENSGALG00000000736	0.455442	0.890327	MATK		ENSGALG00000054585							ENSGALG00000002544	126.543	WE Enriched		1.93036	1.74318
			ENSGALG00000000737	0.18997	0.714502	SMPDL3B		ENSGALG00000051468							ENSGALG00000016455	264.065	WE Enriched		1.69019	1.78519
			ENSGALG00000000740	-0.123225	0.610201	APBA3		ENSGALG00000048300							ENSGALG00000053290	130.295	WE Enriched		2.0127	2.10315
			ENSGALG00000000745	1.83115	0.0518386	SLC26A9		ENSGALG00000049437							ENSGALG00000012988	136.149	WE Enriched		2.26766	2.22592
			ENSGALG00000000747	0.00512363	0.995811	CHD5		ENSGALG00000051305							ENSGALG00000037366	152.327	WE Enriched		1.84521	1.72591
			ENSGALG00000000748	0.28022	0.213225	TJP3		ENSGALG00000046749							ENSGALG00000012297	155.213	WE Enriched		2.01224	2.06803
			ENSGALG00000000751	-0.04106	0.997684	ARNT		ENSGALG00000033174							ENSGALG00000016044	157.886	WE Enriched		2.22347	2.23884
			ENSGALG00000000755	-0.152158	0.746561	ACER3		ENSGALG00000038424							ENSGALG00000012211	511.157	WE Enriched		1.8894	1.94488
			ENSGALG00000000761	-1.20544	0.304016	TSKU		ENSGALG00000007125							ENSGALG00000011341	160.495	WE Enriched		1.40877	1.44276
			ENSGALG00000000764	-0.582649	0.445498	SSR2		ENSGALG00000053353							ENSGALG00000047550	165.732	WE Enriched		1.93482	2.22353
			ENSGALG00000000769	1.95486	0.495398	RAB7B		ENSGALG00000047953							ENSGALG00000033256	185.828	WE Enriched		0.975306	0.549165
			ENSGALG00000000775	-0.192934	1	CTSS		ENSGALG00000031978							ENSGALG00000009825	215.325	WE Enriched		1.48914	1.14889
			ENSGALG00000000776	-0.35697	0.160129	BRPF3		ENSGALG00000050600							ENSGALG00000049177	230.463	WE Enriched		1.80496	1.89636
			ENSGALG00000000777	0.102198	0.975449	EYA3		ENSGALG00000053734											1.5478	1.20658
			ENSGALG00000000783	0.558225	0.929822	PTAFR		ENSGALG00000053790											1.49862	1.27026
			ENSGALG00000000784	0.0182459	0.465122	PIP5K1C		ENSGALG00000049651											1.46952	1.62763
			ENSGALG00000000785	-0.447061	0.751047	HYAL1		ENSGALG00000035950											1.95172	1.83192
			ENSGALG00000000786	2.79274	0.961841	CTSE		ENSGALG00000054017											2.03863	2.0279
			ENSGALG00000000787	-0.0226181	0.99259	DHX38		ENSGALG00000048852											1.94267	1.69804
			ENSGALG00000000790	-0.188491	0.471852	DNAJC8		ENSGALG00000047697											2.3091	2.4335
			ENSGALG00000000791	0.0020458	1	FAM72A		ENSGALG00000055101											1.91406	1.65507
			ENSGALG00000000793	-0.193776	1	VPS72		ENSGALG00000048232											2.26485	2.18727
			ENSGALG00000000795	0.199731	0.982742	MFSD12		ENSGALG00000048910											2.21751	2.13955
			ENSGALG00000000802	-0.638029	0.750855	DHODH		ENSGALG00000051927											1.98437	1.97425
			ENSGALG00000000803	-6.22051	0.967608	NA		ENSGALG00000047338											1.72504	1.52994
			ENSGALG00000000806	-0.278779	1	LINGO3		ENSGALG00000052169											2.18469	2.22172
			ENSGALG00000000808	-0.742253	0.851015	NA		ENSGALG00000011724											1.98053	1.98752
			ENSGALG00000000811	-0.0987466	0.98926	IST1		ENSGALG00000047739											2.10047	1.97353
			ENSGALG00000000812	-0.512499	0.239853	OAZ1		ENSGALG00000052987											1.79346	1.61479
			ENSGALG00000000814	0.0378722	1	HNRNPR		ENSGALG00000034081											1.21023	1.36502
			ENSGALG00000000816	-0.0202739	1	SRGAP2		ENSGALG00000052836											1.85734	2.04934
			ENSGALG00000000817	0.0343914	0.877288	ZNF821		ENSGALG00000051870											1.45263	1.63153
			ENSGALG00000000818	-2.42682	1.80985e-06	NA		ENSGALG00000030099											1.826	1.99942
			ENSGALG00000000820	-0.0200245	0.963183	NA		ENSGALG00000046948											1.82798	1.66172
			ENSGALG00000000824	2.06803	7.72388e-05	NA		ENSGALG00000012540											2.3593	2.36214
			ENSGALG00000000830	0.0796957	0.996765	NA		ENSGALG00000034224											2.13444	2.1332
			ENSGALG00000000835	-0.12029	0.993418	PLEKHJ1		ENSGALG00000016456											1.60173	1.64766
			ENSGALG00000000836	0.588626	0.718284	RFX5		ENSGALG00000035060											1.50697	1.11948
			ENSGALG00000000838	-0.011981	1	THAP12		ENSGALG00000011294											1.70649	1.74862
			ENSGALG00000000839	-1.87766	0.000547487	WNT11		ENSGALG00000049866											2.01968	2.08539
			ENSGALG00000000843	0.188017	0.921046	DOT1L		ENSGALG00000047443											2.04805	2.10499
			ENSGALG00000000845	0.378453	0.944608	UVRAG		ENSGALG00000042868											1.63416	1.02635
			ENSGALG00000000847	-0.131332	0.998404	GARNL3		ENSGALG00000052578											2.00225	1.9947
			ENSGALG00000000848	0.116415	1	AP1G1		ENSGALG00000053931											1.75438	1.85352
			ENSGALG00000000853	-0.191022	0.82925	SLC2A8		ENSGALG00000016910											2.15336	2.23788
			ENSGALG00000000855	-0.119761	0.853851	ZMPSTE24		ENSGALG00000051616											2.34625	2.34646
			ENSGALG00000000856	0.239443	0.729266	EIF2D		ENSGALG00000054718											2.05275	1.96419
			ENSGALG00000000857	-0.170493	0.923193	NMT1		ENSGALG00000048175											1.98049	2.02762
			ENSGALG00000000862	0.208766	0.899292	RLF		ENSGALG00000041900											2.06147	2.21013
			ENSGALG00000000863	0.0344368	1	DYRK3		ENSGALG00000049686											1.61242	1.67534
			ENSGALG00000000864	-0.136323	0.897987	FBXW2		ENSGALG00000034919											2.09624	2.11048
			ENSGALG00000000866	-2.01597	1.02745e-16	SELENBP1		ENSGALG00000040256											1.59731	1.4939
			ENSGALG00000000868	-0.0835147	0.936538	RNF121		ENSGALG00000030086											1.85092	1.91706
			ENSGALG00000000870	0.359322	0.955893	DCAKD		ENSGALG00000035228											1.83905	1.8925
			ENSGALG00000000875	-0.0727503	1	PHLPP2		ENSGALG00000011570											2.26606	2.096
			ENSGALG00000000881	-0.189446	0.576311	GPATCH3		ENSGALG00000040937											1.77096	1.65658
			ENSGALG00000000883	0.18758	0.269781	MAPKAPK2		ENSGALG00000054638											1.87387	1.94566
			ENSGALG00000000884	0.400305	0.702341	CXXC5		ENSGALG00000027514											1.93332	1.88429
			ENSGALG00000000887	0.683489	0.957169	NR0B2		ENSGALG00000043178											2.56367	2.51352
			ENSGALG00000000891	-0.249477	0.37545	NSUN5		ENSGALG00000054818											2.11069	2.08458
			ENSGALG00000000893	0.0160374	0.354733	TAT		ENSGALG00000049187											1.84035	1.57845
			ENSGALG00000000895	0.106331	0.781799	NUDC		ENSGALG00000038627											2.28065	2.34646
			ENSGALG00000000902	0.465933	0.957693	KDF1		ENSGALG00000043510											1.69945	1.63312
			ENSGALG00000000903	-0.266104	0.996359	TERF2IP		ENSGALG00000035203											1.06292	1.22091
			ENSGALG00000000905	-0.411457	0.769174	PSMB4		ENSGALG00000045905											1.77551	1.8925
			ENSGALG00000000906	0.918586	0.242501	RALGPS1		ENSGALG00000015258											1.90124	1.94754
			ENSGALG00000000907	-0.204524	0.737016	KARS		ENSGALG00000039034											2.30266	2.35201
			ENSGALG00000000908	0.040093	1	ADAT1		ENSGALG00000015880											1.84984	2.03354
			ENSGALG00000000909	0.725255	1	GFAP		ENSGALG00000040266											1.75491	1.65138
			ENSGALG00000000913	-0.0993349	0.899292	CHST6		ENSGALG00000053113											1.50187	1.53482
			ENSGALG00000000918	-0.520895	1	CCDC103		ENSGALG00000049079											2.22942	2.43314
			ENSGALG00000000920	-0.918621	5.70654e-05	CGN		ENSGALG00000011318											2.24598	2.11665
			ENSGALG00000000927	-1.15786	1.26062e-06	ANGPTL2		ENSGALG00000034021											2.22673	2.2751
			ENSGALG00000000934	-0.0525252	0.951383	ZBTB43		ENSGALG00000052019											2.01515	2.0807
			ENSGALG00000000943	-0.151705	0.959343	WDTC1		ENSGALG00000033593											1.88479	1.88212
			ENSGALG00000000944	-0.260595	0.917526	SUPT4H1		ENSGALG00000054979											2.15958	1.61407
			ENSGALG00000000946	-0.529598	0.729072	PFDN1		ENSGALG00000011522											1.92357	1.96056
			ENSGALG00000000949	0.96466	0.622596	HBEGF		ENSGALG00000033471											2.13585	2.00108
			ENSGALG00000000950	-0.102186	0.996359	MVB12B		ENSGALG00000013101											1.80267	1.78519
			ENSGALG00000000955	-0.0945071	0.763475	TMEM222		ENSGALG00000053274											1.45788	1.58281
			ENSGALG00000000962	0.377776	0.332115	PUS3		ENSGALG00000015351											2.0292	1.99873
			ENSGALG00000000966	0.632922	0.619916	NPHP4		ENSGALG00000031629											1.89962	1.91015
			ENSGALG00000000972	-0.189519	0.655529	PBX3		ENSGALG00000050712											2.41968	2.54132
			ENSGALG00000000975	0.0157192	1	C1orf174		ENSGALG00000050730											1.89183	1.88734
			ENSGALG00000000977	-0.228546	0.427937	MAPKAP1		ENSGALG00000047673											1.7205	1.88646
			ENSGALG00000000978	0.426589	0.180137	CEP104		ENSGALG00000007927											1.89767	1.7598
			ENSGALG00000000988	-0.0475551	1	EFTUD2		ENSGALG00000049469											1.85255	1.96419
			ENSGALG00000000990	-0.0655762	0.978366	SRSF6		ENSGALG00000048055											1.76621	1.92071
			ENSGALG00000000991	-0.103908	0.991511	TAF12		ENSGALG00000038817											1.64506	1.77185
			ENSGALG00000000993	-0.37817	0.992502	GAPVD1		ENSGALG00000028216											1.46602	1.62763
			ENSGALG00000000994	0.0461166	0.87586	NA		ENSGALG00000050368											2.57335	2.5361
			ENSGALG00000000996	-0.243356	0.763427	AP3D1		ENSGALG00000046693											2.07957	2.20328
			ENSGALG00000000997	0.111211	1	GJC3		ENSGALG00000009877											1.78917	1.63153
			ENSGALG00000000998	0.058965	0.933827	MTFR1L		ENSGALG00000051647											1.76467	1.89549
			ENSGALG00000000999	0.238054	0.609107	ZNF319		ENSGALG00000052545											1.98066	1.99062
			ENSGALG00000001000	-0.262741	0.928873	HSPA5		ENSGALG00000047545											1.95634	1.98165
			ENSGALG00000001003	0.0617714	0.890363	SELENON		ENSGALG00000054716											2.03112	2.09412
			ENSGALG00000001006	0.235485	0.97571	TP73		ENSGALG00000047775											2.1517	2.17894
			ENSGALG00000001013	-0.242232	0.886956	PPP6C		ENSGALG00000012153											1.87387	1.83192
			ENSGALG00000001014	-0.0997556	0.211553	ARPC5L		ENSGALG00000048413											1.78115	1.85215
			ENSGALG00000001017	0.0532339	0.919658	WRAP73		ENSGALG00000036283											2.0672	2.11177
			ENSGALG00000001019	-0.184624	0.970803	BTBD2		ENSGALG00000054934											1.55286	1.85023
			ENSGALG00000001021	-2.24765	1.75165e-09	MYOCD		ENSGALG00000041352											2.26597	2.28423
			ENSGALG00000001022	0.0682465	0.996765	CCDC43		ENSGALG00000046929											1.43724	1.30307
			ENSGALG00000001024	0.00929036	0.0275852	TPRG1L		ENSGALG00000052938											1.67205	1.64235
			ENSGALG00000001025	0.0941189	0.802538	GOLGA1		ENSGALG00000005933											1.92049	1.91505
			ENSGALG00000001028	0.352913	0.221275	AC004687.2		ENSGALG00000054633											1.84989	1.9682
			ENSGALG00000001030	0.0567285	0.999245	SCAMP4		ENSGALG00000037601											1.95486	1.70271
			ENSGALG00000001031	0.219406	1	HSF5		ENSGALG00000053019											1.83411	1.94831
			ENSGALG00000001034	-0.159602	1	AAR2		ENSGALG00000049394											1.54279	1.46742
			ENSGALG00000001035	0.0544441	0.936756	NA		ENSGALG00000047446											1.94922	1.95017
			ENSGALG00000001036	0.169252	0.0165944	ELAC2		ENSGALG00000053688											1.62724	1.82099
			ENSGALG00000001037	0.243303	0.845484	SCAI		ENSGALG00000007193											2.1514	2.21097
			ENSGALG00000001038	-1.11459	3.30942e-06	MAN1C1		ENSGALG00000002024											1.84545	1.96056
			ENSGALG00000001042	0.634487	0.0694008	MTMR4		ENSGALG00000043607											2.13782	2.21528
			ENSGALG00000001043	0.145582	0.692624	REXO1		ENSGALG00000052689											2.01984	2.1456
			ENSGALG00000001046	0.337626	0.438891	DLGAP4		ENSGALG00000050871											1.8632	1.91135
			ENSGALG00000001048	0.385769	0.902146	OLFML2A		ENSGALG00000050891											2.02908	2.02918
			ENSGALG00000001049	-0.699304	0.766936	NA		ENSGALG00000010778											2.17919	2.07679
			ENSGALG00000001051	0.0475597	0.397223	LDLRAP1		ENSGALG00000005688											1.98143	1.8834
			ENSGALG00000001054	-0.101922	0.992771	C20H20ORF24		ENSGALG00000051634											1.90955	1.90641
			ENSGALG00000001055	0.114663	0.998835	NSF		ENSGALG00000041533											1.26102	1.35479
			ENSGALG00000001056	-0.811694	0.975449	ABHD11		ENSGALG00000031996											1.83543	1.92189
			ENSGALG00000001058	0.219895	0.890682	ARHGEF16		ENSGALG00000025286											2.01709	2.07737
			ENSGALG00000001062	-0.190708	0.652561	GGT7		ENSGALG00000006576											1.94569	1.91789
			ENSGALG00000001067	-0.291546	0.824922	TMEM57		ENSGALG00000047259											1.7735	1.72719
			ENSGALG00000001073	0.432662	0.134381	NR6A1		ENSGALG00000046303											2.12545	2.12727
			ENSGALG00000001076	-0.17058	0.856023	LIMK1		ENSGALG00000048664											1.7091	1.54636
			ENSGALG00000001079	-0.825578	0.76829	WNT3		ENSGALG00000015517											1.84016	1.72406
			ENSGALG00000001080	0.108251	0.743743	NR5A1		ENSGALG00000016680											2.20542	2.074
			ENSGALG00000001081	1.43353	0.877781	TTC34		ENSGALG00000049987											2.16395	1.88861
			ENSGALG00000001084	1.29578	0.907044	ATP8B3		ENSGALG00000008477											2.03675	2.03723
			ENSGALG00000001091	0.00932438	0.500705	C1orf116		ENSGALG00000047724											1.99599	1.96312
			ENSGALG00000001093	0.152034	0.97861	TCF3		ENSGALG00000013603											2.13293	2.19631
			ENSGALG00000001094	-0.407826	0.116491	ADGRD2		ENSGALG00000006841											1.85954	1.9646
			ENSGALG00000001096	-0.373503	0.954495	UQCR11		ENSGALG00000004288											2.25946	2.1903
			ENSGALG00000001097	1.46647	0.202368	WNT9B		ENSGALG00000050336											1.54986	1.93535
			ENSGALG00000001099	-0.0997674	0.801496	ANKHD1		ENSGALG00000009624											1.50241	1.50868
			ENSGALG00000001101	0.48698	0.259627	MBD3		ENSGALG00000034020											2.14748	2.26141
			ENSGALG00000001103	-0.456372	0.397418	PSMB7		ENSGALG00000042165											1.8821	1.87903
			ENSGALG00000001107	-0.0946517	1	GOSR2		ENSGALG00000007078											2.00982	2.02098
			ENSGALG00000001108	0.150304	0.950972	MIER2		ENSGALG00000051649											1.76849	2.00707
			ENSGALG00000001109	-0.200773	0.348855	GTSF1		ENSGALG00000052775											1.83929	1.9227
			ENSGALG00000001110	0.283283	0.923795	TYW1B		ENSGALG00000016457											1.8932	1.93022
			ENSGALG00000001111	1.46505	0.945314	NA		ENSGALG00000053395											1.90754	1.78519
			ENSGALG00000001115	4.23658	0.737016	MMEL1		ENSGALG00000031754											1.49011	1.73589
			ENSGALG00000001117	-0.217256	0.615613	PFKFB2		ENSGALG00000025357											1.42015	1.42807
			ENSGALG00000001118	-0.0243687	0.193095	NEK6		ENSGALG00000042786											2.14858	2.05909
			ENSGALG00000001121	0.370878	0.413037	SH3GL1		ENSGALG00000009069											1.85627	1.79922
			ENSGALG00000001122	1.41157	0.790412	CALN1		ENSGALG00000051768											2.19956	2.18967
			ENSGALG00000001124	1.82571	0.00151319	LHX2		ENSGALG00000001995											2.14992	2.0754
			ENSGALG00000001126	-0.174493	0.292622	CHAF1A		ENSGALG00000038834											2.36455	2.22592
			ENSGALG00000001130	-0.377011	0.0202299	GALNT17		ENSGALG00000047447											1.47401	1.41021
			ENSGALG00000001132	0.178989	0.259179	APBB3		ENSGALG00000003657											2.04428	2.01714
			ENSGALG00000001136	2.45855	0.182538	NA		ENSGALG00000049026											1.75097	1.91989
			ENSGALG00000001141	2.37532	0.104958	HES5		ENSGALG00000052834											2.08001	2.19842
			ENSGALG00000001143	-1.62893	0.00314178	ETS1		ENSGALG00000046859											1.99072	2.08786
			ENSGALG00000001144	0.557004	0.890682	ZNF346		ENSGALG00000009341											2.13422	2.2636
			ENSGALG00000001146	0.217251	0.933564	UBXN6		ENSGALG00000031380											1.81347	1.89037
			ENSGALG00000001149	1.74966	0.806489	ADGRG5		ENSGALG00000030602											2.1138	2.16613
			ENSGALG00000001153	0.630345	0.736764	AUTS2		ENSGALG00000011910											1.90311	1.84313
			ENSGALG00000001157	0.175218	0.988693	DENND1A		ENSGALG00000052684											1.94467	1.87903
			ENSGALG00000001158	-0.028685	0.94689	UIMC1		ENSGALG00000027540											2.05169	2.02256
			ENSGALG00000001161	-3.11373	2.57262e-23	FLI1		ENSGALG00000016105											2.08774	2.09546
			ENSGALG00000001163	-0.400917	0.822461	NDEL1		ENSGALG00000048430											2.19861	2.20431
			ENSGALG00000001165	0.442189	0.411299	PANK4		ENSGALG00000008551											2.32274	2.36446
			ENSGALG00000001168	-0.415084	0.817341	POLR2C		ENSGALG00000013780											1.88841	1.97848
			ENSGALG00000001169	0.771154	0.00439781	CRB2		ENSGALG00000014486											2.01299	2.14343
			ENSGALG00000001171	1.01179	0.0448156	SEMA6B		ENSGALG00000049201											1.70387	1.72719
			ENSGALG00000001172	0.673331	0.00655694	KBP		ENSGALG00000051800											1.76209	1.70271
			ENSGALG00000001174	-0.111615	0.550841	RCC1L		ENSGALG00000054268											1.91208	1.92827
			ENSGALG00000001175	0.0228528	0.692555	C4BPA		ENSGALG00000050235											1.86379	2.03109
			ENSGALG00000001177	-3.17888	2.49937e-24	CD34		ENSGALG00000007028											1.8894	1.92549
			ENSGALG00000001181	0.524922	0.401844	KCNJ5		ENSGALG00000034369											1.42292	1.19176
			ENSGALG00000001182	0.320001	0.923193	NCOA6		ENSGALG00000050955											2.1992	2.20033
			ENSGALG00000001183	0.231608	0.971756	MYH10		ENSGALG00000016430											2.19812	2.04089
			ENSGALG00000001184	-0.523747	0.97861	COQ9		ENSGALG00000051345											1.97033	1.97176
			ENSGALG00000001189	1.17575	1	NCF1C		ENSGALG00000027757											1.95553	1.86098
			ENSGALG00000001191	-2.89925	1.68185e-08	MEOX1		ENSGALG00000016543											2.0608	1.78791
			ENSGALG00000001201	-0.0968505	1	GFOD2		ENSGALG00000007652											2.06199	1.98752
			ENSGALG00000001203	-0.621838	0.667195	TMEM45B		ENSGALG00000049096											1.39998	1.45698
			ENSGALG00000001204	0.268287	0.975449	ENKD1		ENSGALG00000031392											1.06551	0.845402
			ENSGALG00000001206	-0.472407	0.990928	NA		ENSGALG00000029657											1.95008	1.98581
			ENSGALG00000001207	0.747002	0.894441	PLCH2		ENSGALG00000000357											2.15866	2.2199
			ENSGALG00000001209	0.184931	0.990928	TP53INP2		ENSGALG00000034458											1.68197	1.63153
			ENSGALG00000001214	0.571316	1	PARD6A		ENSGALG00000012140											1.5821	1.54636
			ENSGALG00000001219	-0.0979411	1	PIGU		ENSGALG00000049663											1.94031	2.01128
			ENSGALG00000001220	-0.0902756	1	HERPUD1		ENSGALG00000046971											1.32775	1.38479
			ENSGALG00000001223	0.386865	0.828389	PEX10		ENSGALG00000052181											1.48043	1.67181
			ENSGALG00000001225	0.232346	0.617438	RABGAP1		ENSGALG00000039346											1.78721	1.68026
			ENSGALG00000001229	0.431949	0.998967	SKI		ENSGALG00000011005											2.21073	2.18248
			ENSGALG00000001231	0.137506	0.969969	SAMHD1		ENSGALG00000010397											1.93382	1.65808
			ENSGALG00000001234	2.08908	0.142337	CETP		ENSGALG00000008439											1.29447	0.743741
			ENSGALG00000001235	0.78534	0.369243	ANKRD24		ENSGALG00000053787											1.84631	2.04364
			ENSGALG00000001238	-0.383094	0.535876	STX8		ENSGALG00000009691											2.0464	2.11154
			ENSGALG00000001239	0.55914	1	SLC26A2		ENSGALG00000039974											1.85752	1.71058
			ENSGALG00000001244	0.204553	0.992493	NA		ENSGALG00000013715											1.64806	1.54161
			ENSGALG00000001245	-0.145618	1	SIRT6		ENSGALG00000045708											2.1782	2.0279
			ENSGALG00000001250	-0.964631	2.20812e-20	APLP2		ENSGALG00000043929											2.38687	2.34465
			ENSGALG00000001252	2.4718	0.965871	CREB3L3		ENSGALG00000049794											2.16866	2.14679
			ENSGALG00000001253	0.0451077	0.993591	RC3H2		ENSGALG00000033381											1.42242	1.22091
			ENSGALG00000001256	-0.958246	0.849678	NLRC5		ENSGALG00000049233											2.19926	2.17783
			ENSGALG00000001258	-0.0190182	0.971248	NUMA1		ENSGALG00000033489											2.31727	2.29218
			ENSGALG00000001262	-0.665367	6.84105e-08	CLIC4		ENSGALG00000013660											2.601	2.61797
			ENSGALG00000001263	0.547144	0.626306	GTF2IRD1		ENSGALG00000048409											2.23931	2.3604
			ENSGALG00000001264	-0.680896	0.117906	PLXNA2		ENSGALG00000052481											1.91853	1.94031
			ENSGALG00000001267	0.0581155	0.0726481	MAP2K2		ENSGALG00000049579											1.71027	1.42551
			ENSGALG00000001270	0.286068	0.570418	PRKCZ		ENSGALG00000016438											1.94237	1.8976
			ENSGALG00000001273	0.309785	0.94855	C2CD4C		ENSGALG00000014648											1.87151	1.8834
			ENSGALG00000001275	-0.2183	0.92548	PDCL		ENSGALG00000053014											2.01011	1.97248
			ENSGALG00000001276	1.7957	0.160872	HOXB9		ENSGALG00000015409											2.1005	1.9554
			ENSGALG00000001279	-0.0106554	1	ZNF652		ENSGALG00000036490											2.03347	2.08762
			ENSGALG00000001282	0.168012	0.991511	GABRD		ENSGALG00000020143											1.50281	1.53482
			ENSGALG00000001283	-0.127234	0.647466	SRRM1		ENSGALG00000047559											2.08238	1.93297
			ENSGALG00000001288	0.240062	1	CFAP74		ENSGALG00000027655											1.53248	1.0625
			ENSGALG00000001289	0.638429	0.798116	NA		ENSGALG00000053097											2.0476	2.18555
			ENSGALG00000001299	-0.0809148	0.24264	GIP		ENSGALG00000007248											1.74035	1.27026
			ENSGALG00000001304	0.2079	0.588627	TMEM52		ENSGALG00000004209											1.82779	1.87903
			ENSGALG00000001306	0.0419645	0.803518	NFRKB		ENSGALG00000054692											1.82247	1.91505
			ENSGALG00000001309	-0.384369	0.302333	SNF8		ENSGALG00000054367											2.23758	2.20474
			ENSGALG00000001310	-0.115804	0.87586	TRNAU1AP		ENSGALG00000041504											1.99212	1.90435
			ENSGALG00000001311	1.46758	0.00155054	ARHGAP44		ENSGALG00000011572											2.06972	2.08595
			ENSGALG00000001313	0.083897	1	EIF4H		ENSGALG00000010083											2.01544	1.99232
			ENSGALG00000001314	0.448205	0.0435331	PTGS1		ENSGALG00000049677											1.74384	1.80918
			ENSGALG00000001315	0.109648	1	UBE2Z		ENSGALG00000052674											2.0094	2.08265
			ENSGALG00000001316	0.00623227	0.000507182	CPNE2		ENSGALG00000041520											2.04082	1.94488
			ENSGALG00000001317	-0.0966161	0.957693	MFSD10		ENSGALG00000049509											1.82491	1.99162
			ENSGALG00000001319	1.37235	0.0624062	CAMK1G		ENSGALG00000050143											2.10217	2.15575
			ENSGALG00000001320	2.83662	0.260145	CYP1A2		ENSGALG00000048529											2.17726	2.23788
			ENSGALG00000001325	-1.31531	0.814099	CYP1A1		ENSGALG00000054662											2.46556	2.56408
			ENSGALG00000001328	-0.191954	0.885929	BSG		ENSGALG00000004503											2.09955	2.26868
			ENSGALG00000001329	0.716488	0.596667	EPB41		ENSGALG00000049293											1.8391	1.77185
			ENSGALG00000001330	-0.503201	0.345429	ATP5MC1		ENSGALG00000052552											1.63663	1.6237
			ENSGALG00000001331	0.952083	2.27786e-05	ST14		ENSGALG00000050678											1.5478	1.5138
			ENSGALG00000001332	0.362176	0.882935	RBL1		ENSGALG00000054114											2.29612	2.36921
			ENSGALG00000001333	-0.0801818	0.732094	MRRFP1		ENSGALG00000033137											1.5537	1.50868
			ENSGALG00000001334	-0.117616	1	GNB1		ENSGALG00000025289											1.25031	1.14889
			ENSGALG00000001335	-0.100239	1	FAM18B1		ENSGALG00000051166											2.2379	2.21972
			ENSGALG00000001341	0.480023	0.833003	ZBTB44		ENSGALG00000033609											1.53248	1.81385
			ENSGALG00000001342	0.897244	0.304947	HCN2		ENSGALG00000005795											1.95681	1.82947
			ENSGALG00000001343	1.01519	1	LAMB3		ENSGALG00000052006											1.72698	1.8003
			ENSGALG00000001347	1.23745	0.53848	LHX6		ENSGALG00000030270											1.95153	2.03009
			ENSGALG00000001350	-0.0612652	0.88429	RSPRY1		ENSGALG00000050759											1.78087	1.76268
			ENSGALG00000001362	-0.255037	0.849798	CLK3		ENSGALG00000002855											1.83755	1.76268
			ENSGALG00000001363	-0.189635	0.101661	MYBBP1A		ENSGALG00000055022											2.03596	2.03813
			ENSGALG00000001364	-0.0486227	0.990928	CSNK1A1		ENSGALG00000053864											1.9037	1.90142
			ENSGALG00000001366	0.269071	0.938404	CASP9		ENSGALG00000049324											2.12766	1.97601
			ENSGALG00000001369	-1.99653	0.0372413	HSD11B1		ENSGALG00000015179											2.49508	2.54045
			ENSGALG00000001370	0.251209	0.0256669	ADAMTS8		ENSGALG00000038515											1.73026	1.73282
			ENSGALG00000001371	-1.04484	0.227259	HS3ST3A1		ENSGALG00000051612											2.49085	2.39983
			ENSGALG00000001373	-1.54602	0.300818	TRAF3IP3		ENSGALG00000004437											2.00692	2.04514
			ENSGALG00000001374	0.19649	0.992502	SLC35E2B		ENSGALG00000049714											2.23765	2.23283
			ENSGALG00000001375	0.098803	0.945225	COX10		ENSGALG00000048140											2.14263	2.23048
			ENSGALG00000001376	0.0193528	0.986274	ARID3B		ENSGALG00000052335											2.07234	2.11463
			ENSGALG00000001377	-0.035465	0.967631	POLRMT		ENSGALG00000045093											1.80663	1.88032
			ENSGALG00000001382	-0.203159	0.955681	CDC2L1		ENSGALG00000012631											2.01659	1.94941
			ENSGALG00000001383	1.26709	0.0800252	HTR4		ENSGALG00000049552											1.03379	1.35479
			ENSGALG00000001387	1.85435	0.000103656	SPNS2		ENSGALG00000053030											1.66377	1.59909
			ENSGALG00000001389	0.671735	0.0507113	TTLL11		ENSGALG00000048755											2.31111	2.31928
			ENSGALG00000001391	-0.64903	0.867666	PLLP		ENSGALG00000050553											1.86261	1.89037
			ENSGALG00000001392	0.684917	0.283462	MMP23B		ENSGALG00000011878											2.06756	2.01939
			ENSGALG00000001394	-0.0413202	0.662411	UBL7		ENSGALG00000052362											1.6826	1.70734
			ENSGALG00000001405	0.261214	0.116509	IRF6		ENSGALG00000015259											2.17296	2.15363
			ENSGALG00000001407	-1.87524	0.038653	ADAMTS15		ENSGALG00000016202											1.29447	1.29472
			ENSGALG00000001409	-0.821901	0.964289	IL12B		ENSGALG00000027960											1.34745	1.16521
			ENSGALG00000001410	0.158879	0.164262	SPNS3		ENSGALG00000052750											1.50697	1.78902
			ENSGALG00000001412	0.489988	0.115548	SEMA7A		ENSGALG00000048190											1.64574	1.80918
			ENSGALG00000001416	1.64372	1	ADRA1B		ENSGALG00000050097											1.32634	1.39159
			ENSGALG00000001419	-0.0127236	0.975856	DAB2IP		ENSGALG00000029867											2.24148	2.15901
			ENSGALG00000001420	0.120758	0.983259	RALGAPB		ENSGALG00000053248											1.99603	1.9349
			ENSGALG00000001425	0.061752	0.870599	SNX19		ENSGALG00000016906											2.00003	2.1978
			ENSGALG00000001428	-0.087444	1	EFHD1		ENSGALG00000040185											2.25764	2.06257
			ENSGALG00000001429	0.0622076	0.843389	TTC1		ENSGALG00000003496											2.22576	2.06661
			ENSGALG00000001433	0.908381	0.785995	B3GNTL1		ENSGALG00000047451											1.96119	2.14581
			ENSGALG00000001434	-0.465781	0.986308	STOM		ENSGALG00000049258											2.41121	2.45642
			ENSGALG00000001437	0.199897	0.0768048	NTM		ENSGALG00000025748											2.20077	2.19481
			ENSGALG00000001439	0.254063	0.827506	RANBP10		ENSGALG00000014749											2.124	2.06602
			ENSGALG00000001441	-0.00345306	0.972079	UBE2G1		ENSGALG00000050885											1.9191	2.04089
			ENSGALG00000001442	0.338483	0.77514	OPCML		ENSGALG00000047887											1.94637	1.89037
			ENSGALG00000001445	-0.0222022	1	FABP6		ENSGALG00000003163											2.28654	2.22829
			ENSGALG00000001446	0.16003	0.943273	GSN		ENSGALG00000049307											1.99495	1.95615
			ENSGALG00000001449	-0.213438	2.35196e-06	STRA6		ENSGALG00000050538											1.91894	1.90056
			ENSGALG00000001450	1.0807	0.104949	IGSF9B		ENSGALG00000054499											1.42405	1.27026
			ENSGALG00000001452	-0.115226	0.564975	ATP5PB		ENSGALG00000026092											1.12597	0.877635
			ENSGALG00000001459	-0.628304	0.0778253	TNNC1		ENSGALG00000050259											1.69644	1.46509
			ENSGALG00000001463	-0.303467	0.989077	PDIK1L		ENSGALG00000046845											1.97737	1.54829
			ENSGALG00000001465	-0.403025	0.583077	RPL38		ENSGALG00000052602											1.81955	1.90931
			ENSGALG00000001467	0.347458	0.985736	ANKFY1		ENSGALG00000041454											2.31176	2.21546
			ENSGALG00000001470	0.244882	0.125354	STOML1		ENSGALG00000035783											1.54193	1.55948
			ENSGALG00000001472	-0.451136	0.810125	JAM3		ENSGALG00000007172											2.2303	2.12552
			ENSGALG00000001473	-0.0750264	0.828095	MIB2		ENSGALG00000051291											2.21281	2.07003
			ENSGALG00000001474	-0.092828	1	RAB14		ENSGALG00000052446											1.64438	1.64612
			ENSGALG00000001475	-0.213914	0.30215	STMN1		ENSGALG00000048571											1.93725	1.95799
			ENSGALG00000001476	-0.325208	0.664517	NA		ENSGALG00000033960											2.11139	2.15575
			ENSGALG00000001479	-0.420282	0.967631	CYB5D2		ENSGALG00000037521											1.25199	1.401
			ENSGALG00000001480	-0.123182	1	INKA2		ENSGALG00000038494											1.77938	1.72406
			ENSGALG00000001483	0.232162	0.975449	NA		ENSGALG00000055073											1.98115	1.99873
			ENSGALG00000001486	-5.50201	0.192052	ZAP70		ENSGALG00000029175											2.41606	2.14202
			ENSGALG00000001489	-0.260888	0.97861	SSU72		ENSGALG00000051631											1.86868	1.5035
			ENSGALG00000001491	0.347819	0.8773	NCAPD3		ENSGALG00000006871											1.35205	1.0625
			ENSGALG00000001492	-0.144076	1	NDRG3		ENSGALG00000048419											2.25295	2.01195
			ENSGALG00000001501	-0.20826	1	MAPK3		ENSGALG00000051342											2.02221	1.8164
			ENSGALG00000001502	-0.0181966	0.4661	UTP11		ENSGALG00000055127											1.67142	1.72847
			ENSGALG00000001503	0.416569	0.496714	TBCD		ENSGALG00000050277											2.03863	2.00966
			ENSGALG00000001504	0.0496801	0.000880945	DDX20		ENSGALG00000008304											1.73902	1.62044
			ENSGALG00000001506	-0.179275	0.45057	PTTG2		ENSGALG00000008786											1.81459	1.65658
			ENSGALG00000001512	1.96414	0.0303228	KCND3		ENSGALG00000014218											1.769	1.57664
			ENSGALG00000001513	0.364033	0.480459	CNTRL		ENSGALG00000048395											1.79772	1.82598
			ENSGALG00000001521	-0.0138179	0.988185	VPS26B		ENSGALG00000048964											2.17086	2.31848
			ENSGALG00000001522	-0.0215631	0.260785	PHF20		ENSGALG00000011298											2.17225	2.22927
			ENSGALG00000001525	0.129838	1	CALCOCO2		ENSGALG00000030968											1.43346	1.27026
			ENSGALG00000001527	1.26061	0.955187	VWA1		ENSGALG00000052971											2.30843	2.21789
			ENSGALG00000001529	-0.464536	0.404961	THYN1		ENSGALG00000016824											2.06554	1.71512
			ENSGALG00000001531	-0.515502	1	FN3K		ENSGALG00000049095											1.88249	1.79922
			ENSGALG00000001533	0.696789	0.928873	NA		ENSGALG00000055106											1.1282	1.28266
			ENSGALG00000001534	-2.42038	0.392673	TMEM88B		ENSGALG00000052313											1.61917	1.34738
			ENSGALG00000001536	0.198778	1	NA		ENSGALG00000048625											1.67515	1.52793
			ENSGALG00000001538	-0.101382	1	ST7L		ENSGALG00000049533											2.01224	2.12251
			ENSGALG00000001540	-0.0213624	0.311883	SF3A3		ENSGALG00000035623											2.26045	2.12376
			ENSGALG00000001542	0.141913	1	MRPL20		ENSGALG00000055045											2.05912	2.00108
			ENSGALG00000001545	0.0947765	0.998695	RAB40B		ENSGALG00000010158											1.25031	1.22091
			ENSGALG00000001546	0.194748	0.940298	ZZEF1		ENSGALG00000049687											1.30564	1.14889
			ENSGALG00000001547	0.167706	0.94844	CAPZA1		ENSGALG00000046926											1.85633	1.89846
			ENSGALG00000001550	-0.149018	1	RBM39		ENSGALG00000031726											2.12381	2.27918
			ENSGALG00000001551	-0.0448508	0.766936	CCNL2		ENSGALG00000001021											2.12679	2.19612
			ENSGALG00000001555	-0.492606	0.719705	AURKAIP1		ENSGALG00000054528											1.81662	1.95017
			ENSGALG00000001557	-0.0383479	0.845828	ACAD8		ENSGALG00000031624											2.01796	2.10736
			ENSGALG00000001558	-0.706728	0.000215902	MOV10		ENSGALG00000036191											1.97941	1.99873
			ENSGALG00000001559	-2.46351	7.15149e-09	ZP3		ENSGALG00000027791											1.93052	1.8976
			ENSGALG00000001561	1.01965	0.662117	MXRA8		ENSGALG00000026901											1.30202	1.52092
			ENSGALG00000001563	0.0891896	1	WDR45B		ENSGALG00000012917											1.70387	1.85023
			ENSGALG00000001564	-0.144796	7.02343e-07	ATP2A3		ENSGALG00000052808											1.83109	1.61644
			ENSGALG00000001565	0.0161787	1	C5		ENSGALG00000009802											1.49725	1.31458
			ENSGALG00000001568	-0.283551	0.531529	NFS1		ENSGALG00000052115											2.03442	2.38204
			ENSGALG00000001569	-0.24687	2.47051e-08	RHOC		ENSGALG00000040195											2.04362	2.2062
			ENSGALG00000001571	1.055	1	MYO1F		ENSGALG00000005909											1.70004	1.67036
			ENSGALG00000001572	-0.709177	0.69514	COMMD4		ENSGALG00000005774											1.68045	1.60081
			ENSGALG00000001577	0.194352	0.996359	FOXK2		ENSGALG00000052981											2.09458	1.99873
			ENSGALG00000001583	0.143593	0.923193	TRAF1		ENSGALG00000047348											2.19447	2.13421
			ENSGALG00000001586	-0.0812829	1	NEIL1		ENSGALG00000041325											2.10746	2.02477
			ENSGALG00000001593	-0.33412	0.200233	UFD1L		ENSGALG00000048838											1.99706	2.05584
			ENSGALG00000001595	1.41885	0.148252	PHF19		ENSGALG00000052672											2.2186	2.32753
			ENSGALG00000001596	0.0123997	1	MLLT1		ENSGALG00000053932											1.99732	2.03723
			ENSGALG00000001597	-0.43005	0.852272	PSMB3		ENSGALG00000046990											2.18898	2.02542
			ENSGALG00000001600	-0.290557	0.871473	DVL1		ENSGALG00000029252											2.18483	2.13198
			ENSGALG00000001602	-0.181495	0.877288	NUTF2		ENSGALG00000008703											1.9191	1.92468
			ENSGALG00000001603	0.0834542	0.423171	NARF		ENSGALG00000015101											2.1569	2.14511
			ENSGALG00000001604	0.0317915	0.991951	GLB1L2		ENSGALG00000023541											2.12145	1.98409
			ENSGALG00000001605	0.12301	1	PPM1J		ENSGALG00000048961											1.30859	1.2575
			ENSGALG00000001606	-0.192839	0.628052	INPP5B		ENSGALG00000004328											1.52945	1.08234
			ENSGALG00000001607	-0.231005	0.0828082	CYBC1		ENSGALG00000028376											2.35288	2.36862
			ENSGALG00000001608	1.3207	0.271264	UNC5D		ENSGALG00000051606											1.59688	1.76268
			ENSGALG00000001610	0.10118	1	PIP4K2B		ENSGALG00000051746											2.30212	2.2173
			ENSGALG00000001611	0.668692	0.0417914	B3GAT1		ENSGALG00000054980											2.11267	2.07989
			ENSGALG00000001613	-0.064179	0.172501	GNL3		ENSGALG00000050828											2.45139	1.8839
			ENSGALG00000001615	-0.162974	0.97333	MAN2C1		ENSGALG00000013762											1.58052	1.49608
			ENSGALG00000001616	0.023306	0.988259	CDC45		ENSGALG00000037595											1.54658	1.75157
			ENSGALG00000001617	0.702629	0.631306	CAMKK1		ENSGALG00000047931											1.91604	2.01808
			ENSGALG00000001618	0.14125	1	OGFOD3		ENSGALG00000050793											1.70994	1.71512
			ENSGALG00000001619	0.0760268	0.847489	ATG16L1		ENSGALG00000048705											2.00383	1.94377
			ENSGALG00000001620	0.881063	1	NA		ENSGALG00000053024											2.04039	2.15081
			ENSGALG00000001621	-0.620661	7.01505e-17	CLDN5		ENSGALG00000016014											1.47054	1.76787
			ENSGALG00000001624	-0.21837	0.593543	CWC25		ENSGALG00000053601											1.74168	1.68026
			ENSGALG00000001633	0.111429	0.378004	DUSP26		ENSGALG00000052999											1.96222	1.99942
			ENSGALG00000001634	-0.251139	0.583678	RPL23		ENSGALG00000036455											1.79415	1.78902
			ENSGALG00000001637	0.0365764	1	PSMD5		ENSGALG00000054928											1.92459	1.94377
			ENSGALG00000001639	-0.347652	0.957906	MTF1		ENSGALG00000053220											1.61597	1.53964
			ENSGALG00000001640	-0.280341	0.00153125	RNF122		ENSGALG00000053276											2.00679	1.97776
			ENSGALG00000001642	0.248292	0.952434	GLT8D1		ENSGALG00000010253											1.99776	1.98094
			ENSGALG00000001644	0.478564	0.751752	SIN3A		ENSGALG00000011309											2.02432	2.05351
			ENSGALG00000001645	-0.448526	0.000201623	KCNT1		ENSGALG00000054310											2.35069	2.39352
			ENSGALG00000001647	0.479814	1	PSKH1		ENSGALG00000002055											1.89056	1.91907
			ENSGALG00000001651	-0.280557	1	TTI2		ENSGALG00000014016											1.80517	1.97745
			ENSGALG00000001652	-0.34813	0.0148097	SEPT2L		ENSGALG00000015901											1.94869	2.02162
			ENSGALG00000001653	0.0388732	0.910145	MANEAL		ENSGALG00000053047											1.57781	1.75157
			ENSGALG00000001654	-0.0331151	0.568525	C1QBP		ENSGALG00000041732											1.88114	1.72847
			ENSGALG00000001655	-0.410279	0.45742	SPCS1		ENSGALG00000049658											1.85776	1.86098
			ENSGALG00000001658	-0.494155	0.512033	RPL19		ENSGALG00000038838											1.74307	1.8164
			ENSGALG00000001661	0.850914	0.998404	SLC22A7		ENSGALG00000054766											1.85794	1.76954
			ENSGALG00000001662	0.858518	0.0854333	ATP10B		ENSGALG00000049388											1.62521	1.55022
			ENSGALG00000001663	-0.246836	0.0607332	MAK16		ENSGALG00000049165											2.16656	2.02854
			ENSGALG00000001664	0.17828	0.997684	PTPN9		ENSGALG00000053895											2.00076	2.05994
			ENSGALG00000001666	-0.192907	0.958529	RPAIN		ENSGALG00000054551											1.96715	1.84788
			ENSGALG00000001668	-0.000625575	1	UBE2R2		ENSGALG00000015916											2.03084	2.15786
			ENSGALG00000001678	-0.0177291	0.266657	PRKAB2		ENSGALG00000048364											2.19725	2.29318
			ENSGALG00000001682	0.597082	0.71079	FBXL20		ENSGALG00000050392											1.72834	1.78902
			ENSGALG00000001684	0.10396	0.84873	SEC14L1		ENSGALG00000002003											2.0905	1.81281
			ENSGALG00000001688	-0.312785	0.920623	2023-09-05		ENSGALG00000049363											1.56225	1.401
			ENSGALG00000001689	-0.179657	0.863726	SCAMP2		ENSGALG00000051619											1.76216	1.57222
			ENSGALG00000001690	1.00881	0.253231	GABRB2		ENSGALG00000040632											1.16106	1.16521
			ENSGALG00000001691	-0.0701081	0.215121	INTS11		ENSGALG00000048001											1.39466	1.42807
			ENSGALG00000001692	0.218394	0.683235	CAMSAP1		ENSGALG00000034279											1.33594	1.27026
			ENSGALG00000001695	2.45841	0.527475	GABRA6		ENSGALG00000053235											2.04614	2.06803
			ENSGALG00000001696	-0.129672	0.496714	SAG		ENSGALG00000052137											1.88807	1.84313
			ENSGALG00000001698	1.14691	0.523363	GABRA1		ENSGALG00000027248											1.94705	1.96493
			ENSGALG00000001701	0.251589	0.9991	NA		ENSGALG00000053606											1.60621	1.7474
			ENSGALG00000001702	0.0172208	1	EXOC3L1		ENSGALG00000012395											2.05381	2.17517
			ENSGALG00000001708	0.163082	1	MED1		ENSGALG00000012640											2.11152	2.05022
			ENSGALG00000001709	0.898654	0.752829	MUSTN1		ENSGALG00000049399											1.81708	1.88429
			ENSGALG00000001711	0.138319	1	PPCDC		ENSGALG00000054358											1.58288	1.58889
			ENSGALG00000001714	0.0544846	0.817017	PUSL1		ENSGALG00000052761											2.10504	2.04663
			ENSGALG00000001716	1.19495	0.824294	C10H15ORF59		ENSGALG00000004889											2.28113	2.33564
			ENSGALG00000001717	0.500417	0.003132	SLC16A1		ENSGALG00000050295											1.78602	1.92468
			ENSGALG00000001718	0.0980868	0.994054	CCNG1		ENSGALG00000012890											1.89363	1.9947
			ENSGALG00000001720	0.239492	0.928873	STIMATE-MUSTN1		ENSGALG00000050819											1.35205	1.29124
			ENSGALG00000001722	-0.105039	1	E2F4		ENSGALG00000051702											1.93262	2.0424
			ENSGALG00000001725	0.677213	0.0887516	TNRC6C		ENSGALG00000034366											2.18053	2.22731
			ENSGALG00000001726	-0.0418191	0.651416	NUDCD2		ENSGALG00000038994											1.47458	1.63312
			ENSGALG00000001727	-0.618338	0.108819	LZTS1		ENSGALG00000034264											1.72698	1.84117
			ENSGALG00000001728	1.06602	1.82826e-11	NACC2		ENSGALG00000037437											2.19739	2.17406
			ENSGALG00000001729	-0.102858	0.622961	CD276		ENSGALG00000048688											2.25295	2.28701
			ENSGALG00000001730	0.263256	0.964289	DGKD		ENSGALG00000050604											2.3018	2.32877
			ENSGALG00000001731	0.137888	0.86412	CDK12		ENSGALG00000006681											2.20752	2.34931
			ENSGALG00000001733	0.456678	0.574025	LRIG2		ENSGALG00000054455											2.05668	2.22031
			ENSGALG00000001737	-0.269407	0.993418	RABEP1		ENSGALG00000044547											2.33172	2.44721
			ENSGALG00000001740	1.48166	0.417687	MGAT5B		ENSGALG00000050608											1.98312	2.01033
			ENSGALG00000001741	0.21701	0.3423	NPTN		ENSGALG00000053973											2.07771	2.19269
			ENSGALG00000001749	-0.0703128	0.98303	ACSBG2		ENSGALG00000047313											2.03785	2.10238
			ENSGALG00000001750	-0.299695	0.99197	MAT2B		ENSGALG00000054945											2.04829	2.02698
			ENSGALG00000001753	0.111352	0.98926	SFMBT1		ENSGALG00000046868											1.8446	1.69332
			ENSGALG00000001758	0.193797	0.996681	QSOX2		ENSGALG00000051593											2.22993	2.23065
			ENSGALG00000001764	-0.18383	8.27697e-14	NA		ENSGALG00000052298											2.09324	2.14343
			ENSGALG00000001765	-0.304869	1	CAAP1		ENSGALG00000045959											2.03906	2.04089
			ENSGALG00000001768	0.720226	0.0123016	TENM2		ENSGALG00000048291											1.47944	1.52793
			ENSGALG00000001773	0.871341	0.157949	RFX2		ENSGALG00000046767											2.32305	2.25548
			ENSGALG00000001774	0.736035	0.19873	NEO1		ENSGALG00000053367											2.40017	2.47631
			ENSGALG00000001777	0.205184	0.998967	MFSD11		ENSGALG00000045877											2.27368	2.15363
			ENSGALG00000001779	-0.615854	0.765049	KIAA0895L		ENSGALG00000051260											1.82311	1.76268
			ENSGALG00000001780	-0.0313435	1	PROC		ENSGALG00000049243											1.98711	2.064
			ENSGALG00000001782	-0.0123014	1	PLAA		ENSGALG00000015288											1.91239	1.84411
			ENSGALG00000001788	0.182164	1	ADPGK		ENSGALG00000044978											2.24761	2.30476
			ENSGALG00000001790	0.477577	0.950972	METTL23		ENSGALG00000029842											1.95004	1.96493
			ENSGALG00000001791	-0.185588	0.859201	CBR3		ENSGALG00000050574											1.84417	1.83635
			ENSGALG00000001792	0.130697	1	MRPS34		ENSGALG00000036783											1.55693	1.78246
			ENSGALG00000001793	-1.84328	1	MYL10		ENSGALG00000014798											2.50779	2.43104
			ENSGALG00000001797	-0.207853	1	GPSM1		ENSGALG00000053234											1.8534	1.9227
			ENSGALG00000001798	0.437766	0.879439	BBS4		ENSGALG00000053781											1.66535	1.58281
			ENSGALG00000001800	0.0226905	0.0228091	DUS3L		ENSGALG00000048958											1.88518	1.75157
			ENSGALG00000001801	0.170404	0.986308	IFT74		ENSGALG00000046855											1.92336	1.83392
			ENSGALG00000001802	-0.149691	0.175774	JMJD6		ENSGALG00000036942											2.13271	2.02854
			ENSGALG00000001803	-0.13884	0.580055	IWS1		ENSGALG00000038634											1.55202	1.13192
			ENSGALG00000001805	-0.815319	0.875724	NA		ENSGALG00000052462											1.96006	1.97601
			ENSGALG00000001812	0.798085	0.495398	ATCAY		ENSGALG00000017953											2.16749	2.23477
			ENSGALG00000001816	0.16419	0.979862	MAGI3		ENSGALG00000015571											1.73384	1.62207
			ENSGALG00000001817	0.0482235	0.778894	CTCF		ENSGALG00000051962											1.27375	1.41021
			ENSGALG00000001823	-0.442441	0.822461	HIKESHI		ENSGALG00000009027											2.11813	2.28128
			ENSGALG00000001824	0.923101	0.786343	CBR3		ENSGALG00000048835											2.26792	2.22533
			ENSGALG00000001826	0.680305	0.151623	WWC1		ENSGALG00000031890											2.22551	2.23516
			ENSGALG00000001828	0.806541	0.081026	NA		ENSGALG00000007431											2.53224	2.58439
			ENSGALG00000001833	0.12722	1	PRKRIP1		ENSGALG00000049748											1.84947	1.77744
			ENSGALG00000001837	0.35001	0.161475	ORAI3		ENSGALG00000050989											1.92249	1.74017
			ENSGALG00000001838	0.0689617	0.530099	XPO7		ENSGALG00000047852											1.63176	1.68854
			ENSGALG00000001840	-1.44342	1.25881e-20	TEK		ENSGALG00000047019											2.05721	2.27526
			ENSGALG00000001841	-0.211535	1	ROGDI		ENSGALG00000011406											1.81439	1.8568
			ENSGALG00000001844	0.946744	0.007711	ALKBH4		ENSGALG00000030605											2.43688	2.38971
			ENSGALG00000001845	0.271728	0.897238	PHTF1		ENSGALG00000054240											1.826	1.81281
			ENSGALG00000001848	-0.189773	0.986308	UBE2J2		ENSGALG00000048572											1.94316	1.73589
			ENSGALG00000001849	1.30063	9.34401e-05	BSN		ENSGALG00000049264											1.59958	1.68168
			ENSGALG00000001850	-0.314757	0.091367	RARS		ENSGALG00000010204											2.18278	2.32152
			ENSGALG00000001852	-0.00357824	0.966109	LRWD1		ENSGALG00000016932											1.67142	0.784092
			ENSGALG00000001856	-0.0554138	1	MOB3B		ENSGALG00000054228											2.04389	2.09679
			ENSGALG00000001857	-2.6792	0.0811227	C1QTNF12		ENSGALG00000046745											2.05222	2.0523
			ENSGALG00000001859	-0.276831	0.784077	NA		ENSGALG00000035530											2.22813	2.17894
			ENSGALG00000001860	-0.0751767	1	RSBN1		ENSGALG00000054720											2.16536	2.01808
			ENSGALG00000001862	0.473897	1	ST6GALNAC1		ENSGALG00000053449											2.19518	2.14846
			ENSGALG00000001863	0.99693	0.91007	VTG2		ENSGALG00000028026											2.17811	2.11101
			ENSGALG00000001864	0.384942	1	C9orf72		ENSGALG00000029613											1.98379	2.02698
			ENSGALG00000001869	1.56292	0.774906	LINGO2		ENSGALG00000054031											1.28234	1.04172
			ENSGALG00000001872	-0.230386	0.0100807	SDF4		ENSGALG00000025607											1.87735	1.83536
			ENSGALG00000001876	0.557364	0.771702	RASA4B		ENSGALG00000047610											1.85484	1.85774
			ENSGALG00000001883	1.50296	0.000463883	ST6GALNAC2		ENSGALG00000047034											2.07111	1.94187
			ENSGALG00000001885	0.998757	0.109936	NA		ENSGALG00000053597											1.80214	1.95799
			ENSGALG00000001889	0.263406	0.597882	CARD9		ENSGALG00000008889											1.94286	1.93102
			ENSGALG00000001892	-1.83775	7.11615e-06	CYGB		ENSGALG00000004134											2.07209	2.10972
			ENSGALG00000001895	-0.116914	1	PANK3		ENSGALG00000052735											1.5264	1.50135
			ENSGALG00000001900	1.43014	0.0256792	PHF24		ENSGALG00000047153											1.92546	1.95799
			ENSGALG00000001901	0.0311029	0.992502	ARIH1		ENSGALG00000052250											2.04413	1.94831
			ENSGALG00000001905	0.241133	0.259	DTX2		ENSGALG00000052431											1.80724	1.706
			ENSGALG00000001907	-0.0471813	1	WAPL		ENSGALG00000035266											1.69713	1.61479
			ENSGALG00000001912	0.642749	0.00134368	NA		ENSGALG00000037072											2.23249	2.11229
			ENSGALG00000001916	-0.872	0.0149877	SLIT3		ENSGALG00000045875											1.98094	2.00341
			ENSGALG00000001917	0.384127	0.930148	SSC4D		ENSGALG00000055027											1.85609	1.79281
			ENSGALG00000001918	0.56581	1	DNAJB5		ENSGALG00000048846											1.66153	1.58889
			ENSGALG00000001921	-0.436632	0.548573	NA		ENSGALG00000047225											1.82989	1.31458
			ENSGALG00000001925	-0.0577306	1	GNB1L		ENSGALG00000048668											1.83084	1.89636
			ENSGALG00000001926	-0.440273	0.0846423	HSPB1		ENSGALG00000030802											1.84269	1.63697
			ENSGALG00000001932	-1.29527	0.906838	SRRM3		ENSGALG00000052797											2.03124	2.1707
			ENSGALG00000001933	0.0456386	0.734073	CORO2A		ENSGALG00000047782											1.12274	1.4037
			ENSGALG00000001938	0.0621848	0.958079	SLC25A24		ENSGALG00000049725											1.40288	1.46742
			ENSGALG00000001939	0.345816	0.865662	HIPK1		ENSGALG00000051088											1.60653	1.76671
			ENSGALG00000001942	-0.0834682	0.879931	SPDL1		ENSGALG00000038635											1.37451	1.401
			ENSGALG00000001943	0.29242	0.0887516	RHBDF2		ENSGALG00000051172											1.53499	0.549165
			ENSGALG00000001944	-0.289127	1	TBC1D2		ENSGALG00000047509											1.28234	1.11948
			ENSGALG00000001945	0.194809	1	RFT1		ENSGALG00000052821											2.06826	1.72277
			ENSGALG00000001946	-0.269554	0.710038	RSPO1		ENSGALG00000016592											1.45788	1.56589
			ENSGALG00000001947	0.022377	1	ELP1		ENSGALG00000044018											2.04694	1.95017
			ENSGALG00000001948	0.0775451	1	SAFB		ENSGALG00000042308											1.37015	1.54161
			ENSGALG00000001949	-0.251793	0.898469	MDH2		ENSGALG00000050826											1.6437	1.51588
			ENSGALG00000001950	0.0744272	0.925027	PMPCA		ENSGALG00000050913											2.01564	1.6947
			ENSGALG00000001951	0.273105	1	FAM102B		ENSGALG00000049480											1.8446	1.56589
			ENSGALG00000001954	0.426725	0.884348	APTX		ENSGALG00000052093											2.16363	2.22533
			ENSGALG00000001955	-0.530837	0.99929	AANAT		ENSGALG00000052454											1.25772	0.743741
			ENSGALG00000001956	-1.98666	0.000547487	OLFML3		ENSGALG00000053589											1.54365	1.45698
			ENSGALG00000001959	-0.632917	0.82618	HENMT1		ENSGALG00000051660											1.65759	1.73714
			ENSGALG00000001962	-0.0429727	0.998967	PTBP1		ENSGALG00000004270											1.32289	1.0625
			ENSGALG00000001963	-0.193056	0.874124	NA		ENSGALG00000015405											1.156	1.54829
			ENSGALG00000001964	-0.179588	0.95795	INPP5E		ENSGALG00000011209											1.36942	1.51796
			ENSGALG00000001965	-0.272992	0.659906	AARS		ENSGALG00000005483											1.66757	1.94831
			ENSGALG00000001968	-1.6553	0.000890196	SYT6		ENSGALG00000011400											1.24009	1.36502
			ENSGALG00000001971	0.35024	0.90768	UBE2O		ENSGALG00000053996											1.65104	1.27026
			ENSGALG00000001972	-0.301902	0.731619	NA		ENSGALG00000011007											1.14233	1.0625
			ENSGALG00000001973	-0.165948	0.703544	GNL2		ENSGALG00000051279											2.2138	2.21116
			ENSGALG00000001975	-0.147856	0.985657	TMEM120A		ENSGALG00000005519											1.72221	1.74862
			ENSGALG00000001976	0.081035	0.983259	TRIM33		ENSGALG00000048049											2.31414	2.18904
			ENSGALG00000001977	3.97208	0.207639	LDB3		ENSGALG00000037070											2.07732	2.08208
			ENSGALG00000001978	0.28876	1	MED16		ENSGALG00000052840											1.93814	1.88212
			ENSGALG00000001981	-0.306992	0.947243	NA		ENSGALG00000026153											1.66498	1.64235
			ENSGALG00000001983	0.0881284	1	NA		ENSGALG00000053004											1.98817	2.08458
			ENSGALG00000001985	0.224483	1	PIGQ		ENSGALG00000033813											1.57657	1.02635
			ENSGALG00000001986	-0.025673	1	VCP		ENSGALG00000045914											1.91354	1.8164
			ENSGALG00000001988	0.00466235	0.970467	TXNRD2		ENSGALG00000043610											1.99659	1.9947
			ENSGALG00000001992	0.501883	1.42076e-07	PKLR		ENSGALG00000016602											1.50376	1.67036
			ENSGALG00000001994	3.19525	0.445658	PRR35		ENSGALG00000012620											1.79174	1.31458
			ENSGALG00000001995	0.41758	0.879931	LIMS2		ENSGALG00000033696											1.96954	1.96925
			ENSGALG00000001998	-0.139315	0.65629	R3HDM4		ENSGALG00000015812											1.77472	1.84215
			ENSGALG00000002000	-0.358484	0.915406	GRAMD2A		ENSGALG00000054895											1.82931	1.88429
			ENSGALG00000002001	-0.166299	0.793194	STXBP3		ENSGALG00000029073											2.01254	2.10315
			ENSGALG00000002002	-0.359247	0.916359	BCAS2		ENSGALG00000008050											2.04094	1.98267
			ENSGALG00000002003	0.0542017	1	BMPR1A		ENSGALG00000032257											1.88479	2.07028
			ENSGALG00000002008	0.265705	0.996765	RNF157		ENSGALG00000013143											2.22818	2.04089
			ENSGALG00000002009	0.439759	0.954017	FANCG		ENSGALG00000047385											1.80355	1.77185
			ENSGALG00000002010	-0.0269804	0.956142	SNIP1		ENSGALG00000048434											1.87347	1.83877
			ENSGALG00000002012	-3.01571	1.38373e-13	MMRN2		ENSGALG00000054340											1.47501	1.78902
			ENSGALG00000002013	-0.236439	0.925448	MEAF6		ENSGALG00000011922											1.63969	1.78358
			ENSGALG00000002014	-0.000319488	0.878794	SMU1		ENSGALG00000029985											1.29295	1.0625
			ENSGALG00000002015	1.18899	0.175041	SNCG		ENSGALG00000051451											1.51881	1.82947
			ENSGALG00000002016	0.126897	0.734073	PRKCD		ENSGALG00000015706											1.02416	1.53681
			ENSGALG00000002018	0.0624215	0.830363	CAPN15		ENSGALG00000003248											1.49862	1.73714
			ENSGALG00000002021	-0.0175332	0.995692	ZC3H12A		ENSGALG00000011099											1.51971	1.60665
			ENSGALG00000002022	-0.156394	0.996765	B4GALT1		ENSGALG00000050388											1.60801	1.89636
			ENSGALG00000002023	0.0651035	0.959343	PIGO		ENSGALG00000052968											1.49862	1.76098
			ENSGALG00000002024	-0.470879	0.15045	COMT		ENSGALG00000051907											1.84245	1.97176
			ENSGALG00000002028	1.01686	0.710038	GPRC5B		ENSGALG00000042969											1.9497	1.69133
			ENSGALG00000002029	-0.162891	0.900254	TMEM259		ENSGALG00000040189											2.13359	2.30431
			ENSGALG00000002033	-0.425392	0.957906	NDUFB6		ENSGALG00000048865											1.42129	1.18094
			ENSGALG00000002038	-0.71761	1	DENND2C		ENSGALG00000046794											1.77074	1.78246
			ENSGALG00000002042	0.0333491	0.670627	KNOP1		ENSGALG00000043637											1.92672	1.85638
			ENSGALG00000002043	-0.186149	1	WDR33		ENSGALG00000054852											1.62276	1.48854
			ENSGALG00000002044	0.348249	0.827187	EEF2KMT		ENSGALG00000030287											2.07462	1.99401
			ENSGALG00000002046	0.273301	0.995811	SYT15		ENSGALG00000027853											1.67704	1.67534
			ENSGALG00000002048	-0.738252	0.909822	GPRIN2		ENSGALG00000048870											1.56107	1.45114
			ENSGALG00000002050	0.0809339	0.799287	EXOC7		ENSGALG00000049941											1.87581	1.95982
			ENSGALG00000002053	-0.0479524	1	POR		ENSGALG00000038284											1.71027	1.78519
			ENSGALG00000002055	-0.442834	0.00894267	HES4		ENSGALG00000049584											2.02156	1.96163
			ENSGALG00000002056	0.375536	0.230826	TANGO2		ENSGALG00000047337											1.64574	1.45698
			ENSGALG00000002057	0.121634	0.800623	POLR2D		ENSGALG00000048441											2.45109	2.4293
			ENSGALG00000002060	0.036322	0.944293	TAF15		ENSGALG00000039022											1.69799	1.48854
			ENSGALG00000002062	0.0187913	0.899934	SRP68		ENSGALG00000010331											1.88746	1.7545
			ENSGALG00000002064	-0.175452	0.480584	STOML2		ENSGALG00000052752											2.03564	2.09546
			ENSGALG00000002066	-0.157008	0.830649	NCOA4		ENSGALG00000052864											1.99286	1.96419
			ENSGALG00000002067	-0.407479	0.566658	ALG1		ENSGALG00000006837											1.1518	0.979832
			ENSGALG00000002069	0.495624	0.710038	FAM214B		ENSGALG00000023898											1.61378	1.32579
			ENSGALG00000002070	0.157546	0.571088	SAP130		ENSGALG00000050698											1.54791	1.68371
			ENSGALG00000002080	-0.193696	0.91072	DOCK2		ENSGALG00000052258											2.02811	1.95982
			ENSGALG00000002081	-1.37507	0.703544	MMP28		ENSGALG00000052406											1.75385	1.76268
			ENSGALG00000002082	1.38506	0.852079	AMPD1		ENSGALG00000050174											1.4208	1.02635
			ENSGALG00000002085	0.33513	0.849345	FZR1		ENSGALG00000050830											2.18095	2.31476
			ENSGALG00000002086	-0.233549	0.527419	RASL10B		ENSGALG00000003310											2.13327	2.24705
			ENSGALG00000002087	0.0257764	0.925448	NCBP1		ENSGALG00000041373											2.32739	2.25494
			ENSGALG00000002088	-1.08341	0.832389	GALR2		ENSGALG00000046399											1.83342	1.90641
			ENSGALG00000002089	-0.432326	0.92531	TIMM23		ENSGALG00000054141											1.92946	1.91789
			ENSGALG00000002090	0.407735	5.214e-10	GPSM2		ENSGALG00000051758											2.04416	2.15901
			ENSGALG00000002091	0.373708	0.890863	ZDHHC1		ENSGALG00000039529											1.16313	1.27026
			ENSGALG00000002093	-0.891117	0.0116856	NR2E3		ENSGALG00000048178											1.97115	1.94566
			ENSGALG00000002094	0.12235	0.989077	TRMT2A		ENSGALG00000036456											1.75672	1.44872
			ENSGALG00000002095	-0.547173	0.505084	CHMP4B		ENSGALG00000041564											2.13337	2.14797
			ENSGALG00000002097	2.16097	1	NA		ENSGALG00000030455											1.78165	1.94299
			ENSGALG00000002098	-0.350302	0.886488	GRIK3		ENSGALG00000055072											1.64903	1.57222
			ENSGALG00000002099	0.332104	0.472655	PFKFB4		ENSGALG00000003582											1.1539	1.00371
			ENSGALG00000002103	1.2954	0.00415552	TPPP3		ENSGALG00000051017											1.09507	1.56774
			ENSGALG00000002105	-1.00629	0.512018	FOXI1		ENSGALG00000010863											1.72666	1.94455
			ENSGALG00000002106	-0.366639	0.823532	CLCC1		ENSGALG00000048070											1.03655	1.27026
			ENSGALG00000002107	-0.0850525	0.178461	RANBP1		ENSGALG00000040870											1.65342	1.89933
			ENSGALG00000002108	0.0274454	0.055806	EVPLL		ENSGALG00000040703											1.6634	1.04787
			ENSGALG00000002110	0.183854	1	TSTD2		ENSGALG00000007647											1.56877	1.65658
			ENSGALG00000002111	1.63575	0.975449	NA		ENSGALG00000006487											1.71343	1.69332
			ENSGALG00000002112	-0.388953	0.829906	CSF3R		ENSGALG00000052345											1.86909	1.94831
			ENSGALG00000002113	-3.19252	1	LCP2		ENSGALG00000023872											1.84164	1.83292
			ENSGALG00000002116	0.157499	0.0833948	TEN1		ENSGALG00000001130											1.6908	1.67181
			ENSGALG00000002117	0.111235	0.803518	PARG		ENSGALG00000048636											1.0298	1.22091
			ENSGALG00000002118	-0.825671	0.934387	KCNMB1		ENSGALG00000018269											2.22313	2.24744
			ENSGALG00000002119	0.000240506	0.806711	VPS35L		ENSGALG00000037194											2.27886	2.20826
			ENSGALG00000002121	0.388628	0.926652	PLEKHN1		ENSGALG00000006489											1.81143	1.65138
			ENSGALG00000002123	-0.187153	1	OSCP1		ENSGALG00000054128											1.83886	1.74441
			ENSGALG00000002124	0.46135	1	ZDHHC8		ENSGALG00000012177											1.747	1.95724
			ENSGALG00000002125	0.346032	0.0442951	TMOD1		ENSGALG00000027314											1.86366	1.82247
			ENSGALG00000002127	0.518925	0.703253	LSM10		ENSGALG00000049847											2.25362	2.25808
			ENSGALG00000002129	-0.185519	0.986531	WDR47		ENSGALG00000039355											1.84053	1.84313
			ENSGALG00000002131	-0.0799558	0.668054	NPRL2		ENSGALG00000010036											1.63455	1.66679
			ENSGALG00000002132	-1.65818	0.524786	KCNIP1		ENSGALG00000026577											1.21207	1.401
			ENSGALG00000002137	0.138591	0.966407	PGAM5		ENSGALG00000013642											2.20107	2.20971
			ENSGALG00000002138	-0.0904616	1	HYAL2		ENSGALG00000050005											2.1165	2.08595
			ENSGALG00000002139	0.165513	0.983259	CSDE1		ENSGALG00000008382											1.71401	1.89549
			ENSGALG00000002141	0.166499	0.915086	UGGT1		ENSGALG00000017032											2.03945	2.01649
			ENSGALG00000002142	0.724703	1	DGKQ		ENSGALG00000025554											1.5574	1.48086
			ENSGALG00000002143	0.0959599	0.954495	ANKLE2		ENSGALG00000009207											2.25944	2.31248
			ENSGALG00000002144	0.0128059	1	THRAP3		ENSGALG00000012355											1.89325	2.01649
			ENSGALG00000002145	0.241746	0.92525	CAMSAP2		ENSGALG00000054026											1.98254	2.12251
			ENSGALG00000002147	-0.173322	0.0190465	SIKE1		ENSGALG00000047551											2.72342	2.8224
			ENSGALG00000002150	-0.0270472	1	CPEB1		ENSGALG00000008025											2.41095	2.25515
			ENSGALG00000002151	-0.408274	0.996765	PEX12		ENSGALG00000048324											1.71624	1.60665
			ENSGALG00000002152	-0.104501	0.99929	GABRP		ENSGALG00000049128											0.578954	0
			ENSGALG00000002155	0.689749	0.0114442	HS6ST1		ENSGALG00000006702											1.51659	1.42807
			ENSGALG00000002157	-0.184887	0.924525	RPS17		ENSGALG00000055092											1.52589	1.54636
			ENSGALG00000002158	0.113456	0.914191	GOLGA3		ENSGALG00000012179											2.2044	2.30364
			ENSGALG00000002159	-0.014231	0.925448	ACOX1		ENSGALG00000029970											1.68747	1.76268
			ENSGALG00000002160	0.381189	0.682205	B2M		ENSGALG00000019873											2.23936	2.44472
			ENSGALG00000002162	-0.155426	1	ACO1		ENSGALG00000049727											1.77895	1.78631
			ENSGALG00000002164	-0.10084	0.954592	DDX59		ENSGALG00000050443											1.95983	1.89723
			ENSGALG00000002165	0.882761	0.0198164	UNC13B		ENSGALG00000051068											1.33256	1.26125
			ENSGALG00000002167	0.714829	0.738328	PATL2		ENSGALG00000004230											1.49671	1.5035
			ENSGALG00000002169	-0.667494	0.160124	PLEKHB2		ENSGALG00000032687											1.84454	1.92907
			ENSGALG00000002172	0.187522	0.985956	FAM168B		ENSGALG00000048199											1.93168	2.07458
			ENSGALG00000002175	0.234887	0.98926	KIF14		ENSGALG00000031341											1.58131	1.76098
			ENSGALG00000002179	0.000126821	1	FBF1		ENSGALG00000051847											1.76688	1.94643
			ENSGALG00000002180	0.0439486	0.926118	CHFR		ENSGALG00000050990											2.04184	2.34588
			ENSGALG00000002182	-0.881932	0.0225891	NR5A2		ENSGALG00000046148											1.55823	1.79548
			ENSGALG00000002183	-1.5115	0.878794	PRR16		ENSGALG00000012801											1.55693	1.804
			ENSGALG00000002186	-3.91414	0.000292379	UNC45B		ENSGALG00000052805											1.83556	1.52994
			ENSGALG00000002187	-0.0669998	1	HSD17B4		ENSGALG00000017075											1.64302	1.73156
			ENSGALG00000002189	0.0338236	0.978366	SNX1		ENSGALG00000031982											1.22985	1.34738
			ENSGALG00000002191	1.31915	0.0891835	TLX3		ENSGALG00000007668											1.5549	1.60665
			ENSGALG00000002192	0.545975	0.883504	PTPRC		ENSGALG00000044213											1.47844	1.20658
			ENSGALG00000002193	-2.26569	0.013646	ARHGEF4		ENSGALG00000011139											1.33534	1.33672
			ENSGALG00000002194	0.0274387	0.991987	MRPL38		ENSGALG00000050041											1.56552	1.70734
			ENSGALG00000002197	0.102883	0.275666	NPM1		ENSGALG00000047407											1.1358	1.11948
			ENSGALG00000002198	0.0390939	0.911558	FHOD1		ENSGALG00000053102											2.25783	2.19587
			ENSGALG00000002199	0.179689	0.959066	KLHL17		ENSGALG00000050775											1.89994	1.8164
			ENSGALG00000002201	0.929656	0.529091	PPL		ENSGALG00000009307											2.26806	2.17156
			ENSGALG00000002203	-0.494894	0.0927713	FGF18		ENSGALG00000048352											2.00208	2.0087
			ENSGALG00000002204	0.984911	0.613431	SLC7A4		ENSGALG00000048041											2.07768	2.06257
			ENSGALG00000002205	0.400488	0.951818	FBRSL1		ENSGALG00000049944											2.1219	2.07458
			ENSGALG00000002207	-0.825611	0.851885	ATP6V1G3		ENSGALG00000048111											1.99133	2.01517
			ENSGALG00000002210	-0.805317	0.630956	PPIB		ENSGALG00000049171											1.80771	1.89933
			ENSGALG00000002216	0.262034	0.904287	NEK7		ENSGALG00000053826											1.97878	1.87813
			ENSGALG00000002219	-0.416275	0.210355	WBP2		ENSGALG00000052749											1.82085	1.76268
			ENSGALG00000002222	-0.345927	0.112636	NOC2L		ENSGALG00000050688											1.7512	2.04089
			ENSGALG00000002223	3.69222	0.0167323	LHX9		ENSGALG00000046188											1.90477	1.95799
			ENSGALG00000002225	0.116542	0.0102981	RFFL		ENSGALG00000039983											2.0059	1.98094
			ENSGALG00000002227	0.639797	0.992438	DMXL1		ENSGALG00000013072											1.9578	1.89337
			ENSGALG00000002229	-0.189848	1	FBXW11		ENSGALG00000025469											2.05302	2.12901
			ENSGALG00000002232	0.0688903	0.909481	RERE		ENSGALG00000047633											1.81096	1.827
			ENSGALG00000002234	0.132047	0.0131598	UNC13D		ENSGALG00000049625											1.66405	1.76671
			ENSGALG00000002237	-0.119637	1	ATP6V0D1		ENSGALG00000031058											2.00982	1.85543
			ENSGALG00000002239	-0.0867411	0.958571	REXO5		ENSGALG00000011176											2.15369	2.19375
			ENSGALG00000002240	0.506296	1	C3orf18		ENSGALG00000016483											2.11686	2.09624
			ENSGALG00000002242	-0.934789	0.0408919	GALNT9		ENSGALG00000005256											2.03331	2.07679
			ENSGALG00000002244	-3.78632	0.00975197	AGRP		ENSGALG00000003716											1.66986	1.52297
			ENSGALG00000002246	0.615228	0.838796	DENND1B		ENSGALG00000046884											1.5947	1.30307
			ENSGALG00000002247	-0.27673	0.0517876	SETD6		ENSGALG00000031284											1.83153	1.94221
			ENSGALG00000002249	0.378235	1.46333e-08	AGO1		ENSGALG00000051144											1.93212	1.73589
			ENSGALG00000002250	-0.189629	0.960514	DTWD2		ENSGALG00000048967											1.75408	1.91015
			ENSGALG00000002253	-0.145293	0.00187154	HEMK1		ENSGALG00000054529											2.14897	2.03938
			ENSGALG00000002260	-2.17255	0.0797711	CISH		ENSGALG00000035563											1.98698	1.82845
			ENSGALG00000002262	0.118355	0.587177	ETF1		ENSGALG00000050627											2.14189	2.20808
			ENSGALG00000002263	-1.60785	2.92759e-21	KLHL6		ENSGALG00000049148											2.03906	2.1159
			ENSGALG00000002266	0.159033	1	OGDHL		ENSGALG00000016843											2.31013	2.34434
			ENSGALG00000002267	0.00703111	0.999393	DCUN1D3		ENSGALG00000016998											1.92652	2.07144
			ENSGALG00000002272	-0.152229	1	NOC4L		ENSGALG00000050673											1.65957	1.91706
			ENSGALG00000002273	-0.102709	0.825498	LYRM1		ENSGALG00000050260											1.30415	1.401
			ENSGALG00000002276	0.117555	1	EME2		ENSGALG00000050937											1.74884	1.16521
			ENSGALG00000002277	-0.263963	0.200393	KLHL24		ENSGALG00000047468											1.96409	2.03445
			ENSGALG00000002278	0.178257	0.981655	UNK		ENSGALG00000033378											1.89451	1.96419
			ENSGALG00000002282	-0.127189	0.945542	TMEM200A		ENSGALG00000049003											1.69885	1.73156
			ENSGALG00000002283	0.130886	0.826632	MAPKAPK3		ENSGALG00000051871											1.50469	1.59315
			ENSGALG00000002284	-0.0710287	1	TRAPPC3		ENSGALG00000052073											1.10561	1.43422
			ENSGALG00000002285	-0.319381	0.658279	SPSB3		ENSGALG00000054263											2.15657	2.20119
			ENSGALG00000002286	-0.357452	0.0835402	H3F3B		ENSGALG00000050857											2.0602	2.21546
			ENSGALG00000002287	1.57698	0.227695	CRB1		ENSGALG00000053316											2.26471	2.2636
			ENSGALG00000002288	0.0216286	0.00107193	LIG3		ENSGALG00000041405											1.93794	1.9792
			ENSGALG00000002289	-1.61723	0.00666154	CHAT		ENSGALG00000044471											1.96147	1.88429
			ENSGALG00000002294	-0.252285	0.390813	SEMA6A		ENSGALG00000046421											2.15471	2.04873
			ENSGALG00000002298	0.988919	0.000995195	COL8A2		ENSGALG00000032028											2.55553	2.33793
			ENSGALG00000002299	-0.825468	0.25132	RGR		ENSGALG00000052378											2.33204	2.3175
			ENSGALG00000002301	0.184435	0.99929	CNOT1		ENSGALG00000007254											1.79655	1.7545
			ENSGALG00000002304	0.0283823	1	ADPRHL2		ENSGALG00000048477											1.79962	1.92071
			ENSGALG00000002305	0.265805	1	ZBTB41		ENSGALG00000054897											1.80476	1.87723
			ENSGALG00000002308	-0.470994	0.883042	COMMD10		ENSGALG00000047805											1.37197	1.45935
			ENSGALG00000002311	0.0967465	1	GALK1		ENSGALG00000011094											1.67041	1.53964
			ENSGALG00000002312	-0.142054	0.0688006	TMEM132E		ENSGALG00000006563											2.06288	2.19269
			ENSGALG00000002313	0.16068	0.790668	SLC38A7		ENSGALG00000054287											0.894784	0.699254
			ENSGALG00000002314	-0.825575	0.966734	CDHR1		ENSGALG00000005120											1.96936	2.06543
			ENSGALG00000002315	-0.285408	0.539595	AC131160.1		ENSGALG00000007741											1.46704	1.48086
			ENSGALG00000002316	-0.140452	0.20302	NUBP2		ENSGALG00000053498											2.0756	2.06257
			ENSGALG00000002318	0.783629	0.244415	LVRN		ENSGALG00000054041											2.13736	2.07483
			ENSGALG00000002319	-0.51247	0.786343	TEKT2		ENSGALG00000048475											2.42067	2.42429
			ENSGALG00000002321	-0.00899267	0.98926	GOT2		ENSGALG00000048306											1.62622	1.93953
			ENSGALG00000002325	3.35534	0.174157	IGFALS		ENSGALG00000029282											2.10564	2.26322
			ENSGALG00000002326	-0.552468	0.809852	NA		ENSGALG00000052421											1.83867	2.04027
			ENSGALG00000002335	1.35897	0.480612	DOCK3		ENSGALG00000042664											1.99468	1.96419
			ENSGALG00000002336	0.10029	0.97273	EP400		ENSGALG00000055021											2.00705	1.71058
			ENSGALG00000002341	-0.115829	0.498173	AP3S1		ENSGALG00000051186											1.20384	1.48632
			ENSGALG00000002345	-0.0931479	0.831677	ATG12		ENSGALG00000050624											1.44531	1.63697
			ENSGALG00000002346	0.143106	0.964289	CLSPN		ENSGALG00000053903											1.84649	1.86964
			ENSGALG00000002347	0.161792	0.962033	DIPK2A		ENSGALG00000035085											1.98187	1.98165
			ENSGALG00000002350	-0.301613	1	DNAH3		ENSGALG00000046773											1.27693	1.67534
			ENSGALG00000002354	-0.0236021	0.0261858	PUS1		ENSGALG00000017017											2.16909	2.2338
			ENSGALG00000002356	0.126409	0.932011	CMTR2		ENSGALG00000049196											1.99603	1.60833
			ENSGALG00000002358	0.723742	0.527659	CDO1		ENSGALG00000049290											1.70884	1.47304
			ENSGALG00000002362	-0.815513	0.696223	MANF		ENSGALG00000052244											2.19301	2.27046
			ENSGALG00000002363	-0.098355	0.849798	HSPA9		ENSGALG00000004449											1.98676	1.86964
			ENSGALG00000002364	0.163635	0.928873	SEC16A		ENSGALG00000002486											1.41276	1.30307
			ENSGALG00000002370	-1.02485	0.998209	SH2D4B		ENSGALG00000032850											1.91265	1.91422
			ENSGALG00000002371	-0.45583	0.375197	RUSC2		ENSGALG00000051973											2.13773	1.98581
			ENSGALG00000002374	3.06487	0.959343	SLC9A9		ENSGALG00000014209											2.13264	2.14005
			ENSGALG00000002375	0.308686	0.0771098	NOTCH1		ENSGALG00000050161											1.96775	1.93022
			ENSGALG00000002377	0.204115	0.0357639	ENO1		ENSGALG00000047323											1.9671	1.96998
			ENSGALG00000002379	0.0111674	0.996559	MRPS17		ENSGALG00000025192											1.97584	1.94299
			ENSGALG00000002386	1.60086	0.992502	TMEM8B		ENSGALG00000041372											1.86448	1.47533
			ENSGALG00000002388	-0.00251031	0.757858	NIPSNAP2		ENSGALG00000054929											1.81531	1.85869
			ENSGALG00000002389	0.36939	1	NA		ENSGALG00000012196											1.90865	1.02635
			ENSGALG00000002390	1.18309	0.975449	CA6		ENSGALG00000042339											2.04051	1.89846
			ENSGALG00000002394	-0.379755	0.768318	RGP1		ENSGALG00000049445											2.23731	2.15807
			ENSGALG00000002395	3.66357	0.00326739	NA		ENSGALG00000049458											1.86178	1.401
			ENSGALG00000002397	-0.18655	0.995692	PSPH		ENSGALG00000051131											2.2655	2.24154
			ENSGALG00000002399	-0.308744	0.685192	GTF2H2		ENSGALG00000049466											1.67105	1.67677
			ENSGALG00000002403	-0.417474	0.674581	ULK1		ENSGALG00000019361											1.93467	1.68371
			ENSGALG00000002407	0.853298	0.340156	HYDIN		ENSGALG00000016318											1.56587	1.47304
			ENSGALG00000002408	-0.0512432	1	NCDN		ENSGALG00000048148											1.99909	1.97673
			ENSGALG00000002412	-0.138143	0.967631	GBA2		ENSGALG00000049761											2.08879	2.36649
			ENSGALG00000002413	-2.64816	0.817586	NA		ENSGALG00000052604											2.25465	2.36273
			ENSGALG00000002414	-0.0878459	0.988185	TSPAN14		ENSGALG00000038580											2.47765	2.53834
			ENSGALG00000002415	-0.0858914	1	SAP30BP		ENSGALG00000050646											2.3156	2.55318
			ENSGALG00000002417	0.0697234	0.372821	GMPPA		ENSGALG00000049605											2.17601	2.59148
			ENSGALG00000002419	-0.261171	1	KIAA1328		ENSGALG00000014978											2.23736	2.32328
			ENSGALG00000002421	-0.0169522	0.78388	FAM213A		ENSGALG00000031016											1.6473	1.72092
			ENSGALG00000002424	-0.042385	0.988185	RECQL5		ENSGALG00000054847											2.20489	2.07794
			ENSGALG00000002426	0.145063	0.816445	EXOSC3		ENSGALG00000036042											2.04024	2.02854
			ENSGALG00000002427	0.525142	0.346954	SMIM5		ENSGALG00000048284											2.54996	2.32119
			ENSGALG00000002428	-0.150433	0.279773	ZP2		ENSGALG00000046717											2.15937	2.32231
			ENSGALG00000002430	-0.101818	0.976573	SMN		ENSGALG00000048955											2.27409	2.13542
			ENSGALG00000002431	1.10997	0.569732	CFHR4		ENSGALG00000009945											1.86583	1.86327
			ENSGALG00000002432	0.662261	0.731619	DYDC2		ENSGALG00000039982											2.08079	2.11665
			ENSGALG00000002437	0.496972	0.182427	DIPK1B		ENSGALG00000011643											2.01412	2.09624
			ENSGALG00000002439	-0.0111067	0.592463	BDP1		ENSGALG00000032638											2.12067	2.06341
			ENSGALG00000002443	1.24802	0.149735	FBXL16		ENSGALG00000047841											2.01428	1.99775
			ENSGALG00000002445	-0.167019	0.000270791	KIAA0319L		ENSGALG00000015422											1.64768	1.42807
			ENSGALG00000002447	0.217584	0.998835	CTNNA1		ENSGALG00000016904											1.74968	1.70136
			ENSGALG00000002448	-0.0706952	0.154086	CCT6A		ENSGALG00000001711											1.73328	1.86004
			ENSGALG00000002450	-0.0565562	1	WDR24		ENSGALG00000053123											1.85882	1.84215
			ENSGALG00000002452	0.158298	0.367325	AQP3		ENSGALG00000045030											2.03675	2.01488
			ENSGALG00000002455	-0.909219	1	LRRTM2		ENSGALG00000053425											1.88462	2.08842
			ENSGALG00000002457	-0.333572	0.874732	SIL1		ENSGALG00000048915											1.90552	1.94831
			ENSGALG00000002458	-0.24289	0.675529	VAC14		ENSGALG00000041437											1.81754	1.86004
			ENSGALG00000002461	0.14735	0.000289648	MMP17		ENSGALG00000001592											2.08482	2.04873
			ENSGALG00000002463	-0.355562	0.52471	NA		ENSGALG00000048241											2.02501	2.09168
			ENSGALG00000002466	0.136107	0.933827	SLC2A5		ENSGALG00000039238											1.28855	1.44276
			ENSGALG00000002467	0.908684	1.27365e-06	MTSS2		ENSGALG00000012886											1.80637	1.78519
			ENSGALG00000002469	0.0440652	0.872616	CDC73		ENSGALG00000034621											1.29076	1.20658
			ENSGALG00000002470	0.921473	0.834304	NA		ENSGALG00000054936											1.6437	1.61644
			ENSGALG00000002473	0.722672	0.885244	GPR157		ENSGALG00000008357											1.83537	1.72277
			ENSGALG00000002478	0.123094	0.986308	MATR3		ENSGALG00000037701											1.81551	1.74441
			ENSGALG00000002479	-0.825503	1	MAT1A		ENSGALG00000046046											1.79083	1.76385
			ENSGALG00000002484	-0.0163724	0.973093	CRYM		ENSGALG00000054297											1.37142	1.35479
			ENSGALG00000002485	-0.426598	0.486186	PHKG1		ENSGALG00000047089											1.62662	1.60081
			ENSGALG00000002486	0.136061	0.921046	RNF123		ENSGALG00000054349											2.36113	2.33378
			ENSGALG00000002487	-0.0504472	0.98303	SFSWAP		ENSGALG00000050196											2.47151	2.38916
			ENSGALG00000002488	-0.264236	0.394232	PAIP2B		ENSGALG00000051873											1.80911	1.66532
			ENSGALG00000002489	0.30511	0.594214	PPP1R26		ENSGALG00000010118											2.23048	2.22731
			ENSGALG00000002490	-0.185294	0.957627	UQCRC2		ENSGALG00000015451											1.79491	1.8164
			ENSGALG00000002492	-0.472122	1	H6PD		ENSGALG00000015556											1.94854	1.87683
			ENSGALG00000002495	-0.326502	1	CHCHD2P9		ENSGALG00000040086											2.35273	2.39134
			ENSGALG00000002497	-0.0134704	0.993418	RHOT2		ENSGALG00000052917											1.87249	1.89549
			ENSGALG00000002499	0.0280496	1	ZMYM4		ENSGALG00000038783											1.76753	1.92711
			ENSGALG00000002500	-0.546458	0.950489	GMPPB		ENSGALG00000047885											1.64709	1.61074
			ENSGALG00000002501	-0.0746281	0.99259	VKORC1L1		ENSGALG00000047425											1.91118	1.8164
			ENSGALG00000002504	0.00730459	0.954811	RO60		ENSGALG00000052227											2.59782	2.54228
			ENSGALG00000002506	0.0937771	0.0891835	SPSB1		ENSGALG00000043092											2.14763	2.18815
			ENSGALG00000002507	-1.01985	0.432899	MBL2		ENSGALG00000016486											1.65171	1.45114
			ENSGALG00000002510	0.0446301	0.560662	IP6K1		ENSGALG00000008240											1.35735	1.00371
			ENSGALG00000002514	-0.0315601	0.993591	SFPQ		ENSGALG00000025938											1.56992	1.64766
			ENSGALG00000002515	1.15285	5.67639e-37	OLFM1		ENSGALG00000049312											1.5381	1.79766
			ENSGALG00000002517	-0.880002	0.64641	TMEM35B		ENSGALG00000031776											1.97239	2.07425
			ENSGALG00000002519	0.00929985	0.885303	SLC25A33		ENSGALG00000052918											1.8022	1.88212
			ENSGALG00000002523	-0.348256	0.988185	CREB3		ENSGALG00000049461											2.30545	2.35066
			ENSGALG00000002524	-0.234077	0.299526	UCHL5		ENSGALG00000008629											2.16345	2.10315
			ENSGALG00000002525	-0.695031	0.454228	RASGEF1A		ENSGALG00000025792											1.25367	1.37502
			ENSGALG00000002527	0.146113	0.989323	NA		ENSGALG00000037160											1.26173	0.477358
			ENSGALG00000002528	-0.362124	0.790463	DNAJC18		ENSGALG00000053114											2.24295	2.38021
			ENSGALG00000002529	-0.302756	0.845853	MCCC2		ENSGALG00000041820											1.93621	1.8925
			ENSGALG00000002531	0.0783079	0.103526	SF3B3		ENSGALG00000054098											2.08373	2.19419
			ENSGALG00000002532	-0.389439	2.6282e-09	GJA4		ENSGALG00000054606											1.64806	1.75861
			ENSGALG00000002536	0.0536297	1	STX2		ENSGALG00000047979											2.18433	2.2085
			ENSGALG00000002539	0.29584	0.957693	KCNN2		ENSGALG00000011592											1.75836	1.70541
			ENSGALG00000002542	-0.359839	0.907585	GUSB		ENSGALG00000054581											1.84588	1.64235
			ENSGALG00000002543	-0.0388579	0.997731	CSGALNACT2		ENSGALG00000047260											1.89056	2.00108
			ENSGALG00000002544	-3.68426	3.96874e-12	PCDH12		ENSGALG00000051337											1.94252	1.86327
			ENSGALG00000002546	-0.847871	0.000155995	COL5A1		ENSGALG00000001803											1.75333	1.81385
			ENSGALG00000002548	-0.118334	0.616948	TLN1		ENSGALG00000048082											1.647	1.66172
			ENSGALG00000002549	-1.13144	0.163546	RGS1		ENSGALG00000043926											1.64136	1.43673
			ENSGALG00000002550	-1.7875	1	TSHB		ENSGALG00000046780											1.95056	1.88122
			ENSGALG00000002551	-0.200197	0.985657	CFAP70		ENSGALG00000047802											2.17239	2.25326
			ENSGALG00000002553	0.206797	1	PCDH1		ENSGALG00000054616											2.3616	2.32565
			ENSGALG00000002554	1.00106	0.684309	TSPAN2		ENSGALG00000003625											1.52856	1.41923
			ENSGALG00000002555	-0.33143	1	RET		ENSGALG00000010057											1.85026	1.87371
			ENSGALG00000002556	2.86935	0.63574	NGF		ENSGALG00000051004											2.25674	2.24019
			ENSGALG00000002557	-5.15506	0.667274	ADGRD1		ENSGALG00000047493											1.30266	1.39159
			ENSGALG00000002558	-0.293977	0.171116	ASL1		ENSGALG00000015150											1.97156	2.02256
			ENSGALG00000002561	-0.232105	0.712965	FANCE		ENSGALG00000037587											1.52818	1.58459
			ENSGALG00000002562	-0.341974	3.83023e-14	ARAP3		ENSGALG00000026994											2.00396	2.23732
			ENSGALG00000002563	-1.19782	4.45326e-08	TPM4		ENSGALG00000054751											1.84392	1.89846
			ENSGALG00000002564	-0.878949	0.524728	RGS4		ENSGALG00000015208											1.9228	1.95691
			ENSGALG00000002569	-0.423905	0.334987	RAN		ENSGALG00000050200											1.78546	2.00341
			ENSGALG00000002570	0.113106	1	NA		ENSGALG00000047966											1.76305	1.93102
			ENSGALG00000002576	1.4971	0.00123386	ASL2		ENSGALG00000034697											1.6202	1.96567
			ENSGALG00000002577	0.723507	0.000173078	NA		ENSGALG00000045985											1.73597	1.9937
			ENSGALG00000002578	-0.0906726	0.612462	NA		ENSGALG00000049396											2.48774	2.54163
			ENSGALG00000002579	-0.299065	0.479779	RIMBP2		ENSGALG00000011625											1.6647	1.60495
			ENSGALG00000002581	-0.413137	0.254337	HTATIP2		ENSGALG00000047238											2.31084	2.29318
			ENSGALG00000002583	0.496825	0.899318	PIK3CD		ENSGALG00000048893											1.88596	1.89163
			ENSGALG00000002587	-0.24222	0.710038	CRCP		ENSGALG00000035248											2.11505	1.99805
			ENSGALG00000002588	-0.288034	0.701313	PPARD		ENSGALG00000035818											1.77966	1.88734
			ENSGALG00000002591	0.0484378	0.992438	POLR2E		ENSGALG00000054501											1.78285	1.64612
			ENSGALG00000002594	-0.153808	1.83435e-30	TFPI		ENSGALG00000052405											1.44484	1.11948
			ENSGALG00000002595	-0.17202	0.945908	GPX4		ENSGALG00000054912											1.99853	2.02606
			ENSGALG00000002597	-0.564489	0.112636	MSS51		ENSGALG00000016345											2.52764	2.56456
			ENSGALG00000002598	0.0352842	0.782125	TPST1		ENSGALG00000052048											2.13182	2.14322
			ENSGALG00000002599	0.0910783	1	ARHGEF39		ENSGALG00000046729											1.83967	1.65658
			ENSGALG00000002603	0.110976	1	COG4		ENSGALG00000041423											2.218	2.1709
			ENSGALG00000002605	-0.509464	0.786299	MRPL17		ENSGALG00000047826											1.71911	2.06113
			ENSGALG00000002606	0.358146	0.655529	CLSTN1		ENSGALG00000038924											1.89566	2.05351
			ENSGALG00000002610	0.603649	0.232205	NA		ENSGALG00000051882											2.53487	2.49927
			ENSGALG00000002612	-0.0559982	0.970504	U2SURP		ENSGALG00000054056											2.02904	2.20559
			ENSGALG00000002615	-0.118236	0.879471	DEF6		ENSGALG00000047546											1.32003	1.61074
			ENSGALG00000002616	-0.211094	0.718747	LZIC		ENSGALG00000013627											2.08103	2.18029
			ENSGALG00000002618	-0.518709	1	KCTD7		ENSGALG00000008514											1.09022	1.00371
			ENSGALG00000002621	-0.446095	0.745801	SLC25A42		ENSGALG00000005107											1.44684	1.45114
			ENSGALG00000002622	-0.0738526	0.935314	FCHSD1		ENSGALG00000053731											2.11135	2.23128
			ENSGALG00000002623	0.389386	0.855181	PCOLCE2		ENSGALG00000050245											1.44577	1.52092
			ENSGALG00000002624	0.0332836	0.342623	BMS1		ENSGALG00000011220											2.13236	2.14273
			ENSGALG00000002630	-0.0224529	0.930267	ZNF76		ENSGALG00000054881											1.64273	1.63697
			ENSGALG00000002631	-0.237139	1	LRRC75A		ENSGALG00000008700											1.60323	1.57664
			ENSGALG00000002632	0.193225	0.000962294	CALCRL		ENSGALG00000054245											1.78094	1.85077
			ENSGALG00000002634	-0.0679411	0.878548	HDAC3		ENSGALG00000050852											2.08203	2.13442
			ENSGALG00000002638	3.46615	0.120292	NA		ENSGALG00000048182											2.09589	1.93411
			ENSGALG00000002639	-0.0735741	0.72538	TRPC1		ENSGALG00000054505											2.17019	2.14005
			ENSGALG00000002643	1.10889	0.136579	NA		ENSGALG00000054777											2.15824	2.06602
			ENSGALG00000002644	-0.289653	0.628052	RPL10A		ENSGALG00000053818											1.96646	1.87813
			ENSGALG00000002645	-0.593574	0.028598	PIWIL1		ENSGALG00000014834											1.96189	2.06778
			ENSGALG00000002646	0.773024	0.00315234	FAM171B		ENSGALG00000048153											1.64903	1.84313
			ENSGALG00000002647	1.15428	0.934324	PLS1		ENSGALG00000052731											1.76615	1.94831
			ENSGALG00000002648	-0.0446649	1	NA		ENSGALG00000054645											1.6028	1.84884
			ENSGALG00000002649	0.235316	0.109537	UBE4B		ENSGALG00000054281											1.85376	2.03354
			ENSGALG00000002651	-0.130342	0.810403	ST3GAL2		ENSGALG00000023576											1.90621	2.08127
			ENSGALG00000002653	-0.0335681	0.80354	NCBP3		ENSGALG00000048450											1.89506	2.22294
			ENSGALG00000002655	-0.755757	0.392113	ITGAV		ENSGALG00000008658											1.93893	1.93648
			ENSGALG00000002656	0.154381	0.879439	CRK		ENSGALG00000014884											1.21574	1.02635
			ENSGALG00000002659	0.028306	0.175335	WDR5B		ENSGALG00000006921											1.75799	1.63312
			ENSGALG00000002661	0.230472	1	YWHAE		ENSGALG00000006172											1.98187	1.75157
			ENSGALG00000002663	0.258333	0.922112	ATR		ENSGALG00000044849											1.95695	1.98752
			ENSGALG00000002666	0.322112	0.756921	RAB11FIP3		ENSGALG00000053798											1.60611	1.52793
			ENSGALG00000002667	-0.668172	5.75901e-09	OLFML2B		ENSGALG00000046864											2.0464	1.95724
			ENSGALG00000002671	-0.0951455	0.0138793	NA		ENSGALG00000050571											1.81465	1.76385
			ENSGALG00000002675	0.98529	0.0527065	SCUBE3		ENSGALG00000049681											1.44898	1.48086
			ENSGALG00000002678	-0.249557	0.472784	NA		ENSGALG00000047197											2.06683	1.87993
			ENSGALG00000002679	0.225981	0.632069	GLT1D1		ENSGALG00000046703											1.88579	2.02162
			ENSGALG00000002682	-0.904654	0.124208	BRD3		ENSGALG00000038504											2.19728	2.15012
			ENSGALG00000002683	-0.0888933	0.8773	DECR2		ENSGALG00000011577											2.13522	2.16339
			ENSGALG00000002686	-0.0225604	0.489176	ECD		ENSGALG00000047166											1.42015	1.43422
			ENSGALG00000002688	-0.892351	1	NME4		ENSGALG00000054325											2.03726	2.1332
			ENSGALG00000002689	0.00828883	0.969407	NUP35		ENSGALG00000054067											1.52281	1.28266
			ENSGALG00000002690	-0.0724322	0.944255	PDPR		ENSGALG00000036195											1.44684	1.24435
			ENSGALG00000002692	-0.124499	0.986308	AC235565.2		ENSGALG00000013083											1.89658	1.82349
			ENSGALG00000002693	-0.0817059	1	FAM149B1		ENSGALG00000048693											1.72416	1.7569
			ENSGALG00000002695	-0.132733	0.855181	SLC15A4		ENSGALG00000046177											1.18015	1.02635
			ENSGALG00000002699	0.159383	0.21893	VAV2		ENSGALG00000052635											1.58366	1.67534
			ENSGALG00000002701	-0.260422	0.377561	DNAJC9		ENSGALG00000054249											1.99212	1.98165
			ENSGALG00000002703	-0.366825	0.309089	TFAM		ENSGALG00000047604											1.74492	1.88734
			ENSGALG00000002705	-0.336617	0.209951	CISD1		ENSGALG00000029966											1.63693	1.72847
			ENSGALG00000002706	0.436532	0.967631	XRN1		ENSGALG00000025213											1.83411	1.9349
			ENSGALG00000002707	-0.714866	0.994416	CHRNB2		ENSGALG00000052642											1.97941	2.01356
			ENSGALG00000002708	1.78972	6.14743e-10	LINGO1		ENSGALG00000052886											2.03891	2.08514
			ENSGALG00000002709	0.321894	0.683235	MYO1C		ENSGALG00000042584											1.76364	1.75157
			ENSGALG00000002710	0.0557776	0.719242	IPMK		ENSGALG00000047568											1.21574	1.6947
			ENSGALG00000002714	0.778994	9.86181e-12	TMEM132C		ENSGALG00000013189											1.95023	1.95017
			ENSGALG00000002719	-0.0850426	0.960937	CSNK1D		ENSGALG00000053447											1.80382	1.91219
			ENSGALG00000002722	0.0111888	0.814247	MST1		ENSGALG00000047923											1.51161	1.23477
			ENSGALG00000002723	0.362459	0.998191	ANKS1A		ENSGALG00000053747											1.90605	1.84454
			ENSGALG00000002725	-0.0942315	1	UAP1		ENSGALG00000015554											2.41017	2.38808
			ENSGALG00000002726	0.0528241	1	KIF1B		ENSGALG00000016912											2.38655	2.25532
			ENSGALG00000002728	0.389502	0.895518	SLC16A3		ENSGALG00000016294											2.13466	2.22294
			ENSGALG00000002729	0.602431	0.966407	GK5		ENSGALG00000051029											2.21725	2.25271
			ENSGALG00000002734	-0.208669	0.808352	UHMK1		ENSGALG00000053753											1.59655	1.57664
			ENSGALG00000002735	-0.192075	0.966355	TAF11		ENSGALG00000041008											1.21653	1.14889
			ENSGALG00000002739	-0.178952	0.347963	INPP5K		ENSGALG00000054100											1.99181	1.8642
			ENSGALG00000002742	0.803973	0.158061	TMEM132B		ENSGALG00000043225											1.70943	1.93919
			ENSGALG00000002744	-0.512626	0.977374	PCDH15		ENSGALG00000054162											1.76082	2.02918
			ENSGALG00000002750	0.00250791	1	NCKAP1		ENSGALG00000006189											1.85895	1.91386
			ENSGALG00000002759	0.262122	0.81019	PEAK1		ENSGALG00000005698											2.25556	2.24461
			ENSGALG00000002761	-0.158888	0.991184	SIRT1		ENSGALG00000049826											1.48284	1.70734
			ENSGALG00000002762	1.01119	0.510176	UHRF1BP1		ENSGALG00000052127											1.25439	1.6237
			ENSGALG00000002763	1.56835	1.38822e-13	FRZB		ENSGALG00000054337											1.86402	1.85352
			ENSGALG00000002764	-0.139561	0.967631	ATP1B3		ENSGALG00000037374											1.73981	1.706
			ENSGALG00000002765	0.276082	0.811823	NBR1		ENSGALG00000000208											2.03402	1.79548
			ENSGALG00000002766	-0.114598	0.774876	MLKL		ENSGALG00000053961											2.02558	2.03571
			ENSGALG00000002769	0.0114784	0.394664	DNAJC12		ENSGALG00000048416											1.94237	1.97425
			ENSGALG00000002771	0.109735	0.27455	CRIP1		ENSGALG00000050534											1.78236	1.90557
			ENSGALG00000002773	-0.0973883	0.832389	SNRPC		ENSGALG00000042617											1.84053	1.87056
			ENSGALG00000002774	-0.195628	0.996681	TSPAN3		ENSGALG00000039097											2.4412	1.68026
			ENSGALG00000002775	0.559628	0.132272	FA2H		ENSGALG00000051390											1.68446	1.94643
			ENSGALG00000002781	0.216007	0.975449	BRCA1		ENSGALG00000039349											2.07646	1.99162
			ENSGALG00000002783	0.90248	0.73459	SLC43A2		ENSGALG00000050784											1.86125	1.92827
			ENSGALG00000002784	-0.252369	0.972079	APEH		ENSGALG00000054492											2.00003	2.00176
			ENSGALG00000002786	-2.03338	0.999174	PSTPIP1		ENSGALG00000006462											2.12187	2.15225
			ENSGALG00000002789	0.8842	0.810034	MAP2		ENSGALG00000042481											1.87243	1.30645
			ENSGALG00000002790	-0.428615	0.0112317	ABLIM3		ENSGALG00000028817											2.00865	2.08434
			ENSGALG00000002792	-0.395464	0.00825407	SPDEF		ENSGALG00000028746											1.34007	1.30645
			ENSGALG00000002797	-0.140771	0.689713	PGD		ENSGALG00000040557											1.51568	1.69667
			ENSGALG00000002798	0.136378	0.969969	WDR59		ENSGALG00000041511											1.94066	1.9554
			ENSGALG00000002800	-1.32682	0.982742	GRK7		ENSGALG00000027695											1.93362	2.05789
			ENSGALG00000002802	0.942257	0.00310173	PACSIN1		ENSGALG00000052595											2.22133	2.34101
			ENSGALG00000002803	0.112315	0.684689	MTA1		ENSGALG00000054771											2.17394	1.85448
			ENSGALG00000002804	-0.527026	1	RND2		ENSGALG00000037616											1.95363	1.63153
			ENSGALG00000002813	-0.454363	0.555519	RPS10		ENSGALG00000027990											1.99982	2.096
			ENSGALG00000002816	-1.17065	3.65688e-15	STK10		ENSGALG00000016969											2.02237	2.11947
			ENSGALG00000002818	-0.720281	0.53245	VAT1		ENSGALG00000011319											2.17457	2.11717
			ENSGALG00000002820	0.136069	0.918425	DFFA		ENSGALG00000053719											1.35014	1.63697
			ENSGALG00000002827	0.124229	0.579531	GPS1		ENSGALG00000033419											2.16345	2.24019
			ENSGALG00000002830	0.165354	1	NUDT3		ENSGALG00000048410											2.02916	1.92907
			ENSGALG00000002831	0.0458232	0.92525	SH3PXD2B		ENSGALG00000053953											2.11261	2.13471
			ENSGALG00000002832	-0.0462132	0.759063	IFI35		ENSGALG00000052168											2.04829	1.94941
			ENSGALG00000002836	0.0464102	0.92531	PEX14		ENSGALG00000017173											2.08665	2.22574
			ENSGALG00000002837	-0.267425	0.463503	RPL27		ENSGALG00000048222											1.75408	1.61644
			ENSGALG00000002840	1.07563	0.00458881	GRM4		ENSGALG00000052337											2.38463	2.46407
			ENSGALG00000002841	0.243879	0.986371	RFNG		ENSGALG00000012821											1.73628	1.87056
			ENSGALG00000002843	-0.469979	0.722388	RILP		ENSGALG00000016154											1.45578	1.69332
			ENSGALG00000002845	2.08215	0.809852	CTNNA3		ENSGALG00000014485											2.1719	2.14343
			ENSGALG00000002846	-0.0281197	0.816948	NEURL1B		ENSGALG00000044191											1.89342	1.91907
			ENSGALG00000002849	0.0698002	0.936756	DCXR		ENSGALG00000034137											1.52461	1.50868
			ENSGALG00000002850	-0.0549532	0.494506	RASA2		ENSGALG00000046763											2.07173	1.90847
			ENSGALG00000002853	-0.315848	0.529909	CFDP1		ENSGALG00000054111											2.35347	2.2959
			ENSGALG00000002854	-0.159351	0.973093	PDZD2		ENSGALG00000047822											2.03402	1.98993
			ENSGALG00000002855	-1.20538	0.119198	SARDH		ENSGALG00000048540											1.33594	1.36502
			ENSGALG00000002856	-0.179986	0.316278	RUNDC1		ENSGALG00000048141											1.74861	1.81281
			ENSGALG00000002861	-0.11387	1	TMEM170A		ENSGALG00000052980											1.99464	1.83735
			ENSGALG00000002863	0.0130945	1	ERGIC1		ENSGALG00000039336											2.05604	2.19162
			ENSGALG00000002864	1.61191	0.133363	LRRTM3		ENSGALG00000047920											1.93952	2.07425
			ENSGALG00000002866	-0.182165	0.941044	KANSL1L		ENSGALG00000052164											1.9191	1.93297
			ENSGALG00000002868	-0.151584	0.817017	RPL26L1		ENSGALG00000051478											1.33396	1.22091
			ENSGALG00000002870	-0.0253213	1	LEMD2		ENSGALG00000013187											1.78581	1.73589
			ENSGALG00000002877	-0.473375	0.0474488	LRRC45		ENSGALG00000049684											1.78412	1.86004
			ENSGALG00000002878	-0.102432	1	CREBRF		ENSGALG00000029020											2.18505	2.13025
			ENSGALG00000002880	-0.26865	0.439877	AARSD1		ENSGALG00000050681											2.23277	2.27634
			ENSGALG00000002881	-0.109016	0.888222	C26H6ORF125		ENSGALG00000032518											1.85591	2.0573
			ENSGALG00000002882	-0.0354448	0.811979	BNIP1		ENSGALG00000048590											1.9374	2.00176
			ENSGALG00000002883	-0.0788356	0.981259	SCAPER		ENSGALG00000009842											2.11989	2.05022
			ENSGALG00000002886	-1.30783	6.42078e-05	NKX2-5		ENSGALG00000004960											1.75956	1.65658
			ENSGALG00000002888	0.586248	0.0100652	CASZ1		ENSGALG00000004081											2.02662	1.81175
			ENSGALG00000002891	-0.25266	0.0192875	ACADL		ENSGALG00000009100											1.93537	1.86872
			ENSGALG00000002892	0.111575	0.930148	NA		ENSGALG00000054044											1.92561	1.8925
			ENSGALG00000002893	0.996931	0.823566	STC2		ENSGALG00000038787											1.88227	1.87813
			ENSGALG00000002897	0.86607	0.830381	SLC16A14		ENSGALG00000028335											2.08337	2.25754
			ENSGALG00000002899	-0.235941	1	AACS		ENSGALG00000040737											1.74113	1.72719
			ENSGALG00000002900	0.104231	0.0602413	NOTUM		ENSGALG00000050133											2.38248	1.81744
			ENSGALG00000002904	-0.484874	0.248581	REEP3		ENSGALG00000019233											2.28501	2.35066
			ENSGALG00000002906	-0.0849831	1	TARDBP		ENSGALG00000049532											1.77147	1.64235
			ENSGALG00000002907	-5.55613	0.00298187	MYL1		ENSGALG00000008457											1.87581	2.03137
			ENSGALG00000002908	-0.470773	0.516441	TRAIP		ENSGALG00000025396											1.8681	1.84788
			ENSGALG00000002911	1.44057	1.02454e-26	MOXD1		ENSGALG00000054582											1.99723	2.06602
			ENSGALG00000002913	0.0760497	1	BRI3BP		ENSGALG00000015897											2.08977	2.15033
			ENSGALG00000002919	-0.292786	0.982876	MON1A		ENSGALG00000012136											2.37384	2.33206
			ENSGALG00000002921	-0.160141	0.771894	LANCL1		ENSGALG00000005080											1.94607	2.0232
			ENSGALG00000002922	0.160046	0.959343	NOTCH2		ENSGALG00000047790											2.04416	2.09733
			ENSGALG00000002925	-0.148892	0.675805	ETFA		ENSGALG00000052486											1.77845	1.77465
			ENSGALG00000002929	0.0166051	1	TRIP12		ENSGALG00000015180											2.05411	2.08842
			ENSGALG00000002931	1.16831	0.743582	REG4		ENSGALG00000050053											1.92249	1.827
			ENSGALG00000002932	-0.170012	0.884086	NME2		ENSGALG00000001864											1.88846	1.88949
			ENSGALG00000002937	-0.0597793	0.718284	PSME3		ENSGALG00000047456											1.25199	1.28266
			ENSGALG00000002942	0.148172	0.975561	JMJD1C		ENSGALG00000015414											1.80423	1.73589
			ENSGALG00000002943	0.104392	0.977301	PRPF8		ENSGALG00000047101											1.50843	1.02635
			ENSGALG00000002944	-0.394674	0.887196	CPS1		ENSGALG00000033622											1.49821	1.52793
			ENSGALG00000002945	0.146808	1	TMEM266		ENSGALG00000013210											1.68957	1.51588
			ENSGALG00000002952	0.0607692	0.952273	NRG4		ENSGALG00000051428											1.56024	1.58889
			ENSGALG00000002954	0.174845	0.960253	MBTD1		ENSGALG00000048894											1.78651	1.53482
			ENSGALG00000002955	-0.782276	0.253231	ADAMTSL2		ENSGALG00000053297											1.41787	1.36502
			ENSGALG00000002957	0.90658	0.534862	NA		ENSGALG00000051581											1.64273	1.70734
			ENSGALG00000002958	1.26947	0.000420318	DNER		ENSGALG00000011248											1.82536	1.97601
			ENSGALG00000002959	-0.111302	1	NRBF2		ENSGALG00000036017											1.9879	1.97848
			ENSGALG00000002960	0.515039	1	HMGCS2		ENSGALG00000051630											1.66014	1.36796
			ENSGALG00000002963	0.557076	2.18935e-11	PID1		ENSGALG00000003322											2.10819	2.09679
			ENSGALG00000002964	-0.31092	0.593183	DHX37		ENSGALG00000013657											1.86484	2.07818
			ENSGALG00000002967	-0.327245	0.923937	ZNF365		ENSGALG00000029812											2.27496	2.09624
			ENSGALG00000002968	0.148558	1	ZNF341		ENSGALG00000052567											1.65333	1.89636
			ENSGALG00000002969	0.219609	1	MAU2		ENSGALG00000035129											2.28365	2.20766
			ENSGALG00000002971	0.454524	0.814142	NA		ENSGALG00000048748											1.89957	1.78246
			ENSGALG00000002973	-0.0167676	0.97333	BECN1		ENSGALG00000010390											2.09372	2.03445
			ENSGALG00000002974	1.54896	0.000554518	SPHKAP		ENSGALG00000055011											1.4116	1.0625
			ENSGALG00000002980	0.0107429	1	RTKN2		ENSGALG00000048052											2.02237	1.99638
			ENSGALG00000002981	0.285913	0.692624	ERCC4		ENSGALG00000050112											2.08861	2.01033
			ENSGALG00000002982	0.850907	0.605372	SLC2A6		ENSGALG00000040999											1.5549	1.66023
			ENSGALG00000002984	-0.441229	0.595662	RAB24		ENSGALG00000054762											1.96366	2.07086
			ENSGALG00000002985	-0.166561	0.109537	UTP18		ENSGALG00000011069											2.11198	2.08377
			ENSGALG00000002987	-0.324421	1.30012e-06	SERPINF2		ENSGALG00000002284											2.02655	1.96163
			ENSGALG00000002988	0.36284	1	NA		ENSGALG00000050047											2.12135	2.24154
			ENSGALG00000002990	-0.251168	0.948858	PRELID1		ENSGALG00000046764											2.11797	2.21116
			ENSGALG00000002992	1.73767	0.926131	DAW1		ENSGALG00000048847											2.06983	2.19225
			ENSGALG00000002993	-1.15196	0.00403243	CA10		ENSGALG00000029383											2.09279	2.16978
			ENSGALG00000003003	-0.925735	0.97861	CCL20		ENSGALG00000055085											1.65304	1.92827
			ENSGALG00000003005	0.13608	0.681601	CHRNB4		ENSGALG00000013920											1.85111	1.80553
			ENSGALG00000003010	0.147869	0.307132	NUP93		ENSGALG00000055047											2.12355	2.07342
			ENSGALG00000003011	-1.43377	0.0347452	TOM1L1		ENSGALG00000027966											1.96618	1.7598
			ENSGALG00000003013	-0.266243	0.964593	NA		ENSGALG00000050070											2.38876	2.38643
			ENSGALG00000003014	1.67115	0.933564	CHRNA3		ENSGALG00000054008											1.93517	1.54356
			ENSGALG00000003015	-0.271425	2.92246e-06	SERPINF1		ENSGALG00000041775											1.60248	1.67036
			ENSGALG00000003016	-1.19534	0.774906	MASP2		ENSGALG00000051307											1.70708	1.82099
			ENSGALG00000003021	0.1677	1	CHRNA5		ENSGALG00000045206											2.00417	1.94031
			ENSGALG00000003022	1.35412	0.435969	FMO5		ENSGALG00000047646											1.38258	1.08234
			ENSGALG00000003024	-0.277104	0.975449	ARMC6		ENSGALG00000050416											2.27973	2.34239
			ENSGALG00000003026	0.381114	0.82572	MRTFB		ENSGALG00000037935											1.54562	1.76268
			ENSGALG00000003029	-0.323042	0.941343	PLPP6		ENSGALG00000026739											1.8632	1.83735
			ENSGALG00000003031	0.0296484	0.863726	SMYD4		ENSGALG00000048307											1.78694	1.98651
			ENSGALG00000003033	-0.238018	0.849345	STXBP4		ENSGALG00000051572											1.08778	1.19613
			ENSGALG00000003034	0.478717	0.759326	SS2		ENSGALG00000051318											1.82881	1.96998
			ENSGALG00000003035	0.589384	1	FAM78B		ENSGALG00000052974											1.49944	1.58459
			ENSGALG00000003039	0.23974	0.43525	SRM		ENSGALG00000052679											1.90194	1.84313
			ENSGALG00000003042	0.199511	0.971248	PXMP4		ENSGALG00000006819											1.45203	1.27026
			ENSGALG00000003045	-0.463853	0.40823	E2F1		ENSGALG00000049712											1.69497	1.6529
			ENSGALG00000003046	-0.213922	0.470944	PSMA4		ENSGALG00000049475											1.57736	1.45935
			ENSGALG00000003047	0.224462	0.924904	SUGP2		ENSGALG00000048922											1.9051	1.68512
			ENSGALG00000003052	-0.0189661	0.991184	AGFG1		ENSGALG00000046939											1.72384	1.84884
			ENSGALG00000003053	-0.371923	0.713383	PRDX6		ENSGALG00000054475											1.647	1.62207
			ENSGALG00000003058	0.364616	1	NA		ENSGALG00000033178											2.3704	2.28666
			ENSGALG00000003059	-0.317972	0.569653	HLF		ENSGALG00000047315											2.00396	1.90557
			ENSGALG00000003063	-0.419678	1	HYKK		ENSGALG00000007976											1.27603	0
			ENSGALG00000003065	-0.0740604	0.979647	NECAB3		ENSGALG00000047169											1.87916	1.95017
			ENSGALG00000003067	-0.50684	0.625009	MRPL44		ENSGALG00000047654											1.74276	1.76671
			ENSGALG00000003068	0.162101	0.782862	EZH1		ENSGALG00000042265											1.75438	1.85543
			ENSGALG00000003071	-0.0422367	1	OGFOD1		ENSGALG00000051074											2.38247	2.46246
			ENSGALG00000003072	0.140757	0.763475	RPA1		ENSGALG00000049077											2.33236	2.30971
			ENSGALG00000003073	0.089914	0.00214295	RHOBTB1		ENSGALG00000014859											2.38028	2.37431
			ENSGALG00000003074	0.0869618	0.63601	AC002985.1		ENSGALG00000054940											2.21294	2.20578
			ENSGALG00000003075	0.622367	0.988185	SLC34A1		ENSGALG00000013683											2.03223	2.14748
			ENSGALG00000003076	-0.587735	1	FASLG		ENSGALG00000053154											1.85026	1.90056
			ENSGALG00000003078	-0.516036	0.0585233	MMD		ENSGALG00000027982											1.99089	1.93022
			ENSGALG00000003079	-0.238133	0.302973	MFF		ENSGALG00000053394											1.87899	1.93683
			ENSGALG00000003081	0.181186	0.914401	SUCO		ENSGALG00000049419											2.23773	2.22829
			ENSGALG00000003082	0.165309	1	DPH1		ENSGALG00000054637											1.62764	1.63697
			ENSGALG00000003084	0.0627331	0.919524	NUDT21		ENSGALG00000040000											1.39998	1.52793
			ENSGALG00000003085	-0.382273	0.440758	CDK1		ENSGALG00000011630											1.88052	1.93569
			ENSGALG00000003086	0.329011	0.349876	EXOSC10		ENSGALG00000053594											1.84102	1.88861
			ENSGALG00000003091	0.27849	0.954203	PARN		ENSGALG00000046023											1.54658	1.63153
			ENSGALG00000003092	0.0130066	0.996359	ERLIN2		ENSGALG00000046702											1.20196	1.02635
			ENSGALG00000003096	-0.0563693	1	CBFA2T2		ENSGALG00000051545											1.88901	1.92827
			ENSGALG00000003099	-0.717346	0.0911972	PCTP		ENSGALG00000004903											2.18704	2.15949
			ENSGALG00000003101	-0.154486	0.599437	PLPBP		ENSGALG00000047051											1.77973	1.7474
			ENSGALG00000003103	0.122938	0.75769	MST1R		ENSGALG00000048058											1.9738	1.80292
			ENSGALG00000003105	1.94424	0.0157829	ANKFN1		ENSGALG00000013414											1.62511	1.73029
			ENSGALG00000003106	0.6268	0.514364	TOX2		ENSGALG00000032308											1.92915	2.06459
			ENSGALG00000003107	-0.0176854	0.596282	AMFR		ENSGALG00000050846											1.81597	1.91706
			ENSGALG00000003108	-0.00335654	0.829855	SMG6		ENSGALG00000038174											2.27777	2.29318
			ENSGALG00000003111	0.205261	1	BFAR		ENSGALG00000054824											2.33828	2.45303
			ENSGALG00000003113	0.181508	0.737695	RGS14		ENSGALG00000042576											1.9191	2.04027
			ENSGALG00000003114	-0.363622	0.78352	NOG		ENSGALG00000042449											1.57895	1.84215
			ENSGALG00000003118	-1.23886	0.00118077	ADGRA2		ENSGALG00000007721											1.54986	1.88518
			ENSGALG00000003120	-0.641977	0.350453	NCOR2		ENSGALG00000031282											2.00776	2.0865
			ENSGALG00000003122	-0.681066	0.842002	ZFAND2A		ENSGALG00000046687											1.62052	1.77744
			ENSGALG00000003123	1.10251	3.46838e-13	CNTNAP1		ENSGALG00000046854											1.86302	2.07875
			ENSGALG00000003124	-0.296748	0.950391	BRF2		ENSGALG00000009732											2.0255	2.29827
			ENSGALG00000003126	2.03534	0.000236178	ERBB4		ENSGALG00000047754											2.43705	2.66601
			ENSGALG00000003128	-0.222792	0.895752	EDEM2		ENSGALG00000013883											1.78764	2.14223
			ENSGALG00000003129	0.178366	1	RAB11FIP1		ENSGALG00000050090											1.66079	1.85774
			ENSGALG00000003130	-0.146341	0.815451	DDX49		ENSGALG00000048432											2.07517	2.37108
			ENSGALG00000003131	0.384806	0.88697	DGKE		ENSGALG00000055114											1.95629	2.33037
			ENSGALG00000003135	0.125495	0.00109746	ANK3		ENSGALG00000029944											1.16402	1.36502
			ENSGALG00000003136	1.07554	0.886984	IKZF2		ENSGALG00000028573											1.13798	1.38197
			ENSGALG00000003137	0.34443	1	RFLNA		ENSGALG00000008941											1.51971	1.14889
			ENSGALG00000003138	1.95028	0.488477	OXTR		ENSGALG00000048020											1.90091	1.81536
			ENSGALG00000003143	-0.116607	0.95886	ZC3H7A		ENSGALG00000052014											1.44207	1.24435
			ENSGALG00000003144	0.925019	0.000493176	TRIM25		ENSGALG00000009755											1.23761	1.44872
			ENSGALG00000003146	-0.0144041	0.967631	CCDC92		ENSGALG00000039756											2.20274	2.33315
			ENSGALG00000003147	0.017198	0.975449	TRPC4AP		ENSGALG00000042611											2.04771	2.1736
			ENSGALG00000003148	-0.3602	0.983259	SPAG16		ENSGALG00000010940											2.46453	2.63451
			ENSGALG00000003149	0.870339	0.891605	NA		ENSGALG00000036659											2.2111	2.31975
			ENSGALG00000003153	0.00774739	0.998381	COPE		ENSGALG00000035978											1.50294	1.57222
			ENSGALG00000003154	-0.0947055	0.995692	TXNDC11		ENSGALG00000054883											1.27146	1.29472
			ENSGALG00000003155	-0.72335	0.894051	SRR		ENSGALG00000041790											1.94085	1.89462
			ENSGALG00000003160	-0.438757	0.846417	CERS1		ENSGALG00000052920											2.2601	2.32565
			ENSGALG00000003161	-0.770191	0.337744	GDF3		ENSGALG00000047454											1.99434	1.99201
			ENSGALG00000003162	0.194109	0.810337	NA		ENSGALG00000016855											1.94169	1.84788
			ENSGALG00000003163	0.676067	0.00380007	GNAO1		ENSGALG00000048597											1.47501	1.52793
			ENSGALG00000003164	-0.27621	0.858719	MX2		ENSGALG00000048388											2.08567	2.03661
			ENSGALG00000003165	-0.132171	1	CCDC6		ENSGALG00000012695											2.16781	2.27349
			ENSGALG00000003168	0.441411	0.877781	MTMR12		ENSGALG00000054708											1.97234	1.97991
			ENSGALG00000003169	-0.341709	0.824374	CBFB		ENSGALG00000049923											1.90349	1.93022
			ENSGALG00000003172	-0.062628	0.502209	SLC16A9		ENSGALG00000047185											0.703782	1.02635
			ENSGALG00000003174	0.401698	0.629431	RIMS3		ENSGALG00000052785											1.74938	1.74318
			ENSGALG00000003175	0.0368611	1	STKLD1		ENSGALG00000002742											2.28946	2.14343
			ENSGALG00000003179	-0.825654	0.946346	ANGPTL7		ENSGALG00000010392											1.94286	1.87462
			ENSGALG00000003181	-0.25366	0.619916	SURF2		ENSGALG00000049791											2.10956	1.89549
			ENSGALG00000003183	-0.0562636	0.945396	C11H16orf70		ENSGALG00000050273											1.73957	1.71831
			ENSGALG00000003185	-0.0541181	0.0461738	SCPEP1		ENSGALG00000026468											2.05627	2.02634
			ENSGALG00000003189	-0.15009	0.961745	NFYC		ENSGALG00000050035											1.79915	1.85774
			ENSGALG00000003193	-0.968443	9.51582e-05	CRABP-I		ENSGALG00000049901											2.05043	2.08731
			ENSGALG00000003194	-0.016424	1	ATP6V0A2		ENSGALG00000031679											1.85008	1.66532
			ENSGALG00000003195	0.975395	0.646319	TRADD		ENSGALG00000053009											1.58933	1.27026
			ENSGALG00000003197	-0.263218	0.646525	RPL7A		ENSGALG00000048294											2.23186	2.26868
			ENSGALG00000003199	-0.00928782	1	MLX		ENSGALG00000014769											2.34916	2.23243
			ENSGALG00000003201	-0.0203763	0.264744	FBXL8		ENSGALG00000048142											1.95875	2.01195
			ENSGALG00000003203	0.109237	5.40248e-06	NA		ENSGALG00000046683											2.23352	2.2767
			ENSGALG00000003204	-0.000298693	0.899934	MED22		ENSGALG00000052819											2.2992	2.35066
			ENSGALG00000003205	-0.44522	0.495169	EIF4EBP1		ENSGALG00000052697											1.7735	1.33357
			ENSGALG00000003206	0.100086	1	EEF1AKNMT		ENSGALG00000051752											2.01713	2.14679
			ENSGALG00000003208	-0.351214	0.959066	GABARAPL2		ENSGALG00000032311											2.18329	2.12603
			ENSGALG00000003211	-0.100299	1	POLDIP2		ENSGALG00000007253											1.93636	1.9384
			ENSGALG00000003212	-0.47823	0.000902916	NA		ENSGALG00000050028											1.06292	1.16521
			ENSGALG00000003213	-0.299108	0.928873	LGALS2		ENSGALG00000050788											1.41276	1.43422
			ENSGALG00000003217	-0.754415	0.090794	LITAF		ENSGALG00000026119											1.91532	1.82202
			ENSGALG00000003219	-0.219118	0.733196	TMEM231		ENSGALG00000050649											1.58244	1.61074
			ENSGALG00000003220	0.0622595	0.923392	UPF1		ENSGALG00000016529											2.16746	1.98338
			ENSGALG00000003221	-0.304659	0.94855	WDR61		ENSGALG00000053987											1.81143	1.86327
			ENSGALG00000003224	0.987534	0.982876	HSF4		ENSGALG00000053575											1.88713	2.07679
			ENSGALG00000003226	-2.72606	0.00554588	APOBEC2		ENSGALG00000028041											1.89056	1.72406
			ENSGALG00000003227	0.292794	1	RAB11FIP4		ENSGALG00000033883											1.58131	1.45354
			ENSGALG00000003228	0.253186	0.964289	OARD1		ENSGALG00000051673											1.97892	2.07989
			ENSGALG00000003233	0.0051794	0.718284	ASH2L		ENSGALG00000049227											2.12197	2.15738
			ENSGALG00000003235	0.0951585	0.961841	ZFR		ENSGALG00000052716											2.06881	2.05497
			ENSGALG00000003238	-0.140991	0.809852	GNA11		ENSGALG00000054294											2.2004	1.92746
			ENSGALG00000003241	-0.588156	0.933827	CCDC28B		ENSGALG00000051892											1.87347	1.96493
			ENSGALG00000003242	0.599187	1	STAR		ENSGALG00000013834											1.29816	1.10131
			ENSGALG00000003243	0.293859	0.904096	RAD54L2		ENSGALG00000051740											2.02424	1.96893
			ENSGALG00000003245	-0.206807	0.652033	LSM1		ENSGALG00000010448											1.36184	1.48086
			ENSGALG00000003247	0.0265191	1	NFYA		ENSGALG00000049779											1.9068	1.90264
			ENSGALG00000003248	-0.173191	0.94844	SUB1		ENSGALG00000053478											2.09421	2.1141
			ENSGALG00000003249	-0.176407	1	CHUK		ENSGALG00000025525											1.93691	1.92827
			ENSGALG00000003250	-0.0320711	0.998381	ITPA		ENSGALG00000048411											2.20376	2.16932
			ENSGALG00000003254	0.104171	1	BAG4		ENSGALG00000005999											2.32125	2.36749
			ENSGALG00000003256	-0.182555	0.508834	ATP6V0A1		ENSGALG00000049035											1.45217	1.52297
			ENSGALG00000003258	0.338278	0.890682	DNAAF1		ENSGALG00000053930											1.5075	1.41021
			ENSGALG00000003259	-0.197808	0.986308	EIF2B1		ENSGALG00000050234											1.42469	1.6947
			ENSGALG00000003260	-0.104899	0.821531	UTP6		ENSGALG00000037802											1.75806	1.81024
			ENSGALG00000003261	-1.15569	0.00406803	PTRF		ENSGALG00000048492											2.26641	2.12427
			ENSGALG00000003265	-0.439442	0.205862	PTP4A2		ENSGALG00000032053											1.57623	1.51588
			ENSGALG00000003267	0.00865703	0.972358	STAT3		ENSGALG00000025423											2.12957	2.19181
			ENSGALG00000003272	0.116415	1	KHDRBS1		ENSGALG00000047075											2.05012	2.08402
			ENSGALG00000003273	0.164112	0.64641	HSDL1		ENSGALG00000051216											2.23921	2.20285
			ENSGALG00000003281	0.0865315	0.000142647	GSS		ENSGALG00000026599											2.09931	2.02698
			ENSGALG00000003282	0.814239	0.337678	STAT5A		ENSGALG00000047094											2.3718	2.42315
			ENSGALG00000003283	-0.127881	1	THBS4		ENSGALG00000054405											2.22014	2.16292
			ENSGALG00000003284	-0.12035	0.495398	CRLF3		ENSGALG00000050447											1.25534	1.16521
			ENSGALG00000003285	0.492749	0.523363	CDHR2		ENSGALG00000051377											1.91313	1.8925
			ENSGALG00000003286	0.85513	0.80093	ACSBG1		ENSGALG00000051339											2.20816	2.2781
			ENSGALG00000003287	0.172743	1	TMEM39B		ENSGALG00000052018											1.91134	1.98581
			ENSGALG00000003288	-0.00744475	0.992502	TARS		ENSGALG00000028802											1.77931	0.979832
			ENSGALG00000003293	0.00211654	1	MBTPS1		ENSGALG00000014873											1.13798	1.14889
			ENSGALG00000003294	-0.138632	0.900393	ATAD5		ENSGALG00000052957											2.10376	2.2802
			ENSGALG00000003295	-0.493101	0.834706	ADAMTS12		ENSGALG00000048872											2.32526	2.39795
			ENSGALG00000003297	0.151219	0.993591	HDAC1		ENSGALG00000016326											2.05498	1.91789
			ENSGALG00000003298	-0.229264	0.585924	DDX55		ENSGALG00000025400											1.74516	1.80292
			ENSGALG00000003299	0.398009	0.904402	NSD3		ENSGALG00000051276											1.49862	1.71058
			ENSGALG00000003301	-1.18541	0.535447	FAM167B		ENSGALG00000047434											2.01053	1.99873
			ENSGALG00000003302	3.49818	0.34595	SLC38A8		ENSGALG00000054398											2.23204	2.24115
			ENSGALG00000003304	0.0687673	1	CRTC1		ENSGALG00000016607											2.22295	2.28666
			ENSGALG00000003307	-0.0505124	1	TMED2		ENSGALG00000005001											2.34063	2.27969
			ENSGALG00000003308	-0.289447	0.957169	ERLIN1		ENSGALG00000049869											1.45937	1.32256
			ENSGALG00000003310	-0.825543	1	SLC45A2		ENSGALG00000053783											2.50218	2.44721
			ENSGALG00000003313	-1.14744	0.00170142	NA		ENSGALG00000013372											2.09344	2.03876
			ENSGALG00000003314	0.266283	0.998381	RILPL1		ENSGALG00000037453											1.50843	1.57664
			ENSGALG00000003318	-0.0738194	1	SNRNP35		ENSGALG00000051497											1.14541	1.04172
			ENSGALG00000003319	-0.599611	0.847677	ADAP2		ENSGALG00000036839											1.85692	1.91219
			ENSGALG00000003321	0.155217	0.89683	RILPL2		ENSGALG00000003365											1.76037	1.80918
			ENSGALG00000003322	0.279239	0.613797	TBC1D2B		ENSGALG00000054322											1.95941	2.08127
			ENSGALG00000003323	-0.341378	0.0852726	NECAB2		ENSGALG00000043916											2.12426	2.10052
			ENSGALG00000003324	-2.86044	4.6442e-16	PRRX1		ENSGALG00000052479											1.39707	1.04787
			ENSGALG00000003325	-0.212674	1	NA		ENSGALG00000054235											1.70767	1.94566
			ENSGALG00000003326	-0.472085	0.946346	AMACR		ENSGALG00000015656											2.05979	2.16886
			ENSGALG00000003329	-0.240673	1	GORAB		ENSGALG00000053360											1.88092	1.95017
			ENSGALG00000003331	-0.33312	0.343106	FAF2		ENSGALG00000027231											2.22683	2.31702
			ENSGALG00000003333	-0.108392	0.105684	GHDC		ENSGALG00000034453											1.32775	1.36502
			ENSGALG00000003336	-0.812359	0.52471	DAPK2		ENSGALG00000016266											1.72253	1.91989
			ENSGALG00000003337	-0.321008	0.710038	EIF3I		ENSGALG00000016238											1.56633	1.41021
			ENSGALG00000003339	0.143275	0.94433	MTOR		ENSGALG00000025809											2.10782	2.03137
			ENSGALG00000003340	-1.76983	0.647596	GBGT1		ENSGALG00000011329											2.14158	2.12199
			ENSGALG00000003344	-0.407535	0.22879	CLTB		ENSGALG00000002246											2.0464	2.19568
			ENSGALG00000003345	0.119174	3.01298e-05	NA		ENSGALG00000051049											1.5999	1.59489
			ENSGALG00000003348	-1.16975	0.65031	HIGD2B		ENSGALG00000015712											1.76386	1.7598
			ENSGALG00000003349	-0.0884256	0.993418	PLEKHA2		ENSGALG00000051603											1.65104	1.81848
			ENSGALG00000003353	1.11263	0.00801742	RAI14		ENSGALG00000012308											2.10799	2.11844
			ENSGALG00000003354	0.197476	0.977094	KCNH4		ENSGALG00000003923											1.76563	1.93102
			ENSGALG00000003355	-0.546473	0.241689	NA		ENSGALG00000049991											1.61127	1.35479
			ENSGALG00000003356	-0.305735	0.968685	TM2D2		ENSGALG00000054514											2.03171	2.12974
			ENSGALG00000003357	-0.0758518	0.975449	FKBP8		ENSGALG00000038733											1.71854	1.7598
			ENSGALG00000003358	0.0976982	0.986531	UBIAD1		ENSGALG00000012256											1.81393	1.99401
			ENSGALG00000003359	-0.341227	0.212427	RAB5C		ENSGALG00000051652											2.34509	2.19823
			ENSGALG00000003360	-0.292799	0.680805	ARL10		ENSGALG00000048143											1.81367	1.80292
			ENSGALG00000003362	0.196336	1	ACSS2		ENSGALG00000010958											2.13315	2.03813
			ENSGALG00000003365	-0.160335	0.44493	RAD1		ENSGALG00000030550											2.16295	2.20869
			ENSGALG00000003369	0.089657	0.945225	KAT2A		ENSGALG00000000791											1.82021	1.84215
			ENSGALG00000003370	-0.0257736	0.586256	KIAA1191		ENSGALG00000009791											1.41392	1.48854
			ENSGALG00000003373	-0.123258	0.17994	BRIX1		ENSGALG00000031741											1.73249	1.87592
			ENSGALG00000003374	0.396328	0.981374	ESRP2		ENSGALG00000048476											1.76746	1.89462
			ENSGALG00000003377	0.299791	1	SIMC1		ENSGALG00000047227											1.49162	1.57404
			ENSGALG00000003378	0.183039	1	NA		ENSGALG00000048784											2.48393	2.4793
			ENSGALG00000003381	0.259595	0.970803	HERC1		ENSGALG00000047818											1.55202	1.45935
			ENSGALG00000003383	-0.00707508	1	KPNA6		ENSGALG00000009224											1.56307	1.73589
			ENSGALG00000003385	-0.191271	0.986311	LSM4		ENSGALG00000046797											1.60216	1.34431
			ENSGALG00000003387	-0.196327	0.949533	DNAJC21		ENSGALG00000013672											2.05001	2.10052
			ENSGALG00000003391	0.00748197	0.997684	EIF2AK1		ENSGALG00000025955											1.9037	2.03073
			ENSGALG00000003392	0.0705912	0.975449	SBNO1		ENSGALG00000050146											1.86909	1.84215
			ENSGALG00000003396	0.0212298	0.999401	NFATC3		ENSGALG00000048188											2.10447	2.19332
			ENSGALG00000003397	0.120313	0.974347	RHOT1		ENSGALG00000035425											2.25788	2.19885
			ENSGALG00000003398	0.169665	0.328016	ADAM9		ENSGALG00000050979											2.25814	2.34887
			ENSGALG00000003400	-0.141323	0.413037	AIMP2		ENSGALG00000051288											1.99913	1.88861
			ENSGALG00000003403	1.19524	0.0185329	ZNF385C		ENSGALG00000011153											2.29553	2.2183
			ENSGALG00000003405	-0.116332	0.975449	BSDC1		ENSGALG00000034994											1.87289	1.81385
			ENSGALG00000003408	-0.274741	0.208786	RP1-27O5.3		ENSGALG00000021636											1.50146	1.72277
			ENSGALG00000003409	-0.0155977	0.759642	SOGA1		ENSGALG00000041577											1.87916	1.96238
			ENSGALG00000003412	-0.472433	0.0759539	RALGDS		ENSGALG00000051121											1.55166	1.77971
			ENSGALG00000003416	-0.163103	1	FAM160A2		ENSGALG00000052413											2.03592	2.01128
			ENSGALG00000003419	0.23645	0.227298	NA		ENSGALG00000051457											2.34841	2.28787
			ENSGALG00000003420	0.235551	0.779573	ZBTB8A		ENSGALG00000033179											1.68931	1.90931
			ENSGALG00000003424	-0.523013	0.0165814	LMX1A		ENSGALG00000015111											1.73981	1.22091
			ENSGALG00000003426	0.85099	0.758736	RHBDL3		ENSGALG00000050767											1.86466	1.84454
			ENSGALG00000003427	-0.230473	0.996138	USP3		ENSGALG00000050661											2.08422	2.15363
			ENSGALG00000003428	0.148474	0.967325	AC007192.1		ENSGALG00000053821											2.41314	2.54093
			ENSGALG00000003429	-0.230238	0.734449	PBX1		ENSGALG00000048672											1.98746	2.10499
			ENSGALG00000003430	0.205682	0.292058	PMS2		ENSGALG00000043307											1.95037	1.24821
			ENSGALG00000003432	0.320496	1	AGXT2		ENSGALG00000054831											1.89116	1.76385
			ENSGALG00000003433	-0.252279	1	DPEP2		ENSGALG00000047518											1.64438	1.48854
			ENSGALG00000003434	0.0262608	1	C17orf75		ENSGALG00000011704											1.24863	1.08234
			ENSGALG00000003435	-0.537254	0.134048	PGC		ENSGALG00000051024											2.13381	2.24876
			ENSGALG00000003438	-0.0593713	0.886984	NUF2		ENSGALG00000053095											1.50657	1.33672
			ENSGALG00000003439	-0.0590415	0.929822	PLEKHM2		ENSGALG00000042494											1.8191	1.8834
			ENSGALG00000003441	-0.0155871	0.0843253	GTF3C5		ENSGALG00000050847											2.01828	2.13763
			ENSGALG00000003443	0.209582	0.88429	LRRC52		ENSGALG00000036789											1.67515	1.84884
			ENSGALG00000003445	-0.57386	0.000132493	MGST3		ENSGALG00000053280											2.13131	2.20578
			ENSGALG00000003446	1.87447	0.900254	PRLR		ENSGALG00000041323											2.1536	2.06861
			ENSGALG00000003447	0.238048	0.3901	FRS3		ENSGALG00000010130											1.48099	1.48086
			ENSGALG00000003454	0.0672689	0.946346	ZNF207		ENSGALG00000041661											1.93087	1.83635
			ENSGALG00000003456	2.10407	0.717163	CA12		ENSGALG00000025470											2.13879	2.11717
			ENSGALG00000003457	0.163344	1.96194e-06	CNP		ENSGALG00000026121											2.28151	2.28631
			ENSGALG00000003458	0.231275	0.986308	CCZ1		ENSGALG00000051672											1.61669	1.24821
			ENSGALG00000003461	0.639684	0.795445	USP49		ENSGALG00000047292											2.04947	2.24344
			ENSGALG00000003464	0.663423	0.988042	NA		ENSGALG00000052089											1.76592	1.8066
			ENSGALG00000003466	0.796956	0.00330227	AKR1B1		ENSGALG00000025640											1.61524	1.9081
			ENSGALG00000003467	-0.443629	0.869481	BYSL		ENSGALG00000049383											2.14537	2.15129
			ENSGALG00000003470	0.556725	0.833003	ZMAT4		ENSGALG00000048766											2.0876	2.20076
			ENSGALG00000003472	0.913726	0.99197	VWC2L		ENSGALG00000051365											2.34081	2.34751
			ENSGALG00000003473	-0.310568	0.961745	SFRP1		ENSGALG00000047756											1.76312	1.88518
			ENSGALG00000003474	0.0607575	0.794922	MED20		ENSGALG00000052979											1.58244	1.52793
			ENSGALG00000003475	0.111888	0.983259	ACLY		ENSGALG00000005257											1.78623	1.59315
			ENSGALG00000003476	-0.142343	0.971248	ERN1		ENSGALG00000051277											1.72197	1.82947
			ENSGALG00000003478	-2.45812	0.748625	GFI1B		ENSGALG00000051693											1.96922	1.9384
			ENSGALG00000003483	-0.189854	0.299801	GOLGA7		ENSGALG00000050973											1.46704	1.48086
			ENSGALG00000003484	0.256289	0.89661	BARD1		ENSGALG00000053636											1.69833	1.7598
			ENSGALG00000003485	-0.835828	0.234813	CCND3		ENSGALG00000038201											1.84796	1.90931
			ENSGALG00000003487	0.0189803	1	RAB8B		ENSGALG00000049594											1.87404	2.06341
			ENSGALG00000003492	-0.247401	0.540447	PPP1R3E		ENSGALG00000036234											2.0621	1.94109
			ENSGALG00000003495	-0.0203428	0.986531	ALDH9A1		ENSGALG00000048343											1.64806	1.38479
			ENSGALG00000003496	-0.503697	0.964593	TEX2		ENSGALG00000037352											1.21834	1.41021
			ENSGALG00000003498	0.0214803	0.998835	TAF8		ENSGALG00000054833											1.39998	1.28266
			ENSGALG00000003499	0.6696	0.0426576	MAST3		ENSGALG00000046715											1.70506	1.49608
			ENSGALG00000003500	0.689966	1	TSC1		ENSGALG00000044599											1.10326	1.30645
			ENSGALG00000003503	0.0566649	0.87586	MYBL2		ENSGALG00000048380											1.8474	1.92468
			ENSGALG00000003505	-0.15545	1	LACTB		ENSGALG00000052129											1.48	1.36502
			ENSGALG00000003507	-1.07213	0.572098	TECPR1		ENSGALG00000015226											2.04389	1.9554
			ENSGALG00000003509	-0.539287	1	SPACA9		ENSGALG00000042798											1.41276	1.50868
			ENSGALG00000003510	0.361358	0.121975	UCK2		ENSGALG00000053707											1.88401	1.8003
			ENSGALG00000003517	-0.083733	0.993591	ZBTB8OS		ENSGALG00000028459											1.79511	1.66023
			ENSGALG00000003518	-0.2624	0.3947	GPAT4		ENSGALG00000054079											1.37954	1.13192
			ENSGALG00000003520	0.358115	0.778888	POLG2		ENSGALG00000050829											1.17617	0.743741
			ENSGALG00000003521	-0.228938	7.78528e-05	TPM1		ENSGALG00000048921											2.12625	2.09679
			ENSGALG00000003522	-0.110465	0.19181	RBBP4		ENSGALG00000009520											2.13021	2.14343
			ENSGALG00000003523	-0.185664	0.405665	IFT52		ENSGALG00000029227											1.97266	1.89846
			ENSGALG00000003526	-0.0373805	0.993591	TUBGCP2		ENSGALG00000048121											1.90584	1.76787
			ENSGALG00000003527	0.101304	0.22172	ARRDC2		ENSGALG00000051406											2.00965	2.14846
			ENSGALG00000003529	0.0771269	0.999623	SYNC		ENSGALG00000051900											2.20226	2.27918
			ENSGALG00000003532	-0.121952	0.967325	DDX5		ENSGALG00000028360											1.82221	1.9227
			ENSGALG00000003533	-0.233935	0.975449	ZNF511		ENSGALG00000054191											1.54193	1.48854
			ENSGALG00000003536	0.478207	0.941393	KLHL11		ENSGALG00000039786											2.12503	2.17517
			ENSGALG00000003537	-1.85214	0.999174	SGK2		ENSGALG00000016646											2.25854	2.17471
			ENSGALG00000003539	0.245	0.2807	KIAA1522		ENSGALG00000048690											1.95648	1.7707
			ENSGALG00000003540	0.330031	0.169733	CEP95		ENSGALG00000005128											1.96189	1.88122
			ENSGALG00000003545	1.62444	0.157415	CFAP77		ENSGALG00000052989											2.29562	2.29078
			ENSGALG00000003547	-0.117411	0.975449	SKP2		ENSGALG00000051138											2.21383	2.18357
			ENSGALG00000003548	-0.328321	0.104713	BAIAP2L1		ENSGALG00000052926											1.81004	1.49608
			ENSGALG00000003549	-0.500888	0.546074	MTG1		ENSGALG00000007269											1.40642	1.37502
			ENSGALG00000003550	0.33907	1	ARHGAP40		ENSGALG00000025644											1.71085	1.70734
			ENSGALG00000003553	-0.0270676	0.897698	ABCA12		ENSGALG00000045960											1.86084	1.92189
			ENSGALG00000003554	1.56014	0.140207	OPTC		ENSGALG00000054849											1.55942	1.74862
			ENSGALG00000003558	0.237831	0.992502	NADK2		ENSGALG00000045550											1.67297	1.59909
			ENSGALG00000003559	-0.0932875	1	ACTR5		ENSGALG00000027963											2.05343	1.98165
			ENSGALG00000003560	0.611404	0.962027	SLC6A2		ENSGALG00000009743											1.47844	1.73282
			ENSGALG00000003562	0.170584	0.530652	NPTX2		ENSGALG00000036843											1.94237	2.01261
			ENSGALG00000003563	-0.431268	0.259811	YARS		ENSGALG00000054667											2.2652	2.28143
			ENSGALG00000003566	0.243474	0.999553	SMURF2		ENSGALG00000037829											2.28614	2.28266
			ENSGALG00000003567	0.50351	0.934376	FNDC5		ENSGALG00000027779											1.74222	1.81744
			ENSGALG00000003568	1.13386	0.00129248	PPP1R16B		ENSGALG00000049011											2.07074	2.15969
			ENSGALG00000003569	-0.370235	0.725304	TMEM130		ENSGALG00000020554											2.23081	2.12427
			ENSGALG00000003570	0.219825	0.345502	ATIC		ENSGALG00000055132											2.58451	2.23265
			ENSGALG00000003572	0.342679	0.698915	ARHGEF18		ENSGALG00000038692											2.22673	2.15623
			ENSGALG00000003573	0.508443	0.849798	HPCA		ENSGALG00000014203											2.20239	2.05497
			ENSGALG00000003574	-0.739112	2.37154e-07	LPCAT2		ENSGALG00000007346											2.09112	2.12654
			ENSGALG00000003575	-0.432464	0.629628	DNTTIP1		ENSGALG00000047156											2.09421	2.08977
			ENSGALG00000003578	0.458853	3.91749e-07	FN1		ENSGALG00000051680											1.41836	0.699254
			ENSGALG00000003580	-2.81752	1.25074e-31	MMP2		ENSGALG00000009424											2.32266	2.2858
			ENSGALG00000003582	0.520302	0.991987	SLC1A3		ENSGALG00000012735											1.38805	1.34738
			ENSGALG00000003584	-0.208288	0.934019	KPNA2		ENSGALG00000004741											2.12759	2.27422
			ENSGALG00000003588	-0.55677	0.0304988	IRX5		ENSGALG00000047236											2.29625	2.25662
			ENSGALG00000003589	0.303006	0.208656	VTN		ENSGALG00000050526											1.85669	1.91302
			ENSGALG00000003590	-0.59141	0.710238	C17orf58		ENSGALG00000053372											1.61638	1.84215
			ENSGALG00000003594	-1.34876	1.00253e-08	ANK1		ENSGALG00000012421											2.14961	2.08706
			ENSGALG00000003595	0.673582	0.169243	SARM1		ENSGALG00000001433											1.59579	1.52092
			ENSGALG00000003596	0.296073	0.988185	TRRAP		ENSGALG00000005718											2.04763	2.07425
			ENSGALG00000003597	-0.19184	0.921491	AK2		ENSGALG00000054894											2.12087	2.17044
			ENSGALG00000003601	0.653578	0.348749	ATP2B4		ENSGALG00000034946											2.17905	2.29113
			ENSGALG00000003602	0.362622	0.219756	RPGRIP1L		ENSGALG00000052818											2.26613	2.14679
			ENSGALG00000003604	0.00522235	1	SLC46A1		ENSGALG00000033416											2.04428	2.06602
			ENSGALG00000003605	0.168326	1	NIPBL		ENSGALG00000050431											1.71368	1.45114
			ENSGALG00000003614	0.892052	0.583805	AZIN2		ENSGALG00000054811											1.0985	1.11948
			ENSGALG00000003624	0.340117	0.929822	KLHL10		ENSGALG00000006608											2.13695	2.22254
			ENSGALG00000003625	-0.697868	0.669879	NDUFS5		ENSGALG00000051322											2.3306	2.16727
			ENSGALG00000003628	0.0591297	0.94214	TLN2		ENSGALG00000041560											2.14074	1.93569
			ENSGALG00000003631	0.294231	1	CPLANE1		ENSGALG00000047667											2.51645	2.42455
			ENSGALG00000003634	-0.0984905	1	PTEN		ENSGALG00000048502											2.2229	2.31815
			ENSGALG00000003636	-0.245802	0.946346	FBLIM1		ENSGALG00000035478											1.88496	1.59065
			ENSGALG00000003641	-0.131569	0.985657	KAT6A		ENSGALG00000052288											1.58712	1.46509
			ENSGALG00000003642	0.631058	0.703858	PDGFA		ENSGALG00000049702											1.91244	1.83536
			ENSGALG00000003644	1.46441	0.372148	NA		ENSGALG00000048393											1.26008	1.16521
			ENSGALG00000003645	0.542838	0.972079	PITPNM2		ENSGALG00000005985											1.25678	1.2108
			ENSGALG00000003648	-0.756286	0.804232	SVIP		ENSGALG00000047881											1.82046	1.90847
			ENSGALG00000003650	-0.143965	0.190673	NOL11		ENSGALG00000047816											1.86425	2.03073
			ENSGALG00000003651	-0.119569	0.998891	NT5C3B		ENSGALG00000049460											1.98219	1.89549
			ENSGALG00000003652	-0.0816929	0.986308	ATAD1		ENSGALG00000049226											1.95037	1.99301
			ENSGALG00000003655	-0.27609	0.0953454	GAS2		ENSGALG00000006851											2.05679	2.04027
			ENSGALG00000003657	0.458731	0.528111	UNC119		ENSGALG00000046923											1.94085	1.92827
			ENSGALG00000003658	-0.0826057	0.885052	DHX35		ENSGALG00000052701											1.35471	1.16521
			ENSGALG00000003660	-0.365681	1	FANCF		ENSGALG00000001768											1.65532	1.46742
			ENSGALG00000003661	0.332693	0.967325	SETX		ENSGALG00000051348											1.84065	1.46742
			ENSGALG00000003663	-0.107704	0.973971	RBL2		ENSGALG00000009645											1.63654	1.41021
			ENSGALG00000003665	0.132835	1	PIGS		ENSGALG00000016757											1.75566	1.84884
			ENSGALG00000003670	-0.0030468	9.17113e-08	MAFB		ENSGALG00000039172											1.46806	1.56589
			ENSGALG00000003672	0.0228968	0.863857	UBLCP1		ENSGALG00000049173											1.96775	2.08842
			ENSGALG00000003674	0.357712	0.83877	DHTKD1		ENSGALG00000051430											1.45788	1.02635
			ENSGALG00000003675	-0.710263	0.112206	PRKAR1B		ENSGALG00000019231											2.19619	2.14915
			ENSGALG00000003677	-0.368463	0.0500007	NTNG2		ENSGALG00000025604											0.657314	0.743741
			ENSGALG00000003681	-0.1923	0.63845	TOP1		ENSGALG00000015181											1.04591	0.743741
			ENSGALG00000003682	-0.404142	0.470944	ARL6IP4		ENSGALG00000049063											2.27036	2.27083
			ENSGALG00000003683	-0.0418422	0.996359	MED27		ENSGALG00000046753											1.45729	1.73282
			ENSGALG00000003684	0.429106	0.975467	DNAAF5		ENSGALG00000026460											2.20627	1.56774
			ENSGALG00000003687	-0.164559	1	OGFOD2		ENSGALG00000049531											1.79319	1.83635
			ENSGALG00000003688	0.143191	0.974572	NUP155		ENSGALG00000031338											1.59915	1.63153
			ENSGALG00000003689	0.100932	0.0619726	PAPSS2		ENSGALG00000025915											2.20347	2.16246
			ENSGALG00000003690	1.53128	0.00216169	KRT14		ENSGALG00000040436											2.20614	2.15738
			ENSGALG00000003691	0.25449	0.488136	RNF145		ENSGALG00000050685											1.93282	1.94566
			ENSGALG00000003693	0.374902	0.631046	MACF1		ENSGALG00000050740											1.7111	1.87371
			ENSGALG00000003695	0.0128948	0.846417	MINPP1		ENSGALG00000047982											2.05054	2.01967
			ENSGALG00000003696	0.225494	0.792952	NA		ENSGALG00000054648											2.04273	1.85774
			ENSGALG00000003699	-0.713446	0.51773	EBF1		ENSGALG00000047522											2.23614	2.24019
			ENSGALG00000003701	-0.461301	0.69496	SGMS1		ENSGALG00000013817											1.91993	1.92071
			ENSGALG00000003702	-0.156984	0.481464	CLINT1		ENSGALG00000050573											1.22195	1.31458
			ENSGALG00000003703	-0.427785	0.800747	USE1		ENSGALG00000051832											1.6142	1.68512
			ENSGALG00000003705	0.49135	0.915406	VPS13C		ENSGALG00000050672											1.93172	1.89846
			ENSGALG00000003708	0.15983	1	WDR70		ENSGALG00000052221											1.769	1.82247
			ENSGALG00000003709	0.309131	0.745801	PLAT		ENSGALG00000050640											2.30727	2.30077
			ENSGALG00000003712	-0.131402	0.0173024	RAPGEF1		ENSGALG00000049359											1.92652	1.827
			ENSGALG00000003713	0.919508	0.985657	NA		ENSGALG00000054085											1.08426	1.02635
			ENSGALG00000003716	-4.02778	0.0461195	GDNF		ENSGALG00000014699											1.81459	1.71512
			ENSGALG00000003717	-0.0276939	1	MYO9B		ENSGALG00000047397											1.8343	1.85869
			ENSGALG00000003720	-0.0278548	1	FANCD2		ENSGALG00000055100											1.89642	1.99706
			ENSGALG00000003722	-0.026387	0.852272	THG1L		ENSGALG00000048181											2.42753	2.39647
			ENSGALG00000003726	-0.999603	0.0142316	EGFLAM		ENSGALG00000052976											2.35814	2.34315
			ENSGALG00000003727	0.121399	0.975449	HAUS8		ENSGALG00000053764											2.04226	2.14343
			ENSGALG00000003731	0.625793	0.0444415	FBXO42		ENSGALG00000048081											1.87678	1.82947
			ENSGALG00000003732	-0.198409	0.000913051	UCK1		ENSGALG00000036109											2.15842	2.20517
			ENSGALG00000003733	-1.34783	1.37667e-07	LIFR		ENSGALG00000049830											1.87168	1.83877
			ENSGALG00000003734	-0.365776	0.786101	SZRD1		ENSGALG00000037015											2.28461	2.28958
			ENSGALG00000003736	-0.185365	0.0526296	ABCB9		ENSGALG00000049443											2.48354	1.70734
			ENSGALG00000003738	-0.395533	0.344741	EMC3		ENSGALG00000047418											1.4834	1.61644
			ENSGALG00000003741	0.371535	0.538836	MYO18A		ENSGALG00000037193											1.59579	1.45698
			ENSGALG00000003742	0.141527	0.0246743	CPAMD8		ENSGALG00000026317											2.04308	2.074
			ENSGALG00000003743	0.376649	0.0367608	VPS37B		ENSGALG00000050713											1.79703	1.88734
			ENSGALG00000003744	-1.64336	1.30017e-05	ADAM19		ENSGALG00000053079											1.93472	1.88518
			ENSGALG00000003745	-0.130659	0.975449	NECAP2		ENSGALG00000009428											1.70184	1.92827
			ENSGALG00000003747	-0.740633	0.0362474	OSMR		ENSGALG00000002666											0.942818	1.36502
			ENSGALG00000003748	0.0362854	0.671579	ANO5		ENSGALG00000051632											1.74485	1.57222
			ENSGALG00000003750	0.0786537	0.0404961	PLCG1		ENSGALG00000046388											1.80449	1.60665
			ENSGALG00000003753	0.503503	0.955523	CYLD		ENSGALG00000008907											1.96826	1.87371
			ENSGALG00000003757	0.0685303	1	POMT1		ENSGALG00000049438											2.04637	1.79013
			ENSGALG00000003758	-0.476317	0.986151	MREG		ENSGALG00000052869											1.93432	1.87502
			ENSGALG00000003759	-0.678659	0.849932	RORA		ENSGALG00000003759											1.18774	1.00371
			ENSGALG00000003766	-0.0276248	1	KIAA0100		ENSGALG00000011291											1.80402	1.6529
			ENSGALG00000003767	-0.252214	0.142403	NKD1		ENSGALG00000043734											1.46952	1.50135
			ENSGALG00000003770	0.0350569	1	ANXA2		ENSGALG00000004472											1.47199	1.16521
			ENSGALG00000003771	0.211671	0.754866	SIN3B		ENSGALG00000028140											1.34745	1.02635
			ENSGALG00000003774	0.378894	0.823532	ATP13A2		ENSGALG00000048626											1.82906	1.77857
			ENSGALG00000003775	0.362326	0.988185	RICTOR		ENSGALG00000004613											1.86642	1.69133
			ENSGALG00000003777	1.23346	0.0162777	NELL1		ENSGALG00000011211											1.63246	1.47304
			ENSGALG00000003778	-0.0289211	0.884348	TMEM38A		ENSGALG00000019543											1.6935	1.4786
			ENSGALG00000003781	0.0723389	1	SUN1		ENSGALG00000007825											2.04106	1.97353
			ENSGALG00000003786	-0.223613	0.234963	BRD7		ENSGALG00000035799											2.24581	2.34177
			ENSGALG00000003788	0.0425352	0.995692	BNIP2		ENSGALG00000052983											1.69497	1.13192
			ENSGALG00000003789	-4.12446	6.04025e-05	FAM78A		ENSGALG00000005147											1.80335	1.84454
			ENSGALG00000003792	-2.56567	0.473927	FYB		ENSGALG00000001916											1.77227	1.46742
			ENSGALG00000003793	-0.467118	0.418521	GTF2A2		ENSGALG00000029760											2.39457	2.46967
			ENSGALG00000003794	-0.0896835	1	SLC35E1		ENSGALG00000041052											2.0766	2.00505
			ENSGALG00000003795	-0.438035	0.163406	DENR		ENSGALG00000005996											1.97535	1.99942
			ENSGALG00000003798	-0.115289	0.808288	GET4		ENSGALG00000049780											2.37077	2.19011
			ENSGALG00000003799	-0.104649	0.878519	USP4		ENSGALG00000051129											2.20002	2.2701
			ENSGALG00000003800	-0.110221	0.701089	PABPC4		ENSGALG00000003114											1.27055	1.00371
			ENSGALG00000003802	0.13592	1	OTUD7A		ENSGALG00000053733											2.04848	1.83635
			ENSGALG00000003803	-0.531432	1.24421e-08	DAB2		ENSGALG00000007038											1.8105	1.65138
			ENSGALG00000003805	-0.901017	0.985893	PRKG1		ENSGALG00000047016											1.33396	0.954558
			ENSGALG00000003806	-0.247762	0.0309774	RHOA		ENSGALG00000050968											2.14916	2.21872
			ENSGALG00000003807	-0.0792621	0.347963	GPN3		ENSGALG00000047322											2.33062	1.38479
			ENSGALG00000003812	-0.177076	0.347777	UBE2F		ENSGALG00000030112											2.13106	2.12302
			ENSGALG00000003814	-2.22952	0.203602	DKK1		ENSGALG00000028446											2.11162	2.30228
			ENSGALG00000003815	-0.0738339	0.937564	RPN2		ENSGALG00000001895											2.34917	2.32973
			ENSGALG00000003816	0.0846105	0.540344	NT5C1A		ENSGALG00000011251											1.82823	1.94488
			ENSGALG00000003818	0.217126	0.792064	CYFIP2		ENSGALG00000054622											1.39293	1.00371
			ENSGALG00000003819	0.555406	0.603211	ADAP1		ENSGALG00000007118											2.35376	2.19481
			ENSGALG00000003820	-0.178722	0.31863	ARPC3		ENSGALG00000008516											2.21057	2.20181
			ENSGALG00000003821	0.330423	0.203956	RAMP1		ENSGALG00000016905											2.47153	2.56933
			ENSGALG00000003824	0.150819	0.873261	CHERP		ENSGALG00000007092											1.8414	1.87813
			ENSGALG00000003826	0.144722	1	ANAPC7		ENSGALG00000041792											2.22241	2.14174
			ENSGALG00000003829	0.0126513	0.146812	HPCAL4		ENSGALG00000015018											1.72164	1.74862
			ENSGALG00000003832	0.0114711	0.640956	TEX264		ENSGALG00000053875											2.05302	2.09679
			ENSGALG00000003833	1.83617	8.74236e-05	CACNA1E		ENSGALG00000009475											2.45515	2.51731
			ENSGALG00000003836	0.0345708	0.0444705	NA		ENSGALG00000041043											2.0358	1.9792
			ENSGALG00000003837	0.52432	0.574025	ADCY7		ENSGALG00000042439											2.06606	2.17738
			ENSGALG00000003838	0.553958	6.13546e-05	NA		ENSGALG00000051341											2.19967	2.15738
			ENSGALG00000003841	0.917627	0.00277134	NA		ENSGALG00000045815											2.42851	2.47024
			ENSGALG00000003842	0.40726	0.0254805	GHRH		ENSGALG00000001428											2.05574	1.99942
			ENSGALG00000003845	-0.184441	0.265924	MKNK2		ENSGALG00000012938											2.2557	2.165
			ENSGALG00000003849	-3.65737	0.139187	TRPM1		ENSGALG00000049130											1.6098	1.36502
			ENSGALG00000003851	-0.0296141	0.793597	TRIT1		ENSGALG00000004106											2.22079	2.15527
			ENSGALG00000003854	0.792564	0.634504	IFT81		ENSGALG00000010131											2.10129	2.16016
			ENSGALG00000003855	-0.207109	0.956142	SRC		ENSGALG00000051677											1.56668	1.37502
			ENSGALG00000003859	1.12576	0.172983	KRT222		ENSGALG00000048859											1.44577	1.02635
			ENSGALG00000003860	0.035449	2.09547e-05	MID2		ENSGALG00000053369											1.81728	1.56136
			ENSGALG00000003861	-0.341447	0.998835	HERC4		ENSGALG00000051315											1.265	0
			ENSGALG00000003862	0.0241583	0.637977	LRRFIP1		ENSGALG00000050050											1.20838	1.14889
			ENSGALG00000003863	1.45388	1	P2RX7		ENSGALG00000049343											0.911393	0.784092
			ENSGALG00000003866	0.599804	0.437318	FIBCD1		ENSGALG00000026417											2.28686	2.29263
			ENSGALG00000003870	-0.409186	0.209055	MED7		ENSGALG00000031786											2.33755	2.22771
			ENSGALG00000003875	-0.0425673	0.986308	ABL1		ENSGALG00000030442											1.66729	1.79281
			ENSGALG00000003876	-1.75794	0.996765	TIMD4		ENSGALG00000007527											1.86909	1.8976
			ENSGALG00000003878	-0.103675	0.897698	PIN4		ENSGALG00000017304											2.06325	2.01033
			ENSGALG00000003879	-0.282321	0.852079	MFSD2A		ENSGALG00000043009											1.96344	2.01099
			ENSGALG00000003880	-0.0447184	0.739649	STX10		ENSGALG00000003183											1.60258	1.6237
			ENSGALG00000003881	-0.170659	0.986363	ERCC6L		ENSGALG00000047362											1.70818	1.52297
			ENSGALG00000003882	-0.109612	0.825498	SMARCE1		ENSGALG00000051596											0.923832	0.877635
			ENSGALG00000003883	-0.16359	0.97491	MTMR10		ENSGALG00000015465											0.981606	1.13192
			ENSGALG00000003885	0.526374	0.963656	KIAA1614		ENSGALG00000035157											1.00848	1.16521
			ENSGALG00000003886	-0.190208	1	SGCD		ENSGALG00000007141											1.99242	2.04364
			ENSGALG00000003891	0.417837	5.44235e-07	ZNF423		ENSGALG00000052790											1.22631	1.28266
			ENSGALG00000003893	-0.285319	0.673082	XPR1		ENSGALG00000002853											1.58008	1.42551
			ENSGALG00000003895	2.83426	0.0186024	PRDM12		ENSGALG00000016890											3.06273	2.54479
			ENSGALG00000003901	0.0669461	0.344342	P2RX4		ENSGALG00000016954											1.67732	1.35779
			ENSGALG00000003904	0.435475	0.967631	MLPH		ENSGALG00000050516											1.49725	0.907641
			ENSGALG00000003906	-0.00740129	0.613463	MPHOSPH10		ENSGALG00000013134											1.70269	1.52092
			ENSGALG00000003907	0.0154141	0.091367	N4BP1		ENSGALG00000049252											2.03208	2.01554
			ENSGALG00000003908	-0.0285043	0.950994	SLC6A5		ENSGALG00000048322											2.33692	2.37604
			ENSGALG00000003909	-0.208701	1	PIGT		ENSGALG00000049357											2.23582	2.34874
			ENSGALG00000003911	0.574635	0.000357155	CACNG5		ENSGALG00000049135											1.80698	1.89125
			ENSGALG00000003913	-0.543075	0.0722833	MCEE		ENSGALG00000052882											2.3265	2.39434
			ENSGALG00000003914	0.0740575	0.288579	CALR3		ENSGALG00000006622											2.09227	1.84648
			ENSGALG00000003916	-0.449317	0.875724	SIAH1		ENSGALG00000002180											1.72107	2.04391
			ENSGALG00000003919	-0.188329	0.877288	MRPL22		ENSGALG00000010436											1.35735	0.743741
			ENSGALG00000003920	-0.0900014	1	OCRL		ENSGALG00000049858											1.38682	1.16521
			ENSGALG00000003921	0.823279	0.217676	DBNDD2		ENSGALG00000013081											1.93547	2.12828
			ENSGALG00000003922	0.00377686	0.986308	TOP2A		ENSGALG00000051961											1.78672	1.84788
			ENSGALG00000003923	-0.111772	0.269762	COL6A3		ENSGALG00000047925											2.29714	2.45068
			ENSGALG00000003924	-0.32331	0.587177	ACBD6		ENSGALG00000007240											2.19507	2.40462
			ENSGALG00000003928	2.65052	0.922826	LHX3		ENSGALG00000008918											2.15231	2.20705
			ENSGALG00000003929	-0.286445	0.811659	SYS1		ENSGALG00000015336											1.91977	1.98409
			ENSGALG00000003930	-0.0653899	0.916477	APBA2		ENSGALG00000052597											2.3634	2.59872
			ENSGALG00000003932	-0.873194	1.63628e-06	SDC4		ENSGALG00000053562											2.03108	2.20559
			ENSGALG00000003933	0.190773	0.842779	QSOX1		ENSGALG00000051978											1.97909	2.13349
			ENSGALG00000003935	-0.64824	0.863986	PBLD		ENSGALG00000009723											2.51855	2.62153
			ENSGALG00000003936	-0.225186	0.360976	PPT1		ENSGALG00000017120											2.18253	2.1666
			ENSGALG00000003937	0.354472	0.200815	GEMIN5		ENSGALG00000048710											2.33862	2.49201
			ENSGALG00000003939	-0.960738	0.000122577	KLF2		ENSGALG00000005295											2.06804	2.29013
			ENSGALG00000003941	0.197627	0.69095	FUBP3		ENSGALG00000049038											1.81505	1.98409
			ENSGALG00000003942	0.180585	0.988185	LONP2		ENSGALG00000041854											2.0698	2.26941
			ENSGALG00000003944	-0.823505	0.928873	FAM189A1		ENSGALG00000011166											1.94854	1.98236
			ENSGALG00000003947	-0.10704	1	HNRNPH3		ENSGALG00000009684											1.88143	1.9384
			ENSGALG00000003948	-0.200527	0.440196	ALAS1		ENSGALG00000050736											1.8534	0.935706
			ENSGALG00000003950	0.0413881	0.996359	CNOT8		ENSGALG00000049721											1.62449	1.77857
			ENSGALG00000003952	0.515656	0.0292774	RBPJL		ENSGALG00000051271											2.30492	2.33873
			ENSGALG00000003955	0.08374	0.954811	CEP350		ENSGALG00000052988											2.22067	2.22673
			ENSGALG00000003958	-0.0368434	0.205862	PRMT3		ENSGALG00000004582											1.79935	1.76385
			ENSGALG00000003959	0.0679201	0.998967	AP1M1		ENSGALG00000053909											1.69532	1.72719
			ENSGALG00000003965	2.07945	0.598022	LEUTX		ENSGALG00000047389											2.14916	2.32152
			ENSGALG00000003966	-0.337968	0.483098	RPL23A		ENSGALG00000049303											2.07285	1.95279
			ENSGALG00000003969	-0.114603	0.971777	EMC1		ENSGALG00000053044											2.06855	2.04027
			ENSGALG00000003972	0.193993	0.928873	FAXDC2		ENSGALG00000032545											1.98174	2.09247
			ENSGALG00000003973	-0.101568	0.97449	TLCD1		ENSGALG00000034197											1.42517	1.60081
			ENSGALG00000003976	0.132666	0.350242	BCORL1		ENSGALG00000049409											1.95908	1.93022
			ENSGALG00000003977	-0.171798	0.993591	TWF2		ENSGALG00000054749											1.38133	1.17642
			ENSGALG00000003979	0.507642	0.289933	NEK8		ENSGALG00000005509											1.83367	1.67534
			ENSGALG00000003980	-0.386336	0.768009	IQCA1		ENSGALG00000033521											1.48284	1.53482
			ENSGALG00000003985	-0.135047	0.077599	TARSL2		ENSGALG00000048804											2.14071	2.0529
			ENSGALG00000003986	-0.23952	0.917775	PITHD1		ENSGALG00000011473											1.94169	1.90435
			ENSGALG00000003987	-0.808219	1.60712e-05	TRAF4		ENSGALG00000030324											1.96604	1.84551
			ENSGALG00000003990	1.00186	0.675641	RUFY2		ENSGALG00000053777											1.70184	1.98165
			ENSGALG00000003991	-0.383857	0.628799	MRTO4		ENSGALG00000051498											2.35303	2.39446
			ENSGALG00000003995	0.191921	0.943202	ERAL1		ENSGALG00000012782											1.7091	1.69332
			ENSGALG00000003999	1.20492	0.0158878	NAV2		ENSGALG00000047564											1.91333	1.71058
			ENSGALG00000004002	-0.0879123	1	LYPLA2		ENSGALG00000052654											1.84564	2.01261
			ENSGALG00000004003	-0.103684	0.545457	AIFM1		ENSGALG00000015627											1.56912	1.8066
			ENSGALG00000004004	0.565494	0.00164268	PHKB		ENSGALG00000046473											1.93312	2.08402
			ENSGALG00000004005	-0.107286	1	AKR7L		ENSGALG00000052058											2.18626	2.04452
			ENSGALG00000004009	-0.459417	0.0800058	DHRS13		ENSGALG00000025834											2.22528	2.25046
			ENSGALG00000004017	0.0415703	0.603044	TOR1AIP2		ENSGALG00000051137											1.96152	1.8642
			ENSGALG00000004019	0.0521849	0.764998	MARS2		ENSGALG00000028832											2.06723	2.06257
			ENSGALG00000004028	-0.275154	8.22613e-06	MATN4		ENSGALG00000004570											1.90269	1.72719
			ENSGALG00000004033	0.277468	1	GALNT10		ENSGALG00000007590											2.24778	2.09811
			ENSGALG00000004034	-0.205317	0.457709	CAPZB		ENSGALG00000047234											2.02319	1.95355
			ENSGALG00000004035	1.53996	0.949951	CRYBA1		ENSGALG00000040733											2.05987	2.14005
			ENSGALG00000004037	0.307429	0.855181	DNA2		ENSGALG00000043584											1.59807	1.53482
			ENSGALG00000004038	-0.305688	0.973243	ADAL		ENSGALG00000030599											1.92495	2.05789
			ENSGALG00000004039	-0.354232	0.506422	MINOS1		ENSGALG00000053637											2.19438	2.2692
			ENSGALG00000004040	-0.0376717	0.920363	MFAP3		ENSGALG00000045444											1.38435	1.28266
			ENSGALG00000004042	0.152191	0.812856	NUFIP2		ENSGALG00000036244											1.3461	1.37502
			ENSGALG00000004044	-0.280632	5.4532e-05	CSRP3		ENSGALG00000038745											2.26773	2.28631
			ENSGALG00000004045	0.239819	0.55479	AGAP1		ENSGALG00000042822											1.97584	2.03354
			ENSGALG00000004046	-1.27488	0.375917	LARP6		ENSGALG00000047548											1.61169	1.57664
			ENSGALG00000004047	-0.198427	1	GALE		ENSGALG00000039710											2.35374	2.42429
			ENSGALG00000004048	0.308062	0.457709	PTPRS		ENSGALG00000052932											2.2638	2.29043
			ENSGALG00000004049	0.0813091	0.576132	ITFG1		ENSGALG00000040493											2.26455	2.26306
			ENSGALG00000004052	-0.299735	0.883504	GPR107		ENSGALG00000039861											1.85835	1.86233
			ENSGALG00000004055	-0.211042	0.663309	C7orf50		ENSGALG00000049253											1.96054	2.11717
			ENSGALG00000004057	0.0264854	0.758736	HMGCL		ENSGALG00000053176											1.96376	1.88212
			ENSGALG00000004058	-2.08173	0.000192714	GPR146		ENSGALG00000002703											2.10132	2.18771
			ENSGALG00000004059	-0.385124	1	LRRC49		ENSGALG00000009560											1.28546	1.0625
			ENSGALG00000004063	-0.294821	1	SLC25A14		ENSGALG00000052434											1.94738	1.91989
			ENSGALG00000004065	0.517655	0.310054	SLC25A16		ENSGALG00000003648											2.21743	2.11896
			ENSGALG00000004066	1.18012	0.112648	HTR6		ENSGALG00000008864											1.84164	1.79922
			ENSGALG00000004068	-0.064215	0.983425	FAM114A2		ENSGALG00000017179											1.92951	1.95982
			ENSGALG00000004069	-3.21762	0.91728	GPR119		ENSGALG00000011544											1.96613	1.92468
			ENSGALG00000004070	-0.86733	0.813315	MICALL2		ENSGALG00000049087											1.70935	1.77465
			ENSGALG00000004071	-0.112251	0.942435	NETO2		ENSGALG00000051953											1.97801	1.87502
			ENSGALG00000004074	0.438858	0.257725	KCNS1		ENSGALG00000025547											2.12692	2.04786
			ENSGALG00000004078	1.48885	0.00125423	NA		ENSGALG00000039251											1.47401	1.45935
			ENSGALG00000004079	-0.0643283	0.995811	ENOX2		ENSGALG00000053972											2.02363	2.00803
			ENSGALG00000004081	1.27168	0.970966	TMCO4		ENSGALG00000005598											1.99137	2.04602
			ENSGALG00000004082	0.335543	0.92167	TAOK1		ENSGALG00000053140											1.68349	1.53964
			ENSGALG00000004083	1.69564	0.00113874	GRIA1		ENSGALG00000048339											1.57143	1.57664
			ENSGALG00000004085	0.283693	0.0023238	ZDHHC13		ENSGALG00000017388											1.9532	1.58889
			ENSGALG00000004087	0.774111	0.735131	THSD4		ENSGALG00000043077											1.73193	1.62044
			ENSGALG00000004088	-0.0918089	0.998835	FNBP1		ENSGALG00000048108											1.91427	2.12251
			ENSGALG00000004093	-3.41947	3.85343e-10	TBX22		ENSGALG00000054867											1.12597	0.935706
			ENSGALG00000004096	-1.49901	0.863726	CHRNA7		ENSGALG00000049295											1.39827	1.44872
			ENSGALG00000004097	0.0133467	0.427937	LRRC38		ENSGALG00000047891											1.76416	1.78133
			ENSGALG00000004098	0.121478	1	STK4		ENSGALG00000049876											1.15691	1.28266
			ENSGALG00000004103	-0.0164961	1	FAM81A		ENSGALG00000050014											2.14666	2.16978
			ENSGALG00000004104	0.227769	0.756109	INTS1		ENSGALG00000009282											2.11149	2.20663
			ENSGALG00000004106	-0.311685	1	DHCR7		ENSGALG00000014184											1.61054	1.73282
			ENSGALG00000004107	-0.0129961	0.370515	ITM2A		ENSGALG00000047874											1.83693	1.82349
			ENSGALG00000004108	0.366416	0.70884	CCAR1		ENSGALG00000054734											1.38133	1.48086
			ENSGALG00000004110	-0.0317526	0.904139	NA		ENSGALG00000037686											2.08004	1.99232
			ENSGALG00000004112	-0.471863	0.796447	FUCA1		ENSGALG00000013625											2.23259	2.14343
			ENSGALG00000004113	1.42041	4.76991e-08	P2RY10		ENSGALG00000015864											2.09109	1.94754
			ENSGALG00000004115	-0.0556887	0.806237	DNAJA2		ENSGALG00000016286											1.85669	1.76268
			ENSGALG00000004116	-0.934682	0.914401	TRPM8		ENSGALG00000048717											1.87111	2.13955
			ENSGALG00000004121	0.36718	0.0559743	LPAR4		ENSGALG00000007016											1.49246	1.43422
			ENSGALG00000004122	-0.114811	0.997368	PNRC2		ENSGALG00000054400											2.0557	1.96163
			ENSGALG00000004123	-0.858677	0.228992	PABPC1L		ENSGALG00000050012											1.85442	1.93022
			ENSGALG00000004127	0.784602	0.662417	NA		ENSGALG00000047213											1.27215	1.32579
			ENSGALG00000004128	-0.371436	0.0250487	CYSLTR1		ENSGALG00000050892											1.90107	1.90641
			ENSGALG00000004133	0.0652563	0.946346	SRSF10		ENSGALG00000005412											1.72335	1.6529
			ENSGALG00000004134	2.08562	0.000109956	GLRA1		ENSGALG00000048878											1.91208	1.91706
			ENSGALG00000004140	0.484176	0.0179446	SH3BP4		ENSGALG00000051139											1.76615	1.94754
			ENSGALG00000004143	0.0762113	0.864052	YWHAB		ENSGALG00000016288											1.67857	1.71962
			ENSGALG00000004144	-0.0133042	0.0373441	DDX21		ENSGALG00000036358											1.25031	1.36502
			ENSGALG00000004146	1.02726	0.191661	RIMS4		ENSGALG00000052387											2.02614	2.12603
			ENSGALG00000004150	0.546456	0.751888	MYO1E		ENSGALG00000013951											2.01224	2.1159
			ENSGALG00000004152	0.0429391	0.805617	C9orf78		ENSGALG00000051194											2.11878	1.91339
			ENSGALG00000004153	0.147808	0.432899	NADSYN1		ENSGALG00000052962											2.33965	2.42392
			ENSGALG00000004155	-2.2064	0.878794	MYOM3		ENSGALG00000030821											1.55657	1.58281
			ENSGALG00000004156	0.216698	0.967631	KIF1BP		ENSGALG00000046986											2.01428	2.06602
			ENSGALG00000004160	0.154944	0.127608	G3BP1		ENSGALG00000045350											2.50469	2.49701
			ENSGALG00000004161	-0.0968086	0.991355	CCNB1		ENSGALG00000021772											2.21207	2.33627
			ENSGALG00000004162	0.204324	0.54742	SLC16A6		ENSGALG00000029254											2.15231	2.32959
			ENSGALG00000004165	-0.176628	0.828837	TOR1A		ENSGALG00000004528											1.9695	2.05351
			ENSGALG00000004166	-0.0305403	0.910145	VPS51		ENSGALG00000052458											1.988	2.10683
			ENSGALG00000004168	0.146879	0.98926	FEM1A		ENSGALG00000015878											2.17325	2.17202
			ENSGALG00000004169	-0.0246161	0.983259	NA		ENSGALG00000012018											1.96585	2.05994
			ENSGALG00000004170	0.0551618	0.692555	ADA		ENSGALG00000013579											2.19095	2.28666
			ENSGALG00000004171	0.1117	1	RNF111		ENSGALG00000051590											2.24285	2.39795
			ENSGALG00000004172	-0.137964	0.736764	BET1L		ENSGALG00000046053											1.74784	1.69667
			ENSGALG00000004174	-0.134946	0.877288	VPS26A		ENSGALG00000031971											1.91495	2.01967
			ENSGALG00000004176	-0.500062	0.750717	ATOX1		ENSGALG00000008039											1.82137	1.87592
			ENSGALG00000004179	-0.0176017	0.949533	ANAPC5		ENSGALG00000037581											1.89734	1.79548
			ENSGALG00000004180	-0.14044	0.585535	TOR1B		ENSGALG00000051230											1.25772	1.08234
			ENSGALG00000004184	-0.0270102	1.01413e-06	SPARC		ENSGALG00000017262											1.60365	1.77857
			ENSGALG00000004186	-0.126122	0.755584	NSRP1		ENSGALG00000043474											2.2791	2.3439
			ENSGALG00000004189	-0.597022	0.915406	MAFK		ENSGALG00000053685											2.25951	2.35878
			ENSGALG00000004190	-0.0693051	1	RNF34		ENSGALG00000009507											1.97535	1.87188
			ENSGALG00000004191	-0.0612044	0.942435	RIC8A		ENSGALG00000047105											2.01086	2.10292
			ENSGALG00000004192	-0.156002	0.986285	SLTM		ENSGALG00000011164											1.94772	1.93761
			ENSGALG00000004193	0.419067	1	ARSG		ENSGALG00000053544											1.57623	1.32579
			ENSGALG00000004195	-0.0627059	1	KIF4B		ENSGALG00000025549											1.91208	1.87903
			ENSGALG00000004196	0.677065	0.557107	UGT1A1		ENSGALG00000054051											2.12756	2.25586
			ENSGALG00000004197	-0.165668	0.0915879	SUPV3L1		ENSGALG00000026402											1.84814	1.71962
			ENSGALG00000004198	0.0372838	1	PDZD11		ENSGALG00000014727											2.16008	2.07227
			ENSGALG00000004199	0.668711	1	TMEM184A		ENSGALG00000001934											1.80751	2.06459
			ENSGALG00000004200	0.30184	0.97922	DPP9		ENSGALG00000004304											1.58131	1.72092
			ENSGALG00000004203	-0.00708938	0.776006	PSMG3		ENSGALG00000047178											1.50657	1.48086
			ENSGALG00000004204	0.00560296	0.998381	MINDY2		ENSGALG00000047981											1.23161	1.30307
			ENSGALG00000004205	-0.0622091	0.578252	SOAT1		ENSGALG00000025793											1.73683	1.57664
			ENSGALG00000004209	0.824237	0.255351	ELFN1		ENSGALG00000029449											1.9981	2.00108
			ENSGALG00000004212	-0.141653	1	ADAM10		ENSGALG00000036520											1.86484	2.02918
			ENSGALG00000004215	-0.239824	0.997684	WIPI1		ENSGALG00000047944											1.9228	1.68026
			ENSGALG00000004216	-0.158361	1	TOR3A		ENSGALG00000015267											1.73981	1.7598
			ENSGALG00000004220	-0.181482	0.533675	SERINC3		ENSGALG00000040724											1.89243	1.91015
			ENSGALG00000004221	3.12291	0.582288	IL22RA1		ENSGALG00000049081											1.88669	1.95017
			ENSGALG00000004222	0.53702	0.000475442	HK1		ENSGALG00000047752											2.08235	2.17829
			ENSGALG00000004224	-0.415921	0.915406	MAD1L1		ENSGALG00000046083											1.87007	2.05143
			ENSGALG00000004225	0.361295	0.660503	KDM2B		ENSGALG00000047893											1.06551	1.2575
			ENSGALG00000004227	0.295927	0.00368143	FAM20B		ENSGALG00000050189											1.9684	1.96746
			ENSGALG00000004228	0.228923	1	USP40		ENSGALG00000047305											1.91516	1.89846
			ENSGALG00000004231	0.0853556	0.915406	IFNLR1		ENSGALG00000036128											2.06206	1.91505
			ENSGALG00000004234	-0.393085	0.842858	PGGHG		ENSGALG00000016943											1.78165	1.99232
			ENSGALG00000004236	0.112046	0.799287	TRAF3IP1		ENSGALG00000011489											1.9978	2.1506
			ENSGALG00000004237	-0.12678	0.546074	PRKAR1A		ENSGALG00000048906											1.19354	1.28266
			ENSGALG00000004238	-0.537951	0.438376	MRM2		ENSGALG00000012913											1.80931	2.22713
			ENSGALG00000004239	0.125822	1	IFITM5		ENSGALG00000029572											1.71517	1.79391
			ENSGALG00000004240	0.0162872	0.803518	ORAI1		ENSGALG00000050468											1.9553	1.88607
			ENSGALG00000004243	3.34232	0.734073	NA		ENSGALG00000017097											1.41622	1.08234
			ENSGALG00000004244	0.218779	0.917692	TTPAL		ENSGALG00000046853											1.8606	1.97071
			ENSGALG00000004245	-0.102033	0.882626	NUDT1		ENSGALG00000048699											2.39607	2.59687
			ENSGALG00000004246	-0.0931823	0.0852076	SLC6A4		ENSGALG00000012123											1.68197	1.74017
			ENSGALG00000004247	0.135969	0.976573	MORN3		ENSGALG00000046836											1.89358	2.00078
			ENSGALG00000004249	1.16114	0.797936	GRHL3		ENSGALG00000053041											1.71657	1.96567
			ENSGALG00000004250	0.733691	1.05391e-08	NA		ENSGALG00000020793											1.27215	1.62763
			ENSGALG00000004252	-3.26444	2.36078e-07	CTSL		ENSGALG00000053563											1.82945	2.05558
			ENSGALG00000004254	0.0781637	7.82745e-07	TMEM120B		ENSGALG00000049734											2.25094	2.20205
			ENSGALG00000004255	0.184826	0.529016	SNX8		ENSGALG00000047304											1.85954	2.16866
			ENSGALG00000004257	1.37209	0.646669	TSPAN15		ENSGALG00000050874											1.93292	1.74862
			ENSGALG00000004259	-0.0285733	0.915406	BLMH		ENSGALG00000010139											2.33379	1.773
			ENSGALG00000004260	0.953978	0.105929	NA		ENSGALG00000052369											1.66535	1.75861
			ENSGALG00000004261	-0.825546	0.933963	AQP9		ENSGALG00000029621											1.66692	1.31458
			ENSGALG00000004263	-0.0226288	0.826632	MYDGF		ENSGALG00000048742											2.07751	1.99843
			ENSGALG00000004266	0.158596	0.92548	TNFAIP8L1		ENSGALG00000049880											1.36573	1.30307
			ENSGALG00000004267	-0.133825	0.0025378	SIGIRR		ENSGALG00000051934											1.54488	1.27026
			ENSGALG00000004268	-0.080987	0.937686	NIPAL3		ENSGALG00000005956											1.96297	2.09811
			ENSGALG00000004270	-2.55679	2.08941e-11	ALDH1A2		ENSGALG00000050773											2.14928	2.19481
			ENSGALG00000004272	-0.793132	0.74584	ASB1		ENSGALG00000050068											1.5821	1.29472
			ENSGALG00000004273	-0.0801786	0.961745	RALGPS2		ENSGALG00000047504											2.00877	2.12251
			ENSGALG00000004274	-1.62238	1.81813e-13	TWIST2		ENSGALG00000050382											1.25937	1.19613
			ENSGALG00000004276	-0.323786	0.00504266	CHST12		ENSGALG00000000311											1.58052	1.54829
			ENSGALG00000004279	-4.36801	0.477684	GRIFIN		ENSGALG00000015388											2.28706	2.43378
			ENSGALG00000004282	0.0206082	0.975449	RCAN3		ENSGALG00000048286											2.87418	2.64609
			ENSGALG00000004285	0.72619	1	HNF4A		ENSGALG00000054318											2.29275	2.40316
			ENSGALG00000004286	-2.62576	3.25986e-10	COL13A1		ENSGALG00000054840											2.57781	2.68445
			ENSGALG00000004288	0.243573	0.988185	HDAC4		ENSGALG00000010016											2.22437	2.18535
			ENSGALG00000004290	0.259755	0.201961	ANGPTL1		ENSGALG00000049588											2.3424	2.00078
			ENSGALG00000004293	2.36747	0.225662	PLG		ENSGALG00000011019											2.25977	2.16547
			ENSGALG00000004294	-0.192983	0.344794	CGNL1		ENSGALG00000016397											1.84984	1.84454
			ENSGALG00000004295	-0.0515314	1	CPD		ENSGALG00000013663											2.0593	2.04089
			ENSGALG00000004297	0.435104	0.881598	DNAH1		ENSGALG00000014963											1.53934	1.54161
			ENSGALG00000004300	0.424926	0.676913	PTDSS2		ENSGALG00000007123											2.25223	2.17314
			ENSGALG00000004302	-0.195643	0.0596886	NDUFA10		ENSGALG00000038771											2.0005	2.12727
			ENSGALG00000004304	-0.000611418	0.335724	TCF12		ENSGALG00000015152											2.17019	2.18203
			ENSGALG00000004306	0.8091	0.567497	SYT12		ENSGALG00000005450											2.28144	2.36214
			ENSGALG00000004309	0.903152	0.00383723	GDAP1L1		ENSGALG00000053118											2.10966	1.99775
			ENSGALG00000004310	-0.348964	0.808443	TTYH3		ENSGALG00000049920											1.80771	1.69804
			ENSGALG00000004311	0.116323	1	AGGF1		ENSGALG00000049894											1.40118	1.54829
			ENSGALG00000004319	-0.264045	0.914167	NUDT13		ENSGALG00000001986											2.161	2.09357
			ENSGALG00000004320	0.952682	8.57805e-07	FAT2		ENSGALG00000051419											1.81617	1.69332
			ENSGALG00000004321	-0.104669	0.817586	OSER1		ENSGALG00000014711											1.54573	1.61074
			ENSGALG00000004322	0.834227	0.490856	NA		ENSGALG00000016459											1.67424	1.7557
			ENSGALG00000004323	0.0749658	0.899292	RASAL2		ENSGALG00000052709											2.19136	2.09569
			ENSGALG00000004324	-0.0363349	0.984854	SETD1A		ENSGALG00000034970											1.85429	1.98752
			ENSGALG00000004325	0.416457	0.53622	P4HA1		ENSGALG00000034961											1.91516	1.94299
			ENSGALG00000004326	-0.196378	0.928873	GOSR1		ENSGALG00000051096											1.42742	1.22091
			ENSGALG00000004328	0.344539	0.973145	IGHMBP2		ENSGALG00000038550											1.92581	2.05994
			ENSGALG00000004329	0.494195	0.770528	NA		ENSGALG00000025354											1.95138	1.91422
			ENSGALG00000004332	1.50717	0.934799	PLA2G12B		ENSGALG00000012044											2.04211	2.02477
			ENSGALG00000004333	0.581456	0.152186	ABCA5		ENSGALG00000010677											2.30449	2.32421
			ENSGALG00000004334	0.47652	0.688613	MYLK3		ENSGALG00000004850											2.16565	2.25063
			ENSGALG00000004339	0.480064	0.28693	PDE8B		ENSGALG00000046786											2.1832	2.24154
			ENSGALG00000004341	0.0210038	0.929009	NA		ENSGALG00000054234											2.00383	2.15738
			ENSGALG00000004342	0.135691	0.362911	ORC6		ENSGALG00000051608											2.04721	2.11282
			ENSGALG00000004343	0.233438	0.0908569	HPD		ENSGALG00000055121											2.55263	2.51994
			ENSGALG00000004345	-1.19435	3.55658e-06	OIT3		ENSGALG00000006908											2.1	2.02698
			ENSGALG00000004346	-0.0318455	0.0688658	P2RY4		ENSGALG00000047170											1.79415	1.8066
			ENSGALG00000004347	0.142814	0.986363	NEDD4		ENSGALG00000054705											1.41392	1.73156
			ENSGALG00000004348	0.081712	0.945908	BRAT1		ENSGALG00000042621											1.4111	1.50868
			ENSGALG00000004350	0.195871	0.817341	WDR41		ENSGALG00000019842											1.92173	1.92189
			ENSGALG00000004352	-0.274664	0.94214	PSMD9		ENSGALG00000014078											1.97079	2.04027
			ENSGALG00000004353	-0.223169	0.347152	TBCA		ENSGALG00000053596											2.01943	2.01422
			ENSGALG00000004355	-0.183703	0.720258	MCU		ENSGALG00000034229											1.90183	1.8066
			ENSGALG00000004357	-0.0469756	0.00013481	ANXA6		ENSGALG00000050505											1.86624	1.64079
			ENSGALG00000004358	-1.00851	0.929822	AMZ1		ENSGALG00000046961											1.94399	1.88122
			ENSGALG00000004362	-0.415887	0.561036	MRPL21		ENSGALG00000053474											1.70184	1.86647
			ENSGALG00000004363	0.0534007	0.733875	MCM3AP		ENSGALG00000005630											1.54193	1.64235
			ENSGALG00000004364	0.845038	0.0193047	ABR		ENSGALG00000051701											1.90626	1.68512
			ENSGALG00000004365	0.0869991	1	WDR66		ENSGALG00000050040											1.60323	1.71962
			ENSGALG00000004366	-0.117873	1	BAP1		ENSGALG00000053541											1.6908	1.70734
			ENSGALG00000004367	-1.19808	0.890772	AWAT1		ENSGALG00000052350											2.16044	2.08842
			ENSGALG00000004369	-0.48705	1	PYGO1		ENSGALG00000041370											1.38559	1.51588
			ENSGALG00000004370	-0.343002	0.970966	MAP2K6		ENSGALG00000002232											1.51647	1.00371
			ENSGALG00000004372	-0.228125	0.740061	MICU1		ENSGALG00000047276											1.60801	1.56404
			ENSGALG00000004373	1.27049	0.00021573	KCNJ16		ENSGALG00000054374											1.99421	2.03445
			ENSGALG00000004375	-0.0724072	1	VPS35		ENSGALG00000008667											1.80355	1.80918
			ENSGALG00000004376	-0.391272	0.0214696	KCNJ2		ENSGALG00000014821											1.96058	1.98409
			ENSGALG00000004378	0.0806048	1	ASB6		ENSGALG00000054123											2.00919	2.13075
			ENSGALG00000004379	-0.240492	0.734297	BCL7A		ENSGALG00000013689											1.83342	1.87813
			ENSGALG00000004383	-0.353221	0.906006	TIMM22		ENSGALG00000040369											1.49862	1.37502
			ENSGALG00000004386	1.30111	0.0596886	SOX9		ENSGALG00000054530											1.94622	1.88734
			ENSGALG00000004387	0.265208	1	CCPG1		ENSGALG00000026188											1.63286	1.74441
			ENSGALG00000004390	0.19215	1	AP3B1		ENSGALG00000017380											1.86078	1.80292
			ENSGALG00000004393	0.88667	0.627252	SI		ENSGALG00000051477											2.16947	2.33256
			ENSGALG00000004394	0.421009	0.966355	NA		ENSGALG00000010924											1.54488	1.43422
			ENSGALG00000004397	0.374701	0.564975	MLXIP		ENSGALG00000051113											2.03757	2.0529
			ENSGALG00000004398	0.69456	0.542097	CARD11		ENSGALG00000027785											1.85895	1.73156
			ENSGALG00000004400	1.15161	1.90279e-05	SPECC1		ENSGALG00000032066											2.0059	1.85352
			ENSGALG00000004401	-0.797706	0.908758	WNT11B		ENSGALG00000008764											2.31322	2.22113
			ENSGALG00000004410	-0.483656	0.901806	ANAPC16		ENSGALG00000014233											1.90477	2.07342
			ENSGALG00000004412	-0.066758	1	AC048338.2		ENSGALG00000053470											2.09993	1.89549
			ENSGALG00000004413	-0.235986	0.0163271	SLC39A11		ENSGALG00000004907											2.32749	2.44156
			ENSGALG00000004416	-0.419367	0.800563	TTC19		ENSGALG00000053412											2.06745	1.91989
			ENSGALG00000004418	-0.857935	5.40248e-06	SSTR2		ENSGALG00000012219											2.16638	2.22673
			ENSGALG00000004420	0.16218	7.63712e-08	SDK1		ENSGALG00000046815											2.02041	2.01743
			ENSGALG00000004424	-0.334569	0.416194	SEC16B		ENSGALG00000049076											1.97033	1.98165
			ENSGALG00000004425	0.0653406	0.945908	SCAMP1		ENSGALG00000047720											2.571	2.44553
			ENSGALG00000004428	-1.11223	0.536977	NA		ENSGALG00000054126											1.93312	1.9227
			ENSGALG00000004431	-0.253364	0.945908	SAR1A		ENSGALG00000041834											2.09955	1.86964
			ENSGALG00000004435	0.187656	1	RAB27A		ENSGALG00000008554											0.927389	0.743741
			ENSGALG00000004436	-1.21888	0.0574927	CYP3A4		ENSGALG00000010774											1.92003	2.17156
			ENSGALG00000004437	-1.87449	0.0275641	LHFPL2		ENSGALG00000049574											1.5549	1.59489
			ENSGALG00000004438	-0.572617	0.306107	ARSB		ENSGALG00000054523											2.16609	2.28908
			ENSGALG00000004440	-0.173528	0.750776	AC048338.1		ENSGALG00000047461											2.00119	1.92387
			ENSGALG00000004442	-0.100825	0.479779	PPA1		ENSGALG00000007809											2.26146	2.26524
			ENSGALG00000004444	-0.31649	1	SHCBP1		ENSGALG00000051045											1.89094	1.90847
			ENSGALG00000004446	2.55191	0.000132304	NPFFR1		ENSGALG00000002536											1.89789	2.03291
			ENSGALG00000004448	1.40708	0.0420506	BRINP2		ENSGALG00000039822											2.00999	2.01356
			ENSGALG00000004449	-0.924437	0.0356018	CYP3A5		ENSGALG00000052891											2.0726	2.2037
			ENSGALG00000004455	0.114081	1	USP34		ENSGALG00000017172											2.01627	2.00966
			ENSGALG00000004460	-0.257932	1	FOXK1		ENSGALG00000047575											2.12887	2.10736
			ENSGALG00000004465	-0.295158	0.573664	PALD1		ENSGALG00000002455											2.08373	2.1709
			ENSGALG00000004467	-0.143716	1	CLIP1		ENSGALG00000016406											1.94724	1.88734
			ENSGALG00000004469	-0.636719	0.913961	TP53RK		ENSGALG00000008493											2.23272	2.22533
			ENSGALG00000004472	1.72839	4.05747e-09	ASTN1		ENSGALG00000049910											1.81024	1.71962
			ENSGALG00000004474	0.296405	0.899934	PLEKHF1		ENSGALG00000054226											2.06057	2.02413
			ENSGALG00000004476	0.262466	0.0213889	SEMA3G		ENSGALG00000050691											2.06745	1.97673
			ENSGALG00000004477	0.178743	0.988185	NCOR1		ENSGALG00000009157											2.14699	2.25216
			ENSGALG00000004480	-0.325018	1	C11H19orf12		ENSGALG00000021727											1.87484	1.90931
			ENSGALG00000004483	0.123821	1	AHSA2		ENSGALG00000033558											2.07857	2.02477
			ENSGALG00000004486	-0.00722378	0.973093	ZCCHC8		ENSGALG00000047865											1.93277	1.93297
			ENSGALG00000004489	1.04078	1	NA		ENSGALG00000054416											1.79511	1.86327
			ENSGALG00000004491	-0.372512	0.874319	DMGDH		ENSGALG00000051431											2.11185	2.19674
			ENSGALG00000004492	-0.0425877	1	PIGL		ENSGALG00000001375											2.13685	2.03228
			ENSGALG00000004493	-0.0557276	1	RSRC2		ENSGALG00000054451											1.71002	1.87592
			ENSGALG00000004494	-0.178255	0.0922069	CCNE1		ENSGALG00000031700											1.27055	1.10131
			ENSGALG00000004495	0.631693	0.930082	NA		ENSGALG00000035017											2.05131	2.03291
			ENSGALG00000004496	-0.373334	0.0203326	TNIP1		ENSGALG00000052528											1.34687	1.23477
			ENSGALG00000004498	-0.336541	0.439877	SLC2A10		ENSGALG00000005022											1.65437	1.91706
			ENSGALG00000004500	-0.0538919	0.53784	COP1		ENSGALG00000029286											2.1862	2.14005
			ENSGALG00000004503	-0.38932	0.208479	CENPVL2		ENSGALG00000046517											0.842639	1.13693
			ENSGALG00000004504	0.955173	0.790797	NA		ENSGALG00000051047											1.99599	1.86964
			ENSGALG00000004505	-0.308644	0.64938	CCDC137		ENSGALG00000048676											1.23761	1.16521
			ENSGALG00000004506	-0.00909491	0.997684	URI1		ENSGALG00000055002											2.19348	1.97848
			ENSGALG00000004508	-0.796174	0.000493176	EYA2		ENSGALG00000050205											1.89128	1.80292
			ENSGALG00000004509	-0.570294	0.694998	UBB		ENSGALG00000014916											1.48579	0.954558
			ENSGALG00000004514	0.0993857	1	PDE6G		ENSGALG00000048510											1.94535	2.01195
			ENSGALG00000004515	0.169375	0.572851	KNTC1		ENSGALG00000011465											1.43394	1.57222
			ENSGALG00000004517	-0.140598	0.822453	PARP3		ENSGALG00000050420											2.02136	1.83536
			ENSGALG00000004518	-1.187	2.6298e-05	BHMT		ENSGALG00000043925											1.87404	1.87592
			ENSGALG00000004519	-0.438053	0.975449	TRPV2		ENSGALG00000054589											1.42517	1.16521
			ENSGALG00000004521	-1.36061	2.25965e-09	GPX3		ENSGALG00000037682											1.83039	1.81996
			ENSGALG00000004523	0.453618	0.929822	MFN2		ENSGALG00000051614											1.39293	0.784092
[truncated: 13,996 more rows]

## Sheet: MAIN FIG.3
Figure 3b				Figure 3C				Figure 3g						Lactylated Peaks Highlighted in Figure 3g
UMAP1	UMAP2	Cluster		UMAP1	UMAP2	Color		Chromosome	Start	End	Fold	FDR		Chromosome	Start	End
0.754851	-2.09991	C5		0.754851	-2.09991	0.399063		1	24944619	24945310	-1.24	2.81e-07		1	9546681	9557341
-0.209391	-4.03751	C5		-0.209391	-4.03751	-0.342671		18	11310045	11311308	-2.44	5.9e-07		3	107728185	107728654
0.783068	-4.74577	C5		0.783068	-4.74577	-0.323953		1	9546681	9557341	-1.54	1.11e-06		1	65117201	65117684
-1.47052	-1.9115	C1		-1.47052	-1.9115	0.120954		2	100898222	100898430	1.86	1.11e-06		3	99330312	99330619
-0.0559522	-1.59028	C5		-0.0559522	-1.59028	0.497816		27	478682	480627	-1.72	1.11e-06		6	1145614	1159710
-1.86415	-1.53797	C4		-1.86415	-1.53797	-0.0140418		Z	5666904	5667193	-2.11	1.11e-06		2	146181113	146181454
2.24734	0.405631	C3		2.24734	0.405631	0.678789		4	78244191	78244987	-1.16	1.61e-06		21	6286969	6287673
-7.19465	-1.50447	C2		-7.19465	-1.50447	-0.733088		3	107728185	107728654	1.32	3.26e-06		1	118138503	118138865
3.63293	-3.53801	C4		3.63293	-3.53801	-0.685134		27	467121	472722	-1.79	3.26e-06		5	34791449	34791722
-6.06814	0.931845	C2		-6.06814	0.931845	-1.13973		4	70523489	70523872	-1.43	7.49e-06		4	50415720	50416108
-6.24042	-1.50382	C2		-6.24042	-1.50382	-1.01866		Z	1317324	1317527	1.81	7.72e-06		7	17011945	17012494
0.388701	-2.84416	C5		0.388701	-2.84416	0.131925		9	14992674	14992929	1.48	8.3e-06		5	10037728	10038309
1.38093	1.1172	C8		1.38093	1.1172	1.07529		1	156059182	156059365	-1.35	8.3e-06		12	10502326	10502817
2.64349	-4.46063	C4		2.64349	-4.46063	-0.747942		1	65117201	65117684	1.26	8.3e-06		1	45144599	45145035
-0.000383542	-3.65806	C5		-0.000383542	-3.65806	-0.235191		23	101828	102021	-1.3	8.3e-06		31	2706685	2711804
-2.28249	3.86497	C7		-2.28249	3.86497	1.89231		3	99330312	99330619	1.31	8.3e-06		10	14319347	14319793
-2.26142	4.68873	C7		-2.26142	4.68873	1.99245		1	90845350	90848588	-2.45	8.3e-06		3	61256568	61256996
2.58899	-3.93	C4		2.58899	-3.93	-0.643527		14	5642346	5642565	1.49	8.36e-06		2	31686683	31687118
1.02823	-0.268723	C8		1.02823	-0.268723	0.0778159		2	144815792	144816465	1.09	8.36e-06		7	36717708	36719396
4.06128	-4.41798	C4		4.06128	-4.41798	-1.28321		1	44316578	44316760	-1.56	1.21e-05		14	182212	187922
0.138639	-2.65172	C5		0.138639	-2.65172	-0.0749396		7	1468275	1468791	1.39	1.21e-05		2	149610559	149618622
2.30623	-3.74048	C5		2.30623	-3.74048	-0.246597		9	15680858	15681563	0.98	1.82e-05		2	105826876	105827286
0.382582	0.561897	C8		0.382582	0.561897	1.03861		3	64608796	64609142	-1.26	2.03e-05		8	10261986	10262285
-4.91773	-1.44507	C2		-4.91773	-1.44507	-1.40551		7	36494817	36495294	1.58	2.03e-05		6	13959138	13959321
-6.22058	-1.44637	C2		-6.22058	-1.44637	-0.873557		23	2848	4490	-1.52	2.11e-05		3	48347393	48347745
1.4659	-3.07579	C5		1.4659	-3.07579	-0.3795		6	1145614	1159710	-1.28	2.11e-05		3	13591282	13591716
-3.56735	0.696123	C2		-3.56735	0.696123	0.00935837		4	4970768	4971108	1.51	2.16e-05		2	135927405	135927665
1.16305	2.71214	C8		1.16305	2.71214	0.662143		3	34299314	34299704	-1.09	3.51e-05		4	41133604	41134037
0.20204	-4.32902	C5		0.20204	-4.32902	-0.312215		14	162187	167010	-1.46	3.51e-05		15	13010696	13015863
4.34027	-4.00961	C4		4.34027	-4.00961	-1.15518		6	2237754	2238122	1.18	5.13e-05		1	58725119	58725365
-2.39922	4.00892	C7		-2.39922	4.00892	1.99745		33	5136445	5136659	1.7	5.87e-05		5	47495822	47496133
-1.51788	2.0894	C7		-1.51788	2.0894	1.73108		11	15790310	15790650	1.31	6.32e-05		Z	21990821	21991120
2.226	-3.26784	C4		2.226	-3.26784	-0.405502		20	10686289	10686535	1.31	6.32e-05		17	3502258	3502838
1.27197	-1.83129	C3		1.27197	-1.83129	0.195037		13	8325348	8326280	-0.92	6.32e-05		14	342551	353274
3.30811	0.179676	C3		3.30811	0.179676	0.437227		14	309757	311248	-1.63	8.38e-05		3	13344920	13345385
-0.885368	-3.56892	C5		-0.885368	-3.56892	-0.189896		2	146181113	146181454	1.28	0.000102		Z	21969256	21969824
3.29757	-3.50475	C4		3.29757	-3.50475	-0.592217		7	12773761	12773970	1.22	0.00011		26	2061903	2062577
-2.79519	4.22244	C7		-2.79519	4.22244	1.94807		14	321	3009	-1.43	0.00012		15	40536	45223
-6.47024	-1.73855	C2		-6.47024	-1.73855	-0.990506		10	1107722	1108266	-1.11	0.00012		1	175178461	175178953
2.22128	4.7578	C6		2.22128	4.7578	0.112802		2	66018513	66018789	1.4	0.000128		2	45669783	45670703
2.14802	-1.70411	C4		2.14802	-1.70411	0.554387		16	1739384	1740187	-1.09	0.000129		2	136076206	136076696
2.08262	-1.13078	C4		2.08262	-1.13078	0.191808		27	1131301	1133868	-1.59	0.000129		1	26924381	26924586
-1.79242	2.2059	C7		-1.79242	2.2059	1.38004		1	148665205	148665438	1.4	0.000132		Z	42374143	42374504
-5.38025	-1.67391	C2		-5.38025	-1.67391	-1.24198		21	6286969	6287673	0.91	0.000142		5	38756279	38756768
1.78092	2.30564	C8		1.78092	2.30564	0.774137		15	10647280	10647523	1.34	0.000142		4	18300019	18300321
0.98708	-4.9523	C5		0.98708	-4.9523	-0.482153		2	53563824	53564066	-1.2	0.000142		Z	66501318	66501705
-3.22651	2.879	C7		-3.22651	2.879	1.92806		8	9102335	9103694	-0.84	0.000142		21	1218434	1219094
3.54557	-0.83029	C3		3.54557	-0.83029	0.255987		6	25772787	25773214	1.23	0.000143		Z	60566200	60566428
3.70881	-3.37186	C4		3.70881	-3.37186	-0.736531		14	14610691	14611022	-0.96	0.000148		13	17085520	17086071
-2.00674	-2.03738	C1		-2.00674	-2.03738	0.201812		10	7911120	7911311	-1.14	0.000165		3	807825	808292
-0.592863	-3.84973	C5		-0.592863	-3.84973	-0.342343		23	3338309	3338544	1.4	0.000165		Z	65926914	65927186
0.428188	1.08787	C8		0.428188	1.08787	0.621231		28	652324	652899	-1.07	0.000194		8	18387760	18388574
-5.44132	-0.855321	C2		-5.44132	-0.855321	-1.14037		1	66659830	66660354	0.97	0.000203		31	6138282	6138989
0.614535	3.57348	C8		0.614535	3.57348	-0.134456		1	118138503	118138865	-1.08	0.000236		2	146622319	146622761
1.84864	-3.75886	C5		1.84864	-3.75886	-0.384173		5	34791449	34791722	1.21	0.000245		33	10897	13198
3.77521	-3.45751	C4		3.77521	-3.45751	-0.909215		19	8327010	8327432	0.98	0.000245		6	12411733	12411970
-0.472539	3.89914	C8		-0.472539	3.89914	0.53314		5	56686604	56686974	1.34	0.000328		4	44087582	44088627
4.18834	-4.32472	C4		4.18834	-4.32472	-1.22332		4	50415720	50416108	1.06	0.000346		1	60818323	60818769
4.76068	4.4906	C6		4.76068	4.4906	-1.00005		7	17011945	17012494	0.92	0.000356		1	178764448	178764890
-6.26843	-0.655105	C2		-6.26843	-0.655105	-0.89499		21	1474094	1474369	1.32	0.000382		Z	13835484	13835856
3.98818	3.80202	C6		3.98818	3.80202	-0.336224		6	10396967	10397148	1.5	0.000388		1	132592023	132592306
0.116963	1.09371	C8		0.116963	1.09371	1.23815		5	10037728	10038309	1	0.000403		2	62274363	62275197
1.4751	-4.88392	C5		1.4751	-4.88392	-0.507142		7	28964667	28964865	1.5	0.000419		4	57349828	57350095
4.28745	3.72277	C6		4.28745	3.72277	-0.316273		12	10502326	10502817	1.13	0.000419		Z	79432116	79432518
-4.33484	0.201699	C2		-4.33484	0.201699	-1.37942		1	88689604	88690215	-1.31	0.000421		2	83177610	83178243
-6.72814	1.40912	C2		-6.72814	1.40912	-0.733855		1	45144599	45145035	1.04	0.000421		17	5330591	5330864
1.47461	4.41973	C6		1.47461	4.41973	0.0566234		31	2706685	2711804	-1.34	0.000428		24	3960447	3960905
1.0417	-3.85082	C5		1.0417	-3.85082	-0.326436		1	178458426	178458888	1.1	0.000428		11	6409156	6409927
1.63765	-2.30059	C5		1.63765	-2.30059	0.0298468		16	1833574	1835255	-1.1	0.000428		Z	72119112	72119386
3.60444	-3.12601	C4		3.60444	-3.12601	-0.502993		2	87542559	87542867	1.38	0.000437		1	79008226	79008483
2.40246	3.00121	C6		2.40246	3.00121	0.0896241		13	9417187	9417385	1.25	0.000502		2	72237098	72237368
-4.15799	0.518213	C2		-4.15799	0.518213	-0.399414		9	6803263	6803637	1.13	0.000508		6	7950149	7950472
3.98211	-4.61512	C4		3.98211	-4.61512	-1.09283		8	11301603	11303661	-1.45	0.000508		4	42424389	42425103
-6.09375	-0.00637394	C2		-6.09375	-0.00637394	-0.932934		12	20293650	20293965	-1.29	0.000538		1	34154467	34155107
2.6713	5.76375	C6		2.6713	5.76375	-0.0411992		11	16698221	16698403	1.3	0.000557		2	98240971	98241660
2.85704	0.463486	C3		2.85704	0.463486	0.455267		15	12908194	12908415	-1.01	0.000596		5	47166489	47166906
1.1056	-2.851	C5		1.1056	-2.851	-0.141559		10	14319347	14319793	0.93	0.000626		12	6225523	6225965
3.28541	-0.849115	C3		3.28541	-0.849115	0.149481		27	2397703	2399734	-1.12	0.000639		2	86318462	86318719
3.1993	1.03636	C3		3.1993	1.03636	-0.0190023		Z	7455588	7456077	-1.03	0.000696		2	99838327	99838609
3.61306	1.47139	C3		3.61306	1.47139	0.0589555		13	9980114	9980797	0.86	0.000696		25	1407648	1408272
-0.831867	-3.42478	C5		-0.831867	-3.42478	-0.155567		19	5213888	5214198	1.06	0.000696		3	67766994	67767426
4.49653	-3.24736	C4		4.49653	-3.24736	-0.770594		3	61256568	61256996	0.87	0.000723		15	2497162	2497406
-4.53875	0.450491	C2		-4.53875	0.450491	-0.765477		11	253102	253326	-1.03	0.000736		2	112405605	112405930
-0.415632	-3.37304	C5		-0.415632	-3.37304	0.0529009		1	130809790	130810111	1.2	0.000747		6	5015272	5015936
1.95198	4.43981	C6		1.95198	4.43981	0.314209		8	30192062	30194726	-0.87	0.000749		3	73553159	73553453
2.2934	-0.251398	C3		2.2934	-0.251398	0.642903		3	19259057	19259394	-0.93	0.000755		3	36206237	36206740
-5.16586	-0.147092	C2		-5.16586	-0.147092	-0.852275		1	187711457	187711669	2.02	0.000765		11	19991976	19996207
-1.28878	2.20996	C8		-1.28878	2.20996	1.52042		1	144019374	144019625	-1	0.000789		4	40418131	40418474
1.95716	3.32864	C8		1.95716	3.32864	0.174031		6	9942480	9943351	-0.82	0.000789		3	60506251	60506675
-4.81168	-1.36807	C2		-4.81168	-1.36807	-1.53039		6	29628645	29628948	1.2	0.000789		5	51947899	51948345
-1.0446	3.20603	C8		-1.0446	3.20603	0.821512		2	31686683	31687118	1.19	0.000804		1	74434248	74434702
-0.20932	-3.18488	C5		-0.20932	-3.18488	-0.0569057		7	36717708	36719396	-0.81	0.000844		7	30484368	30484750
-5.7489	-1.34187	C2		-5.7489	-1.34187	-1.17398		14	182212	187922	-1.01	0.000851		1	46267470	46267977
1.90799	-3.16484	C5		1.90799	-3.16484	-0.255194		2	145806459	145806856	1.22	0.000886		5	5333400	5333969
-6.99677	1.00052	C2		-6.99677	1.00052	-0.490983		2	149610559	149618622	-1.44	0.000889		8	24194875	24195205
3.11756	-2.50852	C8		3.11756	-2.50852	-0.687976		1	90752270	90755955	-1.52	0.000903		1	14306463	14306950
2.73361	-0.872654	C4		2.73361	-0.872654	0.347699		12	13933277	13933461	1.24	0.00096		9	8274757	8275045
0.149088	0.257728	C8		0.149088	0.257728	0.573219		2	105826876	105827286	-1.4	0.000965		3	8101699	8102175
3.22334	-3.13826	C4		3.22334	-3.13826	-0.308247		23	93487	94671	-0.94	0.000976		1	90855793	90860578
2.96626	-4.12758	C4		2.96626	-4.12758	-0.810585		26	4585	9598	-1.43	0.00105		4	32987907	32988358
3.48347	-3.95375	C4		3.48347	-3.95375	-0.951178		12	17925889	17926202	1.06	0.00108		3	105816419	105817030
3.63678	-0.376947	C3		3.63678	-0.376947	0.212607		4	12470490	12470784	1.13	0.00111		2	6142205	6142461
-4.93452	0.473253	C2		-4.93452	0.473253	-1.66691		8	10261986	10262285	-1.05	0.00114		1	147839761	147840084
0.655492	-3.49007	C5		0.655492	-3.49007	-0.402941		4	24021107	24021780	0.93	0.00117		1	167885601	167886294
1.49596	0.790073	C8		1.49596	0.790073	0.856554		12	10338182	10339222	-0.83	0.00121		10	7598647	7599222
-1.30144	-1.28444	C5		-1.30144	-1.28444	-0.254306		18	11047548	11048965	-1.66	0.00135		2	30705971	30706573
0.512688	1.97899	C8		0.512688	1.97899	0.873746		14	318058	319787	-1.52	0.0014		1	168697978	168699204
-1.61679	3.94757	C7		-1.61679	3.94757	1.47283		4	3259383	3259877	1	0.0014		3	7298413	7298846
-6.599	-1.48532	C2		-6.599	-1.48532	-0.819325		17	3105508	3105736	-1.09	0.0014		2	61368964	61369510
0.196503	2.02892	C8		0.196503	2.02892	1.33833		6	13959138	13959321	1.03	0.0014		3	40851950	40852568
4.43718	4.86341	C6		4.43718	4.86341	-0.832376		3	48347393	48347745	0.91	0.0014		Z	63505379	63505637
2.10204	3.00744	C8		2.10204	3.00744	-0.111065		7	9966638	9967015	-0.96	0.00142		4	55994835	55995501
3.05271	4.59274	C6		3.05271	4.59274	-0.366291		3	13591282	13591716	0.93	0.00143		4	85103421	85103851
2.98994	-4.06776	C4		2.98994	-4.06776	-0.711416		1	94638311	94638605	1.04	0.00143		1	132441406	132441711
-5.78616	-1.87306	C2		-5.78616	-1.87306	-1.16862		1	110088736	110088963	1.08	0.00143		Z	42321700	42322263
1.49825	-0.713261	C3		1.49825	-0.713261	0.371397		9	19770590	19771071	1.04	0.00143		3	33971653	33971911
-0.730577	-0.0909205	C8		-0.730577	-0.0909205	0.636619		4	90111843	90112603	0.85	0.00147		3	68895405	68895914
-1.15929	5.08317	C7		-1.15929	5.08317	1.43569		33	3934926	3935169	-1.13	0.00147		3	13451617	13452164
1.08866	-0.0309449	C8		1.08866	-0.0309449	0.605575		1	90354006	90354326	1.08	0.0015		4	83308956	83309525
-2.24462	1.0834	C8		-2.24462	1.0834	0.426896		6	19172147	19172405	1.2	0.00153		Z	37054565	37055243
-0.0965969	0.462192	C8		-0.0965969	0.462192	0.571557		2	135927405	135927665	1.43	0.00154		1	89416133	89416723
2.21563	-3.82761	C5		2.21563	-3.82761	-0.482182		1	131143489	131143881	1.13	0.00154		10	10117780	10118240
0.958439	-0.543288	C4		0.958439	-0.543288	0.131813		10	14388677	14389061	0.97	0.00159		11	13613990	13614480
1.43851	-3.78648	C5		1.43851	-3.78648	-0.139304		10	16489344	16489881	0.93	0.00161		11	11803154	11803557
3.44689	-3.28183	C4		3.44689	-3.28183	-0.347901		12	3477864	3478211	1.03	0.00161		3	53757663	53758550
4.67383	-1.19191	C3		4.67383	-1.19191	-0.562101		4	41133604	41134037	-1.09	0.00161		5	9084285	9084751
4.00245	-3.79326	C4		4.00245	-3.79326	-0.862014		4	7864318	7864657	-0.85	0.00161		2	37092079	37092442
1.16649	-2.03892	C5		1.16649	-2.03892	0.186564		14	10633492	10633854	1.21	0.00173		1	36383396	36383611
1.07994	1.50331	C8		1.07994	1.50331	0.830252		11	19996473	19999042	-1.42	0.00175		2	26718380	26718666
3.9299	-4.54294	C4		3.9299	-4.54294	-0.963007		10	18348045	18348460	0.92	0.00178		10	18320032	18320305
0.844611	3.52952	C8		0.844611	3.52952	-0.130794		3	5573008	5573338	1.39	0.00178		4	5265355	5265599
-0.638478	0.778568	C8		-0.638478	0.778568	1.07825		15	13010696	13015863	-1.32	0.00179		2	46769146	46769646
2.99526	-2.87364	C4		2.99526	-2.87364	-0.176472		4	80142550	80142863	-0.92	0.00185		20	7973431	7974098
0.479918	-4.47755	C5		0.479918	-4.47755	-0.239893		1	58725119	58725365	1.09	0.00187		3	83308902	83309412
-3.30978	3.01276	C7		-3.30978	3.01276	1.92044		5	47495822	47496133	1.09	0.00187		2	113266392	113267124
-6.89	-1.60724	C2		-6.89	-1.60724	-0.763513		4	89058810	89059288	1.04	0.00188		5	22310417	22310600
-0.614174	2.02132	C8		-0.614174	2.02132	0.824608		1	71737269	71737575	1.21	0.00195		2	9017890	9018146
3.54995	3.08442	C6		3.54995	3.08442	-0.125723		1	59454585	59454963	1.06	0.00199		7	33444092	33444511
1.19239	-3.75336	C5		1.19239	-3.75336	-0.460774		22	794143	794593	0.97	0.00199		14	440719	443647
-5.66682	1.38592	C2		-5.66682	1.38592	-1.08155		5	50946266	50946460	-1.09	0.00199		8	17790113	17790735
-1.24463	1.60722	C8		-1.24463	1.60722	1.21968		Z	21990821	21991120	1	0.00201		4	3095738	3096853
-6.59311	-1.14004	C2		-6.59311	-1.14004	-0.845603		7	29200203	29200589	-1.04	0.00214		1	127165433	127165973
4.68217	-3.78778	C4		4.68217	-3.78778	-1.19635		2	19212187	19212440	1.11	0.0022		4	57161047	57161908
4.41067	3.92094	C6		4.41067	3.92094	-0.528705		27	2691768	2692862	-0.87	0.00223		4	19804517	19804759
-7.46312	-0.971808	C2		-7.46312	-0.971808	-0.660173		1	13635922	13636180	-0.93	0.00223		3	61636131	61636625
-1.89878	4.29498	C7		-1.89878	4.29498	1.70461		3	76150541	76150953	0.99	0.00226		1	8935811	8936180
-0.054989	2.3835	C8		-0.054989	2.3835	1.0848		1	467108	467408	-0.93	0.00231		1	24575527	24576117
4.34272	-3.37445	C4		4.34272	-3.37445	-1.22786		2	37629402	37629668	1.19	0.00235		2	102335492	102335723
-0.503041	0.413523	C8		-0.503041	0.413523	1.03919		14	409933	413768	-0.77	0.00235		2	19930985	19931514
-0.731173	1.67729	C8		-0.731173	1.67729	1.32497		2	62055467	62056174	-0.97	0.00237		1	164702967	164703720
-0.352338	2.06015	C8		-0.352338	2.06015	1.09494		11	17001476	17001892	-0.89	0.00237		2	28686394	28686717
0.837375	-3.28238	C5		0.837375	-3.28238	-0.224135		12	8800647	8800866	1.37	0.00237		2	37714268	37714870
3.61272	4.36697	C6		3.61272	4.36697	-0.0923901		20	13890475	13891965	-0.82	0.00237		3	90884707	90885011
-6.64208	1.21268	C2		-6.64208	1.21268	-0.605806		2	142762914	142766179	-1.62	0.00239		3	97424214	97424483
2.58577	-4.49822	C4		2.58577	-4.49822	-0.878993		17	3502258	3502838	0.78	0.00241		Z	6228458	6229095
-2.40268	3.04688	C7		-2.40268	3.04688	1.79316		14	342551	353274	-0.95	0.00241		6	6738823	6739066
-7.03349	-1.28433	C2		-7.03349	-1.28433	-0.875065		1	166452701	166453412	-0.81	0.00243		Z	8403138	8404130
0.563167	-3.70242	C5		0.563167	-3.70242	-0.404201		31	212017	215040	-1.34	0.00244		2	142307248	142307639
-2.95445	4.41123	C7		-2.95445	4.41123	1.99745		17	10289469	10289807	0.88	0.00263		2	63523418	63523920
-0.580576	-2.3883	C5		-0.580576	-2.3883	0.108305		3	13344920	13345385	0.91	0.00263		4	64574336	64574760
-0.487479	-4.10268	C5		-0.487479	-4.10268	-0.00931504		21	2823188	2823492	0.94	0.00272		5	45547968	45548930
2.29892	5.36742	C6		2.29892	5.36742	0.406691		5	7334783	7335337	-0.85	0.00282		6	36135511	36135896
-1.9382	1.98416	C8		-1.9382	1.98416	1.31071		W	2090086	2090926	1.47	0.00282		2	75609453	75609855
3.77089	-4.24234	C4		3.77089	-4.24234	-0.600299		33	117609	118654	-1.09	0.00282		3	88107023	88107236
-3.28657	3.65109	C7		-3.28657	3.65109	1.99745		1	7920078	7920275	1.15	0.00282		Z	49727916	49728200
1.02542	2.53872	C8		1.02542	2.53872	0.795612		7	36729084	36730054	-0.78	0.00285		21	3129931	3130552
1.0374	0.232369	C4		1.0374	0.232369	-0.39478		Z	21969256	21969824	-0.83	0.00291		8	19017354	19017756
1.72564	4.50816	C6		1.72564	4.50816	0.0623773		23	3783652	3784016	1.21	0.00297		1	14544484	14544959
-7.50095	-0.861027	C2		-7.50095	-0.861027	-0.638903		22	443875	444210	1.08	0.00297		7	13931921	13932181
0.66132	-3.00839	C4		0.66132	-3.00839	-0.327009		4	84263351	84263581	1.19	0.00297		24	146549	147177
-0.372314	-4.40118	C5		-0.372314	-4.40118	-0.168866		3	16078278	16078585	1.01	0.00298		1	121495294	121496017
3.71432	-4.33886	C4		3.71432	-4.33886	-0.93164		3	23387717	23388097	0.95	0.003		4	66453166	66453502
3.99628	4.24656	C6		3.99628	4.24656	-0.297416		9	22685955	22686313	0.91	0.003		10	6426349	6426677
-1.20827	4.85055	C7		-1.20827	4.85055	1.71832		3	24028769	24028967	1.15	0.003		7	21170735	21171065
-1.13053	3.4177	C8		-1.13053	3.4177	1.50603		12	17154998	17155353	-0.94	0.003		1	161585169	161585395
0.508303	-3.08015	C5		0.508303	-3.08015	-0.117821		3	6311643	6314313	-1.37	0.003		3	91086550	91086826
2.89932	-0.71673	C8		2.89932	-0.71673	0.0285138		2	70931493	70931781	1.3	0.00301		2	33009107	33009341
-5.93781	0.73624	C2		-5.93781	0.73624	-1.14234		6	18277268	18277845	0.83	0.00308		1	8854564	8855015
2.44007	4.89405	C6		2.44007	4.89405	0.0467592		26	2061903	2062577	0.8	0.00308		1	57443247	57443519
0.985117	-1.98204	C4		0.985117	-1.98204	-0.3881		15	40536	45223	-1.28	0.00308		1	25539863	25540186
4.14555	-3.26661	C4		4.14555	-3.26661	-0.965284		33	54	935	-1.57	0.00308		3	49533466	49533747
3.7237	2.00529	C3		3.7237	2.00529	-0.534644		15	2304465	2304682	1.07	0.00313		1	145808898	145809500
-3.40851	3.60215	C7		-3.40851	3.60215	1.99745		1	90738013	90740945	-1.27	0.0032		1	165522500	165523954
1.62059	-4.77763	C5		1.62059	-4.77763	-0.435115		5	55518824	55519199	1	0.00322		8	18204461	18205417
1.62638	-4.17361	C5		1.62638	-4.17361	-0.610716		5	177927	178296	-1.08	0.00329		4	11407798	11408362
-2.48509	3.70781	C7		-2.48509	3.70781	1.62628		15	9986016	9986208	1.29	0.00343		3	65038310	65038834
1.01657	-2.79374	C5		1.01657	-2.79374	0.0556782		3	64961832	64962118	1.07	0.00343		2	20533031	20533518
0.715418	-2.02836	C5		0.715418	-2.02836	0.347541		6	11959916	11960316	0.98	0.00348		1	11971172	11971421
-0.46091	4.05607	C7		-0.46091	4.05607	1.34507		13	6169164	6170054	0.84	0.00353		2	124267948	124268256
-0.189182	2.46023	C8		-0.189182	2.46023	0.988657		3	100857032	100857953	-0.79	0.00353		1	182033589	182033879
3.34856	5.46231	C6		3.34856	5.46231	-0.414135		20	10595239	10595586	0.97	0.00353		8	13939409	13939999
3.44891	-3.2018	C4		3.44891	-3.2018	-0.543366		4	30303484	30303762	-1.07	0.00353		1	135592310	135592716
-0.179415	-2.67407	C5		-0.179415	-2.67407	-0.173678		1	175178461	175178953	0.94	0.00353		16	1831978	1832465
0.646611	-1.8542	C5		0.646611	-1.8542	0.0963635		2	45669783	45670703	0.89	0.00359		5	45549115	45549520
2.37498	4.61148	C6		2.37498	4.61148	0.342198		7	31241288	31241522	1.25	0.00376		3	97571852	97572217
3.99514	-3.29084	C4		3.99514	-3.29084	-0.470844		2	147598427	147598652	0.95	0.00376		1	60410645	60410979
-0.539227	-2.5912	C5		-0.539227	-2.5912	-0.127092		6	9961906	9962412	-1.36	0.00376		1	146828165	146828583
2.35274	-4.69211	C4		2.35274	-4.69211	-0.588026		7	15920064	15921009	-0.78	0.00378		3	110833620	110833892
-1.74569	2.30592	C8		-1.74569	2.30592	1.59059		2	136076206	136076696	0.97	0.00402		1	48355539	48355789
3.97854	3.47232	C6		3.97854	3.47232	-0.356787		5	46943991	46944283	1	0.00406		27	5546182	5546803
-0.245112	3.03822	C8		-0.245112	3.03822	0.968197		2	136816498	136816794	-1.08	0.00406		9	12553843	12554070
-0.898554	-3.62979	C5		-0.898554	-3.62979	-0.116855		5	964253	964513	1.18	0.00406		3	89088632	89089224
1.56745	-2.99554	C5		1.56745	-2.99554	0.0283255		17	8101694	8101982	0.84	0.00406		4	51415188	51415476
3.19598	-4.22033	C4		3.19598	-4.22033	-1.15653		1	26924381	26924586	0.9	0.00406		2	73955801	73956596
1.28346	-1.41586	C4		1.28346	-1.41586	0.593949		Z	42374143	42374504	-0.97	0.00412		4	88233517	88233739
-2.35586	2.76034	C7		-2.35586	2.76034	1.64203		Z	66416516	66417240	-0.72	0.00421		5	2482939	2483289
2.2862	1.06606	C3		2.2862	1.06606	0.680918		8	7905085	7905291	-0.92	0.00423		14	13701981	13702500
-5.80899	-1.3646	C2		-5.80899	-1.3646	-1.18512		26	2921756	2922237	0.93	0.00438		3	83755034	83755659
3.20376	-4.92056	C4		3.20376	-4.92056	-1.16607		6	32178315	32178639	-0.83	0.0044		8	13803130	13803375
-0.270856	1.58202	C8		-0.270856	1.58202	1.25397		5	38756279	38756768	0.82	0.0044		3	18331783	18332271
0.68477	-1.68753	C5		0.68477	-1.68753	0.274994		7	34916867	34917343	1	0.0044		2	128589794	128590197
3.66585	-4.24685	C4		3.66585	-4.24685	-0.814501		4	36654099	36654545	1	0.0044		5	36709131	36709757
-6.34717	-1.58567	C2		-6.34717	-1.58567	-1.09253		24	690368	690811	1	0.0044		Z	56558345	56558809
-0.241813	-2.79607	C5		-0.241813	-2.79607	-0.24317		12	15762421	15762782	1.03	0.0044		12	6972745	6973090
0.598867	-1.51987	C5		0.598867	-1.51987	0.450779		12	10554415	10555013	0.88	0.0045		5	7608104	7608696
1.52057	-3.50049	C4		1.52057	-3.50049	-0.389237		4	18300019	18300321	0.93	0.0045		4	48015256	48015462
-6.13873	-0.731369	C2		-6.13873	-0.731369	-1.00558		4	81005341	81005541	1.16	0.00463		4	55179582	55179977
2.93274	-1.28952	C4		2.93274	-1.28952	0.324352		Z	66501318	66501705	0.91	0.00467		2	47302253	47302446
-7.56366	-1.36164	C2		-7.56366	-1.36164	-0.855501		Z	55178422	55178622	1.28	0.00476		Z	33348669	33349256
-3.01823	-2.18862	C1		-3.01823	-2.18862	0.646323		Z	23557309	23557603	1.13	0.00479		1	69293418	69294388
1.53537	0.779484	C3		1.53537	0.779484	1.07837		1	62860762	62861260	-0.75	0.0048		3	7984326	7984823
-2.65113	2.87838	C7		-2.65113	2.87838	1.5971		21	1218434	1219094	0.82	0.00505		Z	17874537	17874824
-1.94991	-2.08746	C1		-1.94991	-2.08746	0.397913		8	15933907	15934266	-0.9	0.00549		2	57012616	57013091
1.7732	0.987849	C8		1.7732	0.987849	0.445859		Z	60566200	60566428	0.91	0.00555		5	55645992	55646308
0.208574	-3.77881	C5		0.208574	-3.77881	-0.282736		1	80267933	80268599	-0.8	0.00557		1	141165037	141165674
4.22516	1.80596	C3		4.22516	1.80596	-0.499153		13	17085520	17086071	0.85	0.00557		19	6886465	6887148
2.43329	5.7814	C6		2.43329	5.7814	0.497168		10	18846249	18846924	-0.76	0.00557		7	30733856	30734523
3.01029	3.88012	C6		3.01029	3.88012	0.0987542		3	807825	808292	0.94	0.00557		4	37816060	37816938
-0.587051	0.919496	C8		-0.587051	0.919496	0.542439		33	75838	77460	-1.07	0.0056		6	27394566	27395279
3.6263	-2.59528	C4		3.6263	-2.59528	-0.332009		4	76184179	76184753	0.84	0.00569		11	13383520	13383863
2.77987	5.8581	C6		2.77987	5.8581	0.10489		33	5191106	5191342	0.92	0.00576		12	17664166	17664611
-2.31237	3.34382	C7		-2.31237	3.34382	1.50459		Z	65926914	65927186	-0.94	0.0058		6	4380205	4380741
-0.471679	-3.52815	C5		-0.471679	-3.52815	-0.168849		Z	25723114	25723632	1	0.00596		Z	2016409	2016878
0.590557	-3.8167	C5		0.590557	-3.8167	-0.388832		6	13899297	13899819	-0.89	0.00626		6	31947747	31948516
-1.80721	4.01426	C7		-1.80721	4.01426	1.44423		9	20824164	20824708	-0.76	0.0064		2	66276484	66276831
-7.40077	-1.27902	C2		-7.40077	-1.27902	-0.764568		3	30615553	30616201	0.92	0.0065		12	19760880	19761234
-2.32685	3.11575	C7		-2.32685	3.11575	1.82749		8	18387760	18388574	-0.82	0.0065		4	17142640	17142910
3.09536	5.00398	C6		3.09536	5.00398	-0.0909423		31	6138282	6138989	-0.82	0.00655		12	19754622	19755167
-6.80449	0.229007	C2		-6.80449	0.229007	-0.667153		4	79771623	79771809	1.23	0.00655		17	3535919	3537244
-1.1165	2.95828	C7		-1.1165	2.95828	1.81802		14	15110244	15110599	-0.87	0.00677		Z	45402805	45403455
-6.3146	1.12393	C2		-6.3146	1.12393	-0.823401		8	23249540	23250068	-0.82	0.00689		1	43937115	43937390
4.46879	5.08671	C6		4.46879	5.08671	-0.815998		2	140284875	140285165	-0.89	0.00693		2	21430345	21430895
1.72671	2.01453	C8		1.72671	2.01453	0.792313		2	146622319	146622761	0.81	0.00697		2	19708999	19709628
-0.708506	0.704279	C8		-0.708506	0.704279	0.753393		20	2374450	2374732	1.05	0.00718		9	1328058	1328489
-0.377087	1.95732	C8		-0.377087	1.95732	0.860897		13	18311224	18311508	1.21	0.00728		12	4503644	4504218
1.55755	1.33828	C8		1.55755	1.33828	0.750494		8	2795212	2795756	0.96	0.00729		7	4069965	4070202
3.20063	0.941179	C3		3.20063	0.941179	0.227062		33	10897	13198	-1.38	0.00729		2	58314359	58314772
2.36981	6.01427	C6		2.36981	6.01427	0.0952502		18	3407748	3408183	1	0.00748		1	18795075	18795500
-2.00711	4.38593	C7		-2.00711	4.38593	1.91403		15	12823206	12823482	0.94	0.00757		27	3539470	3540099
2.77503	-0.978363	C3		2.77503	-0.978363	0.406958		2	148355929	148356273	1.17	0.00765		1	838197	838935
-1.34506	3.69185	C7		-1.34506	3.69185	1.55195		18	5688713	5689163	-0.82	0.00766		1	145845569	145846302
-2.12224	4.01929	C7		-2.12224	4.01929	1.76427		6	12411733	12411970	1.17	0.00776		4	56567240	56567503
3.20319	-4.37706	C4		3.20319	-4.37706	-0.816292		12	20290494	20292820	-0.67	0.00776		1	140235837	140236309
0.96416	-3.15146	C5		0.96416	-3.15146	-0.230909		4	1729164	1729587	0.98	0.00776		2	46827149	46827551
-6.22344	-1.51859	C2		-6.22344	-1.51859	-1.11764		3	89139148	89139515	0.91	0.00776		2	69563660	69564088
-5.59176	0.874577	C2		-5.59176	0.874577	-1.20443		24	6194	7661	-1.22	0.00776		4	83589043	83589515
-0.996999	-4.11472	C5		-0.996999	-4.11472	0.0326998		4	44087582	44088627	-0.75	0.00776		10	16785296	16785801
2.36883	4.80582	C6		2.36883	4.80582	-0.433269		8	7234688	7234979	0.89	0.00783		9	8924812	8925229
-6.38525	-0.120841	C2		-6.38525	-0.120841	-0.914924		1	60818323	60818769	0.75	0.00797		5	52955868	52956448
-5.74165	-1.53297	C2		-5.74165	-1.53297	-1.21522		1	178764448	178764890	0.92	0.00809		8	6533315	6533554
-1.4679	4.01615	C7		-1.4679	4.01615	1.34014		7	5147948	5148217	0.99	0.00809		2	140653471	140653758
2.26445	0.695596	C3		2.26445	0.695596	0.534094		3	39948950	39949535	0.77	0.00811		3	105956646	105957187
2.0833	1.2606	C8		2.0833	1.2606	0.617375		Z	13835484	13835856	1.16	0.00811		2	55097534	55097935
-1.22038	-1.59446	C1		-1.22038	-1.59446	0.0717209		27	520549	521323	-1.63	0.00811		15	179381	183143
-6.43311	-1.12758	C2		-6.43311	-1.12758	-0.849424		1	81697682	81697932	1.35	0.00816		12	16072962	16073559
-3.03697	1.15658	C2		-3.03697	1.15658	-0.0393466		1	132592023	132592306	1.09	0.00816		4	82978360	82978695
2.36785	-2.0308	C4		2.36785	-2.0308	0.289495		2	62274363	62275197	0.73	0.00816		7	19438856	19439241
0.968526	-3.4179	C5		0.968526	-3.4179	-0.31126		14	8536354	8536563	0.96	0.00826		5	31362989	31363460
-6.53559	-0.793807	C2		-6.53559	-0.793807	-0.738412		4	57349828	57350095	1.01	0.00828		2	59699709	59700058
1.63527	-1.69796	C4		1.63527	-1.69796	0.388591		Z	79432116	79432518	0.76	0.00828		2	6120377	6120697
-1.54605	2.85086	C7		-1.54605	2.85086	1.58546		1	178658711	178658967	1.19	0.00828		14	14635149	14635730
-0.391599	3.863	C8		-0.391599	3.863	1.04282		2	47554933	47555258	-0.86	0.0084		1	1354835	1355645
-6.19877	-0.784849	C2		-6.19877	-0.784849	-0.616761		1	160586989	160587306	-0.93	0.0086		5	48973433	48973815
-2.4767	2.75217	C7		-2.4767	2.75217	1.70102		8	158797	159108	1.19	0.0086		1	111794837	111795371
-6.91486	1.1693	C2		-6.91486	1.1693	-0.498295		17	1221447	1221672	0.95	0.00866		Z	58835668	58836314
-5.09811	-1.09752	C2		-5.09811	-1.09752	-1.24036		6	6910074	6910441	0.93	0.00866		3	90001905	90002394
0.893436	2.24131	C8		0.893436	2.24131	0.973043		2	103889344	103889667	0.92	0.00866		1	13999145	13999689
3.90229	3.59881	C6		3.90229	3.59881	-0.0797619		4	54021829	54022123	1	0.00874		4	35408511	35409151
-2.06929	4.80242	C7		-2.06929	4.80242	1.83517		2	47956439	47956767	0.83	0.00874		1	142389046	142389418
2.78302	-4.2689	C4		2.78302	-4.2689	-0.641845		Z	54938668	54938859	-1.07	0.00874		2	14977790	14978214
2.3294	1.25372	C3		2.3294	1.25372	0.46622		2	83177610	83178243	0.79	0.00878		3	8138069	8138472
-2.64191	2.47137	C7		-2.64191	2.47137	1.80234		17	5330591	5330864	0.84	0.00887		19	1640847	1641441
2.69201	4.90393	C6		2.69201	4.90393	0.0750361		2	17780429	17780753	0.86	0.00942		3	61759431	61759646
2.18767	4.51279	C6		2.18767	4.51279	0.22485		1	195753668	195753866	1.08	0.00966		10	4554691	4554896
1.88194	-0.393515	C3		1.88194	-0.393515	0.742071		2	57067838	57068280	0.9	0.00966		1	137546511	137547244
-2.16973	-1.66815	C1		-2.16973	-1.66815	0.651538		2	30510501	30510725	-0.86	0.00976		4	1316459	1316955
1.98609	-2.90378	C4		1.98609	-2.90378	-0.441119		3	92149239	92149671	-0.89	0.00976		3	51898439	51899129
1.11542	-1.98248	C4		1.11542	-1.98248	0.412984		3	3402496	3402924	0.87	0.00976		2	26154176	26154852
2.34223	-2.99478	C4		2.34223	-2.99478	-0.24033		1	23257012	23257360	-0.8	0.00982		1	2540827	2541530
-0.0834409	4.31103	C8		-0.0834409	4.31103	0.438819		14	14629099	14629379	1.1	0.00982		2	135826564	135827162
-5.04978	-0.5557	C2		-5.04978	-0.5557	-1.13214		18	7575016	7575315	-0.81	0.00982		17	7556039	7556407
-6.6705	-1.06989	C2		-6.6705	-1.06989	-0.789211		4	52421964	52422506	-0.76	0.00984		3	59987586	59987980
-0.216988	1.43208	C8		-0.216988	1.43208	0.0495549		9	15173097	15173370	-0.9	0.00997		3	87434021	87434409
-4.45894	-0.741111	C2		-4.45894	-0.741111	-1.63478		1	187793286	187793506	1.09	0.0102		10	3149968	3150273
3.2269	-1.12087	C4		3.2269	-1.12087	-0.0283532		3	46890872	46891180	-0.88	0.0102		Z	63261050	63261585
2.99728	4.52064	C6		2.99728	4.52064	-0.135431		3	16171640	16172045	0.89	0.0105		3	5331871	5332328
-6.26642	-1.5755	C2		-6.26642	-1.5755	-1.03097		24	3960447	3960905	0.72	0.0107		5	17608016	17608545
2.27133	-3.42615	C5		2.27133	-3.42615	-0.273115		13	17755287	17755624	0.82	0.0107		1	106138134	106138342
2.47681	0.177063	C3		2.47681	0.177063	0.529917		1	83368836	83369025	1.25	0.0109		6	10870456	10870878
-5.97778	-1.57536	C2		-5.97778	-1.57536	-1.05107		2	127749827	127750012	0.98	0.0109		1	164456035	164456681
3.9647	-0.59237	C3		3.9647	-0.59237	-0.0849371		9	24122742	24125960	-0.65	0.0109		14	101229	102070
2.96032	-4.44465	C4		2.96032	-4.44465	-0.937537		8	16303579	16303984	-0.76	0.011		2	3563847	3564172
3.15227	-2.69513	C4		3.15227	-2.69513	-0.359619		13	16352354	16353024	0.87	0.011		2	111902819	111903492
-0.767104	1.10033	C8		-0.767104	1.10033	1.2707		2	3935144	3935614	0.9	0.0112		2	99358744	99358938
-2.5037	4.0427	C7		-2.5037	4.0427	1.81801		2	1469346	1469586	-0.89	0.0112		2	9179539	9179942
-5.88117	1.33031	C2		-5.88117	1.33031	-0.409323		7	12121801	12122039	0.87	0.0113		9	11155259	11155531
-1.20242	3.78098	C7		-1.20242	3.78098	1.79634		19	1341004	1341325	1.16	0.0113		3	52346963	52347587
-5.06253	-0.612893	C2		-5.06253	-0.612893	-1.33176		11	6409156	6409927	0.7	0.0113		2	31122632	31123255
-5.75078	-1.24978	C2		-5.75078	-1.24978	-1.05644		4	84523780	84523987	1.09	0.0114		3	53048463	53049125
-0.0732757	3.45823	C7		-0.0732757	3.45823	0.740394		Z	72119112	72119386	-0.73	0.0114		22	4594272	4594552
1.65982	4.86191	C6		1.65982	4.86191	0.0258627		2	46187744	46188006	-0.77	0.0116		1	59715214	59715708
2.86153	-3.8684	C4		2.86153	-3.8684	-0.342989		1	79008226	79008483	-0.83	0.0116		7	28741200	28741618
-1.70588	-1.65455	C1		-1.70588	-1.65455	0.358553		2	3040287	3040926	-0.71	0.0116		4	91149254	91150616
3.93463	5.01927	C6		3.93463	5.01927	-0.656172		3	1791883	1792413	0.87	0.0116		5	50580537	50580991
4.26433	-1.98458	C4		4.26433	-1.98458	-0.546433		2	72237098	72237368	-1.18	0.0118		6	26864892	26865993
0.9838	-3.53006	C5		0.9838	-3.53006	-0.25113		2	70400273	70400501	1.24	0.0119		2	148606079	148606369
1.65471	-2.24824	C4		1.65471	-2.24824	0.128308		11	11935035	11935250	1.05	0.0119		3	5410444	5411021
1.36451	-0.998934	C3		1.36451	-0.998934	0.488947		4	15431900	15432199	-0.87	0.0119		4	29357578	29358241
-2.91721	-2.78819	C1		-2.91721	-2.78819	0.860227		6	7950149	7950472	0.88	0.0122		8	22713283	22713628
-5.82563	-0.506875	C2		-5.82563	-0.506875	-0.667933		21	2503331	2503540	-0.77	0.0124		15	3977095	3977915
1.33756	-4.09637	C5		1.33756	-4.09637	-0.424853		4	42424389	42425103	0.83	0.0124		3	94704341	94704920
-3.67087	1.11512	C2		-3.67087	1.11512	-0.40503		1	49407991	49408350	-0.79	0.0124		4	19967560	19968189
-5.42301	1.16543	C2		-5.42301	1.16543	-1.25127		1	47253123	47253556	-0.77	0.0124		5	37288296	37288492
3.20998	-2.12207	C4		3.20998	-2.12207	-0.165914		1	34154467	34155107	0.74	0.0124		1	111924735	111924989
3.75667	0.00753254	C3		3.75667	0.00753254	0.301969		8	28222852	28223108	0.91	0.0124		5	48264413	48264923
-4.94688	-0.710628	C2		-4.94688	-0.710628	-1.18375		11	18249716	18249928	-0.97	0.0126		23	5948480	5953726
-0.0209705	-3.43876	C5		-0.0209705	-3.43876	-0.211488		1	85657737	85657937	1.14	0.0127		1	83045881	83046306
-0.692613	-3.93248	C5		-0.692613	-3.93248	-0.13223		18	9553703	9554128	0.8	0.0127		1	33823502	33824075
-4.26853	-1.1032	C2		-4.26853	-1.1032	-1.66691		2	32286495	32286789	-0.95	0.0128		Z	43776721	43777177
-6.49959	-1.6154	C2		-6.49959	-1.6154	-0.911956		4	25263599	25264081	0.76	0.0129		4	30464719	30465331
1.04966	-4.60791	C5		1.04966	-4.60791	-0.31567		2	11188533	11188745	1.07	0.0129		2	52930364	52931167
-6.24412	1.77535	C2		-6.24412	1.77535	-0.686568		9	16399561	16399840	1.1	0.0129		2	125366707	125367275
0.995573	-4.24564	C5		0.995573	-4.24564	-0.560219		2	60924979	60925366	0.84	0.0133		5	37027249	37027571
-0.805381	2.06042	C8		-0.805381	2.06042	1.27167		5	40603222	40603441	-0.93	0.0133		5	23562120	23562726
0.65226	-2.13364	C5		0.65226	-2.13364	0.208445		1	60993306	60993543	0.89	0.0136		28	1809173	1809402
1.17971	2.39026	C8		1.17971	2.39026	0.417831		2	83011996	83012435	-0.73	0.0137		19	9797556	9797945
3.28376	4.19538	C6		3.28376	4.19538	0.0248509		14	4296109	4296909	1.03	0.0138		1	112021553	112022641
-0.519146	-2.97661	C5		-0.519146	-2.97661	-0.133898		2	98240971	98241660	0.99	0.0138		8	8189965	8190542
0.870231	3.39409	C8		0.870231	3.39409	0.215894		25	627267	629410	-1.07	0.014		4	32663671	32664554
-3.88703	-0.0196238	C2		-3.88703	-0.0196238	-1.66691		5	47166489	47166906	1.37	0.0142		9	9241357	9241939
3.41655	3.04843	C6		3.41655	3.04843	-0.0393511		12	6225523	6225965	-0.78	0.0143		3	72920519	72921220
4.69444	-3.4838	C4		4.69444	-3.4838	-0.972836		15	5250780	5251106	-0.89	0.0144		6	24112293	24112641
-7.14937	-1.10384	C2		-7.14937	-1.10384	-0.872365		2	135964045	135964281	-0.7	0.0144		12	10626182	10626537
-5.3525	-1.29298	C2		-5.3525	-1.29298	-1.16319		2	86318462	86318719	0.92	0.0145		1	34372237	34372521
2.50776	3.77873	C6		2.50776	3.77873	0.440161		2	43384751	43384937	1.02	0.0147		3	13578624	13578996
-5.65058	0.940212	C2		-5.65058	0.940212	-1.07412		15	3629241	3629787	-0.92	0.0147		1	72722951	72723532
2.00959	-3.8787	C5		2.00959	-3.8787	-0.514249		3	8596124	8596363	0.9	0.0147		1	15986867	15987300
1.48562	-4.50811	C5		1.48562	-4.50811	-0.537803		4	46246282	46246666	-0.84	0.0147		2	33438421	33438751
0.602282	-4.17258	C5		0.602282	-4.17258	-0.224283		2	99838327	99838609	1.23	0.0148		2	29643756	29644452
-0.66364	5.2167	C7		-0.66364	5.2167	1.04729		4	38819508	38819720	0.86	0.0149		2	123415304	123415732
-5.97097	1.05943	C2		-5.97097	1.05943	-0.792707		8	6347863	6348119	0.86	0.0149		3	47480325	47480677
4.1384	-2.93941	C4		4.1384	-2.93941	-0.735238		25	1407648	1408272	-1.22	0.0149		1	116328149	116328721
-2.51329	1.27667	C8		-2.51329	1.27667	0.549957		1	192475198	192475444	-1	0.0149		8	22602012	22602611
-0.447244	5.06268	C7		-0.447244	5.06268	0.950998		7	11843955	11844381	0.83	0.0149		4	81609031	81609401
2.34255	-4.96567	C4		2.34255	-4.96567	-0.81183		9	9675623	9675940	-0.93	0.0149		9	4044803	4045266
3.56795	-4.28131	C4		3.56795	-4.28131	-1.24448		2	15149038	15149916	-0.62	0.0151		5	2065692	2066497
3.08954	-3.62871	C4		3.08954	-3.62871	-0.872871		2	119415855	119416367	-0.8	0.0151		18	7470871	7471625
0.258876	-3.65108	C5		0.258876	-3.65108	-0.292992		3	67766994	67767426	0.82	0.0153		5	50845249	50845499
-6.98531	-1.33066	C2		-6.98531	-1.33066	-0.871324		4	4857631	4858229	0.9	0.0153		5	13596546	13596875
0.414073	2.58895	C8		0.414073	2.58895	0.549502		3	4154578	4155063	0.89	0.0153		23	4261109	4261584
1.0711	1.71787	C8		1.0711	1.71787	0.525284		8	14099303	14099492	1.16	0.0154		1	46409229	46409411
-3.56971	-0.984967	C2		-3.56971	-0.984967	-1.66691		15	2497162	2497406	0.89	0.0156		2	109879222	109879513
-0.273283	1.49961	C8		-0.273283	1.49961	1.26268		24	280519	281068	-0.86	0.0158		7	3104472	3105104
1.21837	0.319538	C8		1.21837	0.319538	0.325409		20	11807433	11807695	-0.81	0.0158		2	110112355	110112607
-0.590594	1.78159	C8		-0.590594	1.78159	1.08999		21	1821961	1822261	-0.87	0.0158		4	78886197	78886624
-2.16604	1.82499	C8		-2.16604	1.82499	0.998416		1	138196090	138196316	0.89	0.0158		5	25998848	25999075
3.19589	1.80646	C3		3.19589	1.80646	0.0797205		4	65847398	65847585	0.86	0.0158		5	28649796	28650349
-6.07149	0.66694	C2		-6.07149	0.66694	-0.810214		33	2888169	2890206	-0.83	0.0158		7	15794455	15795079
-1.91821	4.4245	C7		-1.91821	4.4245	1.38501		5	31060256	31060821	0.67	0.0159		7	14535665	14536243
1.59485	-4.49577	C5		1.59485	-4.49577	-0.310673		7	12815598	12816291	0.71	0.0164		2	137312660	137313135
-5.80105	-1.06549	C2		-5.80105	-1.06549	-1.11902		3	92042250	92042621	-0.73	0.0165		2	115520697	115520890
2.90248	4.97982	C6		2.90248	4.97982	0.0448359		20	3111123	3111384	1.18	0.0165		5	45219489	45219813
2.53908	2.34457	C8		2.53908	2.34457	-0.0585109		12	135251	137279	-1.2	0.0165		11	6033306	6033507
4.52532	3.8546	C6		4.52532	3.8546	-0.500139		22	628960	629249	0.84	0.0166		4	15969678	15970153
1.39211	-1.16054	C4		1.39211	-1.16054	0.829909		11	8242321	8242674	0.94	0.0167		14	8005313	8005782
3.28829	2.35449	C3		3.28829	2.35449	0.0973557		4	37440262	37440693	-0.7	0.017		1	68059137	68059615
4.00528	3.86187	C6		4.00528	3.86187	-0.28575		23	93019	93305	-0.8	0.0171		Z	41029275	41029653
-0.307476	-3.26572	C5		-0.307476	-3.26572	-0.268741		2	89306664	89306916	0.99	0.0172		1	34148965	34149210
3.10904	0.610759	C3		3.10904	0.610759	0.346805		3	98936198	98936379	-0.85	0.0172		2	42403785	42404318
-3.29041	0.864185	C2		-3.29041	0.864185	0.462464		5	50464150	50464356	0.84	0.0172		Z	18379831	18380340
-6.01929	-0.23583	C2		-6.01929	-0.23583	-0.784167		8	29579636	29580203	0.8	0.0172		20	4055524	4055983
-0.639001	4.40032	C7		-0.639001	4.40032	0.856572		4	29541536	29541735	0.91	0.0172		4	78758941	78759744
4.10069	5.12766	C6		4.10069	5.12766	-0.698778		14	4637047	4637408	-0.65	0.0173		15	2305891	2306506
1.58625	-4.15752	C5		1.58625	-4.15752	-0.230882		4	16845242	16845581	-0.76	0.0174		4	40166845	40167118
-4.42539	-1.23856	C2		-4.42539	-1.23856	-1.66662		5	22361500	22361788	0.81	0.0175		1	172760779	172761245
-3.93705	-0.827129	C2		-3.93705	-0.827129	-1.66691		3	19376745	19377120	-0.76	0.0175		1	51658891	51659107
3.45419	5.74041	C6		3.45419	5.74041	-0.520379		5	28176707	28176919	0.96	0.0175		2	2583192	2583822
4.03559	-0.0597659	C3		4.03559	-0.0597659	0.175446		18	3556150	3556507	0.99	0.0176		7	1227599	1227815
0.838403	3.3626	C8		0.838403	3.3626	0.366292		3	58199568	58199822	-0.83	0.0176		2	134959802	134959992
3.62428	-3.98152	C4		3.62428	-3.98152	-1.1784		2	34113201	34113434	-0.9	0.0176		4	52580175	52581198
2.07485	-2.43979	C4		2.07485	-2.43979	-0.0312045		2	132423644	132423983	0.89	0.0176		1	155459135	155459477
2.17416	-2.05044	C4		2.17416	-2.05044	0.222892		Z	73304989	73305228	-0.87	0.0176		1	26011193	26011845
2.19721	-0.400127	C3		2.19721	-0.400127	0.660106		14	12231311	12231798	-0.85	0.0176		1	30458143	30458598
1.39875	-1.99695	C5		1.39875	-1.99695	0.305682		1	142960336	142960603	-0.97	0.0176		2	139949784	139950326
2.47497	-4.67545	C4		2.47497	-4.67545	-0.788603		2	112405605	112405930	0.82	0.018		4	19566148	19566597
-5.90313	-0.814872	C2		-5.90313	-0.814872	-1.09608		1	7035109	7035434	-0.76	0.018		10	2203939	2204440
-2.46335	-2.35133	C1		-2.46335	-2.35133	0.475512		2	13768022	13768328	1.16	0.0181		6	28074477	28075090
2.42237	0.981019	C3		2.42237	0.981019	0.608061		5	54052242	54052488	1.08	0.0181		3	54170038	54170432
-6.81812	0.882329	C2		-6.81812	0.882329	-0.59592		6	5015272	5015936	0.69	0.0182		18	5027859	5028238
-6.83522	-1.57935	C2		-6.83522	-1.57935	-0.795539		5	10675042	10675262	-0.95	0.0182		3	77848155	77848878
4.12441	0.220324	C3		4.12441	0.220324	0.0951217		2	129263386	129263945	0.79	0.0183		5	48260776	48261066
2.70891	5.77985	C6		2.70891	5.77985	-0.00648371		4	73658234	73659000	0.79	0.0183		5	56881802	56882142
-4.51369	-1.25712	C2		-4.51369	-1.25712	-1.66691		20	8176542	8176934	0.72	0.0183		1	107737122	107737708
0.626465	-3.41418	C5		0.626465	-3.41418	-0.242224		3	73553159	73553453	0.83	0.0186		3	98010183	98010527
3.42348	1.44112	C3		3.42348	1.44112	0.175284		1	11610625	11610813	1.03	0.019		1	162980973	162981343
3.53563	-4.44662	C4		3.53563	-4.44662	-1.01119		15	7947126	7947385	1.06	0.019		2	64233477	64233897
0.192902	-2.86499	C5		0.192902	-2.86499	0.171284		8	10729135	10729540	-0.76	0.0191		2	77486693	77486945
3.25017	-2.69059	C4		3.25017	-2.69059	-0.253614		4	52864637	52865057	0.92	0.0192		4	38172789	38173347
3.89218	-2.56947	C4		3.89218	-2.56947	-0.34672		3	36206237	36206740	0.71	0.0193		3	63905907	63906792
3.88922	-3.12654	C8		3.88922	-3.12654	-0.188197		2	6288647	6288841	-0.77	0.0195		1	190070762	190071335
3.97688	-1.26734	C3		3.97688	-1.26734	-0.173068		2	23797908	23798107	1.18	0.0196		3	55140715	55141265
0.309075	-2.38217	C5		0.309075	-2.38217	-0.252306		11	759946	760397	-0.66	0.02		5	40287481	40288158
2.13144	0.59666	C3		2.13144	0.59666	0.743635		30	95894	96914	-0.73	0.02		10	14052956	14053308
2.96122	-0.00343853	C3		2.96122	-0.00343853	0.495638		2	28213163	28213522	-0.76	0.0201		2	11961309	11962131
0.959732	-0.582205	C5		0.959732	-0.582205	0.773104		1	35490367	35490598	-0.88	0.0201		2	58241597	58242718
-2.7273	3.79846	C7		-2.7273	3.79846	1.99745		4	40253941	40254299	0.82	0.0201		10	15955367	15956100
-0.0871059	0.361706	C8		-0.0871059	0.361706	0.229877		1	48512704	48512919	1.01	0.0209		11	11650993	11651595
-1.61998	1.19293	C8		-1.61998	1.19293	1.11581		1	135693211	135693436	1.19	0.0209		1	36367048	36367612
2.14219	-4.1206	C4		2.14219	-4.1206	-0.370603		16	1709049	1710095	-0.83	0.0209		2	51634652	51634846
2.99219	3.9727	C6		2.99219	3.9727	-0.0703455		3	2474111	2476380	-0.6	0.0209		7	15082785	15083054
2.74164	0.341993	C3		2.74164	0.341993	0.423866		1	121012694	121013433	-0.61	0.0211		2	88650806	88651879
2.17639	-4.92574	C4		2.17639	-4.92574	-0.587959		4	62853340	62853630	-0.88	0.0212		1	105869162	105869386
1.51025	-3.99275	C5		1.51025	-3.99275	-0.653472		2	85516974	85517304	-0.7	0.0212		4	8284557	8284994
0.802805	0.0638217	C8		0.802805	0.0638217	0.789004		18	9478766	9478990	0.93	0.0213		6	33708055	33708237
0.551377	-0.810332	C3		0.551377	-0.810332	0.624455		13	18764363	18764805	-0.78	0.0214		3	42473657	42474462
3.48491	-4.322	C4		3.48491	-4.322	-0.957504		1	166752781	166753542	0.72	0.0214		3	87603708	87604340
4.14997	3.51588	C6		4.14997	3.51588	-0.220391		11	19991976	19996207	-0.79	0.0218		5	14761675	14762435
3.50315	3.60683	C6		3.50315	3.60683	-0.0736286		7	22492097	22492508	0.79	0.0219		3	29251811	29252527
-0.0176317	-2.03226	C5		-0.0176317	-2.03226	-0.292353		4	50604052	50604345	0.91	0.022		4	22757115	22757470
0.838427	-1.47896	C8		0.838427	-1.47896	0.281813		1	65123627	65123967	1.23	0.0221		2	137463015	137463392
-1.93561	-1.94692	C1		-1.93561	-1.94692	0.671873		9	7947229	7947529	0.86	0.0221		2	33756006	33756697
-5.46187	-1.57606	C2		-5.46187	-1.57606	-1.241		3	42547530	42547886	-0.81	0.0222		2	5840043	5840317
0.817602	-4.11224	C5		0.817602	-4.11224	-0.0476877		5	1940938	1941151	1	0.0222		1	98146901	98147444
-0.885508	1.94781	C8		-0.885508	1.94781	0.978287		4	40418131	40418474	1.07	0.0222		2	37575934	37576335
0.178755	1.61848	C8		0.178755	1.61848	0.996533		2	140722378	140722965	0.71	0.0222		4	78712422	78712765
3.41049	4.11283	C6		3.41049	4.11283	-0.0643674		3	60506251	60506675	-0.65	0.0222		9	5617785	5618045
-3.03503	3.5144	C7		-3.03503	3.5144	1.99745		3	42987304	42987851	0.72	0.0222		8	27944308	27944612
-2.37302	4.06146	C7		-2.37302	4.06146	1.71973		3	11677587	11678265	-0.71	0.0222		Z	60590278	60590573
1.5677	-4.87764	C4		1.5677	-4.87764	-0.554912		17	7564860	7565259	0.77	0.0223		6	5340959	5341149
3.49324	2.13963	C3		3.49324	2.13963	0.0830316		2	3958417	3958654	1.08	0.0229		5	55931702	55932195
-5.80348	-1.98753	C2		-5.80348	-1.98753	-1.05705		2	72144063	72144502	0.79	0.0229		4	15033567	15033905
-2.96245	3.0561	C7		-2.96245	3.0561	1.95644		5	2723611	2723859	-0.78	0.0229		2	110297526	110297910
2.52654	2.20163	C8		2.52654	2.20163	-0.0516281		18	9436645	9437125	0.81	0.0229		2	95137551	95138217
-6.80124	1.67515	C2		-6.80124	1.67515	-0.654497		5	51947899	51948345	0.72	0.0229		1	111166850	111167126
-5.44526	-1.27688	C2		-5.44526	-1.27688	-1.42463		3	79412133	79412465	0.93	0.0232		1	73626568	73627127
4.4919	-3.77494	C4		4.4919	-3.77494	-1.38203		3	47747233	47747456	0.92	0.0232		2	1849546	1849844
2.24106	-0.926024	C4		2.24106	-0.926024	0.630031		8	7142272	7142549	0.9	0.0232		8	10537463	10537856
0.105879	-3.99394	C5		0.105879	-3.99394	-0.207221		5	56413986	56414239	1.02	0.0233		3	27167961	27168590
-3.32852	-2.21518	C1		-3.32852	-2.21518	0.451331		1	147724557	147724774	0.97	0.0234		3	13396251	13396549
-0.117692	-4.07925	C5		-0.117692	-4.07925	-0.286942		6	17886605	17886829	0.85	0.0235		Z	23540617	23540921
-5.92496	0.386157	C2		-5.92496	0.386157	-0.657126		26	1259175	1259590	-0.85	0.0239		5	13365390	13365689
-6.43493	0.360265	C2		-6.43493	0.360265	-0.877821		19	7706147	7706338	-0.81	0.0242		4	27277879	27278251
-7.29653	-0.966081	C2		-7.29653	-0.966081	-0.713087		4	33768795	33769108	-0.86	0.0242		3	95851386	95851876
3.23299	2.34209	C3		3.23299	2.34209	0.10727		1	111607879	111609550	-0.66	0.0242		2	37226828	37227207
-5.77447	0.867005	C2		-5.77447	0.867005	-1.0202		2	69693620	69694038	0.92	0.0242		5	40262822	40263290
-2.25866	-2.47112	C1		-2.25866	-2.47112	0.528562		7	17954978	17955265	-0.82	0.0242		2	120371833	120372530
2.09534	-3.3914	C5		2.09534	-3.3914	-0.337393		12	13558609	13559561	0.64	0.0243		3	92908046	92908407
3.66301	-0.882289	C3		3.66301	-0.882289	0.406574		27	4295583	4295998	0.92	0.0243		3	79459204	79459508
-3.04439	2.18538	C7		-3.04439	2.18538	1.75198		1	74434248	74434702	-0.72	0.0245		1	7437147	7437412
-4.03986	0.440192	C2		-4.03986	0.440192	-1.0602		3	73681607	73682253	0.74	0.0246		3	108021284	108021678
-0.587441	2.08947	C8		-0.587441	2.08947	1.20107		1	2349984	2350524	0.7	0.0248		2	36908911	36909470
-5.45636	-1.45302	C2		-5.45636	-1.45302	-1.19245		15	5392145	5392719	-0.92	0.0248		Z	35615726	35616281
1.75646	-1.82166	C4		1.75646	-1.82166	0.314395		7	30484368	30484750	0.84	0.025		17	3634869	3635377
3.20834	0.353209	C3		3.20834	0.353209	0.443282		1	46267470	46267977	0.6	0.025		1	142575591	142576253
-6.28175	0.210255	C2		-6.28175	0.210255	-0.671697		23	5688290	5688660	0.69	0.0251		4	36677387	36677778
3.4123	-2.30049	C4		3.4123	-2.30049	-0.160853		8	1895779	1896324	0.86	0.0255		3	45345114	45345355
0.547013	-1.92877	C5		0.547013	-1.92877	-0.0569332		5	5333400	5333969	0.7	0.0255		4	16640639	16641260
-4.02203	0.220423	C2		-4.02203	0.220423	-1.66691		6	35140617	35140869	-0.89	0.0256		12	12502996	12503258
1.80393	-3.46659	C5		1.80393	-3.46659	-0.149903		8	24194875	24195205	0.86	0.0256		15	9609563	9610349
2.771	-1.17827	C4		2.771	-1.17827	0.402873		1	21992171	21992610	1	0.0256		2	140193283	140193708
-5.78361	0.521863	C2		-5.78361	0.521863	-1.15585		7	25330242	25330526	0.83	0.0258		3	107895057	107895804
-2.1447	4.12676	C7		-2.1447	4.12676	1.60414		4	37475953	37476591	0.76	0.0258		1	38415134	38415348
-2.52418	2.37452	C7		-2.52418	2.37452	1.49809		1	14306463	14306950	0.76	0.0259		5	14542672	14542920
2.99081	4.52245	C6		2.99081	4.52245	-0.144871		9	8274757	8275045	0.84	0.0259		1	172437231	172437414
-4.43204	-0.293792	C2		-4.43204	-0.293792	-1.24309		12	13387379	13387902	-0.73	0.0259		1	114490245	114490488
3.20296	4.64679	C6		3.20296	4.64679	0.0239817		31	196080	204070	-0.66	0.026		2	103365583	103365819
1.8359	4.09606	C6		1.8359	4.09606	0.259954		5	58942859	58943089	-0.86	0.026		2	120209259	120209888
4.39132	-2.67108	C4		4.39132	-2.67108	-0.652536		19	7196811	7197199	0.95	0.0261		1	44406906	44407777
0.630928	-2.77414	C4		0.630928	-2.77414	-0.520153		4	53602152	53602419	-0.9	0.0261		25	1462250	1463165
-0.34928	3.40903	C8		-0.34928	3.40903	1.17719		10	9532191	9532859	-0.62	0.0261		8	14198957	14199513
-0.217589	-3.06188	C5		-0.217589	-3.06188	-0.0974635		5	39697130	39697439	0.88	0.0262		2	43687336	43687878
-0.957888	-3.665	C5		-0.957888	-3.665	-0.155098		Z	59879587	59880046	0.68	0.0262		3	65575758	65576251
1.33279	-4.13062	C5		1.33279	-4.13062	-0.489525		5	56496221	56496433	0.87	0.0273		4	26564236	26564519
4.09365	4.30282	C6		4.09365	4.30282	-0.316712		9	9271891	9272311	-0.78	0.0278		9	12770336	12770579
-1.94545	3.39493	C7		-1.94545	3.39493	1.84356		5	15910139	15910333	-0.67	0.0281		1	51259676	51260417
1.70773	-3.80623	C5		1.70773	-3.80623	-0.301622		1	29136956	29137328	0.77	0.0281		2	146136351	146136915
-1.19965	4.87855	C7		-1.19965	4.87855	1.43717		3	8101699	8102175	0.76	0.0281		7	33416597	33417218
4.13813	1.25157	C3		4.13813	1.25157	-0.554733		1	90855793	90860578	-1.36	0.0281		1	10375806	10376466
-0.820469	4.10387	C7		-0.820469	4.10387	1.32783		24	709653	710032	0.92	0.0281		4	17142204	17142447
-2.27887	2.43634	C7		-2.27887	2.43634	1.65808		4	32987907	32988358	0.71	0.0284		4	26546214	26546511
1.66797	0.247348	C3		1.66797	0.247348	0.771298		1	10524894	10525328	0.91	0.0284		5	41326276	41326637
-6.8189	-0.486324	C2		-6.8189	-0.486324	-0.743613		2	95515551	95515932	-0.78	0.0284		3	107966950	107967272
4.6791	4.68184	C6		4.6791	4.68184	-0.852329		2	107677592	107678165	-0.67	0.0284		10	8847578	8847772
-0.376342	4.91761	C7		-0.376342	4.91761	0.749735		10	3359765	3359961	1.12	0.0284		1	167281332	167281515
-1.67494	3.80238	C7		-1.67494	3.80238	1.65087		10	17400526	17400971	0.83	0.0285		1	22219020	22219468
0.479769	-3.40651	C5		0.479769	-3.40651	0.0131698		4	9053732	9054142	0.87	0.0286		1	174792147	174792339
-0.167171	-3.45544	C5		-0.167171	-3.45544	-0.320093		13	13697752	13698022	-0.88	0.0287		3	103544895	103545345
-6.30917	1.06211	C2		-6.30917	1.06211	-0.734734		3	105816419	105817030	0.7	0.0287		2	114445667	114446143
-5.35164	1.41978	C2		-5.35164	1.41978	-1.32734		13	18167179	18167480	0.95	0.0287		3	26088583	26089408
-6.59685	1.68255	C2		-6.59685	1.68255	-0.676997		Z	79592122	79592538	-0.74	0.0287		3	31421942	31422333
4.76707	-3.49113	C4		4.76707	-3.49113	-0.984701		2	6142205	6142461	0.84	0.029		1	15901789	15902583
-1.79455	-1.86819	C1		-1.79455	-1.86819	0.359668		2	132187875	132188723	0.65	0.0291		3	24563187	24563621
0.506861	-1.65233	C5		0.506861	-1.65233	0.582328		12	7291403	7292345	-0.56	0.0291		2	50885742	50886134
-2.68687	3.57614	C7		-2.68687	3.57614	1.92005		5	24697692	24697888	-0.79	0.0295		4	53297739	53297923
-0.840233	-4.00549	C5		-0.840233	-4.00549	-0.0800217		9	15152796	15153004	-0.8	0.0295		3	59625662	59626865
2.38631	-1.34582	C4		2.38631	-1.34582	0.188217		Z	34095336	34095643	0.96	0.0295		4	6568234	6568621
-0.347034	-3.56811	C5		-0.347034	-3.56811	-0.0998395		3	15674858	15675245	-0.7	0.0296		1	13377025	13377562
3.26189	-4.29625	C4		3.26189	-4.29625	-1.10903		14	6643780	6644196	0.71	0.0296		6	15333343	15333820
3.88329	-4.62211	C4		3.88329	-4.62211	-1.42111		27	7812023	7812549	0.7	0.0296		13	3452767	3453409
-0.412006	-1.85364	C5		-0.412006	-1.85364	0.211244		Z	63716776	63716973	0.92	0.0296		4	61780302	61780488
0.116922	-3.90726	C5		0.116922	-3.90726	-0.335574		2	27068218	27068682	-0.83	0.0296		3	19313845	19314361
1.72402	-4.57729	C4		1.72402	-4.57729	-0.685456		1	12323531	12323809	-0.8	0.0296		2	3303696	3304034
3.64818	2.20301	C3		3.64818	2.20301	-0.0201144		8	4842560	4842898	0.82	0.0296		3	72481336	72481593
3.85653	-1.96749	C4		3.85653	-1.96749	-0.0760681		4	942763	942968	0.83	0.0296		2	74431305	74431869
2.94462	-2.64411	C4		2.94462	-2.64411	-0.0948288		22	3935289	3936152	0.66	0.0296		6	33709446	33709992
0.719852	-0.530494	C8		0.719852	-0.530494	0.483349		1	90742921	90745694	-1.15	0.0299		8	28494603	28494879
-1.03994	-0.877845	C2		-1.03994	-0.877845	-0.356031		1	147839761	147840084	0.7	0.0299		1	27068	27751
0.320975	0.983884	C8		0.320975	0.983884	0.937676		3	94716893	94717158	-0.69	0.03		Z	1028675	1028912
-4.17521	1.01209	C2		-4.17521	1.01209	-1.03645		6	19924075	19924596	0.7	0.0301		1	41407011	41407549
3.39392	3.15636	C6		3.39392	3.15636	0.160746		1	167885601	167886294	-0.76	0.0302		17	10479595	10480001
4.38417	-3.57856	C4		4.38417	-3.57856	-1.20449		3	38493120	38493502	0.71	0.0305		14	6236477	6236891
-2.49328	3.09963	C7		-2.49328	3.09963	1.6263		2	406395	406832	-0.81	0.0314		33	5459874	5460130
3.25968	-2.10404	C4		3.25968	-2.10404	0.0719386		18	2960877	2961089	0.76	0.0314		6	25031341	25031537
4.16475	5.26394	C6		4.16475	5.26394	-0.537741		10	1311810	1312407	0.6	0.0314		1	20694625	20694900
1.66284	-2.77492	C4		1.66284	-2.77492	0.0139243		10	9465351	9465590	-0.81	0.0316		4	61370171	61370515
0.689316	-3.01119	C5		0.689316	-3.01119	-0.153579		12	3418099	3418496	0.71	0.0316		1	54041275	54041546
2.25117	-3.21808	C5		2.25117	-3.21808	-0.0940391		14	6479102	6479475	0.67	0.0316		3	28599018	28599497
0.794728	1.1495	C8		0.794728	1.1495	0.737389		1	111258771	111258967	0.93	0.0316		4	26980351	26980633
-3.83738	0.722542	C2		-3.83738	0.722542	-0.370878		10	7598647	7599222	0.77	0.0316		19	3982408	3982777
0.63963	-3.35192	C5		0.63963	-3.35192	-0.290611		9	19531481	19531788	-0.77	0.0317		1	187896462	187897222
-1.9203	2.28745	C7		-1.9203	2.28745	1.37439		2	146279482	146280008	0.71	0.0317		1	152265650	152266347
-3.15873	1.06544	C2		-3.15873	1.06544	-0.176635		4	37039291	37039852	0.83	0.0317		8	2740840	2741839
0.197193	0.933486	C8		0.197193	0.933486	0.934208		2	30705971	30706573	-0.59	0.0317		1	54126182	54126546
-1.27697	1.49897	C8		-1.27697	1.49897	1.3463		3	88727782	88728073	-0.91	0.0317		4	37026888	37027218
2.17257	-3.50812	C5		2.17257	-3.50812	-0.158741		18	8847876	8848194	0.96	0.0317		3	99605259	99605513
-2.17711	1.0055	C2		-2.17711	1.0055	0.162685		3	97354853	97355175	0.8	0.032		1	111925237	111925697
0.153351	2.76199	C8		0.153351	2.76199	0.850348		1	22888916	22889266	0.82	0.032		1	44732242	44732800
0.409814	-3.20876	C5		0.409814	-3.20876	-0.33694		4	45771820	45772290	0.75	0.032		3	9199691	9200088
3.68691	0.121522	C3		3.68691	0.121522	0.137931		1	106459746	106459938	0.81	0.0324		1	73070432	73070708
-6.83101	0.948985	C2		-6.83101	0.948985	-0.589964		2	5759562	5760073	0.87	0.0325		2	41932524	41932793
-0.0445081	2.25086	C8		-0.0445081	2.25086	1.1592		4	2215693	2215908	-0.91	0.0331		1	193857266	193857726
-1.21455	4.12952	C7		-1.21455	4.12952	1.25026		23	4062531	4062825	0.79	0.0331		7	30874381	30874784
1.0404	-4.82822	C5		1.0404	-4.82822	-0.523721		2	132602124	132602904	0.69	0.0333		2	137386134	137386604
-5.33852	0.655235	C2		-5.33852	0.655235	-1.12976		1	23165197	23165683	-0.76	0.0333		4	32449284	32450044
2.81819	-0.057839	C3		2.81819	-0.057839	0.377052		1	168697978	168699204	0.6	0.0333		2	11904208	11904949
2.20688	-4.80886	C5		2.20688	-4.80886	-0.743399		3	7298413	7298846	-0.69	0.0333		Z	60053233	60053649
1.04205	3.7458	C8		1.04205	3.7458	0.286207		18	2947662	2947883	0.8	0.0334		4	70817469	70818134
1.64761	-2.80244	C4		1.64761	-2.80244	0.00890533		6	19904127	19904423	1.04	0.0335		5	17551302	17552517
-1.08262	5.16214	C7		-1.08262	5.16214	1.39249		7	3271223	3271466	0.81	0.0337		5	3823541	3823751
0.690519	-1.65811	C5		0.690519	-1.65811	0.440228		2	61368964	61369510	0.82	0.0338		1	140929470	140929842
-4.93254	0.957179	C2		-4.93254	0.957179	-1.25881		20	578895	579102	0.8	0.0338		5	944273	944717
1.43848	-4.55662	C5		1.43848	-4.55662	-0.597924		19	10095750	10096029	-0.77	0.0339		6	16643586	16643875
2.25996	5.42845	C6		2.25996	5.42845	-0.0287269		3	40851950	40852568	0.71	0.034		2	85224268	85224958
-2.62033	-2.87788	C1		-2.62033	-2.87788	0.731102		Z	1381973	1382249	-0.72	0.034		1	26174482	26175154
-5.33875	-1.8088	C2		-5.33875	-1.8088	-1.21291		3	27399326	27399634	0.9	0.034		12	16988765	16989304
-4.42325	-1.56988	C2		-4.42325	-1.56988	-1.66691		3	55431059	55431949	-0.63	0.034		Z	6932014	6932455
2.2582	-4.44428	C4		2.2582	-4.44428	-0.723064		31	2688167	2691762	-0.83	0.0341		1	193701252	193701730
1.25499	3.03392	C8		1.25499	3.03392	0.541293		21	4100006	4100662	-0.66	0.0341		12	10659108	10659509
-2.66325	-2.26202	C1		-2.66325	-2.26202	0.671166		1	31165885	31166143	-0.86	0.0343		2	87281979	87282353
2.27407	-4.69165	C4		2.27407	-4.69165	-0.466486		2	43178249	43178501	-0.67	0.0346		2	94010094	94010302
-5.83996	1.47126	C2		-5.83996	1.47126	-0.949482		9	3017157	3017475	0.79	0.0346		11	7463972	7464491
-1.12536	2.60961	C8		-1.12536	2.60961	0.983937		Z	63505379	63505637	0.7	0.0346		3	48688340	48688663
1.44339	-4.27877	C5		1.44339	-4.27877	-0.299319		13	13480105	13480665	0.76	0.0346		2	41278173	41278443
4.34759	4.03386	C6		4.34759	4.03386	-0.353212		4	32719987	32720241	1.05	0.0351		2	102319922	102320264
3.19059	2.36798	C3		3.19059	2.36798	0.0623926		3	43686823	43687300	-0.87	0.0352		4	21138196	21138760
1.52203	-4.52229	C5		1.52203	-4.52229	-0.39444		19	352103	352974	0.61	0.0352		7	31438692	31439334
-7.28267	-1.45157	C2		-7.28267	-1.45157	-0.724512		4	55994835	55995501	-0.59	0.0352		9	22226012	22226604
-3.61506	-0.629838	C2		-3.61506	-0.629838	-1.48263		5	50189860	50190283	0.75	0.0352		3	60258567	60258765
-1.66328	4.40075	C7		-1.66328	4.40075	1.62669		26	2252549	2253190	0.66	0.0353		12	6965816	6966470
3.10449	-4.94306	C4		3.10449	-4.94306	-1.07508		11	1816457	1817021	-0.69	0.0354		4	19744350	19744958
4.30618	3.89394	C6		4.30618	3.89394	-0.388162		6	13599590	13599940	0.85	0.0355		4	65542308	65542745
1.70851	-4.15149	C5		1.70851	-4.15149	-0.311913		11	2718337	2718897	-0.62	0.0355		9	17855165	17855374
-1.32376	3.2182	C7		-1.32376	3.2182	1.45692		1	54678140	54678532	-0.77	0.0355		4	53321036	53321858
-4.16106	-1.24194	C2		-4.16106	-1.24194	-1.66691		5	13950224	13950495	-0.89	0.0355		1	65848866	65849698
2.72565	-1.3229	C4		2.72565	-1.3229	0.487599		4	85103421	85103851	0.68	0.0355		3	49926020	49926581
-0.581022	1.09887	C8		-0.581022	1.09887	1.13856		1	132441406	132441711	0.81	0.0355		Z	38032082	38032425
-0.250405	-2.98503	C5		-0.250405	-2.98503	-0.29572		Z	42321700	42322263	-0.71	0.0355		10	15125169	15125558
[truncated: 37,567 more rows]

## Sheet: MAIN FIG.4
Figure 4b						Figure 4d						Figure 4e
[truncated: 50,603 more rows]

[truncated: 12 more sheets: MAIN FIG.5, MAIN FIG.6, S.FIG.1, S.FIG.2, S.FIG.3, S.FIG.4, S.FIG.5, S.FIG.6, S.FIG.7, S.FIG.8, S.FIG.9, Sheet3]
